# Supplementary material for: Genomic and molecular landscape of homologous recombination deficiency across multiple cancer types
Source: Sci Rep. 2023 Jun 1;13:8899. doi: 10.1038/s41598-023-35092-w (PMC10235055; doi:10.1038/s41598-023-35092-w)
Supplement: Supplementary file 4 — Supplementary Information 4. [file 41598_2023_35092_MOESM4_ESM.xls]

## Sheet: Clinical information
Supplementary Table 1. Clinical information of TCGA cohort
sample	cancer type abbreviation	vital_status	OS	OS.time	DSS	DSS.time	DFI	DFI.time	PFI	PFI.time	NtAI	LST	LOH	HRD
TCGA-OR-A5J1-01	ACC	Dead	1	1355	1	1355	1	754	1	754	3	2	2	7
TCGA-OR-A5J2-01	ACC	Dead	1	1677	1	1677			1	289	4	2	3	9
TCGA-OR-A5J3-01	ACC	Alive	0	2091	0	2091	1	53	1	53	0	0	0	0
TCGA-OR-A5J4-01	ACC	Dead	1	423	1	423			1	126	18	24	5	47
TCGA-OR-A5J5-01	ACC	Dead	1	365	1	365			1	50	2	2	4	8
TCGA-OR-A5J6-01	ACC	Alive	0	2703	0	2703	0	2703	0	2703	3	1	1	5
TCGA-OR-A5J7-01	ACC	Dead	1	490	1	490			1	162	10	8	3	21
TCGA-OR-A5J8-01	ACC	Dead	1	579	1	579	1	530	1	530	7	2	7	16
TCGA-OR-A5J9-01	ACC	Alive	0	1352	0	1352	1	414	1	414	9	4	5	18
TCGA-OR-A5JA-01	ACC	Dead	1	922	1	922			1	922	14	12	5	31
TCGA-OR-A5JB-01	ACC	Dead	1	551		551			0	551	9	9	6	24
TCGA-OR-A5JC-01	ACC	Dead	1	1750		1750			0	1750	0	0	8	8
TCGA-OR-A5JD-01	ACC	Alive	0	3038	0	3038	0	3038	0	3038	0	0	0	0
TCGA-OR-A5JE-01	ACC	Dead	1	2105	1	2105			1	477	5	6	1	12
TCGA-OR-A5JF-01	ACC	Alive	0	2015	0	2015	0	2015	0	2015	3	1	0	4
TCGA-OR-A5JG-01	ACC	Dead	1	541	1	541			1	541	3	3	2	8
TCGA-OR-A5JH-01	ACC	Alive	0	2110	0	2110	0	2110	0	2110	1	1	1	3
TCGA-OR-A5JI-01	ACC	Alive	0	2331	0	2331	0	2331	0	2331	0	0	0	0
TCGA-OR-A5JJ-01	ACC	Dead	1	490	1	490			1	490	5	3	6	14
TCGA-OR-A5JK-01	ACC	Alive	0	1497	0	1497			0	1497	3	4	0	7
TCGA-OR-A5JL-01	ACC	Alive	0	2056	0	2056	0	2056	0	2056	1	1	0	2
TCGA-OR-A5JM-01	ACC	Dead	1	562	1	562			1	72	10	10	5	25
TCGA-OR-A5JO-01	ACC	Alive	0	1194	0	1194	0	1194	0	1194	0	0	1	1
TCGA-OR-A5JP-01	ACC	Alive	0	464	0	464	0	464	0	464	8	11	3	22
TCGA-OR-A5JQ-01	ACC	Alive	0	1103	0	1103	0	1103	0	1103	0	0	0	0
TCGA-OR-A5JR-01	ACC	Alive	0	3688	0	3688	0	3688	0	3688	1	0	1	2
TCGA-OR-A5JS-01	ACC	Alive	0	383	0	383			1	166	9	3	7	19
TCGA-OR-A5JT-01	ACC	Alive	0	907	0	907			0	907	1	1	7	9
TCGA-OR-A5JU-01	ACC	Dead	1	289	1	289			1	268	4	6	4	14
TCGA-OR-A5JV-01	ACC	Alive	0	2023	0	2023	0	2023	1	953	7	3	1	11
TCGA-OR-A5JW-01	ACC	Alive	0	2202	0	2202	0	2202	0	2202	1	0	0	1
TCGA-OR-A5JX-01	ACC	Alive	0	950	0	950			0	950	4	3	2	9
TCGA-OR-A5JY-01	ACC	Dead	1	552	1	552			1	75	26	19	8	53
TCGA-OR-A5JZ-01	ACC	Alive	0	822	0	822			1	247	1	1	1	3
TCGA-OR-A5K0-01	ACC	Alive	0	1029	0	1029			1	659	12	11	11	34
TCGA-OR-A5K1-01	ACC	Alive	0	3289	0	3289	1	826	1	826	0	0	2	2
TCGA-OR-A5K2-01	ACC	Dead	1	994	1	994			1	97	7	4	0	11
TCGA-OR-A5K3-01	ACC	Alive	0	3465	0	3465	0	3465	0	3465	1	0	2	3
TCGA-OR-A5K4-01	ACC	Alive	0	1082	0	1082	0	1082	0	1082	1	0	2	3
TCGA-OR-A5K5-01	ACC	Dead	1	498	1	498			1	108	10	9	2	21
TCGA-OR-A5K6-01	ACC	Alive	0	1493	0	1493	1	391	1	391	5	4	3	12
TCGA-OR-A5K8-01	ACC	Alive	0	749	0	749	0	749	0	749	2	2	1	5
TCGA-OR-A5K9-01	ACC	Dead	1	344	1	344			1	236	4	5	3	12
TCGA-OR-A5KB-01	ACC	Alive	0	741	0	741			1	214	15	9	9	33
TCGA-OR-A5KO-01	ACC	Alive	0	1414	0	1414			1	541	5	5	4	14
TCGA-OR-A5KP-01	ACC	Alive	0	2777	0	2777	1	1250	1	1250	1	3	4	8
TCGA-OR-A5KQ-01	ACC	Alive	0	2677	0	2677	0	2677	0	2677	1	0	1	2
TCGA-OR-A5KS-01	ACC	Alive	0	2549	0	2549	0	2549	0	2549	22	12	9	43
TCGA-OR-A5KT-01	ACC	Alive	0	2895	0	2895	1	2099	1	2099	5	3	4	12
TCGA-OR-A5KU-01	ACC	Alive	0	4673	0	4673	0	4673	0	4673	2	1	2	5
TCGA-OR-A5KV-01	ACC	Alive	0	3878	0	3878	1	1116	1	1116	1	0	0	1
TCGA-OR-A5KW-01	ACC	Alive	0	2076	0	2076	0	2076	0	2076	3	3	4	10
TCGA-OR-A5KX-01	ACC	Alive	0	1364	0	1364			1	62	9	4	2	15
TCGA-OR-A5KY-01	ACC	Dead	1	391	1	391			1	178	5	1	4	10
TCGA-OR-A5KZ-01	ACC	Dead	1	125	1	125			1	36	3	2	0	5
TCGA-OR-A5L1-01	ACC	Alive	0	1781	0	1781	1	685	1	685	0	0	4	4
TCGA-OR-A5L2-01	ACC	Dead	1	1852	0	1852	0	1852	0	1852	30	20	10	60
TCGA-OR-A5L3-01	ACC	Alive	0	4628	0	4628	0	4628	0	4628	1	1	2	4
TCGA-OR-A5L4-01	ACC	Alive	0	967	0	967	0	967	0	967	0	0	1	1
TCGA-OR-A5L5-01	ACC	Alive	0	1317	0	1317	0	1317	0	1317	1	2	2	5
TCGA-OR-A5L6-01	ACC	Alive	0	861	0	861	0	861	0	861	5	3	5	13
TCGA-OR-A5L8-01	ACC	Alive	0	885	0	885	0	885	0	885	1	0	2	3
TCGA-OR-A5L9-01	ACC	Alive	0	871	0	871	0	871	0	871	1	0	1	2
TCGA-OR-A5LA-01	ACC	Alive	0	719	0	719	0	719	0	719	0	0	2	2
TCGA-OR-A5LB-01	ACC	Dead	1	1204	1	1204			1	611	3	1	2	6
TCGA-OR-A5LC-01	ACC	Dead	1	159	1	159			1	50	3	3	3	9
TCGA-OR-A5LD-01	ACC	Dead	1	1197	1	1197			1	444	5	5	1	11
TCGA-OR-A5LE-01	ACC	Dead	1	662	1	662			1	265	5	9	7	21
TCGA-OR-A5LF-01	ACC	Dead	1	445	0	445	0	445	0	445	4	4	8	16
TCGA-OR-A5LG-01	ACC	Alive	0	1589	0	1589	1	1393	1	1393	11	7	13	31
TCGA-OR-A5LH-01	ACC	Dead	1	2385	1	2385			1	2385	0	0	2	2
TCGA-OR-A5LI-01	ACC	Dead	1	436	1	436			1	61	12	7	1	20
TCGA-OR-A5LJ-01	ACC	Dead	1	1105	1	1105			1	98	5	6	2	13
TCGA-OR-A5LK-01	ACC	Alive	0	2740	0	2740	0	2740	0	2740	2	2	5	9
TCGA-OR-A5LL-01	ACC	Dead	1	1613	1	1613	1	213	1	213	8	6	5	19
TCGA-OR-A5LM-01	ACC	Alive	0	1858	0	1858	0	1858	0	1858	8	5	4	17
TCGA-OR-A5LN-01	ACC	Alive	0	2342	0	2342	0	2342	0	2342	2	1	1	4
TCGA-OR-A5LO-01	ACC	Dead	1	2405	1	2405	1	153	1	153	8	8	7	23
TCGA-OR-A5LP-01	ACC	Alive	0	1857	0	1857	0	1857	0	1857	0	0	0	0
TCGA-OR-A5LR-01	ACC	Alive	0	853	0	853	0	853	0	853	0	0	0	0
TCGA-OR-A5LS-01	ACC	Alive	0	1096	0	1096	0	1096	0	1096	5	2	3	10
TCGA-OR-A5LT-01	ACC	Alive	0	549	0	549	0	549	0	549	3	2	3	8
TCGA-OU-A5PI-01	ACC	Alive	0	1171	0	1171			1	351	4	0	4	8
TCGA-P6-A5OG-01	ACC	Dead	1	383	1	383			1	11	7	8	3	18
TCGA-P6-A5OH-01	ACC	Dead	1	0	1	0			1	0	9	10	1	20
TCGA-PA-A5YG-01	ACC	Alive	0	756	0	756	0	756	0	756	1	1	1	3
TCGA-PK-A5H9-01	ACC	Alive	0	616	0	616	0	616	0	616	1	0	1	2
TCGA-PK-A5HA-01	ACC	Alive	0	1201	0	1201	0	1201	0	1201	5	5	4	14
TCGA-PK-A5HB-01	ACC	Alive	0	1293	0	1293			1	213	3	4	5	12
TCGA-PK-A5HC-01	ACC	Alive	0	679	0	679	1	131	1	131	20	13	11	44
TCGA-2F-A9KO-01	BLCA	Dead	1	734	1	734			1	651	16	13	12	41
TCGA-2F-A9KP-01	BLCA	Dead	1	364	1	364			1	343	12	10	6	28
TCGA-2F-A9KQ-01	BLCA	Alive	0	2886	0	2886	0	2886	0	2886	4	2	3	9
TCGA-2F-A9KR-01	BLCA	Dead	1	3183	1	3183	1	3086	1	3086	4	2	4	10
TCGA-2F-A9KT-01	BLCA	Alive	0	3314	0	3314	0	3314	0	3314	12	9	5	26
TCGA-2F-A9KW-01	BLCA	Dead	1	254	1	254			1	85	19	16	13	48
TCGA-4Z-AA7M-01	BLCA	Alive	0	495	0	495	0	495	0	495	21	17	8	46
TCGA-4Z-AA7O-01	BLCA	Alive	0	512	0	512	0	512	0	512	6	3	3	12
TCGA-4Z-AA7Q-01	BLCA	Dead	1	510	0	510			0	510	13	13	15	41
TCGA-4Z-AA7R-01	BLCA	Dead	1	522	1	522			1	353	19	22	10	51
TCGA-4Z-AA7S-01	BLCA	Dead	1	1064	0	1064			0	1064	6	3	1	10
TCGA-4Z-AA7W-01	BLCA	Alive	0	840	0	840	1	760	1	760	18	22	15	55
TCGA-4Z-AA7Y-01	BLCA	Alive	0	1522	0	1522	0	1522	0	1522	3	3	1	7
TCGA-4Z-AA80-01	BLCA	Dead	1	19	0	19			0	19	31	23	10	64
TCGA-4Z-AA81-01	BLCA	Dead	1	1270	0	1270	0	1270	0	1270	11	5	2	18
TCGA-4Z-AA82-01	BLCA	Dead	1	1556	1	1556			1	1150	9	12	2	23
TCGA-4Z-AA83-01	BLCA	Alive	0	2024	0	2024	0	2024	0	2024	1	1	1	3
TCGA-4Z-AA84-01	BLCA	Alive	0	460	0	460			0	460	26	27	15	68
TCGA-4Z-AA86-01	BLCA	Dead	1	311	1	311			1	136	18	13	13	44
TCGA-4Z-AA87-01	BLCA	Alive	0	1454	0	1454			1	221	22	24	8	54
TCGA-4Z-AA89-01	BLCA	Alive	0	1029	0	1029			1	648	3	5	2	10
TCGA-5N-A9KI-01	BLCA	Dead	1	76	0	76	0	76	0	76	14	11	6	31
TCGA-5N-A9KM-01	BLCA	Dead	1	530	1	530	1	276	1	276	13	9	12	34
TCGA-BL-A0C8-01	BLCA	Alive	0	1219	0	1219	1	630	1	630	12	18	7	37
TCGA-BL-A13I-01	BLCA	Dead	1	223	1	223			1	216	2	1	2	5
TCGA-BL-A13J-01	BLCA	Dead	1	81	1	81			1	81	21	13	9	43
TCGA-BL-A3JM-01	BLCA	Dead	1	205	1	205			1	111	4	2	1	7
TCGA-BL-A5ZZ-01	BLCA	Alive	0	377	0	377	1	242	1	242	4	5	4	13
TCGA-BT-A0S7-01	BLCA	Dead	1	200	1	200			1	200	14	6	2	22
TCGA-BT-A0YX-01	BLCA	Dead	1	400	1	400			1	326	5	7	4	16
TCGA-BT-A20J-01	BLCA	Dead	1	579	1	579			1	254	20	23	8	51
TCGA-BT-A20N-01	BLCA	Dead	1	795	1	795			1	795	20	21	22	63
TCGA-BT-A20O-01	BLCA	Dead	1	370	1	370			1	315	1	2	1	4
TCGA-BT-A20P-01	BLCA	Dead	1	544		544			0	544	3	4	4	11
TCGA-BT-A20Q-01	BLCA	Dead	1	593	1	593			1	593	5	2	4	11
TCGA-BT-A20R-01	BLCA	Dead	1	154		154			0	154	14	8	5	27
TCGA-BT-A20T-01	BLCA	Dead	1	453	1	453			1	314	3	11	11	25
TCGA-BT-A20U-01	BLCA	Dead	1	455	0	455	0	455	0	455	3	3	3	9
TCGA-BT-A20V-01	BLCA	Dead	1	154		154			0	154	22	13	4	39
TCGA-BT-A20W-01	BLCA	Dead	1	254	0	254	0	254	0	254	9	6	3	18
TCGA-BT-A20X-01	BLCA	Dead	1	251	1	251			1	251	7	6	5	18
TCGA-BT-A2LA-01	BLCA	Alive	0	522	0	522	0	522	0	522	13	11	13	37
TCGA-BT-A2LB-01	BLCA	Dead	1	492	0	492	0	492	0	492	10	7	6	23
TCGA-BT-A2LD-01	BLCA	Dead	1	623	1	623			1	555	12	12	9	33
TCGA-BT-A3PH-01	BLCA	Dead	1	142	1	142			1	142	9	5	5	19
TCGA-BT-A3PJ-01	BLCA	Alive	0	789	0	789	0	789	0	789	22	14	7	43
TCGA-BT-A3PK-01	BLCA	Dead	1	303	1	303			1	303	3	11	7	21
TCGA-BT-A42B-01	BLCA	Dead	1	534	1	534			1	534	5	7	12	24
TCGA-BT-A42C-01	BLCA	Alive	0	873	0	873	0	873	0	873	23	20	10	53
TCGA-BT-A42E-01	BLCA	Alive	0	1108	0	1108	0	1108	0	1108	22	14	20	56
TCGA-BT-A42F-01	BLCA	Alive	0	864	0	864			0	864	19	15	8	42
TCGA-C4-A0EZ-01	BLCA	Dead	1	273	1	273			1	273	9	5	3	17
TCGA-C4-A0F0-01	BLCA	Alive	0	59	0	59			0	59	11	6	10	27
TCGA-C4-A0F6-01	BLCA	Alive	0	700	0	700			0	700	7	5	5	17
TCGA-CF-A1HR-01	BLCA	Alive	0	389	0	389	1	294	1	294	8	4	2	14
TCGA-CF-A1HS-01	BLCA	Alive	0	382	0	382	1	133	1	133	17	14	14	45
TCGA-CF-A27C-01	BLCA	Alive	0	425	0	425	0	425	0	425	5	4	4	13
TCGA-CF-A3MF-01	BLCA	Alive	0	383	0	383	0	383	0	383	1	1	0	2
TCGA-CF-A3MG-01	BLCA	Alive	0	369	0	369	0	369	0	369	7	4	5	16
TCGA-CF-A3MH-01	BLCA	Alive	0	398	0	398	0	398	0	398	5	1	4	10
TCGA-CF-A3MI-01	BLCA	Alive	0	370	0	370	0	370	0	370	9	6	3	18
TCGA-CF-A47S-01	BLCA	Alive	0	333	0	333	0	333	0	333	6	5	6	17
TCGA-CF-A47T-01	BLCA	Dead	1	385	1	385	1	139	1	139	4	1	2	7
TCGA-CF-A47V-01	BLCA	Alive	0	379	0	379	0	379	0	379	4	2	1	7
TCGA-CF-A47W-01	BLCA	Alive	0	368	0	368	0	368	0	368	0	0	0	0
TCGA-CF-A47X-01	BLCA	Alive	0	384	0	384	0	384	0	384	6	3	2	11
TCGA-CF-A47Y-01	BLCA	Alive	0	373	0	373	0	373	0	373	1	0	1	2
TCGA-CF-A5U8-01	BLCA	Alive	0	399	0	399	0	399	0	399	0	0	0	0
TCGA-CF-A5UA-01	BLCA	Alive	0	365	0	365	0	365	0	365	12	5	5	22
TCGA-CF-A7I0-01	BLCA	Alive	0	368	0	368	0	368	0	368	3	4	4	11
TCGA-CF-A8HX-01	BLCA	Alive	0	345	0	345	0	345	0	345	5	7	6	18
TCGA-CF-A8HY-01	BLCA	Alive	0	345	0	345	0	345	0	345	9	5	8	22
TCGA-CF-A9FF-01	BLCA	Alive	0	361	0	361	0	361	0	361	5	2	2	9
TCGA-CF-A9FH-01	BLCA	Alive	0	0	0	0	0	0	0	0	2	0	2	4
TCGA-CF-A9FL-01	BLCA	Dead	1	565	1	565	1	322	1	322	5	6	1	12
TCGA-CF-A9FM-01	BLCA	Alive	0	398	0	398	0	398	0	398	0	2	1	3
TCGA-CU-A0YN-01	BLCA	Dead	1	393		393			0	393	14	9	8	31
TCGA-CU-A0YO-01	BLCA	Dead	1	149	1	149			1	118	1	8	3	12
TCGA-CU-A0YR-01	BLCA	Dead	1	460	1	460			1	219	21	18	15	54
TCGA-CU-A3KJ-01	BLCA	Alive	0	562	0	562			1	166	20	16	8	44
TCGA-CU-A3QU-01	BLCA	Alive	0	158	0	158			0	158	14	10	14	38
TCGA-CU-A3YL-01	BLCA	Alive	0	906	0	906	1	370	1	370	3	4	6	13
TCGA-CU-A5W6-01	BLCA	Dead	1	56	0	56	0	56	0	56	7	12	9	28
TCGA-CU-A72E-01	BLCA	Dead	1	413	1	413			1	256	3	0	2	5
TCGA-DK-A1A3-01	BLCA	Dead	1	665	1	665			1	665	13	7	6	26
TCGA-DK-A1A5-01	BLCA	Dead	1	65	0	65	0	65	0	65	20	12	5	37
TCGA-DK-A1A6-06	BLCA	Alive	0	2020	0	2020			0	2020	17	8	4	29
TCGA-DK-A1A7-01	BLCA	Alive	0	560	0	560			1	112	23	16	10	49
TCGA-DK-A1AA-01	BLCA	Alive	0	578	0	578	0	578	0	578	2	1	0	3
TCGA-DK-A1AB-01	BLCA	Dead	1	508		508			1	364	4	1	4	9
TCGA-DK-A1AC-01	BLCA	Alive	0	3981	0	3981	0	3981	0	3981	16	19	9	44
TCGA-DK-A1AD-01	BLCA	Alive	0	3420	0	3420			0	3420	15	17	6	38
TCGA-DK-A1AE-01	BLCA	Alive	0	491	0	491			1	211	5	11	0	16
TCGA-DK-A1AF-01	BLCA	Alive	0	536	0	536			1	283	1	1	1	3
TCGA-DK-A1AG-01	BLCA	Alive	0	475	0	475	0	475	0	475	0	0	0	0
TCGA-DK-A2HX-01	BLCA	Dead	1	1420	0	1420			0	1420	12	10	2	24
TCGA-DK-A2I1-01	BLCA	Alive	0	546	0	546	0	546	0	546	11	5	5	21
TCGA-DK-A2I2-01	BLCA	Dead	1	237	1	237			1	163	12	12	8	32
TCGA-DK-A2I4-01	BLCA	Alive	0	4343	0	4343	0	4343	0	4343	9	10	6	25
TCGA-DK-A2I6-01	BLCA	Alive	0	2656	0	2656			0	2656	22	22	10	54
TCGA-DK-A3IK-01	BLCA	Dead	1	146	0	146			0	146	22	16	9	47
TCGA-DK-A3IL-01	BLCA	Dead	1	413	0	413			0	413	8	7	7	22
TCGA-DK-A3IM-01	BLCA	Dead	1	248	1	248	1	201	1	201	28	15	17	60
TCGA-DK-A3IN-01	BLCA	Dead	1	250	0	250	0	250	0	250	12	6	7	25
TCGA-DK-A3IQ-01	BLCA	Dead	1	539	1	539	1	250	1	250	5	10	11	26
TCGA-DK-A3IS-01	BLCA	Alive	0	1529	0	1529	0	1529	0	1529	5	7	3	15
TCGA-DK-A3IT-01	BLCA	Alive	0	648	0	648	0	648	0	648	13	5	5	23
TCGA-DK-A3IU-01	BLCA	Dead	1	706	1	706	1	462	1	462	5	4	2	11
TCGA-DK-A3IV-01	BLCA	Dead	1	294	1	294			1	212	13	8	8	29
TCGA-DK-A3WW-01	BLCA	Alive	0	633	0	633	0	633	0	633	2	1	2	5
TCGA-DK-A3WX-01	BLCA	Dead	1	321	1	321			1	167	6	2	6	14
TCGA-DK-A3X1-01	BLCA	Alive	0	2009	0	2009	0	2009	0	2009	19	11	10	40
TCGA-DK-A3X2-01	BLCA	Dead	1	547	1	547			1	533	13	8	8	29
TCGA-DK-A6AV-01	BLCA	Alive	0	1952	0	1952	0	1952	0	1952	16	8	11	35
TCGA-DK-A6AW-01	BLCA	Alive	0	1621	0	1621	0	1621	0	1621	1	0	2	3
TCGA-DK-A6B0-01	BLCA	Alive	0	2330	0	2330	0	2330	0	2330	1	0	0	1
TCGA-DK-A6B1-01	BLCA	Alive	0	2049	0	2049	0	2049	0	2049	6	5	3	14
TCGA-DK-A6B2-01	BLCA	Alive	0	477	0	477			1	268	15	13	10	38
TCGA-DK-A6B5-01	BLCA	Alive	0	1542	0	1542			0	1542	13	10	22	45
TCGA-DK-A6B6-01	BLCA	Alive	0	1115	0	1115	0	1115	0	1115	10	6	12	28
TCGA-DK-AA6L-01	BLCA	Dead	1	1163	1	1163			1	920	23	15	7	45
TCGA-DK-AA6M-01	BLCA	Alive	0	1582	0	1582			0	1582	6	4	4	14
TCGA-DK-AA6P-01	BLCA	Alive	0	457	0	457			1	16	27	22	9	58
TCGA-DK-AA6Q-01	BLCA	Dead	1	413	1	413			1	285	11	7	8	26
TCGA-DK-AA6R-01	BLCA	Alive	0	5041	0	5041			1	4907	20	23	19	62
TCGA-DK-AA6S-01	BLCA	Alive	0	5050	0	5050	1	539	1	539	9	7	12	28
TCGA-DK-AA6T-01	BLCA	Alive	0	572	0	572	0	572	0	572	7	4	3	14
TCGA-DK-AA6U-01	BLCA	Alive	0	578	0	578	0	578	0	578	14	11	5	30
TCGA-DK-AA6W-01	BLCA	Dead	1	415	1	415			1	379	17	23	11	51
TCGA-DK-AA6X-01	BLCA	Alive	0	467	0	467			0	467	5	3	9	17
TCGA-DK-AA71-01	BLCA	Alive	0	415	0	415			0	415	3	7	3	13
TCGA-DK-AA74-01	BLCA	Alive	0	1708	0	1708	0	1708	0	1708	13	8	10	31
TCGA-DK-AA76-01	BLCA	Alive	0	366	0	366	0	366	0	366	11	11	11	33
TCGA-DK-AA77-01	BLCA	Alive	0	618	0	618			1	467	8	6	8	22
TCGA-E5-A2PC-01	BLCA	Alive	0	1326	0	1326			0	1326	9	6	7	22
TCGA-E5-A4TZ-01	BLCA	Dead	1	467	1	467			1	435	22	13	13	48
TCGA-E5-A4U1-01	BLCA	Alive	0	1181	0	1181	1	705	1	705	15	10	5	30
TCGA-E7-A3X6-01	BLCA	Dead	1	904	1	904	1	369	1	369	8	6	9	23
TCGA-E7-A3Y1-01	BLCA	Alive	0	163	0	163	0	163	0	163	4	2	3	9
TCGA-E7-A4IJ-01	BLCA	Dead	1	674	1	674	1	620	1	620	24	18	13	55
TCGA-E7-A4XJ-01	BLCA	Dead	1	68	0	68	0	68	0	68	0	2	1	3
TCGA-E7-A519-01	BLCA	Alive	0	508	0	508	0	508	0	508	0	2	1	3
TCGA-E7-A541-01	BLCA	Dead	1	778	0	778	0	778	0	778	20	12	1	33
TCGA-E7-A5KE-01	BLCA	Alive	0	17	0	17			0	17	12	11	8	31
TCGA-E7-A5KF-01	BLCA	Alive	0	20	0	20			0	20	4	3	3	10
TCGA-E7-A677-01	BLCA	Alive	0	820	0	820	0	820	0	820	4	3	4	11
TCGA-E7-A678-01	BLCA	Alive	0	798	0	798	0	798	0	798	0	0	0	0
TCGA-E7-A6MD-01	BLCA	Alive	0	129	0	129			0	129	12	8	9	29
TCGA-E7-A6ME-01	BLCA	Alive	0	731	0	731	0	731	0	731	9	4	9	22
TCGA-E7-A6MF-01	BLCA	Alive	0	750	0	750	0	750	0	750	0	0	0	0
TCGA-E7-A7DU-01	BLCA	Alive	0	28	0	28	0	28	0	28	4	2	1	7
TCGA-E7-A7DV-01	BLCA	Alive	0	37	0	37			0	37	21	13	13	47
TCGA-E7-A7PW-01	BLCA	Alive	0	416	0	416	1	174	1	174	13	16	9	38
TCGA-E7-A7XN-01	BLCA	Alive	0	428	0	428			1	190	2	2	4	8
TCGA-E7-A85H-01	BLCA	Alive	0	394	0	394	0	394	0	394	25	35	14	74
TCGA-E7-A8O7-01	BLCA	Alive	0	466	0	466	0	466	0	466	3	3	3	9
TCGA-E7-A97P-01	BLCA	Dead	1	437	0	437	0	437	0	437	5	3	4	12
TCGA-E7-A97Q-01	BLCA	Dead	1	246	1	246			1	246	14	14	12	40
TCGA-FD-A3B3-01	BLCA	Dead	1	974	0	974	0	974	0	974	5	5	1	11
TCGA-FD-A3B4-01	BLCA	Dead	1	510	1	510	1	359	1	359	14	11	6	31
TCGA-FD-A3B5-01	BLCA	Dead	1	272	1	272			1	272	20	22	5	47
TCGA-FD-A3B6-01	BLCA	Dead	1	1005	0	1005	0	1005	0	1005	10	16	6	32
TCGA-FD-A3B7-01	BLCA	Dead	1	122	1	122			1	110	8	9	11	28
TCGA-FD-A3N5-01	BLCA	Dead	1	685	1	685			1	346	13	14	6	33
TCGA-FD-A3N6-01	BLCA	Alive	0	851	0	851	0	851	0	851	4	3	2	9
TCGA-FD-A3NA-01	BLCA	Alive	0	1845	0	1845	0	1845	1	1338	14	7	6	27
TCGA-FD-A3SJ-01	BLCA	Dead	1	739	1	739			1	281	20	23	12	55
TCGA-FD-A3SL-01	BLCA	Dead	1	712	1	712			1	260	16	15	13	44
TCGA-FD-A3SM-01	BLCA	Dead	1	547	1	547			1	144	4	0	3	7
TCGA-FD-A3SN-01	BLCA	Alive	0	887	0	887			1	110	12	9	16	37
TCGA-FD-A3SO-01	BLCA	Dead	1	168	1	168			1	143	7	2	9	18
TCGA-FD-A3SP-01	BLCA	Alive	0	783	0	783	0	783	0	783	7	7	5	19
TCGA-FD-A3SQ-01	BLCA	Dead	1	1423	1	1423			1	991	6	7	5	18
TCGA-FD-A3SR-01	BLCA	Dead	1	602	1	602			1	372	19	17	9	45
TCGA-FD-A3SS-01	BLCA	Dead	1	391	1	391			1	220	10	11	13	34
TCGA-FD-A43N-01	BLCA	Alive	0	699	0	699			0	699	17	19	3	39
TCGA-FD-A43P-01	BLCA	Alive	0	832	0	832	0	832	0	832	17	14	8	39
TCGA-FD-A43S-01	BLCA	Alive	0	455	0	455	0	455	0	455	0	0	0	0
TCGA-FD-A43U-01	BLCA	Alive	0	636	0	636			1	497	13	13	8	34
TCGA-FD-A43X-01	BLCA	Alive	0	110	0	110	0	110	0	110	7	3	3	13
TCGA-FD-A43Y-01	BLCA	Dead	1	474	0	474	0	474	0	474	12	8	18	38
TCGA-FD-A5BR-01	BLCA	Alive	0	813	0	813	0	813	0	813	9	11	7	27
TCGA-FD-A5BS-01	BLCA	Alive	0	1639	0	1639	0	1639	0	1639	0	1	0	1
TCGA-FD-A5BT-01	BLCA	Dead	1	328	0	328			0	328	8	7	4	19
TCGA-FD-A5BU-01	BLCA	Alive	0	588	0	588	0	588	0	588	10	5	8	23
TCGA-FD-A5BV-01	BLCA	Dead	1	163	1	163			1	134	10	10	13	33
TCGA-FD-A5BX-01	BLCA	Dead	1	173	1	173			1	99	4	1	3	8
TCGA-FD-A5BY-01	BLCA	Alive	0	251	0	251	0	251	0	251	18	9	14	41
TCGA-FD-A5BZ-01	BLCA	Dead	1	835	1	835			1	533	12	8	4	24
TCGA-FD-A5C0-01	BLCA	Dead	1	550	1	550			1	27	16	7	9	32
TCGA-FD-A5C1-01	BLCA	Alive	0	1792	0	1792	0	1792	0	1792	10	10	10	30
TCGA-FD-A62N-01	BLCA	Alive	0	82	0	82	0	82	0	82	13	6	14	33
TCGA-FD-A62O-01	BLCA	Dead	1	216	0	216			0	216	10	6	4	20
TCGA-FD-A62P-01	BLCA	Dead	1	191	1	191			1	191	20	20	6	46
TCGA-FD-A62S-01	BLCA	Dead	1	406	1	406			1	306	9	4	10	23
TCGA-FD-A6TA-01	BLCA	Alive	0	1912	0	1912			0	1912	9	3	9	21
TCGA-FD-A6TB-01	BLCA	Alive	0	572	0	572	0	572	0	572	8	1	10	19
TCGA-FD-A6TC-01	BLCA	Alive	0	187	0	187	0	187	0	187	20	14	11	45
TCGA-FD-A6TD-01	BLCA	Dead	1	386	0	386	0	386	0	386	10	11	8	29
TCGA-FD-A6TE-01	BLCA	Alive	0	376	0	376			1	321	13	7	12	32
TCGA-FD-A6TF-01	BLCA	Dead	1	69	0	69			0	69	19	14	8	41
TCGA-FD-A6TG-01	BLCA	Dead	1	93	0	93			0	93	13	17	2	32
TCGA-FD-A6TH-01	BLCA	Dead	1	131	1	131			1	126	16	12	9	37
TCGA-FD-A6TI-01	BLCA	Dead	1	294	0	294			0	294	4	3	0	7
TCGA-FD-A6TK-01	BLCA	Alive	0	330	0	330	0	330	0	330	16	15	11	42
TCGA-FJ-A3Z7-01	BLCA	Alive	0	945	0	945			0	945	23	17	8	48
TCGA-FJ-A3Z9-01	BLCA	Dead	1	385	0	385	0	385	0	385	1	2	1	4
TCGA-FJ-A3ZE-01	BLCA	Dead	1	324	1	324			1	152	13	10	9	32
TCGA-FJ-A3ZF-01	BLCA	Alive	0	524	0	524	0	524	0	524	13	15	5	33
TCGA-FJ-A871-01	BLCA	Dead	1	272	1	272			1	106	2	3	3	8
TCGA-FT-A3EE-01	BLCA	Dead	1	99	0	99			0	99	9	6	8	23
TCGA-FT-A61P-01	BLCA	Alive	0	337	0	337			0	337	8	10	4	22
TCGA-G2-A2EF-01	BLCA	Alive	0	1884	0	1884			0	1884	18	15	7	40
TCGA-G2-A2EJ-01	BLCA	Alive	0	1460	0	1460	1	910	1	910	7	4	9	20
TCGA-G2-A2EK-01	BLCA	Alive	0	485	0	485			1	485	6	8	7	21
TCGA-G2-A2EL-01	BLCA	Dead	1	819	1	819			1	105	6	6	7	19
TCGA-G2-A2EO-01	BLCA	Dead	1	1804	0	1804	0	1804	0	1804	7	3	1	11
TCGA-G2-A2ES-01	BLCA	Dead	1	1004	1	1004			1	897	10	2	4	16
TCGA-G2-A3IB-01	BLCA	Dead	1	220	1	220			1	220	7	2	7	16
TCGA-G2-A3IE-01	BLCA	Dead	1	612	1	612			1	612	14	16	11	41
TCGA-G2-A3VY-01	BLCA	Alive	0	536	0	536			0	536	24	23	12	59
TCGA-G2-AA3B-01	BLCA	Alive	0	2008	0	2008	0	2008	0	2008	19	22	24	65
TCGA-G2-AA3C-01	BLCA	Dead	1	211	1	211			1	211	4	3	3	10
TCGA-G2-AA3D-01	BLCA	Alive	0	2139	0	2139			0	2139	11	7	11	29
TCGA-G2-AA3F-01	BLCA	Alive	0	893	0	893			0	893	12	8	4	24
TCGA-GC-A3BM-01	BLCA	Dead	1	651	1	651			1	651	10	4	7	21
TCGA-GC-A3I6-01	BLCA	Dead	1	630	1	630			1	546	4	0	4	8
TCGA-GC-A3OO-01	BLCA	Alive	0	481	0	481	0	481	0	481	3	3	1	7
TCGA-GC-A3RB-01	BLCA	Alive	0	582	0	582	0	582	0	582	25	22	9	56
TCGA-GC-A3RC-01	BLCA	Alive	0	484	0	484	0	484	0	484	17	15	9	41
TCGA-GC-A3RD-01	BLCA	Alive	0	428	0	428	0	428	0	428	17	15	12	44
TCGA-GC-A3WC-01	BLCA	Alive	0	540	0	540	0	540	0	540	9	6	6	21
TCGA-GC-A3YS-01	BLCA	Alive	0	758	0	758			0	758	23	14	22	59
TCGA-GC-A4ZW-01	BLCA	Alive	0	15	0	15			0	15	26	24	11	61
TCGA-GC-A6I1-01	BLCA	Dead	1	272	0	272	0	272	0	272	17	13	14	44
TCGA-GC-A6I3-01	BLCA	Alive	0	423	0	423			0	423	18	19	3	40
TCGA-GD-A2C5-01	BLCA	Alive	0	812	0	812			1	214	18	21	8	47
TCGA-GD-A3OP-01	BLCA	Alive	0	64	0	64			0	64	6	3	2	11
TCGA-GD-A3OQ-01	BLCA	Alive	0	95	0	95			0	95	4	4	0	8
TCGA-GD-A3OS-01	BLCA	Alive	0	638	0	638			1	223	16	14	11	41
TCGA-GD-A6C6-01	BLCA	Alive	0	67	0	67	0	67	0	67	19	17	11	47
TCGA-GD-A76B-01	BLCA	Alive	0	224	0	224	0	224	0	224	8	5	7	20
TCGA-GU-A42P-01	BLCA	Dead	1	332	0	332			0	332	18	5	6	29
TCGA-GU-A42Q-01	BLCA	Dead	1	344	0	344	0	344	0	344	13	10	11	34
TCGA-GU-A42R-01	BLCA	Dead	1	577	1	577			1	91	9	9	8	26
TCGA-GU-A762-01	BLCA	Dead	1	232	1	232			1	232	16	12	16	44
TCGA-GU-A763-01	BLCA	Alive	0	997	0	997			1	303	2	1	1	4
TCGA-GU-A764-01	BLCA	Alive	0	610	0	610	0	610	0	610	22	17	10	49
TCGA-GU-A766-01	BLCA	Alive	0	480	0	480			0	480	11	6	7	24
TCGA-GU-A767-01	BLCA	Dead	1	144	1	144			1	144	24	26	8	58
TCGA-GU-AATO-01	BLCA	Dead	1	324	1	324			1	324	11	8	6	25
TCGA-GU-AATP-01	BLCA	Alive	0	1003	0	1003			1	596	11	3	4	18
TCGA-GU-AATQ-01	BLCA	Dead	1	213	1	213			1	213	14	13	10	37
TCGA-GV-A3JV-01	BLCA	Dead	1	434	1	434			1	134	6	3	2	11
TCGA-GV-A3JW-01	BLCA	Alive	0	649	0	649			1	271	21	28	18	67
TCGA-GV-A3JX-01	BLCA	Alive	0	581	0	581	0	581	0	581	10	2	7	19
TCGA-GV-A3JZ-01	BLCA	Alive	0	603	0	603			0	603	20	26	11	57
TCGA-GV-A3QF-01	BLCA	Dead	1	617	0	617			0	617	15	6	9	30
TCGA-GV-A3QG-01	BLCA	Dead	1		1				1	84	9	11	4	24
TCGA-GV-A3QH-01	BLCA	Dead	1	258	0	258			1	125	17	11	8	36
TCGA-GV-A3QI-01	BLCA	Alive	0	1110	0	1110	1	768	1	768	21	24	12	57
TCGA-GV-A3QK-01	BLCA	Alive	0	832	0	832			0	832	7	4	6	17
TCGA-GV-A40E-01	BLCA	Dead	1	261	1	261			1	219	28	25	13	66
TCGA-GV-A40G-01	BLCA	Alive	0	580	0	580	0	580	0	580	18	17	14	49
TCGA-GV-A6ZA-01	BLCA	Alive	0	691	0	691	0	691	0	691	14	13	5	32
TCGA-H4-A2HO-01	BLCA	Alive	0	46	0	46	0	46	0	46	0	0	0	0
TCGA-H4-A2HQ-01	BLCA	Alive	0	590	0	590			1	318	20	9	7	36
TCGA-HQ-A2OE-01	BLCA	Alive	0	1174	0	1174			0	1174	19	19	9	47
TCGA-HQ-A2OF-01	BLCA	Alive	0	1947	0	1947	1	907	1	907	12	5	11	28
TCGA-HQ-A5ND-01	BLCA	Dead	1	274	1	274			1	84	10	7	5	22
TCGA-HQ-A5NE-01	BLCA	Dead	1	370	1	370	1	211	1	211	22	12	8	42
TCGA-K4-A3WS-01	BLCA	Alive	0	761	0	761	0	761	0	761	23	29	0	52
TCGA-K4-A3WU-01	BLCA	Alive	0	105	0	105			0	105	3	4	0	7
TCGA-K4-A3WV-01	BLCA	Alive	0	646	0	646			0	646	19	22	18	59
TCGA-K4-A4AB-01	BLCA	Alive	0	84	0	84			0	84	7	5	4	16
TCGA-K4-A4AC-01	BLCA	Dead	1	278	1	278			1	170	19	15	11	45
TCGA-K4-A54R-01	BLCA	Alive	0	842	0	842	0	842	0	842	13	14	12	39
TCGA-K4-A5RH-01	BLCA	Alive	0	276	0	276			1	196	17	13	10	40
TCGA-K4-A5RI-01	BLCA	Dead	1	356	1	356			1	236	9	4	6	19
TCGA-K4-A5RJ-01	BLCA	Alive	0	539	0	539	0	539	0	539	13	10	11	34
TCGA-K4-A6FZ-01	BLCA	Alive	0	55	0	55	0	55	0	55	13	12	10	35
TCGA-K4-A6MB-01	BLCA	Alive	0	469	0	469			0	469	14	12	9	35
TCGA-K4-A83P-01	BLCA	Alive	0	495	0	495			1	70	19	23	6	48
TCGA-K4-AAQO-01	BLCA	Alive	0	359	0	359			0	359	14	14	8	36
TCGA-KQ-A41N-01	BLCA	Alive	0	1604	0	1604	0	1604	0	1604	12	12	10	34
TCGA-KQ-A41O-01	BLCA	Alive	0	1538	0	1538			0	1538	11	8	4	23
TCGA-KQ-A41P-01	BLCA	Alive	0	1094	0	1094			1	178	15	11	9	35
TCGA-KQ-A41Q-01	BLCA	Alive	0	1429	0	1429			1	1314	15	15	7	37
TCGA-KQ-A41R-01	BLCA	Alive	0	1350	0	1350	0	1350	0	1350	12	13	1	26
TCGA-KQ-A41S-01	BLCA	Alive	0	35	0	35	0	35	0	35	13	7	3	23
TCGA-LC-A66R-01	BLCA	Alive	0	466	0	466			0	466	17	10	8	35
TCGA-LT-A5Z6-01	BLCA	Alive	0	474	0	474	0	474	0	474	9	5	6	20
TCGA-LT-A8JT-01	BLCA	Alive	0	641	0	641	0	641	0	641	3	1	2	6
TCGA-MV-A51V-01	BLCA	Alive	0	410	0	410	0	410	0	410	23	12	3	38
TCGA-PQ-A6FI-01	BLCA	Alive	0	372	0	372	0	372	0	372	15	16	8	39
TCGA-PQ-A6FN-01	BLCA	Alive	0	507	0	507			0	507	16	9	11	36
TCGA-R3-A69X-01	BLCA	Alive	0	433	0	433	0	433	0	433	12	4	6	22
TCGA-S5-A6DX-01	BLCA	Dead	1	56	1	56			1	56	7	7	8	22
TCGA-S5-AA26-01	BLCA	Alive	0	503	0	503	0	503	0	503	5	6	4	15
TCGA-SY-A9G0-01	BLCA	Dead	1	1008	0	1008			0	1008	10	8	5	23
TCGA-SY-A9G5-01	BLCA	Alive	0	1186	0	1186	0	1186	0	1186	12	11	11	34
TCGA-UY-A78K-01	BLCA	Dead	1	536		536			0	536	27	16	8	51
TCGA-UY-A78L-01	BLCA	Alive	0	1127	0	1127			1	355	17	18	7	42
TCGA-UY-A78M-01	BLCA	Dead	1	690	1	690			1	690	13	9	12	34
TCGA-UY-A78N-01	BLCA	Dead	1	2641	1	2641			1	2472	8	3	4	15
TCGA-UY-A78O-01	BLCA	Alive	0	2312	0	2312	0	2312	0	2312	18	8	2	28
TCGA-UY-A78P-01	BLCA	Alive	0	2380	0	2380	0	2380	0	2380	9	5	7	21
TCGA-UY-A8OB-01	BLCA	Alive	0	2109	0	2109			0	2109	15	15	12	42
TCGA-UY-A8OC-01	BLCA	Dead	1	92	1	92			1	32	7	10	5	22
TCGA-UY-A8OD-01	BLCA	Alive	0	3432	0	3432	0	3432	0	3432	18	8	13	39
TCGA-UY-A9PA-01	BLCA	Alive	0	1072	0	1072	0	1072	0	1072	10	8	7	25
TCGA-UY-A9PB-01	BLCA	Alive	0	899	0	899	0	899	0	899	17	15	12	44
TCGA-UY-A9PD-01	BLCA	Alive	0	542	0	542	0	542	0	542	18	16	5	39
TCGA-UY-A9PE-01	BLCA	Alive	0	189	0	189			1	473	15	18	6	39
TCGA-UY-A9PF-01	BLCA	Alive	0	117	0	117			0	117	11	13	3	27
TCGA-UY-A9PH-01	BLCA	Alive	0	1561	0	1561	0	1561	0	1561	9	4	6	19
TCGA-XF-A8HB-01	BLCA	Alive	0	1370	0	1370	0	1370	0	1370	10	7	6	23
TCGA-XF-A8HC-01	BLCA	Dead	1	200		200			0	200	11	5	6	22
TCGA-XF-A8HD-01	BLCA	Alive	0	2964	0	2964	0	2964	0	2964	7	10	6	23
TCGA-XF-A8HE-01	BLCA	Alive	0	3817	0	3817	0	3817	0	3817	4	0	3	7
TCGA-XF-A8HF-01	BLCA	Dead	1	2954	0	2954	0	2954	0	2954	14	7	9	30
TCGA-XF-A8HG-01	BLCA	Dead	1	467	1	467	1	398	1	398	8	5	5	18
TCGA-XF-A8HH-01	BLCA	Dead	1	57	1	57			1	57	6	3	4	13
TCGA-XF-A8HI-01	BLCA	Dead	1	544	1	544			1	468	3	0	0	3
TCGA-XF-A9SG-01	BLCA	Alive	0	1479	0	1479	0	1479	0	1479	10	8	4	22
TCGA-XF-A9SH-01	BLCA	Dead	1	1971	1	1971			1	547	6	5	2	13
TCGA-XF-A9SI-01	BLCA	Alive	0	2423	0	2423	0	2423	0	2423	15	7	10	32
TCGA-XF-A9SJ-01	BLCA	Dead	1	98	1	98			1	98	19	15	17	51
TCGA-XF-A9SK-01	BLCA	Dead	1	486	1	486			1	382	19	8	8	35
TCGA-XF-A9SM-01	BLCA	Alive	0	1048	0	1048	0	1048	0	1048	15	15	13	43
TCGA-XF-A9SP-01	BLCA	Dead	1	454	1	454			1	310	21	17	5	43
TCGA-XF-A9ST-01	BLCA	Dead	1	128		128			0	128	27	26	8	61
TCGA-XF-A9SU-01	BLCA	Dead	1	182	1	182			1	103	12	16	2	30
TCGA-XF-A9SV-01	BLCA	Dead	1	388	1	388			1	237	10	12	3	25
TCGA-XF-A9SW-01	BLCA	Dead	1	362	1	362			1	362	15	11	17	43
TCGA-XF-A9SX-01	BLCA	Dead	1	719	1	719			1	475	8	6	6	20
TCGA-XF-A9SY-01	BLCA	Alive	0	640	0	640			1	168	18	13	13	44
TCGA-XF-A9SZ-01	BLCA	Dead	1	859	1	859			1	854	15	14	12	41
TCGA-XF-A9T0-01	BLCA	Alive	0	799	0	799	0	799	0	799	14	14	6	34
TCGA-XF-A9T2-01	BLCA	Dead	1	575		575			0	575	1	1	1	3
TCGA-XF-A9T3-01	BLCA	Alive	0	68	0	68			0	68	16	12	9	37
TCGA-XF-A9T4-01	BLCA	Dead	1	495	1	495			1	182	2	1	3	6
TCGA-XF-A9T5-01	BLCA	Alive	0	2027	0	2027			1	664	11	5	11	27
TCGA-XF-A9T6-01	BLCA	Alive	0	64	0	64			0	64	16	21	8	45
TCGA-XF-A9T8-01	BLCA	Dead	1	418		418			0	418	9	4	7	20
TCGA-XF-AAME-01	BLCA	Dead	1	2828	1	2828			1	1651	7	7	2	16
TCGA-XF-AAMF-01	BLCA	Dead	1	329	1	329			1	157	14	13	8	35
TCGA-XF-AAMG-01	BLCA	Alive	0	3364	0	3364	0	3364	0	3364	29	35	7	71
TCGA-XF-AAMH-01	BLCA	Dead	1	344	1	344			1	313	2	0	2	4
TCGA-XF-AAMJ-01	BLCA	Dead	1	1670	0	1670	0	1670	0	1670	10	4	7	21
TCGA-XF-AAML-01	BLCA	Dead	1	232	0	232	0	232	0	232	15	10	5	30
TCGA-XF-AAMQ-01	BLCA	Alive	0	2177	0	2177	0	2177	0	2177	10	3	8	21
TCGA-XF-AAMR-01	BLCA	Alive	0	2790	0	2790	0	2790	0	2790	4	4	4	12
TCGA-XF-AAMT-01	BLCA	Dead	1	90	1	90			1	90	8	6	13	27
TCGA-XF-AAMW-01	BLCA	Dead	1	253	1	253			1	253	15	2	4	21
TCGA-XF-AAMX-01	BLCA	Dead	1	206	0	206	0	206	0	206	32	38	31	101
TCGA-XF-AAMY-01	BLCA	Alive	0	3011	0	3011	1	637	1	637	11	7	4	22
TCGA-XF-AAMZ-01	BLCA	Dead	1	1348	1	1348			1	1344	24	15	3	42
TCGA-XF-AAN0-01	BLCA	Dead	1	1718	1	1718			1	603	2	0	4	6
TCGA-XF-AAN1-01	BLCA	Dead	1	941	1	941			1	650	5	4	6	15
TCGA-XF-AAN2-01	BLCA	Dead	1	1869	0	1869	0	1869	0	1869	10	9	8	27
TCGA-XF-AAN3-01	BLCA	Alive	0	2625	0	2625			0	2625	5	1	5	11
TCGA-XF-AAN4-01	BLCA	Dead	1	823	0	823	0	823	0	823	1	0	0	1
TCGA-XF-AAN5-01	BLCA	Alive	0	2293	0	2293	0	2293	0	2293	7	5	3	15
TCGA-XF-AAN7-01	BLCA	Dead	1	565	1	565			1	321	10	11	2	23
TCGA-XF-AAN8-01	BLCA	Dead	1	118		118			0	118	0	0	0	0
TCGA-YC-A89H-01	BLCA	Alive	0	573	0	573	0	573	0	573	4	2	2	8
TCGA-YC-A8S6-01	BLCA	Alive	0	293	0	293	0	293	0	293	0	2	1	3
TCGA-YC-A9TC-01	BLCA	Dead	1	20	1	20			1	20	2	2	1	5
TCGA-YF-AA3L-01	BLCA	Alive	0	364	0	364	0	364	0	364	11	9	3	23
TCGA-YF-AA3M-01	BLCA	Alive	0	415	0	415	1	381	1	381	21	9	6	36
TCGA-ZF-A9R0-01	BLCA	Dead	1	680	1	680			1	559	15	8	7	30
TCGA-ZF-A9R1-01	BLCA	Alive	0	773	0	773			1	758	8	12	8	28
TCGA-ZF-A9R2-01	BLCA	Alive	0	642	0	642	0	642	0	642	7	9	4	20
TCGA-ZF-A9R3-01	BLCA	Dead	1	949	1	949	1	917	1	917	6	4	3	13
TCGA-ZF-A9R4-01	BLCA	Alive	0	921	0	921	0	921	0	921	9	8	5	22
TCGA-ZF-A9R5-01	BLCA	Alive	0	1090	0	1090	0	1090	0	1090	1	1	1	3
TCGA-ZF-A9R7-01	BLCA	Alive	0	665	0	665	0	665	0	665	9	5	4	18
TCGA-ZF-A9R9-01	BLCA	Dead	1	864	1	864			1	629	11	7	2	20
TCGA-ZF-A9RC-01	BLCA	Alive	0	2868	0	2868	0	2868	0	2868	28	14	5	47
TCGA-ZF-A9RD-01	BLCA	Dead	1	408		408			0	408	16	6	13	35
TCGA-ZF-A9RE-01	BLCA	Dead	1	106	1	106			1	106	7	2	6	15
TCGA-ZF-A9RF-01	BLCA	Alive	0	1949	0	1949	1	1565	1	1565	23	29	18	70
TCGA-ZF-A9RG-01	BLCA	Alive	0	1786	0	1786	1	440	1	440	13	13	7	33
TCGA-ZF-A9RL-01	BLCA	Alive	0	2703	0	2703	1	1064	1	1064	9	5	2	16
TCGA-ZF-A9RM-01	BLCA	Alive	0	1455	0	1455	0	1455	0	1455	15	13	5	33
TCGA-ZF-A9RN-01	BLCA	Dead	1	615	1	615			1	516	17	12	14	43
TCGA-ZF-AA4N-01	BLCA	Dead	1	88	1	88			1	88	3	2	1	6
TCGA-ZF-AA4R-01	BLCA	Dead	1	1036	1	1036			1	750	13	11	9	33
TCGA-ZF-AA4T-01	BLCA	Dead	1	599	1	599			1	511	29	18	14	61
TCGA-ZF-AA4U-01	BLCA	Dead	1	262	1	262			1	199	7	4	3	14
TCGA-ZF-AA4V-01	BLCA	Alive	0	1806	0	1806	0	1806	0	1806	15	11	11	37
TCGA-ZF-AA4W-01	BLCA	Alive	0	1830	0	1830	1	1679	1	1679	13	6	9	28
TCGA-ZF-AA4X-01	BLCA	Alive	0	2044	0	2044	1	1665	1	1665	6	10	1	17
TCGA-ZF-AA51-01	BLCA	Alive	0	1714	0	1714	0	1714	0	1714	21	21	9	51
TCGA-ZF-AA52-01	BLCA	Dead	1	1077		1077			0	1077	8	4	3	15
TCGA-ZF-AA53-01	BLCA	Alive	0	1761	0	1761	0	1761	0	1761	15	18	6	39
TCGA-ZF-AA54-01	BLCA	Dead	1	590		590			0	590	17	5	12	34
TCGA-ZF-AA56-01	BLCA	Dead	1	259	1	259			1	248	15	12	10	37
TCGA-ZF-AA58-01	BLCA	Alive	0	1649	0	1649			0	1649	24	19	19	62
TCGA-ZF-AA5H-01	BLCA	Alive	0	897	0	897			1	177	18	12	13	43
TCGA-ZF-AA5N-01	BLCA	Dead	1	168	1	168			1	168	2	1	1	4
TCGA-3C-AAAU-01	BRCA	Alive	0	4047	0	4047	1	1808	1	1808	6	5	4	15
TCGA-3C-AALI-01	BRCA	Alive	0	4005	0	4005	0	4005	0	4005	12	12	8	32
TCGA-3C-AALJ-01	BRCA	Alive	0	1474	0	1474	0	1474	0	1474	14	11	6	31
TCGA-3C-AALK-01	BRCA	Alive	0	1448	0	1448			0	1448	3	1	3	7
TCGA-4H-AAAK-01	BRCA	Alive	0	348	0	348	0	348	0	348	6	6	4	16
TCGA-5L-AAT0-01	BRCA	Alive	0	1477	0	1477			0	1477	3	3	3	9
TCGA-5T-A9QA-01	BRCA	Alive	0	303	0	303			0	303	7	2	6	15
TCGA-A1-A0SB-01	BRCA	Alive	0	259	0	259	0	259	0	259	0	0	0	0
TCGA-A1-A0SD-01	BRCA	Alive	0	437	0	437	0	437	0	437	9	7	9	25
TCGA-A1-A0SE-01	BRCA	Alive	0	1321	0	1321	0	1321	0	1321	8	1	6	15
TCGA-A1-A0SF-01	BRCA	Alive	0	1463	0	1463	0	1463	0	1463	8	8	7	23
TCGA-A1-A0SG-01	BRCA	Alive	0	434	0	434	0	434	0	434	4	5	3	12
TCGA-A1-A0SH-01	BRCA	Alive	0	1437	0	1437	0	1437	0	1437	11	13	8	32
TCGA-A1-A0SI-01	BRCA	Alive	0	635	0	635	0	635	0	635	6	3	4	13
TCGA-A1-A0SJ-01	BRCA	Alive	0	416	0	416	0	416	0	416	12	3	7	22
TCGA-A1-A0SK-01	BRCA	Dead	1	967	1	967			1	967	13	14	6	33
TCGA-A1-A0SM-01	BRCA	Alive	0	242	0	242	0	242	0	242	6	3	5	14
TCGA-A1-A0SN-01	BRCA	Alive	0	1196	0	1196	0	1196	0	1196	7	2	1	10
TCGA-A1-A0SO-01	BRCA	Alive	0	852	0	852	0	852	0	852	27	29	26	82
TCGA-A1-A0SP-01	BRCA	Alive	0	584	0	584	0	584	0	584	10	3	6	19
TCGA-A1-A0SQ-01	BRCA	Alive	0	554	0	554	0	554	0	554	5	1	2	8
TCGA-A2-A04N-01	BRCA	Alive	0	4354	0	4354	0	4354	0	4354	4	1	2	7
TCGA-A2-A04P-01	BRCA	Dead	1	548	1	548			1	102	28	33	22	83
TCGA-A2-A04Q-01	BRCA	Alive	0	2385	0	2385	0	2385	0	2385	7	5	4	16
TCGA-A2-A04R-01	BRCA	Alive	0	3709	0	3709	0	3709	0	3709	13	12	11	36
TCGA-A2-A04T-01	BRCA	Alive	0	2246	0	2246	0	2246	0	2246	30	24	23	77
TCGA-A2-A04U-01	BRCA	Alive	0	2654	0	2654	0	2654	0	2654	28	17	14	59
TCGA-A2-A04V-01	BRCA	Dead	1	1920	1	1920	1	1470	1	1470	5	1	4	10
TCGA-A2-A04W-01	BRCA	Alive	0	3102	0	3102	0	3102	0	3102	8	8	6	22
TCGA-A2-A04X-01	BRCA	Alive	0	1686	0	1686	0	1686	0	1686	6	8	4	18
TCGA-A2-A04Y-01	BRCA	Alive	0	1099	0	1099	0	1099	0	1099	9	6	5	20
TCGA-A2-A0CK-01	BRCA	Alive	0	4159	0	4159	1	1364	1	1364	4	0	3	7
TCGA-A2-A0CL-01	BRCA	Alive	0	3015	0	3015			0	3015	13	15	10	38
TCGA-A2-A0CM-01	BRCA	Dead	1	754	1	754	1	382	1	382	19	14	7	40
TCGA-A2-A0CO-01	BRCA	Dead	1	3492	0	3492			0	3492	6	2	5	13
TCGA-A2-A0CP-01	BRCA	Alive	0	2813	0	2813	0	2813	0	2813	3	0	2	5
TCGA-A2-A0CQ-01	BRCA	Alive	0	2695	0	2695	0	2695	0	2695	3	0	1	4
TCGA-A2-A0CR-01	BRCA	Alive	0	3283	0	3283			0	3283	0	1	1	2
TCGA-A2-A0CS-01	BRCA	Dead	1	2348	0	2348			0	2348	2	0	1	3
TCGA-A2-A0CT-01	BRCA	Alive	0	2289	0	2289	0	2289	0	2289	12	10	8	30
TCGA-A2-A0CU-01	BRCA	Dead	1	158	0	158			0	158	8	9	4	21
TCGA-A2-A0CV-01	BRCA	Alive	0	3011	0	3011	0	3011	0	3011	2	0	1	3
TCGA-A2-A0CW-01	BRCA	Alive	0	3283	0	3283	0	3283	0	3283	19	13	12	44
TCGA-A2-A0CX-01	BRCA	Alive	0	1728	0	1728	0	1728	0	1728	11	5	5	21
TCGA-A2-A0D0-01	BRCA	Alive	0	2048	0	2048	0	2048	0	2048	24	28	10	62
TCGA-A2-A0D1-01	BRCA	Alive	0	1051	0	1051	0	1051	0	1051	12	6	12	30
TCGA-A2-A0D2-01	BRCA	Alive	0	1027	0	1027	0	1027	0	1027	26	32	15	73
TCGA-A2-A0D3-01	BRCA	Alive	0	1873	0	1873	0	1873	0	1873	3	0	1	4
TCGA-A2-A0D4-01	BRCA	Alive	0	767	0	767	0	767	0	767	15	4	12	31
TCGA-A2-A0EM-01	BRCA	Alive	0	3094	0	3094	0	3094	0	3094	4	2	2	8
TCGA-A2-A0EN-01	BRCA	Alive	0	4088	0	4088	0	4088	0	4088	4	1	2	7
TCGA-A2-A0EO-01	BRCA	Alive	0	2442	0	2442			0	2442	5	0	2	7
TCGA-A2-A0EQ-01	BRCA	Alive	0	2426	0	2426	0	2426	0	2426	15	13	10	38
TCGA-A2-A0ER-01	BRCA	Alive	0	2263	0	2263	0	2263	0	2263	4	1	2	7
TCGA-A2-A0ES-01	BRCA	Alive	0	2190	0	2190	0	2190	0	2190	0	1	0	1
TCGA-A2-A0ET-01	BRCA	Alive	0	1066	0	1066	0	1066	0	1066	4	2	1	7
TCGA-A2-A0EU-01	BRCA	Alive	0	1043	0	1043	0	1043	0	1043	1	0	2	3
TCGA-A2-A0EV-01	BRCA	Alive	0	968	0	968	0	968	0	968	11	8	6	25
TCGA-A2-A0EW-01	BRCA	Dead	1	1884	1	1884			1	1353	3	2	3	8
TCGA-A2-A0EX-01	BRCA	Alive	0	752	0	752	0	752	0	752	5	1	4	10
TCGA-A2-A0EY-01	BRCA	Alive	0	1925	0	1925	0	1925	0	1925	21	15	13	49
TCGA-A2-A0SU-01	BRCA	Alive	0	1662	0	1662	0	1662	0	1662	8	5	5	18
TCGA-A2-A0SV-01	BRCA	Dead	1	825	1	825			1	825	14	6	15	35
TCGA-A2-A0SW-01	BRCA	Dead	1	1365	1	1365			1	653	12	14	6	32
TCGA-A2-A0SX-01	BRCA	Alive	0	1534	0	1534	1	1239	1	1239	14	10	12	36
TCGA-A2-A0SY-01	BRCA	Alive	0	1347	0	1347	0	1347	0	1347	5	2	3	10
TCGA-A2-A0T0-01	BRCA	Alive	0	533	0	533	0	533	0	533	19	35	16	70
TCGA-A2-A0T1-01	BRCA	Alive	0	521	0	521	0	521	0	521	12	11	8	31
TCGA-A2-A0T2-01	BRCA	Dead	1	255	1	255			1	255	7	8	11	26
TCGA-A2-A0T3-01	BRCA	Alive	0	1516	0	1516	0	1516	0	1516	21	6	12	39
TCGA-A2-A0T4-01	BRCA	Alive	0	624	0	624	0	624	0	624	7	1	7	15
TCGA-A2-A0T5-01	BRCA	Alive	0	531	0	531	0	531	0	531	2	0	1	3
TCGA-A2-A0T6-01	BRCA	Alive	0	575	0	575	0	575	0	575	1	1	2	4
TCGA-A2-A0T7-01	BRCA	Alive	0	631	0	631	0	631	0	631	8	6	9	23
TCGA-A2-A0YC-01	BRCA	Alive	0	990	0	990			1	756	4	1	1	6
TCGA-A2-A0YD-01	BRCA	Alive	0	769	0	769	0	769	0	769	4	2	2	8
TCGA-A2-A0YE-01	BRCA	Alive	0	554	0	554	0	554	0	554	20	10	10	40
TCGA-A2-A0YF-01	BRCA	Alive	0	1535	0	1535	0	1535	0	1535	6	3	5	14
TCGA-A2-A0YG-01	BRCA	Alive	0	666	0	666	0	666	0	666	14	11	4	29
TCGA-A2-A0YH-01	BRCA	Alive	0	659	0	659	0	659	0	659	10	4	7	21
TCGA-A2-A0YI-01	BRCA	Alive	0	1505	0	1505	0	1505	0	1505	3	2	2	7
TCGA-A2-A0YJ-01	BRCA	Alive	0	566	0	566	1	559	1	559	16	6	3	25
TCGA-A2-A0YK-01	BRCA	Alive	0	588	0	588			0	588	3	0	3	6
TCGA-A2-A0YL-01	BRCA	Alive	0	1474	0	1474	0	1474	0	1474	3	2	3	8
TCGA-A2-A0YM-01	BRCA	Alive	0	965	0	965	0	965	0	965	20	13	3	36
TCGA-A2-A0YT-01	BRCA	Dead	1	723	0	723	0	723	0	723	20	11	13	44
TCGA-A2-A1FV-01	BRCA	Alive	0	714	0	714	0	714	0	714	11	12	11	34
TCGA-A2-A1FW-01	BRCA	Alive	0	528	0	528	0	528	0	528	12	18	3	33
TCGA-A2-A1FX-01	BRCA	Alive	0	1847	0	1847	0	1847	0	1847	8	3	6	17
TCGA-A2-A1FZ-01	BRCA	Alive	0	683	0	683	0	683	0	683	2	1	1	4
TCGA-A2-A1G0-01	BRCA	Alive	0	616	0	616	0	616	0	616	6	2	2	10
TCGA-A2-A1G1-01	BRCA	Alive	0	584	0	584	0	584	0	584	12	2	3	17
TCGA-A2-A1G4-01	BRCA	Alive	0	595	0	595	0	595	0	595	4	4	3	11
TCGA-A2-A259-01	BRCA	Alive	0	1596	0	1596			0	1596	3	2	3	8
TCGA-A2-A25A-01	BRCA	Alive	0	3276	0	3276	0	3276	0	3276	3	1	2	6
TCGA-A2-A25C-01	BRCA	Alive	0	523	0	523	0	523	0	523	6	3	5	14
TCGA-A2-A25D-01	BRCA	Alive	0	552	0	552			0	552	12	14	7	33
TCGA-A2-A25E-01	BRCA	Alive	0	3204	0	3204	1	2989	1	2989	16	24	13	53
TCGA-A2-A3KC-01	BRCA	Alive	0	1102	0	1102	0	1102	0	1102	4	2	3	9
TCGA-A2-A3KD-01	BRCA	Alive	0	1206	0	1206			0	1206	5	4	4	13
TCGA-A2-A3XS-01	BRCA	Dead	1	1032	1	1032	1	682	1	682	22	18	12	52
TCGA-A2-A3XT-01	BRCA	Alive	0	2770	0	2770	0	2770	0	2770	24	29	13	66
TCGA-A2-A3XU-01	BRCA	Dead	1	912	1	912	1	574	1	574	4	3	3	10
TCGA-A2-A3XV-01	BRCA	Alive	0	996	0	996	0	996	0	996	3	2	3	8
TCGA-A2-A3XX-01	BRCA	Dead	1	1439	0	1439	0	1439	0	1439	9	1	3	13
TCGA-A2-A3XY-01	BRCA	Dead	1	1093	1	1093	1	802	1	802	4	5	0	9
TCGA-A2-A3XZ-01	BRCA	Alive	0	1532	0	1532	0	1532	0	1532	9	6	6	21
TCGA-A2-A3Y0-01	BRCA	Alive	0	1546	0	1546			0	1546	17	17	21	55
TCGA-A2-A4RW-01	BRCA	Alive	0	222	0	222	0	222	0	222	23	21	14	58
TCGA-A2-A4RX-01	BRCA	Alive	0	742	0	742	0	742	0	742	0	0	0	0
TCGA-A2-A4RY-01	BRCA	Alive	0	648	0	648	0	648	0	648	2	0	0	2
TCGA-A2-A4S0-01	BRCA	Alive	0	706	0	706	0	706	0	706	0	0	0	0
TCGA-A2-A4S1-01	BRCA	Alive	0	820	0	820	0	820	0	820	11	10	8	29
TCGA-A2-A4S2-01	BRCA	Alive	0	643	0	643	0	643	0	643	3	4	4	11
TCGA-A2-A4S3-01	BRCA	Alive	0	666	0	666	0	666	0	666	21	22	22	65
TCGA-A7-A0CD-01	BRCA	Alive	0	1165	0	1165	0	1165	0	1165	5	2	3	10
TCGA-A7-A0CE-01	BRCA	Alive	0	1074	0	1074	0	1074	0	1074	20	21	9	50
TCGA-A7-A0CG-01	BRCA	Alive	0	1043	0	1043			0	1043	3	5	3	11
TCGA-A7-A0CH-01	BRCA	Alive	0	1079	0	1079	0	1079	0	1079	3	0	1	4
TCGA-A7-A0CJ-01	BRCA	Alive	0	931	0	931			0	931	27	15	12	54
TCGA-A7-A0D9-01	BRCA	Alive	0	1139	0	1139	0	1139	0	1139	8	4	4	16
TCGA-A7-A0DA-01	BRCA	Alive	0	1085	0	1085	0	1085	0	1085	31	34	9	74
TCGA-A7-A0DB-01	BRCA	Alive	0	1007	0	1007			0	1007	3	0	1	4
TCGA-A7-A13D-01	BRCA	Alive	0	965	0	965	0	965	0	965	24	11	11	46
TCGA-A7-A13E-01	BRCA	Dead	1	614	1	614	1	556	1	556	13	8	10	31
TCGA-A7-A13F-01	BRCA	Alive	0	765	0	765	0	765	0	765	5	1	3	9
TCGA-A7-A13G-01	BRCA	Alive	0	718	0	718	0	718	1	586	5	2	2	9
TCGA-A7-A13H-01	BRCA	Alive	0	899	0	899	0	899	1	795	5	5	4	14
TCGA-A7-A26E-01	BRCA	Alive	0	954	0	954	0	954	0	954	1	1	2	4
TCGA-A7-A26F-01	BRCA	Alive	0	738	0	738	0	738	0	738	9	9	7	25
TCGA-A7-A26G-01	BRCA	Alive	0	722	0	722	0	722	0	722	10	11	10	31
TCGA-A7-A26H-01	BRCA	Alive	0	724	0	724	1	291	1	291	7	5	6	18
TCGA-A7-A26I-01	BRCA	Alive	0	661	0	661	0	661	0	661	19	9	10	38
TCGA-A7-A26J-01	BRCA	Alive	0	627	0	627	0	627	0	627	8	1	6	15
TCGA-A7-A2KD-01	BRCA	Alive	0	679	0	679	0	679	0	679	20	11	8	39
TCGA-A7-A3IY-01	BRCA	Alive	0	345	0	345	0	345	0	345	0	2	1	3
TCGA-A7-A3IZ-01	BRCA	Alive	0	322	0	322	0	322	0	322	6	5	7	18
TCGA-A7-A3J0-01	BRCA	Alive	0	313	0	313	0	313	0	313	0	0	0	0
TCGA-A7-A3J1-01	BRCA	Alive	0	343	0	343	0	343	0	343	5	5	7	17
TCGA-A7-A3RF-01	BRCA	Alive	0	408	0	408	1	174	1	174	0	0	0	0
TCGA-A7-A425-01	BRCA	Alive	0	447	0	447	1	419	1	419	5	2	3	10
TCGA-A7-A426-01	BRCA	Alive	0	364	0	364	0	364	0	364	5	1	4	10
TCGA-A7-A4SA-01	BRCA	Alive	0	454	0	454	0	454	0	454	19	26	14	59
TCGA-A7-A4SB-01	BRCA	Alive	0	418	0	418	0	418	0	418	10	2	10	22
TCGA-A7-A4SD-01	BRCA	Alive	0	441	0	441	0	441	0	441	18	15	13	46
TCGA-A7-A4SE-01	BRCA	Alive	0	644	0	644	0	644	0	644	26	16	18	60
TCGA-A7-A4SF-01	BRCA	Alive	0	545	0	545			0	545	15	10	8	33
TCGA-A7-A56D-01	BRCA	Alive	0	448	0	448	0	448	0	448	10	10	14	34
TCGA-A7-A5ZV-01	BRCA	Alive	0	368	0	368	0	368	0	368	26	16	13	55
TCGA-A7-A5ZW-01	BRCA	Alive	0	326	0	326	0	326	0	326	2	0	2	4
TCGA-A7-A5ZX-01	BRCA	Alive	0	336	0	336			0	336	1	3	2	6
TCGA-A7-A6VV-01	BRCA	Alive	0	313	0	313	0	313	0	313	29	8	22	59
TCGA-A7-A6VW-01	BRCA	Alive	0	285	0	285			0	285	16	20	12	48
TCGA-A7-A6VX-01	BRCA	Alive	0	317	0	317	0	317	0	317	26	28	14	68
TCGA-A7-A6VY-01	BRCA	Alive	0	266	0	266	0	266	0	266	19	29	28	76
TCGA-A8-A06N-01	BRCA	Alive	0	0	0	0	0	0	0	0	9	5	6	20
TCGA-A8-A06O-01	BRCA	Alive	0	396	0	396	0	396	0	396	13	5	12	30
TCGA-A8-A06P-01	BRCA	Alive	0	396	0	396	0	396	0	396	3	2	3	8
TCGA-A8-A06Q-01	BRCA	Alive	0	31	0	31	0	31	0	31	14	15	9	38
TCGA-A8-A06R-01	BRCA	Alive	0	547	0	547	0	547	0	547	30	23	10	63
TCGA-A8-A06T-01	BRCA	Alive	0	1614	0	1614	0	1614	0	1614	11	9	11	31
TCGA-A8-A06U-01	BRCA	Dead	1	883	0	883	0	883	0	883	27	19	21	67
TCGA-A8-A06X-01	BRCA	Dead	1	943	0	943	0	943	0	943	26	21	12	59
TCGA-A8-A06Y-01	BRCA	Alive	0	791	0	791	1	791	1	791	2	0	2	4
TCGA-A8-A06Z-01	BRCA	Alive	0	31	0	31			0	31	13	8	10	31
TCGA-A8-A075-01	BRCA	Alive	0	518	0	518	0	518	0	518	20	22	13	55
TCGA-A8-A076-01	BRCA	Alive	0	1642	0	1642	0	1642	0	1642	7	10	4	21
TCGA-A8-A079-01	BRCA	Alive	0	274	0	274	0	274	0	274	16	9	6	31
TCGA-A8-A07B-01	BRCA	Alive	0	1308	0	1308	0	1308	0	1308	14	10	5	29
TCGA-A8-A07E-01	BRCA	Alive	0	608	0	608	0	608	0	608	8	6	6	20
TCGA-A8-A07F-01	BRCA	Alive	0	577	0	577	0	577	0	577	2	1	2	5
TCGA-A8-A07G-01	BRCA	Alive	0	577	0	577	0	577	0	577	12	17	9	38
TCGA-A8-A07I-01	BRCA	Alive	0	426	0	426	0	426	0	426	9	7	9	25
TCGA-A8-A07J-01	BRCA	Alive	0	365	0	365	0	365	0	365	5	4	4	13
TCGA-A8-A07L-01	BRCA	Alive	0	975	0	975	0	975	0	975	24	27	20	71
TCGA-A8-A07O-01	BRCA	Alive	0	304	0	304	0	304	0	304	10	6	7	23
TCGA-A8-A07P-01	BRCA	Alive	0	334	0	334	0	334	0	334	9	7	7	23
TCGA-A8-A07R-01	BRCA	Alive	0	273	0	273			0	273	31	35	21	87
TCGA-A8-A07S-01	BRCA	Alive	0	243	0	243			0	243	5	1	4	10
TCGA-A8-A07U-01	BRCA	Alive	0	760	0	760	0	760	0	760	16	8	9	33
TCGA-A8-A07W-01	BRCA	Alive	0	304	0	304			0	304	12	7	5	24
TCGA-A8-A07Z-01	BRCA	Alive	0	1371	0	1371	0	1371	0	1371	6	1	4	11
TCGA-A8-A081-01	BRCA	Alive	0	0	0	0	0	0	0	0	10	11	12	33
TCGA-A8-A082-01	BRCA	Alive	0	549	0	549	0	549	0	549	5	3	4	12
TCGA-A8-A083-01	BRCA	Alive	0	0	0	0	0	0	0	0	4	2	2	8
TCGA-A8-A084-01	BRCA	Alive	0	458	0	458			0	458	8	5	3	16
TCGA-A8-A085-01	BRCA	Alive	0	1124	0	1124	0	1124	0	1124	13	19	9	41
TCGA-A8-A086-01	BRCA	Alive	0	396	0	396	0	396	0	396	6	4	4	14
TCGA-A8-A08A-01	BRCA	Alive	0	30	0	30	0	30	0	30	5	4	2	11
TCGA-A8-A08B-01	BRCA	Alive	0	1156	0	1156	0	1156	0	1156	12	6	8	26
TCGA-A8-A08C-01	BRCA	Alive	0	881	0	881	0	881	0	881	3	0	1	4
TCGA-A8-A08F-01	BRCA	Alive	0	1004	0	1004	0	1004	0	1004	26	37	13	76
TCGA-A8-A08G-01	BRCA	Alive	0	607	0	607	0	607	0	607	11	7	6	24
TCGA-A8-A08H-01	BRCA	Alive	0	0	0	0	0	0	0	0	0	0	0	0
TCGA-A8-A08I-01	BRCA	Alive	0	365	0	365	0	365	0	365	14	10	9	33
TCGA-A8-A08J-01	BRCA	Dead	1	1127	1	1127			1	1127	17	16	6	39
TCGA-A8-A08L-01	BRCA	Dead	1	304	0	304	0	304	0	304	28	28	23	79
TCGA-A8-A08O-01	BRCA	Alive	0	943	0	943			1	762	10	6	9	25
TCGA-A8-A08R-01	BRCA	Alive	0	30	0	30	0	30	0	30	29	35	21	85
TCGA-A8-A08T-01	BRCA	Dead	1	3409	1	3409			1	2557	6	3	3	12
TCGA-A8-A08X-01	BRCA	Alive	0	1308	0	1308	1	366	1	366	16	10	9	35
TCGA-A8-A08Z-01	BRCA	Alive	0	1217	0	1217	0	1217	0	1217	6	3	4	13
TCGA-A8-A090-01	BRCA	Alive	0	0	0	0	0	0	0	0	7	2	4	13
TCGA-A8-A091-01	BRCA	Alive	0	1004	0	1004	1	243	1	243	7	0	4	11
TCGA-A8-A092-01	BRCA	Alive	0	942	0	942	0	942	0	942	8	1	4	13
TCGA-A8-A093-01	BRCA	Alive	0	546	0	546	0	546	0	546	5	0	2	7
TCGA-A8-A094-01	BRCA	Alive	0	0	0	0	0	0	0	0	7	15	17	39
TCGA-A8-A095-01	BRCA	Alive	0	1277	0	1277	0	1277	0	1277	2	2	2	6
TCGA-A8-A096-01	BRCA	Alive	0	0	0	0	0	0	0	0	2	2	2	6
TCGA-A8-A097-01	BRCA	Alive	0	365	0	365	0	365	0	365	17	23	11	51
TCGA-A8-A099-01	BRCA	Alive	0	304	0	304			0	304	4	3	5	12
TCGA-A8-A09A-01	BRCA	Alive	0	304	0	304			0	304	26	33	11	70
TCGA-A8-A09B-01	BRCA	Alive	0	365	0	365	0	365	0	365	6	6	1	13
TCGA-A8-A09C-01	BRCA	Alive	0	31	0	31			0	31	10	5	9	24
TCGA-A8-A09D-01	BRCA	Alive	0	1522	0	1522	0	1522	0	1522	10	7	7	24
TCGA-A8-A09E-01	BRCA	Alive	0	1492	0	1492			0	1492	5	1	3	9
TCGA-A8-A09G-01	BRCA	Alive	0	0	0	0	0	0	0	0	3	3	4	10
TCGA-A8-A09I-01	BRCA	Alive	0	1371	0	1371	0	1371	0	1371	14	12	8	34
TCGA-A8-A09M-01	BRCA	Alive	0	1006	0	1006	0	1006	0	1006	18	21	12	51
TCGA-A8-A09N-01	BRCA	Alive	0	31	0	31	0	31	0	31	10	3	9	22
TCGA-A8-A09Q-01	BRCA	Alive	0	761	0	761			0	761	16	18	12	46
TCGA-A8-A09R-01	BRCA	Alive	0	273	0	273	0	273	0	273	8	3	5	16
TCGA-A8-A09T-01	BRCA	Alive	0	579	0	579	0	579	0	579	6	2	2	10
TCGA-A8-A09V-01	BRCA	Alive	0	457	0	457	0	457	0	457	3	0	1	4
TCGA-A8-A09W-01	BRCA	Alive	0	30	0	30			0	30	18	26	12	56
TCGA-A8-A09X-01	BRCA	Dead	1	426		426			0	426	12	10	4	26
TCGA-A8-A09Z-01	BRCA	Alive	0	0	0	0			0	0	2	5	3	10
TCGA-A8-A0A1-01	BRCA	Alive	0	365	0	365	0	365	0	365	5	7	6	18
TCGA-A8-A0A2-01	BRCA	Alive	0	579	0	579	0	579	0	579	7	4	3	14
TCGA-A8-A0A4-01	BRCA	Alive	0	396	0	396	0	396	0	396	7	10	11	28
TCGA-A8-A0A6-01	BRCA	Alive	0	640	0	640	0	640	0	640	7	2	5	14
TCGA-A8-A0A7-01	BRCA	Alive	0	30	0	30	0	30	0	30	6	6	9	21
TCGA-A8-A0A9-01	BRCA	Alive	0	822	0	822	0	822	0	822	6	2	3	11
TCGA-A8-A0AB-01	BRCA	Alive	0	518	0	518	0	518	0	518	6	6	6	18
TCGA-A8-A0AD-01	BRCA	Alive	0	1157	0	1157	0	1157	0	1157	3	1	4	8
TCGA-AC-A23C-01	BRCA	Alive	0	585	0	585	0	585	0	585	11	7	8	26
TCGA-AC-A23E-01	BRCA	Alive	0	698	0	698	0	698	0	698	4	1	3	8
TCGA-AC-A23G-01	BRCA	Alive	0	2248	0	2248	0	2248	0	2248	3	0	3	6
TCGA-AC-A23H-01	BRCA	Dead	1	174	1	174			1	174	11	6	4	21
TCGA-AC-A2B8-01	BRCA	Alive	0	677	0	677	0	677	1	654	8	7	4	19
TCGA-AC-A2BK-01	BRCA	Alive	0	2222	0	2222	0	2222	0	2222	22	12	15	49
TCGA-AC-A2BM-01	BRCA	Alive	0	3022	0	3022	0	3022	0	3022	11	9	5	25
TCGA-AC-A2FB-01	BRCA	Alive	0	1234	0	1234	0	1234	0	1234	2	3	3	8
TCGA-AC-A2FE-01	BRCA	Dead	1	2636	1	2636	1	766	1	766	6	5	3	14
TCGA-AC-A2FF-01	BRCA	Alive	0	2759	0	2759	0	2759	0	2759	0	0	0	0
TCGA-AC-A2FG-01	BRCA	Alive	0	1853	0	1853	0	1853	0	1853	5	2	3	10
TCGA-AC-A2FK-01	BRCA	Alive	0	2650	0	2650	0	2650	0	2650	0	0	0	0
TCGA-AC-A2FM-01	BRCA	Dead	1	792	1	792	1	780	1	780	5	0	5	10
TCGA-AC-A2FO-01	BRCA	Alive	0	2255	0	2255	0	2255	0	2255	10	6	6	22
TCGA-AC-A2QH-01	BRCA	Alive	0	1005	0	1005	0	1005	0	1005	20	11	9	40
TCGA-AC-A2QI-01	BRCA	Alive	0	588	0	588	0	588	0	588	5	2	4	11
TCGA-AC-A2QJ-01	BRCA	Dead	1	446	1	446	1	237	1	237	6	1	2	9
TCGA-AC-A3BB-01	BRCA	Alive	0	987	0	987	0	987	0	987	3	2	2	7
TCGA-AC-A3EH-01	BRCA	Dead	1	197	0	197	0	197	0	197	5	3	3	11
TCGA-AC-A3HN-01	BRCA	Alive	0	496	0	496	0	496	0	496	4	3	3	10
TCGA-AC-A3OD-01	BRCA	Alive	0	451	0	451	0	451	0	451	10	7	8	25
TCGA-AC-A3QP-01	BRCA	Alive	0	675	0	675	0	675	0	675	5	2	3	10
TCGA-AC-A3QQ-01	BRCA	Alive	0	734	0	734			0	734	6	4	4	14
TCGA-AC-A3TM-01	BRCA	Alive	0	762	0	762	0	762	0	762	5	1	2	8
TCGA-AC-A3TN-01	BRCA	Alive	0	456	0	456	0	456	0	456	4	0	3	7
TCGA-AC-A3W5-01	BRCA	Alive	0	504	0	504			0	504	16	13	7	36
TCGA-AC-A3W6-01	BRCA	Alive	0	602	0	602	0	602	0	602	1	0	1	2
TCGA-AC-A3W7-01	BRCA	Alive	0	471	0	471	0	471	0	471	4	1	3	8
TCGA-AC-A3YI-01	BRCA	Alive	0	707	0	707	0	707	0	707	0	3	0	3
TCGA-AC-A3YJ-01	BRCA	Alive	0	754	0	754	0	754	0	754	1	2	0	3
TCGA-AC-A4ZE-01	BRCA	Alive	0	890	0	890	0	890	0	890	5	1	7	13
TCGA-AC-A5EH-01	BRCA	Alive	0	511	0	511	0	511	0	511	10	15	12	37
TCGA-AC-A5EI-01	BRCA	Alive	0	442	0	442	0	442	0	442	5	10	10	25
TCGA-AC-A5XS-01	BRCA	Alive	0	588	0	588	0	588	0	588	7	11	7	25
TCGA-AC-A5XU-01	BRCA	Alive	0	455	0	455	0	455	0	455	10	7	6	23
TCGA-AC-A62V-01	BRCA	Dead	1	348	1	348			1	348	14	9	5	28
TCGA-AC-A62X-01	BRCA	Alive	0	417	0	417	0	417	0	417	13	8	3	24
TCGA-AC-A62Y-01	BRCA	Alive	0	530	0	530			0	530	5	8	2	15
TCGA-AC-A6IV-01	BRCA	Alive	0	568	0	568	0	568	0	568	6	3	3	12
TCGA-AC-A6IW-01	BRCA	Alive	0	413	0	413	0	413	0	413	15	12	4	31
TCGA-AC-A6IX-06	BRCA	Alive	0	373	0	373	0	373	0	373	5	4	11	20
TCGA-AC-A6IX-01	BRCA	Alive	0	373	0	373	0	373	0	373	9	3	12	24
TCGA-AC-A6NO-01	BRCA	Alive	0	51	0	51	0	51	0	51	2	2	2	6
TCGA-AC-A7VB-01	BRCA	Alive	0	250	0	250	0	250	0	250	8	9	7	24
TCGA-AC-A7VC-01	BRCA	Alive	0	1	0	1	0	1	0	1	3	2	3	8
TCGA-AC-A8OP-01	BRCA	Alive	0	614	0	614	0	614	0	614	16	14	6	36
TCGA-AC-A8OQ-01	BRCA	Alive	0	34	0	34	0	34	0	34	25	29	17	71
TCGA-AC-A8OR-01	BRCA	Alive	0	40	0	40	0	40	0	40	1	0	3	4
TCGA-AC-A8OS-01	BRCA	Alive	0	70	0	70	0	70	0	70	3	1	3	7
TCGA-AN-A03X-01	BRCA	Alive	0	10	0	10	0	10	0	10	7	1	4	12
TCGA-AN-A03Y-01	BRCA	Alive	0	10	0	10	0	10	0	10	6	1	3	10
TCGA-AN-A041-01	BRCA	Alive	0	7	0	7	0	7	0	7	10	3	4	17
TCGA-AN-A046-01	BRCA	Alive	0	10	0	10	0	10	0	10	4	2	2	8
TCGA-AN-A049-01	BRCA	Alive	0	19	0	19			0	19	17	13	10	40
TCGA-AN-A04A-01	BRCA	Alive	0	90	0	90			0	90	13	16	14	43
TCGA-AN-A04C-01	BRCA	Alive	0	54	0	54			0	54	16	11	8	35
TCGA-AN-A04D-01	BRCA	Alive	0	52	0	52			0	52	20	29	12	61
TCGA-AN-A0AJ-01	BRCA	Alive	0	303	0	303	0	303	0	303	20	13	7	40
TCGA-AN-A0AK-01	BRCA	Alive	0	224	0	224	0	224	0	224	7	6	3	16
TCGA-AN-A0AL-01	BRCA	Alive	0	227	0	227	0	227	0	227	20	29	17	66
TCGA-AN-A0AM-01	BRCA	Alive	0	5	0	5	0	5	0	5	21	13	10	44
TCGA-AN-A0AR-01	BRCA	Alive	0	10	0	10	0	10	0	10	25	30	20	75
TCGA-AN-A0AS-01	BRCA	Alive	0	10	0	10	0	10	0	10	12	4	5	21
TCGA-AN-A0AT-01	BRCA	Alive	0	10	0	10	0	10	0	10	23	24	20	67
TCGA-AN-A0FD-01	BRCA	Alive	0	196	0	196	0	196	0	196	6	6	8	20
TCGA-AN-A0FF-01	BRCA	Alive	0	172	0	172	0	172	0	172	4	5	2	11
TCGA-AN-A0FJ-01	BRCA	Alive	0	242	0	242			0	242	11	9	7	27
TCGA-AN-A0FK-01	BRCA	Alive	0	213	0	213	0	213	0	213	4	2	3	9
TCGA-AN-A0FL-01	BRCA	Alive	0	231	0	231	0	231	0	231	18	25	14	57
TCGA-AN-A0FN-01	BRCA	Alive	0	218	0	218	0	218	0	218	1	0	2	3
TCGA-AN-A0FS-01	BRCA	Alive	0	210	0	210	0	210	0	210	4	3	5	12
TCGA-AN-A0FT-01	BRCA	Alive	0	214	0	214	0	214	0	214	25	22	10	57
TCGA-AN-A0FV-01	BRCA	Alive	0	10	0	10	0	10	0	10	15	11	9	35
TCGA-AN-A0FW-01	BRCA	Alive	0	11	0	11	0	11	0	11	11	7	5	23
TCGA-AN-A0FX-01	BRCA	Alive	0	10	0	10	0	10	0	10	19	28	12	59
TCGA-AN-A0FY-01	BRCA	Alive	0	10	0	10	0	10	0	10	18	12	12	42
TCGA-AN-A0FZ-01	BRCA	Alive	0	10	0	10	0	10	0	10	13	5	10	28
TCGA-AN-A0XL-01	BRCA	Alive	0	163	0	163	0	163	0	163	10	5	5	20
TCGA-AN-A0XN-01	BRCA	Alive	0	10	0	10	0	10	0	10	29	35	7	71
TCGA-AN-A0XO-01	BRCA	Alive	0	375	0	375	0	375	0	375	8	10	5	23
TCGA-AN-A0XP-01	BRCA	Alive	0	9	0	9	0	9	0	9	3	0	2	5
TCGA-AN-A0XR-01	BRCA	Alive	0	10	0	10	0	10	0	10	4	2	4	10
TCGA-AN-A0XS-01	BRCA	Alive	0	10	0	10	0	10	0	10	4	2	3	9
TCGA-AN-A0XT-01	BRCA	Alive	0	10	0	10	0	10	0	10	12	9	14	35
TCGA-AN-A0XU-01	BRCA	Alive	0	10	0	10	0	10	0	10	31	31	22	84
TCGA-AN-A0XV-01	BRCA	Alive	0	162	0	162	0	162	0	162	3	1	3	7
TCGA-AN-A0XW-01	BRCA	Alive	0	170	0	170	0	170	0	170	10	5	11	26
TCGA-AO-A03L-01	BRCA	Alive	0	2442	0	2442	0	2442	0	2442	13	9	10	32
TCGA-AO-A03M-01	BRCA	Alive	0	1866	0	1866	0	1866	0	1866	12	5	5	22
TCGA-AO-A03N-01	BRCA	Alive	0	2031	0	2031	1	1645	1	1645	9	6	4	19
TCGA-AO-A03O-01	BRCA	Dead	1	2483	0	2483	0	2483	0	2483	23	10	13	46
TCGA-AO-A03P-01	BRCA	Dead	1	2911	1	2911			1	1922	12	9	4	25
TCGA-AO-A03R-01	BRCA	Alive	0	2091	0	2091	0	2091	0	2091	6	2	5	13
TCGA-AO-A03T-01	BRCA	Alive	0	2124	0	2124	0	2124	0	2124	17	15	11	43
TCGA-AO-A03U-01	BRCA	Dead	1	1793	0	1793	0	1793	1	1614	0	0	0	0
TCGA-AO-A03V-01	BRCA	Alive	0	1351	0	1351	0	1351	0	1351	22	12	7	41
TCGA-AO-A0J2-01	BRCA	Alive	0	997	0	997	0	997	0	997	31	30	22	83
TCGA-AO-A0J3-01	BRCA	Alive	0	651	0	651	0	651	0	651	13	16	10	39
TCGA-AO-A0J4-01	BRCA	Alive	0	1587	0	1587	0	1587	0	1587	20	22	10	52
TCGA-AO-A0J5-01	BRCA	Dead	1	792	1	792			1	792	7	6	5	18
TCGA-AO-A0J6-01	BRCA	Alive	0	1140	0	1140	0	1140	0	1140	22	31	20	73
TCGA-AO-A0J7-01	BRCA	Alive	0	618	0	618	0	618	0	618	2	0	2	4
TCGA-AO-A0J8-01	BRCA	Alive	0	680	0	680	0	680	0	680	3	0	1	4
TCGA-AO-A0J9-01	BRCA	Alive	0	1613	0	1613	1	1066	1	1066	5	2	2	9
TCGA-AO-A0JA-01	BRCA	Alive	0	655	0	655	1	143	1	143	10	11	16	37
TCGA-AO-A0JB-01	BRCA	Alive	0	1542	0	1542	0	1542	0	1542	22	27	19	68
TCGA-AO-A0JD-01	BRCA	Alive	0	2190	0	2190	0	2190	0	2190	18	16	17	51
TCGA-AO-A0JE-01	BRCA	Alive	0	2335	0	2335			0	2335	13	9	12	34
TCGA-AO-A0JF-01	BRCA	Alive	0	1980	0	1980	0	1980	0	1980	2	1	1	4
TCGA-AO-A0JG-01	BRCA	Alive	0	798	0	798			0	798	5	4	7	16
TCGA-AO-A0JI-01	BRCA	Alive	0	1528	0	1528	0	1528	0	1528	5	1	8	14
TCGA-AO-A0JJ-01	BRCA	Alive	0	1887	0	1887	0	1887	0	1887	6	2	2	10
TCGA-AO-A0JL-01	BRCA	Alive	0	1683	0	1683	0	1683	0	1683	20	17	8	45
TCGA-AO-A0JM-01	BRCA	Alive	0	2184	0	2184	0	2184	0	2184	14	14	8	36
TCGA-AO-A124-01	BRCA	Alive	0	3506	0	3506	0	3506	0	3506	36	27	26	89
TCGA-AO-A125-01	BRCA	Alive	0	3456	0	3456	0	3456	0	3456	3	0	1	4
TCGA-AO-A126-01	BRCA	Alive	0	3307	0	3307	1	267	1	267	5	6	8	19
TCGA-AO-A128-01	BRCA	Alive	0	3248	0	3248	0	3248	0	3248	9	4	2	15
TCGA-AO-A129-01	BRCA	Alive	0	3286	0	3286	0	3286	0	3286	23	26	16	65
TCGA-AO-A12A-01	BRCA	Alive	0	3112	0	3112			0	3112	4	1	2	7
TCGA-AO-A12B-01	BRCA	Alive	0	2989	0	2989	0	2989	0	2989	2	1	2	5
TCGA-AO-A12D-01	BRCA	Alive	0	2515	0	2515	0	2515	0	2515	12	5	9	26
TCGA-AO-A12E-01	BRCA	Alive	0	2142	0	2142	0	2142	0	2142	4	2	4	10
TCGA-AO-A12F-01	BRCA	Alive	0	1842	0	1842	0	1842	0	1842	27	19	10	56
TCGA-AO-A12G-01	BRCA	Alive	0	1639	0	1639	0	1639	0	1639	13	9	9	31
TCGA-AO-A12H-01	BRCA	Alive	0	1234	0	1234	0	1234	0	1234	0	0	0	0
TCGA-AO-A1KP-01	BRCA	Alive	0	2953	0	2953	0	2953	0	2953	7	6	3	16
TCGA-AO-A1KR-01	BRCA	Alive	0	2513	0	2513	0	2513	0	2513	15	17	8	40
TCGA-AO-A1KS-01	BRCA	Alive	0	350	0	350	0	350	0	350	10	9	4	23
TCGA-AO-A1KT-01	BRCA	Alive	0	541	0	541	0	541	0	541	15	5	9	29
TCGA-AQ-A04H-01	BRCA	Alive	0	754	0	754	0	754	0	754	12	9	4	25
TCGA-AQ-A04J-01	BRCA	Alive	0	819	0	819	0	819	0	819	19	23	17	59
TCGA-AQ-A04L-01	BRCA	Alive	0	3957	0	3957	0	3957	0	3957	16	12	12	40
TCGA-AQ-A0Y5-01	BRCA	Dead	1	172	0	172	0	172	0	172	9	5	3	17
TCGA-AQ-A1H2-01	BRCA	Alive	0	475	0	475	0	475	0	475	8	10	9	27
TCGA-AQ-A1H3-01	BRCA	Alive	0	989	0	989	0	989	0	989	4	2	3	9
TCGA-AQ-A54N-01	BRCA	Alive	0	78	0	78	0	78	0	78	14	4	17	35
TCGA-AQ-A54O-01	BRCA	Alive	0	1001	0	1001	0	1001	0	1001	8	4	4	16
TCGA-AQ-A7U7-01	BRCA	Dead	1	584	0	584	0	584	0	584	4	5	5	14
TCGA-AR-A0TP-01	BRCA	Alive	0	4275	0	4275	0	4275	0	4275	22	29	19	70
TCGA-AR-A0TQ-01	BRCA	Alive	0	2991	0	2991	0	2991	0	2991	5	5	0	10
TCGA-AR-A0TR-01	BRCA	Dead	1	160		160	0	160	0	160	7	3	6	16
TCGA-AR-A0TS-01	BRCA	Alive	0	2558	0	2558	0	2558	0	2558	18	18	13	49
TCGA-AR-A0TT-01	BRCA	Alive	0	3316	0	3316	0	3316	0	3316	14	15	9	38
TCGA-AR-A0TV-01	BRCA	Alive	0	2288	0	2288	0	2288	0	2288	13	12	11	36
TCGA-AR-A0TW-01	BRCA	Alive	0	3009	0	3009	1	739	1	739	21	25	12	58
TCGA-AR-A0TX-01	BRCA	Alive	0	1972	0	1972	0	1972	0	1972	11	6	5	22
TCGA-AR-A0TY-01	BRCA	Dead	1	1699	1	1699	1	544	1	544	11	13	11	35
TCGA-AR-A0TZ-01	BRCA	Dead	1	3262		3262	1	1313	1	1313	9	7	10	26
TCGA-AR-A0U0-01	BRCA	Alive	0	1988	0	1988	0	1988	0	1988	12	10	10	32
TCGA-AR-A0U1-01	BRCA	Alive	0	4052	0	4052	0	4052	0	4052	25	29	18	72
TCGA-AR-A0U2-01	BRCA	Dead	1	2551	1	2551	1	1609	1	1609	18	11	11	40
TCGA-AR-A0U3-01	BRCA	Alive	0	4080	0	4080	0	4080	0	4080	11	9	11	31
TCGA-AR-A0U4-01	BRCA	Alive	0	3261	0	3261	0	3261	0	3261	28	26	24	78
TCGA-AR-A1AH-01	BRCA	Alive	0	3807	0	3807	0	3807	1	1136	10	12	5	27
TCGA-AR-A1AI-01	BRCA	Alive	0	3296	0	3296	1	588	1	588	18	15	14	47
TCGA-AR-A1AJ-01	BRCA	Alive	0	3072	0	3072	0	3072	0	3072	6	1	5	12
TCGA-AR-A1AK-01	BRCA	Alive	0	3159	0	3159	0	3159	0	3159	11	2	5	18
TCGA-AR-A1AL-01	BRCA	Alive	0	2971	0	2971	0	2971	0	2971	4	3	3	10
TCGA-AR-A1AM-01	BRCA	Alive	0	2991	0	2991	0	2991	0	2991	7	9	5	21
TCGA-AR-A1AN-01	BRCA	Alive	0	2920	0	2920	0	2920	0	2920	14	8	8	30
TCGA-AR-A1AO-01	BRCA	Alive	0	2618	0	2618	0	2618	0	2618	0	0	0	0
TCGA-AR-A1AP-01	BRCA	Alive	0	2856	0	2856	0	2856	0	2856	8	4	7	19
TCGA-AR-A1AQ-01	BRCA	Alive	0	3021	0	3021	0	3021	0	3021	12	11	8	31
TCGA-AR-A1AR-01	BRCA	Dead	1	524	1	524	1	268	1	268	7	9	10	26
TCGA-AR-A1AS-01	BRCA	Alive	0	1150	0	1150	0	1150	0	1150	5	0	4	9
TCGA-AR-A1AU-01	BRCA	Alive	0	2868	0	2868	0	2868	0	2868	9	7	6	22
TCGA-AR-A1AV-01	BRCA	Alive	0	1864	0	1864	0	1864	0	1864	3	2	1	6
TCGA-AR-A1AW-01	BRCA	Alive	0	2632	0	2632	0	2632	0	2632	8	2	6	16
TCGA-AR-A1AX-01	BRCA	Alive	0	2629	0	2629	0	2629	0	2629	4	0	2	6
TCGA-AR-A1AY-01	BRCA	Alive	0	1026	0	1026	0	1026	0	1026	10	12	11	33
TCGA-AR-A24H-01	BRCA	Alive	0	4894	0	4894	0	4894	0	4894	21	33	11	65
TCGA-AR-A24K-01	BRCA	Alive	0	1548	0	1548	0	1548	0	1548	6	10	8	24
TCGA-AR-A24L-01	BRCA	Dead	1	2866	1	2866	1	1414	1	1414	17	16	17	50
TCGA-AR-A24M-01	BRCA	Alive	0	3660	0	3660	0	3660	0	3660	3	6	2	11
TCGA-AR-A24N-01	BRCA	Alive	0	3035	0	3035	0	3035	0	3035	5	2	2	9
TCGA-AR-A24O-01	BRCA	Alive	0	3607	0	3607	1	2561	1	2561	2	0	2	4
TCGA-AR-A24P-01	BRCA	Alive	0	84	0	84	0	84	0	84	4	0	2	6
TCGA-AR-A24Q-01	BRCA	Alive	0	3172	0	3172	0	3172	0	3172	30	26	16	72
TCGA-AR-A24R-01	BRCA	Alive	0	3430	0	3430	0	3430	0	3430	5	4	5	14
TCGA-AR-A24S-01	BRCA	Alive	0	2976	0	2976	0	2976	0	2976	9	12	7	28
TCGA-AR-A24U-01	BRCA	Alive	0	3128	0	3128	0	3128	0	3128	10	6	7	23
TCGA-AR-A24V-01	BRCA	Alive	0	3203	0	3203	0	3203	0	3203	7	4	7	18
TCGA-AR-A24W-01	BRCA	Alive	0	1550	0	1550	0	1550	0	1550	3	2	3	8
TCGA-AR-A24X-01	BRCA	Alive	0	3004	0	3004	0	3004	0	3004	3	0	1	4
TCGA-AR-A24Z-01	BRCA	Alive	0	3001	0	3001	0	3001	0	3001	13	12	8	33
TCGA-AR-A250-01	BRCA	Alive	0	2707	0	2707	0	2707	0	2707	16	7	7	30
TCGA-AR-A251-01	BRCA	Alive	0	3030	0	3030	0	3030	0	3030	32	29	18	79
TCGA-AR-A252-01	BRCA	Alive	0	2838	0	2838	0	2838	0	2838	2	0	1	3
TCGA-AR-A254-01	BRCA	Alive	0	2605	0	2605	0	2605	0	2605	8	6	7	21
TCGA-AR-A255-01	BRCA	Alive	0	2161	0	2161	0	2161	0	2161	16	13	12	41
TCGA-AR-A256-01	BRCA	Dead	1	2854		2854	1	1640	1	1640	24	19	20	63
TCGA-AR-A2LE-01	BRCA	Alive	0	5062	0	5062	0	5062	1	4203	4	0	3	7
TCGA-AR-A2LH-01	BRCA	Dead	1	616		616	1	434	1	434	0	0	0	0
TCGA-AR-A2LJ-01	BRCA	Alive	0	2632	0	2632	0	2632	0	2632	4	3	2	9
TCGA-AR-A2LK-01	BRCA	Dead	1	1649		1649	1	1304	1	1304	5	0	3	8
TCGA-AR-A2LL-01	BRCA	Alive	0	2012	0	2012	0	2012	0	2012	9	6	6	21
TCGA-AR-A2LM-01	BRCA	Alive	0	1935	0	1935	0	1935	0	1935	5	2	3	10
TCGA-AR-A2LN-01	BRCA	Alive	0	1161	0	1161	0	1161	0	1161	4	2	2	8
TCGA-AR-A2LO-01	BRCA	Alive	0	1198	0	1198	0	1198	0	1198	7	5	8	20
TCGA-AR-A2LQ-01	BRCA	Alive	0	1233	0	1233	0	1233	0	1233	1	1	0	2
TCGA-AR-A2LR-01	BRCA	Alive	0	1742	0	1742	0	1742	0	1742	26	19	14	59
TCGA-AR-A5QM-01	BRCA	Alive	0	2231	0	2231			1	968	4	1	8	13
TCGA-AR-A5QN-01	BRCA	Alive	0	1013	0	1013			0	1013	7	3	7	17
TCGA-AR-A5QP-01	BRCA	Alive	0	1185	0	1185			0	1185	5	6	4	15
TCGA-AR-A5QQ-01	BRCA	Dead	1	322	1	322			1	301	5	4	4	13
TCGA-B6-A0I1-01	BRCA	Dead	1	2361	0	2361	1	1120	1	1120	12	18	13	43
TCGA-B6-A0I2-01	BRCA	Alive	0	4361	0	4361			0	4361	20	11	9	40
TCGA-B6-A0I5-01	BRCA	Alive	0	8556	0	8556	0	8556	0	8556	3	0	1	4
TCGA-B6-A0I9-01	BRCA	Dead	1	362	1	362			1	362	16	6	11	33
TCGA-B6-A0IA-01	BRCA	Alive	0	8391	0	8391	0	8391	0	8391	7	8	5	20
TCGA-B6-A0IB-01	BRCA	Dead	1	3941	1	3941			1	2717	6	10	6	22
TCGA-B6-A0IC-01	BRCA	Dead	1	1542	0	1542	0	1542	0	1542	3	0	2	5
TCGA-B6-A0IE-01	BRCA	Dead	1	1993	1	1993	1	834	1	834	8	5	8	21
TCGA-B6-A0IG-01	BRCA	Dead	1	4456	1	4456			1	4456	10	5	11	26
TCGA-B6-A0IH-01	BRCA	Dead	1	3418		3418	0	3418	0	3418	7	8	1	16
TCGA-B6-A0IJ-01	BRCA	Alive	0	7106	0	7106	0	7106	0	7106	29	23	21	73
TCGA-B6-A0IK-01	BRCA	Dead	1	571	1	571	1	489	1	489	8	2	10	20
TCGA-B6-A0IM-01	BRCA	Dead	1	3873	0	3873	0	3873	0	3873	5	3	6	14
TCGA-B6-A0IN-01	BRCA	Dead	1	2573	1	2573	1	1412	1	1412	11	5	5	21
TCGA-B6-A0IO-01	BRCA	Alive	0	5042	0	5042	0	5042	0	5042	10	12	4	26
TCGA-B6-A0IP-01	BRCA	Dead	1	3926	0	3926	0	3926	0	3926	2	1	2	5
TCGA-B6-A0IQ-01	BRCA	Alive	0	4285	0	4285	0	4285	0	4285	20	26	11	57
TCGA-B6-A0RE-01	BRCA	Alive	0	7777	0	7777	0	7777	0	7777	19	12	8	39
TCGA-B6-A0RG-01	BRCA	Alive	0	2082	0	2082	0	2082	0	2082	13	11	6	30
TCGA-B6-A0RH-01	BRCA	Dead	1	6456	0	6456	1	2165	1	2165	11	6	7	24
TCGA-B6-A0RI-01	BRCA	Alive	0	7126	0	7126	1	1100	1	1100	6	4	3	13
TCGA-B6-A0RL-01	BRCA	Dead	1	2469	0	2469	0	2469	0	2469	9	4	7	20
TCGA-B6-A0RM-01	BRCA	Dead	1	2373	0	2373			0	2373	2	0	2	4
TCGA-B6-A0RN-01	BRCA	Alive	0	8008	0	8008	0	8008	0	8008	3	0	1	4
TCGA-B6-A0RO-01	BRCA	Alive	0	4929	0	4929	0	4929	0	4929	6	5	7	18
TCGA-B6-A0RP-01	BRCA	Dead	1	3126	1	3126	1	2787	1	2787	3	0	1	4
TCGA-B6-A0RS-01	BRCA	Dead	1	3063	1	3063	1	2041	1	2041	29	33	15	77
TCGA-B6-A0RT-01	BRCA	Alive	0	2721	0	2721			0	2721	7	4	2	13
TCGA-B6-A0RU-01	BRCA	Alive	0	8605	0	8605	1	3076	1	3076	14	12	6	32
TCGA-B6-A0RV-01	BRCA	Alive	0	5156	0	5156	0	5156	0	5156	8	5	5	18
TCGA-B6-A0WS-01	BRCA	Dead	1	2965	0	2965			0	2965	8	6	6	20
TCGA-B6-A0WT-01	BRCA	Alive	0	5739	0	5739	1	3862	1	3862	12	10	6	28
TCGA-B6-A0WV-01	BRCA	Dead	1	2417	0	2417	0	2417	0	2417	6	4	8	18
TCGA-B6-A0WW-01	BRCA	Dead	1	558	1	558	1	447	1	447	11	5	11	27
TCGA-B6-A0WX-01	BRCA	Dead	1	639	1	639	1	563	1	563	14	5	14	33
TCGA-B6-A0WY-01	BRCA	Dead	1	3461	1	3461	1	2011	1	2011	13	8	8	29
TCGA-B6-A0WZ-01	BRCA	Alive	0	6292	0	6292	0	6292	1	5117	3	1	2	6
TCGA-B6-A0X0-01	BRCA	Dead	1	3945		3945	0	3945	0	3945	3	1	2	6
TCGA-B6-A0X1-01	BRCA	Dead	1	7455	0	7455	1	490	1	490	26	28	24	78
TCGA-B6-A0X4-01	BRCA	Dead	1	860	1	860	1	716	1	716	0	1	0	1
TCGA-B6-A0X5-01	BRCA	Dead	1	2097	1	2097	1	1343	1	1343	1	1	3	5
TCGA-B6-A0X7-01	BRCA	Dead	1	1781	0	1781			1	1104	6	5	6	17
TCGA-B6-A1KC-01	BRCA	Alive	0	1326	0	1326	0	1326	0	1326	7	3	3	13
TCGA-B6-A1KF-01	BRCA	Alive	0	3088	0	3088	0	3088	0	3088	12	5	4	21
TCGA-B6-A1KI-01	BRCA	Alive	0	2236	0	2236	0	2236	0	2236	3	1	2	6
TCGA-B6-A1KN-01	BRCA	Alive	0	4233	0	4233	0	4233	0	4233	14	7	12	33
TCGA-B6-A2IU-01	BRCA	Alive	0	5176	0	5176	0	5176	1	4224	5	2	3	10
TCGA-B6-A3ZX-01	BRCA	Dead	1	1152	1	1152			1	994	20	27	8	55
TCGA-B6-A400-01	BRCA	Alive	0	215	0	215	0	215	0	215	27	23	19	69
TCGA-B6-A401-01	BRCA	Alive	0	2596	0	2596	0	2596	0	2596	9	9	9	27
TCGA-B6-A402-01	BRCA	Alive	0	2281	0	2281	1	1516	1	1516	22	10	10	42
TCGA-B6-A408-01	BRCA	Alive	0	2072	0	2072	0	2072	0	2072	9	5	6	20
TCGA-B6-A409-01	BRCA	Dead	1	573	1	573	1	456	1	456	22	16	13	51
TCGA-B6-A40B-01	BRCA	Alive	0	3152	0	3152	0	3152	0	3152	3	0	4	7
TCGA-B6-A40C-01	BRCA	Alive	0	2164	0	2164	0	2164	0	2164	5	3	4	12
TCGA-BH-A0AU-01	BRCA	Alive	0	1914	0	1914	0	1914	0	1914	11	13	8	32
TCGA-BH-A0AV-01	BRCA	Alive	0	1820	0	1820	0	1820	0	1820	23	26	19	68
TCGA-BH-A0AW-01	BRCA	Alive	0	622	0	622	0	622	0	622	20	13	8	41
TCGA-BH-A0AY-01	BRCA	Alive	0	777	0	777	0	777	0	777	10	3	4	17
TCGA-BH-A0AZ-01	BRCA	Alive	0	1919	0	1919	0	1919	0	1919	16	15	11	42
TCGA-BH-A0B0-01	BRCA	Alive	0	2477	0	2477	0	2477	0	2477	3	3	3	9
TCGA-BH-A0B3-01	BRCA	Alive	0	1203	0	1203	0	1203	0	1203	11	14	12	37
TCGA-BH-A0B4-01	BRCA	Alive	0	1191	0	1191	0	1191	0	1191	20	33	18	71
TCGA-BH-A0B5-01	BRCA	Alive	0	2136	0	2136			0	2136	6	1	3	10
TCGA-BH-A0B6-01	BRCA	Alive	0	2483	0	2483	0	2483	0	2483	10	6	6	22
TCGA-BH-A0B7-01	BRCA	Alive	0	2559	0	2559	0	2559	0	2559	10	9	8	27
TCGA-BH-A0B9-01	BRCA	Alive	0	1572	0	1572	0	1572	0	1572	13	12	12	37
TCGA-BH-A0BA-01	BRCA	Alive	0	1132	0	1132	0	1132	0	1132	10	1	12	23
TCGA-BH-A0BC-01	BRCA	Alive	0	974	0	974	0	974	0	974	7	3	4	14
TCGA-BH-A0BD-01	BRCA	Alive	0	554	0	554	0	554	0	554	2	3	3	8
TCGA-BH-A0BF-01	BRCA	Dead	1	1324	0	1324	0	1324	0	1324	9	10	7	26
TCGA-BH-A0BG-01	BRCA	Alive	0	1871	0	1871	0	1871	0	1871	24	19	19	62
TCGA-BH-A0BJ-01	BRCA	Alive	0	660	0	660	0	660	0	660	4	2	1	7
TCGA-BH-A0BL-01	BRCA	Alive	0	2278	0	2278	0	2278	0	2278	20	20	1	41
TCGA-BH-A0BM-01	BRCA	Alive	0	1876	0	1876	0	1876	0	1876	4	1	3	8
TCGA-BH-A0BO-01	BRCA	Alive	0	2197	0	2197	0	2197	0	2197	2	2	1	5
TCGA-BH-A0BP-01	BRCA	Dead	1	2296	0	2296	0	2296	0	2296	27	13	22	62
TCGA-BH-A0BQ-01	BRCA	Alive	0	2255	0	2255	1	1709	1	1709	4	1	3	8
TCGA-BH-A0BR-01	BRCA	Alive	0	2330	0	2330	0	2330	0	2330	9	14	14	37
TCGA-BH-A0BS-01	BRCA	Alive	0	2612	0	2612	0	2612	0	2612	2	0	1	3
TCGA-BH-A0BT-01	BRCA	Alive	0	2365	0	2365	0	2365	0	2365	8	3	5	16
TCGA-BH-A0BV-01	BRCA	Alive	0	1519	0	1519	0	1519	0	1519	2	1	2	5
TCGA-BH-A0BW-01	BRCA	Alive	0	2371	0	2371	0	2371	0	2371	20	21	15	56
TCGA-BH-A0BZ-01	BRCA	Alive	0	2255	0	2255	0	2255	0	2255	9	8	5	22
TCGA-BH-A0C0-01	BRCA	Alive	0	1270	0	1270	0	1270	0	1270	29	28	17	74
TCGA-BH-A0C1-01	BRCA	Dead	1	1411	1	1411	1	1123	1	1123	5	3	3	11
TCGA-BH-A0C3-01	BRCA	Alive	0	2709	0	2709	1	2674	1	2674	5	4	5	14
TCGA-BH-A0C7-01	BRCA	Alive	0	2767	0	2767	0	2767	0	2767	17	11	11	39
TCGA-BH-A0DD-01	BRCA	Alive	0	2486	0	2486	0	2486	0	2486	7	8	2	17
TCGA-BH-A0DE-01	BRCA	Alive	0	2372	0	2372	0	2372	0	2372	7	4	7	18
TCGA-BH-A0DG-01	BRCA	Alive	0	2041	0	2041	0	2041	0	2041	8	9	2	19
TCGA-BH-A0DH-01	BRCA	Alive	0	1156	0	1156	0	1156	0	1156	8	9	9	26
TCGA-BH-A0DI-01	BRCA	Alive	0	912	0	912	0	912	0	912	11	8	10	29
TCGA-BH-A0DK-01	BRCA	Alive	0	423	0	423	0	423	0	423	5	6	5	16
TCGA-BH-A0DL-01	BRCA	Alive	0	2381	0	2381	0	2381	0	2381	9	3	6	18
TCGA-BH-A0DO-01	BRCA	Alive	0	1644	0	1644	0	1644	0	1644	3	0	1	4
TCGA-BH-A0DP-01	BRCA	Alive	0	476	0	476	0	476	0	476	5	1	2	8
TCGA-BH-A0DQ-01	BRCA	Alive	0	98	0	98	0	98	0	98	11	7	8	26
TCGA-BH-A0DS-01	BRCA	Alive	0	78	0	78	0	78	0	78	5	4	3	12
TCGA-BH-A0DT-01	BRCA	Alive	0	2403	0	2403	0	2403	0	2403	3	0	1	4
TCGA-BH-A0DV-01	BRCA	Alive	0	2064	0	2064	0	2064	0	2064	3	1	1	5
TCGA-BH-A0DX-01	BRCA	Alive	0	2156	0	2156	0	2156	0	2156	9	9	9	27
TCGA-BH-A0DZ-01	BRCA	Alive	0	495	0	495	0	495	0	495	9	4	9	22
TCGA-BH-A0E0-01	BRCA	Alive	0	134	0	134	0	134	0	134	10	10	7	27
TCGA-BH-A0E1-01	BRCA	Alive	0	477	0	477	0	477	0	477	2	0	2	4
TCGA-BH-A0E2-01	BRCA	Alive	0	435	0	435	0	435	0	435	12	7	9	28
TCGA-BH-A0E6-01	BRCA	Alive	0	293	0	293	0	293	0	293	17	11	4	32
TCGA-BH-A0E7-01	BRCA	Alive	0	1363	0	1363	0	1363	0	1363	2	0	2	4
TCGA-BH-A0E9-01	BRCA	Alive	0	2489	0	2489	0	2489	0	2489	3	3	4	10
TCGA-BH-A0EA-01	BRCA	Dead	1	991	0	991	0	991	0	991	3	0	1	4
TCGA-BH-A0EB-01	BRCA	Alive	0	745	0	745	0	745	0	745	4	2	2	8
TCGA-BH-A0EE-01	BRCA	Alive	0	943	0	943	0	943	0	943	12	3	6	21
TCGA-BH-A0EI-01	BRCA	Alive	0	1926	0	1926	0	1926	0	1926	5	2	4	11
TCGA-BH-A0GY-01	BRCA	Alive	0	923	0	923	0	923	0	923	9	11	2	22
TCGA-BH-A0GZ-01	BRCA	Alive	0	328	0	328	0	328	0	328	7	5	5	17
TCGA-BH-A0H0-01	BRCA	Alive	0	461	0	461	0	461	0	461	7	1	9	17
TCGA-BH-A0H3-01	BRCA	Alive	0	1928	0	1928	0	1928	0	1928	3	0	1	4
TCGA-BH-A0H5-01	BRCA	Alive	0	1620	0	1620	0	1620	0	1620	0	0	0	0
TCGA-BH-A0H6-01	BRCA	Alive	0	747	0	747	0	747	0	747	5	2	2	9
TCGA-BH-A0H7-01	BRCA	Alive	0	702	0	702	0	702	0	702	20	10	9	39
TCGA-BH-A0H9-01	BRCA	Alive	0	1247	0	1247	0	1247	0	1247	6	3	6	15
TCGA-BH-A0HA-01	BRCA	Alive	0	1611	0	1611	0	1611	0	1611	2	1	4	7
TCGA-BH-A0HB-01	BRCA	Alive	0	806	0	806	0	806	0	806	11	8	8	27
TCGA-BH-A0HI-01	BRCA	Alive	0	620	0	620	0	620	0	620	1	4	2	7
TCGA-BH-A0HK-01	BRCA	Alive	0	178	0	178	0	178	0	178	5	1	4	10
TCGA-BH-A0HO-01	BRCA	Alive	0	76	0	76	0	76	0	76	2	0	1	3
TCGA-BH-A0HP-01	BRCA	Alive	0	414	0	414	0	414	0	414	6	4	2	12
TCGA-BH-A0HQ-01	BRCA	Alive	0	1121	0	1121	0	1121	0	1121	2	1	1	4
TCGA-BH-A0HU-01	BRCA	Alive	0	392	0	392	0	392	0	392	11	11	11	33
TCGA-BH-A0HW-01	BRCA	Alive	0	1561	0	1561	0	1561	0	1561	9	5	7	21
TCGA-BH-A0HX-01	BRCA	Alive	0	829	0	829	0	829	0	829	16	15	13	44
TCGA-BH-A0HY-01	BRCA	Alive	0	1545	0	1545	0	1545	0	1545	19	19	11	49
TCGA-BH-A0W3-01	BRCA	Alive	0	728	0	728			0	728	3	0	3	6
TCGA-BH-A0W4-01	BRCA	Alive	0	759	0	759			0	759	2	0	2	4
TCGA-BH-A0W5-01	BRCA	Alive	0	1288	0	1288	0	1288	0	1288	3	0	2	5
TCGA-BH-A0W7-01	BRCA	Alive	0	1363	0	1363	0	1363	0	1363	6	6	6	18
TCGA-BH-A0WA-01	BRCA	Alive	0	701	0	701	0	701	0	701	23	26	14	63
TCGA-BH-A18F-01	BRCA	Alive	0	1001	0	1001	0	1001	0	1001	4	0	3	7
TCGA-BH-A18G-01	BRCA	Alive	0	149	0	149	0	149	0	149	1	3	2	6
TCGA-BH-A18H-01	BRCA	Alive	0	652	0	652	0	652	0	652	12	10	8	30
TCGA-BH-A18I-01	BRCA	Alive	0	1093	0	1093	0	1093	0	1093	5	2	5	12
TCGA-BH-A18J-01	BRCA	Dead	1	612	1	612			1	612	10	6	9	25
TCGA-BH-A18K-01	BRCA	Dead	1	2763	1	2763			1	2763	12	8	10	30
TCGA-BH-A18L-01	BRCA	Dead	1	811		811	0	811	0	811	16	4	6	26
TCGA-BH-A18M-01	BRCA	Dead	1	2207		2207	0	2207	0	2207	4	4	2	10
TCGA-BH-A18N-01	BRCA	Dead	1	1148		1148	0	1148	0	1148	2	1	1	4
TCGA-BH-A18P-01	BRCA	Dead	1	921	1	921			1	921	3	1	4	8
TCGA-BH-A18Q-01	BRCA	Dead	1	1692		1692	0	1692	0	1692	24	27	11	62
TCGA-BH-A18R-01	BRCA	Dead	1	1142	0	1142	0	1142	0	1142	9	11	7	27
TCGA-BH-A18S-01	BRCA	Dead	1	2009	0	2009	0	2009	0	2009	4	2	4	10
TCGA-BH-A18T-01	BRCA	Dead	1	224	1	224			1	224	21	15	17	53
TCGA-BH-A18U-01	BRCA	Dead	1	1563	0	1563	0	1563	0	1563	27	17	10	54
TCGA-BH-A18V-06	BRCA	Dead	1	1556		1556	0	1556	0	1556	28	27	29	84
TCGA-BH-A18V-01	BRCA	Dead	1	1556		1556	0	1556	0	1556	28	33	24	85
TCGA-BH-A1EN-01	BRCA	Dead	1	2127	0	2127	0	2127	0	2127	11	8	8	27
TCGA-BH-A1EO-01	BRCA	Dead	1	2798	0	2798			0	2798	9	3	9	21
TCGA-BH-A1ES-06	BRCA	Dead	1	3462	1	3462			1	3462	11	5	5	21
TCGA-BH-A1ES-01	BRCA	Dead	1	3462	1	3462			1	3462	3	1	6	10
TCGA-BH-A1ET-01	BRCA	Dead	1	2520	0	2520			0	2520	2	0	1	3
TCGA-BH-A1EU-01	BRCA	Dead	1	1286	0	1286			0	1286	5	7	5	17
TCGA-BH-A1EV-01	BRCA	Dead	1	365	1	365			1	365	13	5	8	26
TCGA-BH-A1EW-01	BRCA	Dead	1	1694	1	1694			1	1694	12	8	6	26
TCGA-BH-A1EX-01	BRCA	Dead	1	1508	1	1508			1	1508	1	1	0	2
TCGA-BH-A1EY-01	BRCA	Dead	1	538	1	538			1	396	12	9	14	35
TCGA-BH-A1F0-01	BRCA	Dead	1	785	1	785			1	785	16	15	11	42
TCGA-BH-A1F2-01	BRCA	Dead	1	959	0	959			0	959	16	12	11	39
TCGA-BH-A1F5-01	BRCA	Dead	1	2712	0	2712			0	2712	3	0	2	5
TCGA-BH-A1F6-01	BRCA	Dead	1	2965		2965			0	2965	10	16	6	32
TCGA-BH-A1F8-01	BRCA	Dead	1	763	1	763			1	763	10	8	12	30
TCGA-BH-A1FC-01	BRCA	Dead	1	3472	0	3472			0	3472	21	13	6	40
TCGA-BH-A1FD-01	BRCA	Dead	1	1009	1	1009			1	1009	16	11	12	39
TCGA-BH-A1FE-06	BRCA	Dead	1	2273	1	2273			1	2273	0	0	0	0
TCGA-BH-A1FE-01	BRCA	Dead	1	2273	1	2273			1	2273	11	9	6	26
TCGA-BH-A1FG-01	BRCA	Dead	1	3736		3736			0	3736	3	1	4	8
TCGA-BH-A1FJ-01	BRCA	Dead	1	1927		1927			0	1927	1	2	1	4
TCGA-BH-A1FL-01	BRCA	Dead	1	1673	1	1673			1	1673	3	4	3	10
TCGA-BH-A1FM-01	BRCA	Dead	1	1388		1388			0	1388	16	12	5	33
TCGA-BH-A1FN-01	BRCA	Dead	1	2192	1	2192			1	2192	25	26	13	64
TCGA-BH-A1FU-01	BRCA	Dead	1	1688	1	1688			1	1688	6	10	4	20
TCGA-BH-A201-01	BRCA	Alive	0	856	0	856			0	856	5	2	3	10
TCGA-BH-A202-01	BRCA	Alive	0	795	0	795			0	795	8	1	4	13
TCGA-BH-A203-01	BRCA	Dead	1	1174	1	1174			1	1174	17	20	12	49
TCGA-BH-A204-01	BRCA	Dead	1	2534		2534			0	2534	9	11	8	28
TCGA-BH-A208-01	BRCA	Dead	1	1759	0	1759			0	1759	13	6	7	26
TCGA-BH-A209-01	BRCA	Dead	1	3959	0	3959			0	3959	12	10	7	29
TCGA-BH-A28O-01	BRCA	Alive	0	1120	0	1120	0	1120	0	1120	0	0	0	0
TCGA-BH-A28Q-01	BRCA	Alive	0	1119	0	1119			0	1119	5	2	4	11
TCGA-BH-A2L8-01	BRCA	Alive	0	612	0	612	0	612	0	612	2	0	1	3
TCGA-BH-A42T-01	BRCA	Dead	1	320	0	320	0	320	0	320	8	11	14	33
TCGA-BH-A42V-01	BRCA	Alive	0	635	0	635	0	635	0	635	3	4	4	11
TCGA-BH-A5IZ-01	BRCA	Alive	0	567	0	567	0	567	0	567	19	18	18	55
TCGA-BH-A5J0-01	BRCA	Alive	0	715	0	715	0	715	0	715	18	17	12	47
TCGA-BH-A6R8-01	BRCA	Alive	0	293	0	293	0	293	0	293	4	3	6	13
TCGA-BH-A6R9-01	BRCA	Alive	0	160	0	160	0	160	0	160	0	0	0	0
TCGA-BH-A8FY-01	BRCA	Dead	1	295	0	295	0	295	0	295	3	2	3	8
TCGA-BH-A8FZ-01	BRCA	Alive	0	574	0	574	0	574	0	574	14	17	12	43
TCGA-BH-A8G0-01	BRCA	Alive	0	662	0	662	0	662	0	662	1	1	1	3
TCGA-BH-AB28-01	BRCA	Alive	0	287	0	287	0	287	0	287	4	4	5	13
TCGA-C8-A12K-01	BRCA	Alive	0	0	0	0	0	0	0	0	19	24	15	58
TCGA-C8-A12L-01	BRCA	Alive	0	363	0	363	0	363	0	363	30	26	20	76
TCGA-C8-A12M-01	BRCA	Alive	0	358	0	358	0	358	0	358	12	8	5	25
TCGA-C8-A12N-01	BRCA	Alive	0	358	0	358	0	358	0	358	4	1	3	8
TCGA-C8-A12O-01	BRCA	Alive	0	385	0	385	0	385	0	385	13	8	7	28
TCGA-C8-A12P-01	BRCA	Alive	0	358	0	358	0	358	0	358	20	19	12	51
TCGA-C8-A12Q-01	BRCA	Dead	1	385	1	385			1	385	14	14	13	41
TCGA-C8-A12T-01	BRCA	Alive	0	0	0	0	0	0	0	0	6	9	4	19
TCGA-C8-A12U-01	BRCA	Alive	0	385	0	385	0	385	0	385	16	18	10	44
TCGA-C8-A12W-01	BRCA	Alive	0	385	0	385	0	385	0	385	13	7	8	28
TCGA-C8-A12X-01	BRCA	Alive	0	385	0	385	0	385	0	385	2	2	5	9
TCGA-C8-A12Y-01	BRCA	Alive	0	1476	0	1476	0	1476	0	1476	7	4	6	17
TCGA-C8-A12Z-01	BRCA	Alive	0	382	0	382	0	382	0	382	11	7	11	29
TCGA-C8-A130-01	BRCA	Alive	0	370	0	370	0	370	0	370	25	18	10	53
TCGA-C8-A131-01	BRCA	Alive	0	411	0	411	0	411	0	411	8	5	2	15
TCGA-C8-A132-01	BRCA	Alive	0	383	0	383	0	383	0	383	15	6	15	36
TCGA-C8-A133-01	BRCA	Alive	0	0	0	0	0	0	0	0	0	0	0	0
TCGA-C8-A134-01	BRCA	Alive	0	383	0	383	0	383	0	383	24	32	20	76
TCGA-C8-A135-01	BRCA	Alive	0	393	0	393	0	393	0	393	11	6	12	29
TCGA-C8-A137-01	BRCA	Alive	0	379	0	379	1	136	1	136	12	11	11	34
TCGA-C8-A138-01	BRCA	Alive	0	380	0	380	0	380	0	380	13	10	10	33
TCGA-C8-A1HE-01	BRCA	Alive	0	375	0	375	0	375	0	375	5	6	5	16
TCGA-C8-A1HF-01	BRCA	Alive	0	332	0	332	0	332	0	332	9	8	9	26
TCGA-C8-A1HG-01	BRCA	Alive	0	345	0	345	0	345	0	345	16	8	15	39
TCGA-C8-A1HI-01	BRCA	Alive	0	343	0	343	0	343	0	343	8	4	4	16
TCGA-C8-A1HJ-01	BRCA	Alive	0	5	0	5	0	5	0	5	24	25	23	72
TCGA-C8-A1HK-01	BRCA	Alive	0	366	0	366	0	366	0	366	9	7	6	22
TCGA-C8-A1HL-01	BRCA	Alive	0	317	0	317	0	317	0	317	8	5	4	17
TCGA-C8-A1HM-01	BRCA	Alive	0	375	0	375	0	375	0	375	24	19	17	60
TCGA-C8-A1HN-01	BRCA	Alive	0	394	0	394	0	394	0	394	21	11	5	37
TCGA-C8-A1HO-01	BRCA	Alive	0	375	0	375	0	375	0	375	7	2	6	15
TCGA-C8-A26V-01	BRCA	Alive	0	616	0	616	0	616	0	616	11	8	9	28
TCGA-C8-A26W-01	BRCA	Alive	0	381	0	381	0	381	0	381	13	6	13	32
TCGA-C8-A26X-01	BRCA	Alive	0	376	0	376	0	376	0	376	11	12	8	31
TCGA-C8-A26Y-01	BRCA	Alive	0	394	0	394	0	394	0	394	19	14	9	42
TCGA-C8-A26Z-01	BRCA	Alive	0	470	0	470	0	470	0	470	13	3	6	22
TCGA-C8-A273-01	BRCA	Alive	0	513	0	513	0	513	0	513	6	6	5	17
TCGA-C8-A274-01	BRCA	Alive	0	508	0	508	0	508	0	508	10	4	3	17
TCGA-C8-A275-01	BRCA	Alive	0	1	0	1	0	1	0	1	6	6	5	17
TCGA-C8-A278-01	BRCA	Alive	0	297	0	297	0	297	0	297	13	10	6	29
TCGA-C8-A27A-01	BRCA	Alive	0	747	0	747	0	747	0	747	13	15	14	42
TCGA-C8-A27B-01	BRCA	Alive	0	439	0	439	0	439	0	439	28	22	17	67
TCGA-C8-A3M7-01	BRCA	Dead	1	1034	1	1034	1	1034	1	1034	2	3	1	6
TCGA-C8-A3M8-01	BRCA	Alive	0	394	0	394	0	394	0	394	9	7	6	22
TCGA-C8-A8HP-01	BRCA	Alive	0	396	0	396	0	396	0	396	10	8	14	32
TCGA-C8-A8HQ-01	BRCA	Alive	0	380	0	380	0	380	0	380	8	6	9	23
TCGA-C8-A8HR-01	BRCA	Alive	0	408	0	408	0	408	0	408	12	11	12	35
TCGA-C8-A9FZ-01	BRCA	Alive	0	592	0	592	0	592	0	592	7	12	14	33
TCGA-D8-A13Y-01	BRCA	Alive	0	1728	0	1728	0	1728	0	1728	20	24	14	58
TCGA-D8-A13Z-01	BRCA	Alive	0	635	0	635	0	635	0	635	17	17	3	37
TCGA-D8-A140-01	BRCA	Alive	0	403	0	403	0	403	0	403	8	7	5	20
TCGA-D8-A141-01	BRCA	Alive	0	626	0	626	0	626	0	626	3	0	1	4
TCGA-D8-A143-01	BRCA	Alive	0	431	0	431	0	431	0	431	17	10	7	34
TCGA-D8-A145-01	BRCA	Alive	0	410	0	410	0	410	0	410	1	3	2	6
TCGA-D8-A146-01	BRCA	Alive	0	643	0	643	0	643	0	643	4	3	4	11
TCGA-D8-A147-01	BRCA	Alive	0	584	0	584	0	584	0	584	22	32	15	69
TCGA-D8-A1J8-01	BRCA	Alive	0	431	0	431	0	431	0	431	4	2	1	7
TCGA-D8-A1J9-01	BRCA	Alive	0	532	0	532	0	532	0	532	13	8	10	31
TCGA-D8-A1JA-01	BRCA	Alive	0	502	0	502	1	431	1	431	8	14	6	28
TCGA-D8-A1JB-01	BRCA	Alive	0	1688	0	1688	0	1688	0	1688	13	16	12	41
TCGA-D8-A1JC-01	BRCA	Alive	0	480	0	480	0	480	0	480	14	6	13	33
TCGA-D8-A1JD-01	BRCA	Alive	0	552	0	552	0	552	0	552	20	15	5	40
TCGA-D8-A1JE-01	BRCA	Alive	0	575	0	575	0	575	0	575	7	2	3	12
TCGA-D8-A1JF-01	BRCA	Alive	0	366	0	366	0	366	0	366	11	8	4	23
TCGA-D8-A1JG-01	BRCA	Alive	0	1612	0	1612	0	1612	0	1612	11	5	11	27
TCGA-D8-A1JH-01	BRCA	Alive	0	426	0	426	0	426	0	426	0	0	0	0
TCGA-D8-A1JI-01	BRCA	Alive	0	577	0	577	0	577	0	577	5	4	8	17
TCGA-D8-A1JJ-01	BRCA	Alive	0	611	0	611	0	611	0	611	10	12	3	25
TCGA-D8-A1JK-01	BRCA	Alive	0	612	0	612	0	612	0	612	24	19	10	53
TCGA-D8-A1JL-01	BRCA	Alive	0	611	0	611	0	611	0	611	24	19	8	51
TCGA-D8-A1JM-01	BRCA	Alive	0	590	0	590	0	590	0	590	17	10	15	42
TCGA-D8-A1JN-01	BRCA	Alive	0	620	0	620	0	620	0	620	2	2	2	6
TCGA-D8-A1JP-01	BRCA	Alive	0	639	0	639	0	639	0	639	19	31	19	69
TCGA-D8-A1JS-01	BRCA	Alive	0	371	0	371	0	371	0	371	2	2	2	6
TCGA-D8-A1JT-01	BRCA	Alive	0	405	0	405	0	405	0	405	5	4	4	13
TCGA-D8-A1JU-01	BRCA	Alive	0	447	0	447	0	447	0	447	4	0	2	6
TCGA-D8-A1X5-01	BRCA	Alive	0	565	0	565	0	565	0	565	19	8	10	37
TCGA-D8-A1X6-01	BRCA	Alive	0	541	0	541	0	541	0	541	3	1	2	6
TCGA-D8-A1X7-01	BRCA	Alive	0	509	0	509	0	509	0	509	2	1	1	4
TCGA-D8-A1X8-01	BRCA	Alive	0	783	0	783	0	783	0	783	5	4	6	15
TCGA-D8-A1X9-01	BRCA	Alive	0	727	0	727			0	727	19	24	12	55
TCGA-D8-A1XA-01	BRCA	Alive	0	839	0	839	0	839	0	839	6	1	5	12
TCGA-D8-A1XB-01	BRCA	Alive	0	552	0	552	0	552	0	552	4	2	2	8
TCGA-D8-A1XC-01	BRCA	Dead	1	377	1	377			1	377	3	0	0	3
TCGA-D8-A1XD-01	BRCA	Alive	0	522	0	522	0	522	0	522	6	3	5	14
TCGA-D8-A1XF-01	BRCA	Alive	0	463	0	463			0	463	12	3	12	27
TCGA-D8-A1XG-01	BRCA	Alive	0	448	0	448	0	448	0	448	1	4	3	8
TCGA-D8-A1XJ-01	BRCA	Alive	0	664	0	664	0	664	0	664	18	13	9	40
TCGA-D8-A1XK-01	BRCA	Alive	0	441	0	441	0	441	0	441	26	28	18	72
TCGA-D8-A1XL-01	BRCA	Alive	0	606	0	606	0	606	0	606	17	23	7	47
TCGA-D8-A1XM-01	BRCA	Alive	0	538	0	538	0	538	0	538	6	4	6	16
TCGA-D8-A1XO-01	BRCA	Alive	0	1682	0	1682	0	1682	0	1682	4	5	3	12
TCGA-D8-A1XQ-01	BRCA	Alive	0	499	0	499	0	499	0	499	29	28	15	72
TCGA-D8-A1XR-01	BRCA	Alive	0	482	0	482	0	482	0	482	4	4	5	13
TCGA-D8-A1XS-01	BRCA	Alive	0	496	0	496	0	496	0	496	5	1	4	10
TCGA-D8-A1XT-01	BRCA	Alive	0	506	0	506	0	506	0	506	16	8	12	36
TCGA-D8-A1XU-01	BRCA	Alive	0	395	0	395	0	395	0	395	10	4	11	25
TCGA-D8-A1XV-01	BRCA	Alive	0	461	0	461	0	461	0	461	1	1	0	2
TCGA-D8-A1XW-01	BRCA	Alive	0	1309	0	1309	0	1309	0	1309	20	24	6	50
TCGA-D8-A1XY-01	BRCA	Alive	0	503	0	503			0	503	7	10	8	25
TCGA-D8-A1XZ-01	BRCA	Alive	0	466	0	466	0	466	0	466	11	9	6	26
TCGA-D8-A1Y0-01	BRCA	Alive	0	472	0	472			0	472	18	17	9	44
TCGA-D8-A1Y1-01	BRCA	Dead	1	302	1	302			1	302	5	2	3	10
TCGA-D8-A1Y2-01	BRCA	Alive	0	433	0	433	0	433	0	433	5	2	5	12
TCGA-D8-A1Y3-01	BRCA	Alive	0	430	0	430	0	430	0	430	17	8	10	35
TCGA-D8-A27E-01	BRCA	Alive	0	530	0	530	0	530	0	530	0	0	0	0
TCGA-D8-A27F-01	BRCA	Alive	0	488	0	488	0	488	0	488	25	23	29	77
TCGA-D8-A27G-01	BRCA	Alive	0	409	0	409	0	409	0	409	4	2	4	10
TCGA-D8-A27H-01	BRCA	Alive	0	397	0	397	0	397	0	397	25	31	19	75
TCGA-D8-A27I-01	BRCA	Alive	0	439	0	439	0	439	0	439	3	1	2	6
TCGA-D8-A27K-01	BRCA	Alive	0	1461	0	1461	0	1461	0	1461	3	0	1	4
TCGA-D8-A27L-01	BRCA	Alive	0	499	0	499	0	499	0	499	4	2	3	9
TCGA-D8-A27M-01	BRCA	Alive	0	410	0	410	0	410	0	410	17	16	15	48
TCGA-D8-A27N-01	BRCA	Alive	0	519	0	519	0	519	0	519	11	5	6	22
TCGA-D8-A27P-01	BRCA	Alive	0	49	0	49	0	49	0	49	2	1	1	4
TCGA-D8-A27R-01	BRCA	Alive	0	307	0	307	0	307	0	307	15	9	13	37
TCGA-D8-A27T-01	BRCA	Alive	0	398	0	398	0	398	0	398	5	2	3	10
TCGA-D8-A27V-01	BRCA	Alive	0	381	0	381	0	381	0	381	7	6	5	18
TCGA-D8-A27W-01	BRCA	Alive	0	373	0	373	0	373	0	373	10	5	6	21
TCGA-D8-A3Z5-01	BRCA	Alive	0	1015	0	1015	0	1015	0	1015	3	1	1	5
TCGA-D8-A3Z6-01	BRCA	Alive	0	563	0	563	0	563	0	563	5	3	3	11
TCGA-D8-A4Z1-01	BRCA	Alive	0	659	0	659	0	659	0	659	2	3	1	6
TCGA-D8-A73U-01	BRCA	Alive	0	492	0	492	0	492	0	492	4	4	5	13
TCGA-D8-A73W-01	BRCA	Dead	1	385	1	385	1	21	1	21	6	4	5	15
TCGA-D8-A73X-01	BRCA	Alive	0	767	0	767	0	767	0	767	3	0	1	4
TCGA-E2-A105-01	BRCA	Alive	0	1308	0	1308	0	1308	0	1308	8	5	5	18
TCGA-E2-A107-01	BRCA	Alive	0	1047	0	1047	0	1047	0	1047	6	3	3	12
TCGA-E2-A108-01	BRCA	Alive	0	837	0	837	0	837	0	837	6	4	4	14
TCGA-E2-A109-01	BRCA	Alive	0	1417	0	1417	0	1417	0	1417	15	10	7	32
TCGA-E2-A10A-01	BRCA	Alive	0	1229	0	1229	1	75	1	75	8	4	6	18
TCGA-E2-A10B-01	BRCA	Alive	0	1141	0	1141			1	195	3	1	4	8
TCGA-E2-A10C-01	BRCA	Alive	0	1220	0	1220	0	1220	0	1220	9	9	4	22
TCGA-E2-A10E-01	BRCA	Alive	0	865	0	865	0	865	0	865	3	0	4	7
TCGA-E2-A10F-01	BRCA	Alive	0	878	0	878	0	878	0	878	4	4	4	12
TCGA-E2-A14N-01	BRCA	Alive	0	1434	0	1434	0	1434	0	1434	24	26	19	69
TCGA-E2-A14O-01	BRCA	Alive	0	1359	0	1359	0	1359	0	1359	6	0	4	10
TCGA-E2-A14P-01	BRCA	Alive	0	1246	0	1246	0	1246	0	1246	29	15	21	65
TCGA-E2-A14Q-01	BRCA	Alive	0	1163	0	1163	0	1163	0	1163	8	4	6	18
TCGA-E2-A14R-01	BRCA	Alive	0	1174	0	1174	0	1174	1	971	34	33	18	85
TCGA-E2-A14S-01	BRCA	Alive	0	1009	0	1009	0	1009	0	1009	5	4	5	14
TCGA-E2-A14T-01	BRCA	Alive	0	2311	0	2311	0	2311	0	2311	12	11	7	30
TCGA-E2-A14U-01	BRCA	Alive	0	1318	0	1318	0	1318	0	1318	2	0	1	3
TCGA-E2-A14V-01	BRCA	Alive	0	1042	0	1042	0	1042	0	1042	10	6	8	24
TCGA-E2-A14W-01	BRCA	Alive	0	974	0	974	0	974	0	974	17	29	15	61
TCGA-E2-A14X-01	BRCA	Alive	0	972	0	972	0	972	0	972	5	4	3	12
TCGA-E2-A14Y-01	BRCA	Alive	0	2109	0	2109	0	2109	0	2109	8	7	4	19
TCGA-E2-A14Z-01	BRCA	Dead	1	563	1	563	1	188	1	188	20	12	12	44
TCGA-E2-A150-01	BRCA	Alive	0	1935	0	1935	0	1935	0	1935	20	17	12	49
TCGA-E2-A152-01	BRCA	Alive	0	2128	0	2128	1	54	1	54	8	4	6	18
TCGA-E2-A153-01	BRCA	Alive	0	707	0	707	0	707	0	707	6	0	2	8
TCGA-E2-A154-01	BRCA	Alive	0	591	0	591	0	591	0	591	6	1	1	8
TCGA-E2-A155-01	BRCA	Alive	0	640	0	640	0	640	0	640	11	3	12	26
TCGA-E2-A156-01	BRCA	Alive	0	726	0	726	0	726	0	726	3	1	2	6
TCGA-E2-A158-01	BRCA	Alive	0	450	0	450	0	450	0	450	27	34	15	76
TCGA-E2-A159-01	BRCA	Alive	0	762	0	762	0	762	0	762	9	8	9	26
TCGA-E2-A15A-06	BRCA	Alive	0	710	0	710	0	710	0	710	17	11	17	45
TCGA-E2-A15A-01	BRCA	Alive	0	710	0	710	0	710	0	710	23	20	15	58
TCGA-E2-A15C-01	BRCA	Alive	0	694	0	694	0	694	0	694	3	0	2	5
TCGA-E2-A15D-01	BRCA	Alive	0	526	0	526	0	526	0	526	3	1	2	6
TCGA-E2-A15E-06	BRCA	Alive	0	630	0	630	0	630	0	630	16	7	7	30
TCGA-E2-A15E-01	BRCA	Alive	0	630	0	630	0	630	0	630	18	7	8	33
TCGA-E2-A15F-01	BRCA	Alive	0	658	0	658	0	658	0	658	7	3	6	16
TCGA-E2-A15G-01	BRCA	Alive	0	554	0	554	0	554	0	554	2	2	1	5
TCGA-E2-A15H-01	BRCA	Alive	0	393	0	393	0	393	0	393	6	4	5	15
TCGA-E2-A15I-01	BRCA	Alive	0	1692	0	1692	0	1692	0	1692	4	1	2	7
TCGA-E2-A15J-01	BRCA	Alive	0	1640	0	1640	0	1640	0	1640	4	0	2	6
TCGA-E2-A15K-06	BRCA	Alive	0	275	0	275	0	275	0	275	5	1	2	8
TCGA-E2-A15K-01	BRCA	Alive	0	275	0	275	0	275	0	275	5	4	2	11
TCGA-E2-A15L-01	BRCA	Alive	0	626	0	626	0	626	0	626	4	4	1	9
TCGA-E2-A15M-01	BRCA	Dead	1	336	0	336	0	336	0	336	15	13	11	39
TCGA-E2-A15O-01	BRCA	Alive	0	1545	0	1545	1	1210	1	1210	7	7	7	21
TCGA-E2-A15P-01	BRCA	Alive	0	595	0	595	0	595	0	595	6	5	6	17
TCGA-E2-A15R-01	BRCA	Alive	0	1732	0	1732	0	1732	0	1732	14	5	8	27
TCGA-E2-A15S-01	BRCA	Alive	0	428	0	428	0	428	0	428	27	21	14	62
TCGA-E2-A15T-01	BRCA	Alive	0	1563	0	1563	0	1563	0	1563	7	6	6	19
TCGA-E2-A1AZ-01	BRCA	Alive	0	2329	0	2329	0	2329	0	2329	15	15	12	42
TCGA-E2-A1B0-01	BRCA	Alive	0	1631	0	1631	0	1631	0	1631	17	6	12	35
TCGA-E2-A1B1-01	BRCA	Alive	0	2653	0	2653	0	2653	0	2653	1	1	1	3
TCGA-E2-A1B4-01	BRCA	Dead	1	1004	0	1004	0	1004	0	1004	2	0	1	3
TCGA-E2-A1B5-01	BRCA	Alive	0	984	0	984	0	984	0	984	7	6	5	18
TCGA-E2-A1BC-01	BRCA	Alive	0	501	0	501			0	501	6	1	4	11
TCGA-E2-A1BD-01	BRCA	Alive	0	1133	0	1133	0	1133	0	1133	4	2	1	7
TCGA-E2-A1IE-01	BRCA	Alive	0	2362	0	2362	1	1810	1	1810	13	10	9	32
TCGA-E2-A1IF-01	BRCA	Alive	0	1138	0	1138	0	1138	0	1138	3	1	2	6
TCGA-E2-A1IG-01	BRCA	Alive	0	2140	0	2140	0	2140	0	2140	6	2	4	12
TCGA-E2-A1IH-01	BRCA	Alive	0	1026	0	1026	0	1026	0	1026	13	8	7	28
TCGA-E2-A1II-01	BRCA	Alive	0	1025	0	1025	0	1025	0	1025	10	9	10	29
TCGA-E2-A1IJ-01	BRCA	Alive	0	865	0	865	0	865	0	865	4	1	2	7
TCGA-E2-A1IK-01	BRCA	Alive	0	1800	0	1800	0	1800	0	1800	0	0	0	0
TCGA-E2-A1IL-01	BRCA	Alive	0	118	0	118	0	118	0	118	5	4	4	13
TCGA-E2-A1IN-01	BRCA	Alive	0	675	0	675	0	675	0	675	10	3	3	16
TCGA-E2-A1IO-01	BRCA	Alive	0	1855	0	1855	0	1855	0	1855	13	6	11	30
TCGA-E2-A1IU-01	BRCA	Alive	0	337	0	337	0	337	0	337	3	0	2	5
TCGA-E2-A1L6-01	BRCA	Alive	0	1648	0	1648	0	1648	0	1648	4	2	3	9
TCGA-E2-A1L7-01	BRCA	Alive	0	1836	0	1836	1	1619	1	1619	18	29	15	62
TCGA-E2-A1L8-01	BRCA	Alive	0	2240	0	2240	0	2240	0	2240	6	4	4	14
TCGA-E2-A1L9-01	BRCA	Alive	0	598	0	598	0	598	0	598	3	1	2	6
TCGA-E2-A1LA-01	BRCA	Alive	0	748	0	748	0	748	0	748	17	24	17	58
TCGA-E2-A1LB-01	BRCA	Alive	0	2306	0	2306	0	2306	0	2306	7	9	6	22
TCGA-E2-A1LE-01	BRCA	Dead	1	879	1	879	1	361	1	361	15	14	16	45
TCGA-E2-A1LG-01	BRCA	Alive	0	1523	0	1523	0	1523	0	1523	10	1	4	15
TCGA-E2-A1LH-01	BRCA	Alive	0	3247	0	3247	0	3247	0	3247	28	29	17	74
TCGA-E2-A1LI-01	BRCA	Alive	0	3121	0	3121			0	3121	23	10	10	43
TCGA-E2-A1LK-01	BRCA	Dead	1	266	1	266	1	155	1	155	9	7	8	24
TCGA-E2-A1LL-01	BRCA	Alive	0	1309	0	1309	1	1303	1	1303	16	25	11	52
TCGA-E2-A2P5-01	BRCA	Dead	1	821	1	821	1	597	1	597	7	6	4	17
TCGA-E2-A2P6-01	BRCA	Alive	0	1051	0	1051	0	1051	0	1051	5	4	5	14
TCGA-E2-A3DX-01	BRCA	Alive	0	1325	0	1325			0	1325	1	0	1	2
TCGA-E2-A56Z-01	BRCA	Alive	0	252	0	252	0	252	0	252	13	13	5	31
TCGA-E2-A570-01	BRCA	Alive	0	931	0	931	0	931	0	931	3	0	2	5
TCGA-E2-A573-01	BRCA	Alive	0	1062	0	1062	0	1062	0	1062	17	11	15	43
TCGA-E2-A574-01	BRCA	Alive	0	1179	0	1179	0	1179	0	1179	18	16	10	44
TCGA-E2-A576-01	BRCA	Alive	0	1043	0	1043	0	1043	0	1043	7	4	12	23
TCGA-E2-A9RU-01	BRCA	Alive	0	538	0	538	0	538	0	538	21	25	8	54
TCGA-E9-A1N3-01	BRCA	Alive	0	1059	0	1059	0	1059	0	1059	0	3	1	4
TCGA-E9-A1N4-01	BRCA	Alive	0	1000	0	1000	0	1000	0	1000	6	2	6	14
TCGA-E9-A1N5-01	BRCA	Alive	0	1120	0	1120	0	1120	0	1120	7	2	5	14
TCGA-E9-A1N6-01	BRCA	Dead	1	678	1	678	1	443	1	443	8	7	3	18
TCGA-E9-A1N8-01	BRCA	Alive	0	1039	0	1039	0	1039	0	1039	11	11	6	28
TCGA-E9-A1N9-01	BRCA	Alive	0	1101	0	1101	0	1101	0	1101	23	18	9	50
TCGA-E9-A1NA-01	BRCA	Alive	0	1112	0	1112	0	1112	0	1112	18	13	11	42
TCGA-E9-A1NC-01	BRCA	Alive	0	1203	0	1203	0	1203	0	1203	25	30	20	75
TCGA-E9-A1ND-01	BRCA	Alive	0	1266	0	1266	0	1266	0	1266	18	21	3	42
TCGA-E9-A1NE-01	BRCA	Alive	0	1088	0	1088	0	1088	0	1088	3	3	0	6
TCGA-E9-A1NF-01	BRCA	Dead	1	1072	1	1072	1	90	1	90	22	13	11	46
TCGA-E9-A1NG-01	BRCA	Dead	1	786	0	786	0	786	0	786	6	5	3	14
TCGA-E9-A1NH-01	BRCA	Alive	0	576	0	576	0	576	0	576	6	5	2	13
TCGA-E9-A1NI-01	BRCA	Alive	0	300	0	300	0	300	0	300	8	10	5	23
TCGA-E9-A1QZ-01	BRCA	Alive	0	755	0	755	0	755	0	755	5	1	3	9
TCGA-E9-A1R0-01	BRCA	Alive	0	860	0	860			0	860	4	1	2	7
TCGA-E9-A1R2-01	BRCA	Alive	0	1063	0	1063			0	1063	19	20	15	54
TCGA-E9-A1R3-01	BRCA	Alive	0	78	0	78	0	78	0	78	5	1	3	9
TCGA-E9-A1R4-01	BRCA	Alive	0	186	0	186	0	186	0	186	15	16	9	40
TCGA-E9-A1R5-01	BRCA	Alive	0	92	0	92	0	92	0	92	6	3	4	13
TCGA-E9-A1R6-01	BRCA	Alive	0	339	0	339	0	339	0	339	6	5	2	13
TCGA-E9-A1R7-01	BRCA	Alive	0	1467	0	1467	0	1467	0	1467	15	8	14	37
TCGA-E9-A1RA-01	BRCA	Alive	0	1369	0	1369	0	1369	0	1369	2	1	1	4
TCGA-E9-A1RB-01	BRCA	Dead	1	976	0	976	0	976	0	976	14	7	9	30
TCGA-E9-A1RC-01	BRCA	Alive	0	1224	0	1224	0	1224	0	1224	7	7	2	16
TCGA-E9-A1RD-01	BRCA	Alive	0	34	0	34	0	34	0	34	2	0	1	3
TCGA-E9-A1RE-01	BRCA	Alive	0	1419	0	1419	0	1419	0	1419	16	14	12	42
TCGA-E9-A1RF-01	BRCA	Alive	0	200	0	200	0	200	0	200	18	20	11	49
TCGA-E9-A1RG-01	BRCA	Alive	0	647	0	647	0	647	0	647	20	15	12	47
TCGA-E9-A1RH-01	BRCA	Alive	0	1417	0	1417	0	1417	0	1417	18	11	10	39
TCGA-E9-A1RI-01	BRCA	Alive	0	1449	0	1449	0	1449	0	1449	6	3	4	13
TCGA-E9-A226-01	BRCA	Dead	1	1048	1	1048	1	790	1	790	8	6	8	22
TCGA-E9-A227-01	BRCA	Alive	0	975	0	975	0	975	0	975	2	0	1	3
TCGA-E9-A228-01	BRCA	Alive	0	1285	0	1285	0	1285	0	1285	8	6	12	26
TCGA-E9-A229-01	BRCA	Alive	0	1148	0	1148	0	1148	0	1148	7	8	8	23
TCGA-E9-A22A-01	BRCA	Alive	0	1189	0	1189	0	1189	0	1189	12	5	9	26
TCGA-E9-A22B-01	BRCA	Alive	0	1167	0	1167	0	1167	0	1167	7	7	8	22
TCGA-E9-A22D-01	BRCA	Alive	0	1248	0	1248	0	1248	0	1248	17	13	5	35
TCGA-E9-A22E-01	BRCA	Alive	0	1269	0	1269	0	1269	0	1269	23	28	16	67
TCGA-E9-A22G-01	BRCA	Alive	0	1239	0	1239	0	1239	0	1239	26	33	20	79
TCGA-E9-A22H-01	BRCA	Alive	0	1232	0	1232	0	1232	0	1232	4	2	3	9
TCGA-E9-A243-01	BRCA	Alive	0	612	0	612	1	305	1	305	17	13	12	42
TCGA-E9-A244-01	BRCA	Alive	0	21	0	21	0	21	0	21	30	33	14	77
TCGA-E9-A245-01	BRCA	Alive	0	26	0	26	0	26	0	26	1	1	0	2
TCGA-E9-A247-01	BRCA	Alive	0	1186	0	1186	0	1186	0	1186	18	15	11	44
TCGA-E9-A248-01	BRCA	Alive	0	59	0	59	0	59	0	59	9	4	1	14
TCGA-E9-A249-01	BRCA	Alive	0	217	0	217	0	217	0	217	3	0	1	4
TCGA-E9-A24A-01	BRCA	Alive	0	747	0	747	0	747	0	747	4	0	2	6
TCGA-E9-A295-01	BRCA	Alive	0	375	0	375	0	375	0	375	9	7	5	21
TCGA-E9-A2JS-01	BRCA	Dead	1	904	1	904	1	524	1	524	26	21	14	61
TCGA-E9-A2JT-01	BRCA	Alive	0	288	0	288	0	288	0	288	0	0	0	0
TCGA-E9-A3HO-01	BRCA	Alive	0	1158	0	1158	0	1158	0	1158	15	28	11	54
TCGA-E9-A3Q9-01	BRCA	Alive	0	1001	0	1001	0	1001	0	1001	1	1	0	2
TCGA-E9-A3QA-01	BRCA	Alive	0	918	0	918	0	918	0	918	24	20	12	56
TCGA-E9-A3X8-01	BRCA	Alive	0	926	0	926	0	926	0	926	3	0	2	5
TCGA-E9-A54X-01	BRCA	Alive	0	727	0	727	0	727	0	727	2	2	1	5
TCGA-E9-A54Y-01	BRCA	Alive	0	725	0	725	0	725	0	725	12	13	9	34
TCGA-E9-A5FL-01	BRCA	Alive	0	24	0	24	0	24	0	24	21	22	22	65
TCGA-E9-A5UO-01	BRCA	Alive	0	785	0	785	0	785	0	785	7	5	8	20
TCGA-E9-A5UP-01	BRCA	Alive	0	803	0	803	0	803	0	803	7	0	5	12
TCGA-E9-A6HE-01	BRCA	Alive	0	847	0	847	0	847	0	847	5	2	5	12
TCGA-EW-A1IW-01	BRCA	Alive	0	371	0	371	0	371	0	371	4	6	10	20
TCGA-EW-A1IX-01	BRCA	Alive	0	1208	0	1208	0	1208	0	1208	4	4	6	14
TCGA-EW-A1IY-01	BRCA	Alive	0	258	0	258	0	258	0	258	0	0	1	1
TCGA-EW-A1IZ-01	BRCA	Alive	0	554	0	554	0	554	0	554	2	2	2	6
TCGA-EW-A1J1-01	BRCA	Alive	0	575	0	575	0	575	0	575	7	6	6	19
TCGA-EW-A1J2-01	BRCA	Alive	0	403	0	403	0	403	0	403	5	4	4	13
TCGA-EW-A1J3-01	BRCA	Alive	0	504	0	504	0	504	0	504	6	3	4	13
TCGA-EW-A1J5-01	BRCA	Alive	0	477	0	477	0	477	0	477	9	1	6	16
TCGA-EW-A1J6-01	BRCA	Alive	0	875	0	875	0	875	0	875	16	8	13	37
TCGA-EW-A1OV-01	BRCA	Alive	0	789	0	789	0	789	0	789	13	11	12	36
TCGA-EW-A1OW-01	BRCA	Alive	0	694	0	694	0	694	0	694	16	8	10	34
TCGA-EW-A1OX-01	BRCA	Alive	0	911	0	911	0	911	0	911	3	3	4	10
TCGA-EW-A1OY-01	BRCA	Alive	0	908	0	908	0	908	0	908	17	14	9	40
TCGA-EW-A1OZ-01	BRCA	Alive	0	1229	0	1229	0	1229	0	1229	19	20	12	51
TCGA-EW-A1P0-01	BRCA	Alive	0	1251	0	1251	1	1094	1	1094	8	8	5	21
TCGA-EW-A1P1-01	BRCA	Alive	0	1210	0	1210	1	1014	1	1014	0	0	0	0
TCGA-EW-A1P3-01	BRCA	Alive	0	1611	0	1611	0	1611	0	1611	4	2	3	9
TCGA-EW-A1P4-01	BRCA	Alive	0	907	0	907	0	907	0	907	23	24	20	67
TCGA-EW-A1P5-01	BRCA	Alive	0	703	0	703	0	703	0	703	8	5	3	16
TCGA-EW-A1P6-01	BRCA	Alive	0	562	0	562			0	562	2	1	2	5
TCGA-EW-A1P7-01	BRCA	Alive	0	915	0	915	1	729	1	729	4	5	5	14
TCGA-EW-A1P8-01	BRCA	Dead	1	239	1	239	1	207	1	207	19	8	12	39
TCGA-EW-A1PA-01	BRCA	Alive	0	575	0	575	0	575	0	575	9	8	9	26
TCGA-EW-A1PB-01	BRCA	Alive	0	608	0	608	0	608	0	608	25	18	29	72
TCGA-EW-A1PC-01	BRCA	Alive	0	187	0	187	0	187	0	187	22	13	6	41
TCGA-EW-A1PD-01	BRCA	Alive	0	424	0	424	0	424	0	424	15	25	14	54
TCGA-EW-A1PE-01	BRCA	Alive	0	320	0	320	0	320	0	320	4	0	2	6
TCGA-EW-A1PF-01	BRCA	Alive	0	439	0	439	0	439	0	439	9	8	4	21
TCGA-EW-A1PG-01	BRCA	Alive	0	1051	0	1051	0	1051	0	1051	0	0	0	0
TCGA-EW-A1PH-01	BRCA	Alive	0	607	0	607	0	607	0	607	16	13	9	38
TCGA-EW-A2FR-01	BRCA	Alive	0	1673	0	1673	0	1673	0	1673	12	2	5	19
TCGA-EW-A2FS-01	BRCA	Alive	0	1604	0	1604	0	1604	0	1604	9	5	9	23
TCGA-EW-A2FV-01	BRCA	Alive	0	788	0	788	0	788	0	788	9	4	3	16
TCGA-EW-A2FW-01	BRCA	Alive	0	672	0	672	0	672	0	672	5	2	4	11
TCGA-EW-A3E8-01	BRCA	Alive	0	1035	0	1035	0	1035	0	1035	6	6	5	17
TCGA-EW-A3U0-01	BRCA	Alive	0	532	0	532	0	532	0	532	33	27	17	77
TCGA-EW-A423-01	BRCA	Alive	0	533	0	533	0	533	0	533	8	6	8	22
TCGA-EW-A424-01	BRCA	Alive	0	715	0	715	0	715	0	715	13	22	26	61
TCGA-EW-A6S9-01	BRCA	Alive	0	463	0	463			0	463	1	4	5	10
TCGA-EW-A6SA-01	BRCA	Alive	0	510	0	510	0	510	0	510	16	14	9	39
TCGA-EW-A6SB-01	BRCA	Alive	0	760	0	760	0	760	0	760	15	9	8	32
TCGA-EW-A6SC-01	BRCA	Alive	0	952	0	952	0	952	0	952	7	5	5	17
TCGA-EW-A6SD-01	BRCA	Alive	0	1010	0	1010	0	1010	0	1010	17	11	17	45
TCGA-GI-A2C8-01	BRCA	Alive	0	225	0	225	0	225	0	225	19	14	10	43
TCGA-GI-A2C9-01	BRCA	Alive	0	3342	0	3342	0	3342	0	3342	20	22	18	60
TCGA-GM-A2D9-01	BRCA	Dead	1	1812	1	1812	1	536	1	536	8	6	5	19
TCGA-GM-A2DA-01	BRCA	Dead	1	6593	1	6593	1	3014	1	3014	7	2	4	13
TCGA-GM-A2DB-01	BRCA	Alive	0	2406	0	2406	0	2406	0	2406	13	12	7	32
TCGA-GM-A2DC-01	BRCA	Alive	0	2535	0	2535	0	2535	0	2535	9	4	8	21
TCGA-GM-A2DD-01	BRCA	Alive	0	2282	0	2282	0	2282	0	2282	15	15	2	32
TCGA-GM-A2DF-01	BRCA	Alive	0	2155	0	2155	0	2155	0	2155	18	17	13	48
TCGA-GM-A2DH-01	BRCA	Alive	0	2193	0	2193	0	2193	0	2193	21	13	8	42
TCGA-GM-A2DI-01	BRCA	Alive	0	2590	0	2590	0	2590	0	2590	5	0	3	8
TCGA-GM-A2DK-01	BRCA	Alive	0	2645	0	2645	0	2645	0	2645	8	2	8	18
TCGA-GM-A2DL-01	BRCA	Alive	0	3519	0	3519	0	3519	0	3519	6	6	6	18
TCGA-GM-A2DM-01	BRCA	Alive	0	3226	0	3226	0	3226	0	3226	0	2	1	3
TCGA-GM-A2DN-01	BRCA	Alive	0	3091	0	3091	0	3091	0	3091	3	0	1	4
TCGA-GM-A2DO-01	BRCA	Alive	0	2596	0	2596	0	2596	0	2596	0	0	0	0
TCGA-GM-A3NW-01	BRCA	Alive	0	3361	0	3361	0	3361	0	3361	5	6	3	14
TCGA-GM-A3NY-01	BRCA	Alive	0	1162	0	1162	0	1162	0	1162	3	6	3	12
TCGA-GM-A3XL-01	BRCA	Alive	0	2108	0	2108	0	2108	0	2108	22	27	23	72
TCGA-GM-A3XN-01	BRCA	Alive	0	2019	0	2019	0	2019	0	2019	2	0	2	4
TCGA-GM-A4E0-01	BRCA	Alive	0	2191	0	2191	0	2191	0	2191	6	4	8	18
TCGA-GM-A5PV-01	BRCA	Alive	0	412	0	412	0	412	0	412	1	0	2	3
TCGA-GM-A5PX-01	BRCA	Alive	0	551	0	551	0	551	0	551	4	3	5	12
TCGA-HN-A2NL-01	BRCA	Alive	0	79	0	79	0	79	0	79	27	20	21	68
TCGA-HN-A2OB-01	BRCA	Dead	1	1900	1	1900	1	1543	1	1543	3	3	1	7
TCGA-JL-A3YW-01	BRCA	Alive	0	360	0	360	0	360	0	360	19	26	11	56
TCGA-JL-A3YX-01	BRCA	Alive	0	352	0	352	0	352	0	352	8	9	4	21
TCGA-LD-A66U-01	BRCA	Alive	0	646	0	646	0	646	0	646	5	3	4	12
TCGA-LD-A74U-01	BRCA	Alive	0	402	0	402	0	402	0	402	3	1	3	7
TCGA-LD-A7W5-01	BRCA	Alive	0	216	0	216			0	216	17	11	13	41
TCGA-LD-A7W6-01	BRCA	Alive	0	404	0	404	0	404	0	404	6	4	4	14
TCGA-LL-A440-01	BRCA	Alive	0	759	0	759	0	759	0	759	1	0	0	1
TCGA-LL-A441-01	BRCA	Alive	0	996	0	996	0	996	0	996	24	39	21	84
TCGA-LL-A442-01	BRCA	Alive	0	889	0	889	0	889	0	889	3	4	19	26
TCGA-LL-A50Y-01	BRCA	Alive	0	762	0	762	0	762	0	762	4	2	3	9
TCGA-LL-A5YL-01	BRCA	Alive	0	519	0	519	0	519	0	519	5	11	11	27
TCGA-LL-A5YM-01	BRCA	Alive	0	466	0	466	1	258	1	258	13	4	11	28
TCGA-LL-A5YN-01	BRCA	Alive	0	447	0	447	0	447	0	447	11	11	12	34
TCGA-LL-A5YP-01	BRCA	Alive	0	450	0	450	0	450	0	450	29	31	19	79
TCGA-LL-A6FP-01	BRCA	Alive	0	677	0	677	0	677	0	677	7	8	6	21
TCGA-LL-A6FQ-01	BRCA	Alive	0	80	0	80	0	80	0	80	3	1	4	8
TCGA-LL-A6FR-01	BRCA	Alive	0	489	0	489	0	489	0	489	21	14	15	50
TCGA-LL-A73Y-01	BRCA	Alive	0	477	0	477	0	477	0	477	15	6	8	29
TCGA-LL-A73Z-01	BRCA	Dead	1	227	1	227			1	192	12	13	7	32
TCGA-LL-A740-01	BRCA	Alive	0	441	0	441	0	441	0	441	3	1	3	7
TCGA-LL-A7SZ-01	BRCA	Alive	0	594	0	594	0	594	0	594	25	18	10	53
TCGA-LL-A7T0-01	BRCA	Alive	0	376	0	376	0	376	0	376	15	10	9	34
TCGA-LL-A8F5-01	BRCA	Alive	0	596	0	596	0	596	0	596	30	32	23	85
TCGA-LL-A9Q3-01	BRCA	Alive	0	532	0	532	0	532	0	532	6	3	5	14
TCGA-LQ-A4E4-01	BRCA	Alive	0	849	0	849			1	681	7	6	8	21
TCGA-MS-A51U-01	BRCA	Alive	0	681	0	681	0	681	0	681	7	0	2	9
TCGA-OK-A5Q2-01	BRCA	Alive	0	64	0	64	0	64	0	64	5	3	3	11
TCGA-OL-A5D6-01	BRCA	Dead	1	1104	0	1104	0	1104	0	1104	6	8	5	19
TCGA-OL-A5D7-01	BRCA	Alive	0	1780	0	1780	0	1780	0	1780	16	8	19	43
TCGA-OL-A5D8-01	BRCA	Alive	0	973	0	973			0	973	6	8	6	20
TCGA-OL-A5DA-01	BRCA	Alive	0	1783	0	1783	0	1783	0	1783	7	5	6	18
TCGA-OL-A5RU-01	BRCA	Alive	0	1219	0	1219	0	1219	0	1219	1	1	0	2
TCGA-OL-A5RV-01	BRCA	Alive	0	1062	0	1062	0	1062	0	1062	1	1	2	4
TCGA-OL-A5RW-01	BRCA	Alive	0	1106	0	1106	0	1106	0	1106	23	35	18	76
TCGA-OL-A5RX-01	BRCA	Alive	0	878	0	878	0	878	0	878	3	1	2	6
TCGA-OL-A5RY-01	BRCA	Alive	0	752	0	752	0	752	0	752	0	2	0	2
TCGA-OL-A5RZ-01	BRCA	Alive	0	679	0	679	0	679	0	679	13	9	4	26
TCGA-OL-A5S0-01	BRCA	Alive	0	620	0	620	0	620	0	620	23	19	11	53
TCGA-OL-A66H-01	BRCA	Alive	0		0		0		0		0	0	0	0
TCGA-OL-A66I-01	BRCA	Alive	0	714	0	714	0	714	0	714	21	19	11	51
TCGA-OL-A66J-01	BRCA	Alive	0	1996	0	1996	0	1996	0	1996	4	1	4	9
TCGA-OL-A66K-01	BRCA	Dead	1	1275	0	1275	0	1275	0	1275	3	2	3	8
TCGA-OL-A66L-01	BRCA	Alive	0	1301	0	1301	0	1301	0	1301	6	1	2	9
TCGA-OL-A66N-01	BRCA	Alive	0	792	0	792	0	792	0	792	3	2	1	6
TCGA-OL-A66O-01	BRCA	Alive	0	528	0	528	0	528	0	528	4	2	4	10
TCGA-OL-A66P-01	BRCA	Alive	0	428	0	428	0	428	0	428	8	15	5	28
TCGA-OL-A6VO-01	BRCA	Alive	0	858	0	858	0	858	0	858	19	16	7	42
TCGA-OL-A6VQ-01	BRCA	Alive	0	600	0	600	0	600	0	600	4	1	1	6
TCGA-OL-A6VR-01	BRCA	Alive	0	1220	0	1220	0	1220	0	1220	5	4	4	13
TCGA-OL-A97C-01	BRCA	Alive	0	271	0	271			1	275	2	5	3	10
TCGA-PE-A5DD-01	BRCA	Alive	0	1953	0	1953	0	1953	0	1953	5	9	7	21
TCGA-PE-A5DE-01	BRCA	Alive	0	2645	0	2645			0	2645	7	4	5	16
TCGA-PL-A8LV-01	BRCA	Alive	0	0	0	0			0	0	22	17	16	55
TCGA-PL-A8LX-01	BRCA	Alive	0	5	0	5			0	5	5	4	3	12
TCGA-PL-A8LY-01	BRCA	Alive	0	8	0	8			0	8	0	0	0	0
TCGA-PL-A8LZ-01	BRCA	Alive	0	302	0	302			0	302	24	28	12	64
TCGA-S3-A6ZF-01	BRCA	Alive	0	572	0	572	0	572	0	572	16	13	9	38
TCGA-S3-A6ZG-01	BRCA	Alive	0	562	0	562	0	562	0	562	9	7	4	20
TCGA-S3-A6ZH-01	BRCA	Alive	0	641	0	641	0	641	0	641	8	3	8	19
TCGA-S3-AA0Z-01	BRCA	Alive	0	629	0	629	0	629	0	629	15	8	12	35
TCGA-S3-AA10-01	BRCA	Alive	0	586	0	586	0	586	0	586	22	26	16	64
TCGA-S3-AA11-01	BRCA	Alive	0	421	0	421	0	421	0	421	1	3	1	5
TCGA-S3-AA12-01	BRCA	Alive	0	574	0	574	0	574	0	574	7	6	6	19
TCGA-S3-AA14-01	BRCA	Alive	0	529	0	529	0	529	0	529	7	7	7	21
TCGA-S3-AA17-01	BRCA	Alive	0	424	0	424	0	424	0	424	23	33	16	72
TCGA-UL-AAZ6-01	BRCA	Alive	0	518	0	518			0	518	15	15	6	36
TCGA-UU-A93S-01	BRCA	Dead	1	116	1	116			1	116	21	14	13	48
TCGA-V7-A7HQ-01	BRCA	Alive	0	2033	0	2033	0	2033	0	2033	3	2	4	9
TCGA-W8-A86G-01	BRCA	Alive	0	347	0	347	0	347	0	347	6	2	3	11
TCGA-WT-AB41-01	BRCA	Alive	0	1611	0	1611	0	1611	0	1611	13	5	10	28
TCGA-WT-AB44-01	BRCA	Alive	0	883	0	883	0	883	0	883	5	0	6	11
TCGA-XX-A899-01	BRCA	Alive	0	467	0	467	0	467	0	467	4	5	5	14
TCGA-XX-A89A-01	BRCA	Alive	0	488	0	488	0	488	0	488	5	0	7	12
TCGA-Z7-A8R5-01	BRCA	Alive	0	3287	0	3287			1	181	12	8	2	22
TCGA-Z7-A8R6-01	BRCA	Alive	0	3256	0	3256	0	3256	0	3256	9	4	5	18
TCGA-2W-A8YY-01	CESC	Alive	0	533	0	533	0	533	0	533	2	2	2	6
TCGA-4J-AA1J-01	CESC	Alive	0	542	0	542	0	542	0	542	10	7	11	28
TCGA-BI-A0VR-01	CESC	Alive	0	1505	0	1505			0	1505	5	2	7	14
TCGA-BI-A0VS-01	CESC	Alive	0	1735	0	1735	0	1735	0	1735	14	11	7	32
TCGA-BI-A20A-01	CESC	Alive	0	720	0	720	0	720	0	720	12	4	8	24
TCGA-C5-A0TN-01	CESC	Dead	1	348	1	348			1	62	8	4	6	18
TCGA-C5-A1BE-01	CESC	Dead	1	2094	1	2094	1	1674	1	1674	9	7	8	24
TCGA-C5-A1BF-01	CESC	Dead	1	570	1	570	1	93	1	93	8	6	6	20
TCGA-C5-A1BI-01	CESC	Alive	0	1112	0	1112	0	1112	0	1112	2	2	0	4
TCGA-C5-A1BJ-01	CESC	Alive	0	4385	0	4385	0	4385	0	4385	11	8	9	28
TCGA-C5-A1BK-01	CESC	Alive	0	5385	0	5385	0	5385	0	5385	7	6	7	20
TCGA-C5-A1BL-01	CESC	Alive	0	5271	0	5271	0	5271	0	5271	17	10	11	38
TCGA-C5-A1BM-01	CESC	Dead	1	2520	0	2520	0	2520	0	2520	2	2	3	7
TCGA-C5-A1BN-01	CESC	Dead	1	166	1	166			1	166	14	4	5	23
TCGA-C5-A1BQ-01	CESC	Dead	1	604	1	604			0	604	8	2	5	15
TCGA-C5-A1M5-01	CESC	Dead	1	2052	1	2052	1	693	1	693	9	6	5	20
TCGA-C5-A1M6-01	CESC	Dead	1	955	1	955	1	316	1	316	12	4	3	19
TCGA-C5-A1M7-01	CESC	Alive	0	1409	0	1409	0	1409	0	1409	3	4	2	9
TCGA-C5-A1M8-01	CESC	Alive	0	919	0	919	0	919	0	919	6	4	11	21
TCGA-C5-A1M9-01	CESC	Dead	1	1065	1	1065	1	555	1	555	4	6	4	14
TCGA-C5-A1ME-01	CESC	Alive	0	1756	0	1756	0	1756	0	1756	12	7	4	23
TCGA-C5-A1MF-01	CESC	Alive	0	1617	0	1617	0	1617	0	1617	8	10	8	26
TCGA-C5-A1MH-01	CESC	Dead	1	1186	1	1186	1	178	1	178	1	1	1	3
TCGA-C5-A1MI-01	CESC	Dead	1	1083	1	1083	1	805	1	805	4	1	2	7
TCGA-C5-A1MJ-01	CESC	Dead	1	14	0	14			0	14	2	1	1	4
TCGA-C5-A1MK-01	CESC	Dead	1	74	1	74			1	74	7	4	3	14
TCGA-C5-A1ML-01	CESC	Dead	1	636	1	636			1	636	2	1	1	4
TCGA-C5-A1MN-01	CESC	Dead	1	1245	0	1245	0	1245	0	1245	13	8	10	31
TCGA-C5-A1MP-01	CESC	Alive	0	109	0	109	0	109	0	109	5	1	3	9
TCGA-C5-A2LS-01	CESC	Alive	0	1345	0	1345	0	1345	0	1345	3	2	2	7
TCGA-C5-A2LT-01	CESC	Alive	0	2226	0	2226	0	2226	0	2226	7	3	4	14
TCGA-C5-A2LV-01	CESC	Alive	0	2234	0	2234	0	2234	0	2234	17	10	7	34
TCGA-C5-A2LX-01	CESC	Alive	0	2526	0	2526	0	2526	0	2526	11	15	4	30
TCGA-C5-A2LY-01	CESC	Alive	0	2383	0	2383	0	2383	0	2383	11	4	4	19
TCGA-C5-A2LZ-01	CESC	Dead	1	3046	1	3046	1	2893	1	2893	5	3	3	11
TCGA-C5-A2M1-01	CESC	Alive	0	1169	0	1169	0	1169	0	1169	7	3	8	18
TCGA-C5-A2M2-01	CESC	Dead	1	1011		1011			0	1011	12	13	6	31
TCGA-C5-A3HD-01	CESC	Alive	0	1582	0	1582	0	1582	0	1582	20	27	17	64
TCGA-C5-A3HE-01	CESC	Alive	0	548	0	548			1	252	6	4	3	13
TCGA-C5-A3HF-01	CESC	Dead	1	543	1	543			1	450	2	4	2	8
TCGA-C5-A3HL-01	CESC	Alive	0	621	0	621	0	621	0	621	1	4	2	7
TCGA-C5-A7CG-01	CESC	Alive	0	6408	0	6408			0	6408	10	8	2	20
TCGA-C5-A7CH-01	CESC	Alive	0	4694	0	4694			0	4694	11	10	6	27
TCGA-C5-A7CJ-01	CESC	Dead	1	3097	0	3097			0	3097	4	1	3	8
TCGA-C5-A7CK-01	CESC	Dead	1	4086	0	4086			0	4086	12	10	5	27
TCGA-C5-A7CL-01	CESC	Dead	1	471	1	471			1	471	7	6	7	20
TCGA-C5-A7CM-01	CESC	Alive	0	619	0	619	0	619	0	619	10	8	7	25
TCGA-C5-A7CO-01	CESC	Alive	0	4482	0	4482	0	4482	0	4482	6	4	4	14
TCGA-C5-A7UC-01	CESC	Dead	1	523	0	523			0	523	7	1	6	14
TCGA-C5-A7UE-01	CESC	Alive	0	4738	0	4738	0	4738	0	4738	4	4	2	10
TCGA-C5-A7UH-01	CESC	Alive	0	3988	0	3988			0	3988	13	5	8	26
TCGA-C5-A7UI-01	CESC	Dead	1	2888	0	2888			0	2888	10	8	10	28
TCGA-C5-A7X3-01	CESC	Dead	1	284	0	284			0	284	7	4	3	14
TCGA-C5-A7X5-01	CESC	Dead	1	414	1	414			1	414	18	10	6	34
TCGA-C5-A7X8-01	CESC	Alive	0	83	0	83			0	83	6	3	2	11
TCGA-C5-A7XC-01	CESC	Alive	0	1551	0	1551			0	1551	14	8	7	29
TCGA-C5-A8XH-01	CESC	Dead	1	1394	0	1394			0	1394	28	26	14	68
TCGA-C5-A8XI-01	CESC	Alive	0	254	0	254			0	254	4	5	4	13
TCGA-C5-A8XJ-01	CESC	Alive	0	4467	0	4467			0	4467	9	5	9	23
TCGA-C5-A8XK-01	CESC	Alive	0	3039	0	3039			0	3039	14	10	8	32
TCGA-C5-A8YQ-01	CESC	Dead	1	715	1	715			1	715	16	13	7	36
TCGA-C5-A8YR-01	CESC	Dead	1	837		837			1	272	8	6	5	19
TCGA-C5-A8YT-01	CESC	Dead	1	633	1	633			1	633	0	2	1	3
TCGA-C5-A8ZZ-01	CESC	Alive	0	636	0	636			0	636	3	5	5	13
TCGA-C5-A907-01	CESC	Alive	0	448	0	448			0	448	5	2	5	12
TCGA-DG-A2KH-01	CESC	Alive	0	34	0	34			0	34	4	5	0	9
TCGA-DG-A2KJ-01	CESC	Alive	0	2893	0	2893	0	2893	0	2893	15	11	12	38
TCGA-DG-A2KK-01	CESC	Alive	0	2496	0	2496	0	2496	0	2496	4	2	2	8
TCGA-DG-A2KL-01	CESC	Alive	0	1367	0	1367	0	1367	0	1367	3	2	1	6
TCGA-DG-A2KM-01	CESC	Alive	0	1946	0	1946	0	1946	0	1946	4	1	3	8
TCGA-DR-A0ZL-01	CESC	Alive	0	2669	0	2669	0	2669	0	2669	15	10	8	33
TCGA-DR-A0ZM-01	CESC	Alive	0	1791	0	1791	0	1791	0	1791	2	1	1	4
TCGA-DS-A0VK-01	CESC	Dead	1	1118	1	1118			1	209	11	6	10	27
TCGA-DS-A0VL-01	CESC	Alive	0	81	0	81	0	81	0	81	7	4	5	16
TCGA-DS-A0VM-01	CESC	Alive	0	3589	0	3589	1	868	1	868	14	12	8	34
TCGA-DS-A0VN-01	CESC	Alive	0	3609	0	3609	0	3609	0	3609	5	5	3	13
TCGA-DS-A3LQ-01	CESC	Alive	0	699	0	699	0	699	0	699	18	14	5	37
TCGA-DS-A5RQ-01	CESC	Alive	0	512	0	512	0	512	0	512	9	7	7	23
TCGA-DS-A7WF-01	CESC	Dead	1	492	1	492			1	321	0	0	0	0
TCGA-DS-A7WH-01	CESC	Alive	0	533	0	533	0	533	0	533	7	8	2	17
TCGA-DS-A7WI-01	CESC	Dead	1	252	1	252	1	206	1	206	10	10	3	23
TCGA-EA-A1QS-01	CESC	Alive	0	1203	0	1203	0	1203	0	1203	12	14	11	37
TCGA-EA-A1QT-01	CESC	Alive	0	1243	0	1243	0	1243	0	1243	19	11	11	41
TCGA-EA-A3HQ-01	CESC	Alive	0	1136	0	1136	0	1136	0	1136	6	4	3	13
TCGA-EA-A3HR-01	CESC	Alive	0	940	0	940	0	940	0	940	11	8	8	27
TCGA-EA-A3HS-01	CESC	Alive	0	959	0	959	0	959	0	959	3	3	3	9
TCGA-EA-A3HT-01	CESC	Alive	0	954	0	954	0	954	0	954	4	4	4	12
TCGA-EA-A3QD-01	CESC	Alive	0	397	0	397	0	397	0	397	12	7	7	26
TCGA-EA-A3QE-01	CESC	Alive	0	761	0	761	0	761	0	761	4	6	5	15
TCGA-EA-A3Y4-01	CESC	Alive	0	1122	0	1122	0	1122	0	1122	6	2	4	12
TCGA-EA-A410-01	CESC	Alive	0	803	0	803	0	803	0	803	1	1	1	3
TCGA-EA-A411-01	CESC	Alive	0	747	0	747	0	747	0	747	11	5	10	26
TCGA-EA-A439-01	CESC	Alive	0	965	0	965	1	316	1	316	7	4	2	13
TCGA-EA-A43B-01	CESC	Alive	0	791	0	791	0	791	0	791	11	9	5	25
TCGA-EA-A44S-01	CESC	Alive	0	369	0	369			0	369	10	4	10	24
TCGA-EA-A4BA-01	CESC	Alive	0	755	0	755	0	755	0	755	3	1	1	5
TCGA-EA-A50E-01	CESC	Dead	1	227	1	227			1	208	9	7	10	26
TCGA-EA-A556-01	CESC	Alive	0	453	0	453	0	453	0	453	17	14	4	35
TCGA-EA-A5FO-01	CESC	Alive	0	815	0	815	0	815	0	815	3	2	3	8
TCGA-EA-A5O9-01	CESC	Alive	0	788	0	788	0	788	0	788	14	14	8	36
TCGA-EA-A5ZD-01	CESC	Alive	0	830	0	830	0	830	0	830	2	1	1	4
TCGA-EA-A5ZE-01	CESC	Alive	0	829	0	829	1	425	1	425	8	4	8	20
TCGA-EA-A5ZF-01	CESC	Alive	0	828	0	828	1	440	1	440	11	5	4	20
TCGA-EA-A6QX-01	CESC	Alive	0	730	0	730	0	730	0	730	8	7	3	18
TCGA-EA-A78R-01	CESC	Alive	0	410	0	410	0	410	0	410	13	15	12	40
TCGA-EA-A97N-01	CESC	Alive	0	11	0	11	0	11	0	11	5	2	2	9
TCGA-EK-A2GZ-01	CESC	Alive	0	383	0	383			0	383	7	3	3	13
TCGA-EK-A2H0-01	CESC	Alive	0	1847	0	1847	0	1847	0	1847	17	11	13	41
TCGA-EK-A2H1-01	CESC	Alive	0	799	0	799			0	799	4	3	4	11
TCGA-EK-A2IP-01	CESC	Alive	0	202	0	202			0	202	6	4	5	15
TCGA-EK-A2PG-01	CESC	Alive	0	46	0	46			0	46	14	18	4	36
TCGA-EK-A2PI-01	CESC	Alive	0	586	0	586			0	586	14	10	10	34
TCGA-EK-A2PK-01	CESC	Alive	0	12	0	12			0	12	7	2	2	11
TCGA-EK-A2PL-01	CESC	Alive	0	13	0	13			0	13	9	6	11	26
TCGA-EK-A2PM-01	CESC	Alive	0	18	0	18			0	18	20	22	10	52
TCGA-EK-A2R7-01	CESC	Alive	0	27	0	27			0	27	5	1	2	8
TCGA-EK-A2R8-01	CESC	Alive	0	44	0	44			0	44	5	2	3	10
TCGA-EK-A2R9-01	CESC	Alive	0	4	0	4			0	4	4	1	2	7
TCGA-EK-A2RA-01	CESC	Alive	0	1246	0	1246			0	1246	7	6	2	15
TCGA-EK-A2RB-01	CESC	Alive	0	9	0	9			0	9	2	0	2	4
TCGA-EK-A2RC-01	CESC	Alive	0	129	0	129			0	129	3	2	1	6
TCGA-EK-A2RD-01	CESC	Alive	0	2	0	2			0	2	8	6	8	22
TCGA-EK-A2RE-01	CESC	Alive	0	57	0	57			0	57	4	2	6	12
TCGA-EK-A2RJ-01	CESC	Alive	0	53	0	53			0	53	9	6	3	18
TCGA-EK-A2RK-01	CESC	Alive	0	13	0	13			0	13	4	2	3	9
TCGA-EK-A2RL-01	CESC	Dead	1	1453	1	1453			1	1143	5	10	3	18
TCGA-EK-A2RM-01	CESC	Alive	0	50	0	50			0	50	18	13	14	45
TCGA-EK-A2RN-01	CESC	Alive	0	71	0	71			0	71	3	0	0	3
TCGA-EK-A2RO-01	CESC	Alive	0	2	0	2			0	2	4	2	4	10
TCGA-EK-A3GJ-01	CESC	Alive	0	3	0	3			0	3	12	11	6	29
TCGA-EK-A3GK-01	CESC	Alive	0	15	0	15			0	15	8	4	5	17
TCGA-EK-A3GM-01	CESC	Alive	0	0	0	0			0	0	10	8	3	21
TCGA-EK-A3GN-01	CESC	Alive	0	27	0	27			0	27	12	11	4	27
TCGA-EX-A1H5-01	CESC	Alive	0	619	0	619	0	619	0	619	4	0	3	7
TCGA-EX-A1H6-01	CESC	Alive	0	241	0	241	0	241	0	241	5	5	5	15
TCGA-EX-A3L1-01	CESC	Alive	0	463	0	463	0	463	0	463	13	7	4	24
TCGA-EX-A69L-01	CESC	Alive	0	602	0	602	0	602	0	602	8	6	7	21
TCGA-EX-A69M-01	CESC	Dead	1	253	0	253	0	253	1	77	10	7	7	24
TCGA-EX-A8YF-01	CESC	Alive	0	473	0	473	1	396	1	396	7	5	6	18
TCGA-FU-A23K-01	CESC	Alive	0	372	0	372	0	372	0	372	6	4	2	12
TCGA-FU-A23L-01	CESC	Alive	0	725	0	725	0	725	0	725	12	6	6	24
TCGA-FU-A2QG-01	CESC	Alive	0	579	0	579	0	579	0	579	5	2	5	12
TCGA-FU-A3EO-01	CESC	Alive	0	490	0	490	0	490	0	490	5	2	3	10
TCGA-FU-A3HY-01	CESC	Alive	0	954	0	954	0	954	0	954	9	6	3	18
TCGA-FU-A3HZ-01	CESC	Alive	0	1103	0	1103	0	1103	0	1103	0	0	0	0
TCGA-FU-A3NI-01	CESC	Dead	1	638	0	638			0	638	20	12	10	42
TCGA-FU-A3TQ-01	CESC	Alive	0	795	0	795	0	795	0	795	6	2	4	12
TCGA-FU-A3TX-01	CESC	Alive	0	45	0	45			0	45	8	11	5	24
TCGA-FU-A3WB-01	CESC	Alive	0	491	0	491	0	491	0	491	5	3	4	12
TCGA-FU-A3YQ-01	CESC	Alive	0	861	0	861	0	861	0	861	5	4	4	13
TCGA-FU-A40J-01	CESC	Alive	0	426	0	426	0	426	0	426	14	10	2	26
TCGA-FU-A57G-01	CESC	Alive	0	1078	0	1078	0	1078	0	1078	3	3	4	10
TCGA-FU-A5XV-01	CESC	Alive	0	321	0	321	0	321	0	321	4	2	4	10
TCGA-FU-A770-01	CESC	Alive	0	34	0	34			0	34	7	6	7	20
TCGA-GH-A9DA-01	CESC	Alive	0	540	0	540	0	540	0	540	5	2	3	10
TCGA-HG-A2PA-01	CESC	Dead	1	773	1	773			1	773	7	1	4	12
TCGA-HG-A9SC-01	CESC	Alive	0	504	0	504	0	504	0	504	10	13	12	35
TCGA-HM-A3JJ-01	CESC	Dead	1	659	1	659	1	385	1	385	14	7	3	24
TCGA-HM-A3JK-01	CESC	Alive	0	632	0	632	0	632	0	632	6	6	0	12
TCGA-HM-A4S6-01	CESC	Alive	0	454	0	454	0	454	0	454	9	7	2	18
TCGA-HM-A6W2-06	CESC	Alive	0	287	0	287			0	287	6	5	7	18
TCGA-HM-A6W2-01	CESC	Alive	0	287	0	287			0	287	4	1	3	8
TCGA-IR-A3L7-01	CESC	Alive	0	4483	0	4483	0	4483	0	4483	4	4	2	10
TCGA-IR-A3LA-01	CESC	Alive	0	4172	0	4172	0	4172	0	4172	16	17	7	40
TCGA-IR-A3LB-01	CESC	Dead	1	2032	1	2032	1	317	1	317	6	9	8	23
TCGA-IR-A3LC-01	CESC	Alive	0	3935	0	3935	0	3935	0	3935	6	4	2	12
TCGA-IR-A3LF-01	CESC	Alive	0	2949	0	2949	0	2949	0	2949	8	10	4	22
TCGA-IR-A3LH-01	CESC	Alive	0	2394	0	2394	0	2394	0	2394	17	13	14	44
TCGA-IR-A3LI-01	CESC	Alive	0	2493	0	2493			0	2493	3	4	2	9
TCGA-IR-A3LK-01	CESC	Dead	1	908	1	908	1	574	1	574	10	7	10	27
TCGA-IR-A3LL-01	CESC	Alive	0	1106	0	1106	0	1106	0	1106	3	3	5	11
TCGA-JW-A5VG-01	CESC	Alive	0	834	0	834	0	834	0	834	7	5	4	16
TCGA-JW-A5VH-01	CESC	Dead	1	100	1	100			1	94	2	2	2	6
TCGA-JW-A5VI-01	CESC	Alive	0	747	0	747	1	558	1	558	10	1	8	19
TCGA-JW-A5VJ-01	CESC	Alive	0	652	0	652			1	267	8	3	4	15
TCGA-JW-A5VK-01	CESC	Alive	0	623	0	623	0	623	0	623	6	3	5	14
TCGA-JW-A5VL-01	CESC	Alive	0	474	0	474	0	474	0	474	8	9	3	20
TCGA-JW-A69B-01	CESC	Alive	0	863	0	863	0	863	0	863	6	5	9	20
TCGA-JW-A852-01	CESC	Dead	1	252	1	252	0	252	1	153	6	3	0	9
TCGA-JW-AAVH-01	CESC	Alive	0	552	0	552	0	552	0	552	5	2	3	10
TCGA-JX-A3PZ-01	CESC	Dead	1	642	1	642	1	491	1	491	11	4	8	23
TCGA-JX-A3Q0-01	CESC	Alive	0	6375	0	6375	0	6375	0	6375	2	2	1	5
TCGA-JX-A3Q8-01	CESC	Alive	0	1357	0	1357	0	1357	0	1357	6	5	6	17
TCGA-JX-A5QV-01	CESC	Alive	0	636	0	636	0	636	0	636	6	5	2	13
TCGA-LP-A4AU-01	CESC	Alive	0	343	0	343			0	343	9	4	5	18
TCGA-LP-A4AV-01	CESC	Alive	0	0	0	0			0	0	10	5	6	21
TCGA-LP-A4AW-01	CESC	Alive	0	27	0	27			0	27	17	15	12	44
TCGA-LP-A4AX-01	CESC	Alive	0	380	0	380	0	380	0	380	10	4	10	24
TCGA-LP-A5U2-01	CESC	Alive	0	9	0	9	0	9	0	9	6	4	6	16
TCGA-LP-A5U3-01	CESC	Alive	0	25	0	25	0	25	0	25	13	10	5	28
TCGA-LP-A7HU-01	CESC	Alive	0	406	0	406	0	406	0	406	2	4	6	12
TCGA-MA-AA3W-01	CESC	Alive	0	685	0	685	0	685	0	685	12	15	10	37
TCGA-MA-AA3X-01	CESC	Alive	0	617	0	617	0	617	0	617	1	0	1	2
TCGA-MA-AA3Y-01	CESC	Alive	0	542	0	542	0	542	0	542	8	2	2	12
TCGA-MA-AA3Z-01	CESC	Alive	0	595	0	595	0	595	0	595	9	6	4	19
TCGA-MA-AA41-01	CESC	Alive	0	279	0	279			0	279	11	6	5	22
TCGA-MA-AA42-01	CESC	Alive	0	259	0	259	0	259	0	259	9	1	7	17
TCGA-MA-AA43-01	CESC	Alive	0	346	0	346	0	346	0	346	7	6	1	14
TCGA-MU-A51Y-01	CESC	Alive	0	854	0	854	0	854	0	854	5	3	2	10
TCGA-MU-A5YI-01	CESC	Alive	0	1053	0	1053			1	630	8	0	9	17
TCGA-MU-A8JM-01	CESC	Alive	0	607	0	607	0	607	0	607	4	1	3	8
TCGA-MY-A5BD-01	CESC	Alive	0	1667	0	1667			0	1667	8	8	5	21
TCGA-MY-A5BE-01	CESC	Alive	0	1066	0	1066	0	1066	0	1066	4	4	1	9
TCGA-MY-A5BF-01	CESC	Alive	0	634	0	634			0	634	8	4	8	20
TCGA-MY-A913-01	CESC	Alive	0	524	0	524	0	524	0	524	12	9	7	28
TCGA-PN-A8MA-01	CESC	Alive	0	90	0	90			0	90	11	4	4	19
TCGA-Q1-A5R1-01	CESC	Alive	0	474	0	474	0	474	0	474	3	3	1	7
TCGA-Q1-A5R2-01	CESC	Alive	0	499	0	499			0	499	16	18	6	40
TCGA-Q1-A5R3-01	CESC	Alive	0	485	0	485	0	485	0	485	11	6	7	24
TCGA-Q1-A6DT-01	CESC	Dead	1	275	1	275			1	275	21	12	9	42
TCGA-Q1-A6DV-01	CESC	Alive	0	491	0	491	0	491	0	491	0	0	0	0
TCGA-Q1-A6DW-01	CESC	Alive	0	534	0	534			0	534	9	7	6	22
TCGA-Q1-A73O-01	CESC	Alive	0	428	0	428	0	428	0	428	2	0	0	2
TCGA-Q1-A73P-01	CESC	Alive	0	483	0	483	0	483	0	483	4	2	5	11
TCGA-Q1-A73Q-01	CESC	Alive	0	284	0	284			0	284	7	7	5	19
TCGA-Q1-A73R-01	CESC	Alive	0	567	0	567	0	567	0	567	2	2	2	6
TCGA-Q1-A73S-01	CESC	Alive	0	688	0	688	0	688	0	688	6	11	8	25
TCGA-R2-A69V-01	CESC	Alive	0	596	0	596	0	596	0	596	17	27	11	55
TCGA-RA-A741-01	CESC	Alive	0	444	0	444	0	444	0	444	6	1	7	14
TCGA-UC-A7PD-01	CESC	Dead	1	355	1	355	1	202	1	202	5	3	2	10
TCGA-UC-A7PF-01	CESC	Dead	1	2859		2859			0	2859	13	6	6	25
TCGA-UC-A7PG-06	CESC	Dead	1	370	1	370			1	370	4	3	3	10
TCGA-UC-A7PG-01	CESC	Dead	1	370	1	370			1	370	6	2	4	12
TCGA-UC-A7PI-01	CESC	Alive	0	2114	0	2114	1	778	1	778	3	1	3	7
TCGA-VS-A8EB-01	CESC	Dead	1	305	1	305			1	305	20	11	10	41
TCGA-VS-A8EC-01	CESC	Alive	0	1415	0	1415	0	1415	0	1415	16	13	5	34
TCGA-VS-A8EG-01	CESC	Alive	0	1386	0	1386	0	1386	0	1386	7	8	6	21
TCGA-VS-A8EH-01	CESC	Alive	0	986	0	986	0	986	0	986	14	8	7	29
TCGA-VS-A8EI-01	CESC	Alive	0	729	0	729	0	729	0	729	19	12	16	47
TCGA-VS-A8EJ-01	CESC	Dead	1	607	1	607			1	607	22	28	9	59
TCGA-VS-A8EL-01	CESC	Alive	0	1992	0	1992	0	1992	0	1992	7	6	6	19
TCGA-VS-A8Q8-01	CESC	Dead	1	978	1	978			1	488	9	5	6	20
TCGA-VS-A8Q9-01	CESC	Alive	0	1630	0	1630	0	1630	0	1630	11	7	8	26
TCGA-VS-A8QA-01	CESC	Alive	0	1099	0	1099	0	1099	0	1099	5	2	3	10
TCGA-VS-A8QC-01	CESC	Dead	1	350	1	350			1	263	11	9	11	31
TCGA-VS-A8QF-01	CESC	Alive	0	1800	0	1800	0	1800	0	1800	15	8	15	38
TCGA-VS-A8QH-01	CESC	Dead	1	1210	1	1210			1	1210	7	3	3	13
TCGA-VS-A8QM-01	CESC	Dead	1	951	1	951			1	951	2	0	2	4
TCGA-VS-A94W-01	CESC	Alive	0	1243	0	1243	0	1243	0	1243	6	4	5	15
TCGA-VS-A94X-01	CESC	Dead	1	506	1	506			1	506	7	2	5	14
TCGA-VS-A94Y-01	CESC	Dead	1	144	1	144			1	144	22	16	16	54
TCGA-VS-A94Z-01	CESC	Alive	0	1015	0	1015	0	1015	0	1015	6	3	9	18
TCGA-VS-A950-01	CESC	Alive	0	1221	0	1221			0	1221	15	10	11	36
TCGA-VS-A952-01	CESC	Alive	0	1778	0	1778	0	1778	0	1778	8	4	7	19
TCGA-VS-A953-01	CESC	Dead	1	477	1	477			1	477	9	7	2	18
TCGA-VS-A954-01	CESC	Alive	0	1714	0	1714	0	1714	0	1714	3	4	5	12
TCGA-VS-A957-01	CESC	Alive	0	1688	0	1688	0	1688	0	1688	6	6	6	18
TCGA-VS-A958-01	CESC	Alive	0	1525	0	1525	0	1525	0	1525	4	3	2	9
TCGA-VS-A959-01	CESC	Alive	0	1561	0	1561	0	1561	0	1561	16	20	5	41
TCGA-VS-A9U5-01	CESC	Alive	0	1535	0	1535	0	1535	0	1535	19	21	12	52
TCGA-VS-A9U6-01	CESC	Alive	0	1320	0	1320			1	711	13	3	7	23
TCGA-VS-A9U7-01	CESC	Alive	0	1472	0	1472	0	1472	0	1472	15	11	8	34
TCGA-VS-A9UA-01	CESC	Alive	0	867	0	867	0	867	0	867	8	7	4	19
TCGA-VS-A9UB-01	CESC	Alive	0	911	0	911	0	911	0	911	10	11	10	31
TCGA-VS-A9UC-01	CESC	Alive	0	825	0	825			0	825	9	12	6	27
TCGA-VS-A9UD-01	CESC	Alive	0	739	0	739	0	739	0	739	15	11	9	35
TCGA-VS-A9UH-01	CESC	Alive	0	1427	0	1427			0	1427	11	6	0	17
TCGA-VS-A9UI-01	CESC	Dead	1	1372	0	1372	0	1372	0	1372	9	6	5	20
TCGA-VS-A9UJ-01	CESC	Dead	1	52	1	52			1	52	0	0	0	0
TCGA-VS-A9UL-01	CESC	Dead	1	442	1	442			1	336	14	16	0	30
TCGA-VS-A9UM-01	CESC	Dead	1	829	0	829			0	829	6	5	3	14
TCGA-VS-A9UO-01	CESC	Alive	0	1456	0	1456	0	1456	0	1456	17	17	9	43
TCGA-VS-A9UP-01	CESC	Alive	0	1444	0	1444	1	352	1	352	23	13	12	48
TCGA-VS-A9UQ-01	CESC	Alive	0	1263	0	1263	1	561	1	561	7	9	6	22
TCGA-VS-A9UR-01	CESC	Alive	0	793	0	793	1	675	1	675	5	9	7	21
TCGA-VS-A9UT-01	CESC	Alive	0	482	0	482	0	482	0	482	12	9	14	35
TCGA-VS-A9UU-01	CESC	Alive	0	442	0	442	0	442	0	442	4	2	1	7
TCGA-VS-A9UV-01	CESC	Dead	1	104	1	104			1	104	12	5	10	27
TCGA-VS-A9UY-01	CESC	Dead	1	555	1	555			1	412	11	7	9	27
TCGA-VS-A9UZ-01	CESC	Alive	0	2044	0	2044	0	2044	0	2044	5	2	2	9
TCGA-VS-A9V0-01	CESC	Alive	0	573	0	573	1	475	1	475	12	14	13	39
TCGA-VS-A9V1-01	CESC	Dead	1	157	1	157			1	58	6	5	5	16
TCGA-VS-A9V2-01	CESC	Alive	0	555	0	555	0	555	0	555	16	10	10	36
TCGA-VS-A9V3-01	CESC	Alive	0	540	0	540			1	456	5	4	2	11
TCGA-VS-A9V4-01	CESC	Dead	1	132	1	132			1	100	12	5	5	22
TCGA-VS-A9V5-01	CESC	Dead	1	494	1	494			1	494	7	2	5	14
TCGA-VS-AA62-01	CESC	Dead	1	469	1	469			1	469	4	2	0	6
TCGA-WL-A834-01	CESC	Alive	0	791	0	791			0	791	9	5	7	21
TCGA-XS-A8TJ-01	CESC	Alive	0	890	0	890	0	890	0	890	8	3	7	18
TCGA-ZJ-A8QO-01	CESC	Alive	0	0	0	0			0	0	5	2	5	12
TCGA-ZJ-A8QQ-01	CESC	Alive	0	2056	0	2056	0	2056	0	2056	17	11	14	42
TCGA-ZJ-A8QR-01	CESC	Dead	1	582		582			0	582	13	12	8	33
TCGA-ZJ-AAX4-01	CESC	Alive	0	21	0	21			0	21	8	5	9	22
TCGA-ZJ-AAX8-01	CESC	Alive	0	0	0	0			0	0	9	5	2	16
TCGA-ZJ-AAXA-01	CESC	Alive	0	43	0	43			0	43	4	5	1	10
TCGA-ZJ-AAXB-01	CESC	Alive	0	0	0	0			0	0	16	8	4	28
TCGA-ZJ-AAXD-01	CESC	Alive	0	0	0	0			0	0	2	0	1	3
TCGA-ZJ-AAXF-01	CESC	Alive	0	0	0	0			0	0	5	4	2	11
TCGA-ZJ-AAXI-01	CESC	Alive	0	0	0	0			0	0	7	4	5	16
TCGA-ZJ-AAXJ-01	CESC	Alive	0	0	0	0			0	0	10	8	8	26
TCGA-ZJ-AAXN-01	CESC	Alive	0	0	0	0			0	0	8	7	4	19
TCGA-ZJ-AAXT-01	CESC	Alive	0	0	0	0			0	0	5	4	6	15
TCGA-ZJ-AAXU-01	CESC	Alive	0	5	0	5			0	5	12	3	5	20
TCGA-ZJ-AB0H-01	CESC	Alive	0	0	0	0			0	0	15	9	5	29
TCGA-ZJ-AB0I-01	CESC	Alive	0	0	0	0			0	0	24	20	12	56
TCGA-ZX-AA5X-01	CESC	Alive	0	119	0	119			0	119	4	6	7	17
TCGA-3X-AAV9-01	CHOL	Dead	1	339	1	339	1	216	1	216	10	8	12	30
TCGA-3X-AAVA-01	CHOL	Dead	1	445	1	445	1	264	1	264	3	1	4	8
TCGA-3X-AAVB-01	CHOL	Alive	0	402	0	402			0	402	8	5	10	23
TCGA-3X-AAVC-01	CHOL	Alive	0	709	0	709	0	709	0	709	16	6	13	35
TCGA-3X-AAVE-01	CHOL	Alive	0	650	0	650	0	650	0	650	5	2	7	14
TCGA-4G-AAZO-01	CHOL	Alive	0	1177	0	1177			1	424	8	13	5	26
TCGA-4G-AAZT-01	CHOL	Alive	0	420	0	420	0	420	0	420	5	1	5	11
TCGA-W5-AA2G-01	CHOL	Alive	0	1976	0	1976	0	1976	0	1976	15	18	13	46
TCGA-W5-AA2H-01	CHOL	Alive	0	1077	0	1077	0	1077	0	1077	0	0	0	0
TCGA-W5-AA2I-01	CHOL	Dead	1	1939	1	1939	0	1939	1	217	9	7	8	24
TCGA-W5-AA2O-01	CHOL	Dead	1	640	1	640	1	215	1	215	9	5	10	24
TCGA-W5-AA2Q-01	CHOL	Alive	0	50	0	50	0	50	0	50	10	6	2	18
TCGA-W5-AA2R-01	CHOL	Alive	0	1542	0	1542	0	1542	0	1542	10	11	7	28
TCGA-W5-AA2T-01	CHOL	Dead	1	1220	1	1220	1	295	1	295	8	5	9	22
TCGA-W5-AA2U-01	CHOL	Dead	1	627	1	627	0	627	1	95	12	13	6	31
TCGA-W5-AA2W-01	CHOL	Dead	1	924	1	924			1	237	9	6	7	22
TCGA-W5-AA2X-01	CHOL	Dead	1	271		271			0	271	11	3	9	23
TCGA-W5-AA2Z-01	CHOL	Alive	0	1614	0	1614			0	1614	6	4	6	16
TCGA-W5-AA30-01	CHOL	Alive	0	1153	0	1153	0	1153	0	1153	11	12	15	38
TCGA-W5-AA31-01	CHOL	Alive	0	10	0	10	0	10	0	10	8	5	6	19
TCGA-W5-AA33-01	CHOL	Alive	0	1449	0	1449	0	1449	0	1449	4	11	8	23
TCGA-W5-AA34-01	CHOL	Dead	1	555	1	555	1	40	1	40	9	7	10	26
TCGA-W5-AA36-01	CHOL	Dead	1	1402	1	1402			1	362	4	10	3	17
TCGA-W5-AA38-01	CHOL	Alive	0	1471	0	1471	1	377	1	377	6	4	7	17
TCGA-W5-AA39-01	CHOL	Dead	1	170	1	170			1	170	6	2	4	12
TCGA-W6-AA0S-01	CHOL	Alive	0	808	0	808	1	549	1	549	13	6	12	31
TCGA-WD-A7RX-01	CHOL	Dead	1	21	0	21			0	21	9	7	11	27
TCGA-YR-A95A-01	CHOL	Dead	1	26	1	26			1	17	7	7	9	23
TCGA-ZD-A8I3-01	CHOL	Dead	1	169	1	169	1	59	1	59	2	1	2	5
TCGA-ZH-A8Y1-01	CHOL	Dead	1	385	1	385			1	49	8	7	7	22
TCGA-ZH-A8Y2-01	CHOL	Dead	1	701	1	701	1	198	1	198	8	3	11	22
TCGA-ZH-A8Y4-01	CHOL	Dead	1	741	1	741			1	281	10	7	6	23
TCGA-ZH-A8Y5-01	CHOL	Alive	0	1229	0	1229			1	242	12	15	10	37
TCGA-ZH-A8Y6-01	CHOL	Alive	0	519	0	519	0	519	0	519	0	0	0	0
TCGA-ZH-A8Y8-01	CHOL	Alive	0	602	0	602	0	602	0	602	7	6	7	20
TCGA-ZU-A8S4-01	CHOL	Dead	1	98	1	98	1	72	1	72	8	8	8	24
TCGA-3L-AA1B-01	COAD	Alive	0	475	0	475	0	475	0	475	0	1	0	1
TCGA-4N-A93T-01	COAD	Alive	0	146	0	146			0	146	5	4	4	13
TCGA-4T-AA8H-01	COAD	Alive	0	385	0	385	0	385	0	385	2	1	0	3
TCGA-5M-AAT4-01	COAD	Dead	1	49	1	49			1	49	13	11	9	33
TCGA-5M-AAT6-01	COAD	Dead	1	290	1	290			1	219	1	1	2	4
TCGA-5M-AATE-01	COAD	Alive	0	1200	0	1200			1	810	12	14	3	29
TCGA-A6-2671-01	COAD	Dead	1	1331	1	1331			1	535	11	7	9	27
TCGA-A6-2672-01	COAD	Alive	0	1419	0	1419	0	1419	0	1419	0	0	0	0
TCGA-A6-2674-01	COAD	Alive	0	1331	0	1331			1	735	8	7	4	19
TCGA-A6-2675-01	COAD	Alive	0	1321	0	1321	0	1321	0	1321	12	7	3	22
TCGA-A6-2676-01	COAD	Dead	1	1305	0	1305	0	1305	0	1305	2	2	1	5
TCGA-A6-2677-01	COAD	Dead	1	740	0	740			0	740	7	5	5	17
TCGA-A6-2678-01	COAD	Alive	0	1286	0	1286	0	1286	0	1286	11	13	7	31
TCGA-A6-2679-01	COAD	Alive	0	1366	0	1366	0	1366	0	1366	7	12	3	22
TCGA-A6-2680-01	COAD	Alive	0	1068	0	1068	0	1068	0	1068	2	1	3	6
TCGA-A6-2681-01	COAD	Alive	0	1387	0	1387	1	1150	1	1150	6	7	8	21
TCGA-A6-2683-01	COAD	Dead	1	504	1	504			1	300	7	5	3	15
TCGA-A6-2684-01	COAD	Alive	0	1127	0	1127			1	976	3	1	3	7
TCGA-A6-2685-01	COAD	Alive	0	1133	0	1133			1	948	7	5	4	16
TCGA-A6-2686-01	COAD	Dead	1	1126	0	1126	0	1126	0	1126	14	19	5	38
TCGA-A6-3807-01	COAD	Alive	0	1054	0	1054			0	1054	12	4	4	20
TCGA-A6-3809-01	COAD	Alive	0	996	0	996			0	996	0	0	0	0
TCGA-A6-3810-01	COAD	Alive	0	1111	0	1111	0	1111	0	1111	6	6	3	15
TCGA-A6-4105-01	COAD	Dead	1	442	0	442			1	364	7	4	4	15
TCGA-A6-4107-01	COAD	Alive	0	987	0	987	0	987	0	987	4	2	1	7
TCGA-A6-5656-01	COAD	Alive	0	1001	0	1001	0	1001	0	1001	9	4	6	19
TCGA-A6-5657-01	COAD	Alive	0	962	0	962	0	962	0	962	6	2	5	13
TCGA-A6-5659-01	COAD	Alive	0	926	0	926	0	926	0	926	4	2	4	10
TCGA-A6-5660-01	COAD	Alive	0	888	0	888	0	888	0	888	7	2	2	11
TCGA-A6-5661-01	COAD	Alive	0	1020	0	1020	0	1020	0	1020	2	1	1	4
TCGA-A6-5662-01	COAD	Alive	0	718	0	718			1	495	7	3	7	17
TCGA-A6-5664-01	COAD	Alive	0	672	0	672			1	183	2	2	1	5
TCGA-A6-5665-01	COAD	Alive	0	671	0	671			1	529	0	0	0	0
TCGA-A6-5666-01	COAD	Alive	0	995	0	995	1	509	1	509	5	3	2	10
TCGA-A6-5667-01	COAD	Alive	0	887	0	887	0	887	0	887	8	7	4	19
TCGA-A6-6137-01	COAD	Alive	0	824	0	824	0	824	0	824	3	5	3	11
TCGA-A6-6138-01	COAD	Alive	0	685	0	685			0	685	8	6	5	19
TCGA-A6-6140-01	COAD	Alive	0	734	0	734	0	734	0	734	7	7	6	20
TCGA-A6-6141-01	COAD	Alive	0	255	0	255			0	255	0	0	0	0
TCGA-A6-6142-01	COAD	Alive	0	763	0	763			1	654	6	3	5	14
TCGA-A6-6648-01	COAD	Alive	0	766	0	766			1	686	10	9	12	31
TCGA-A6-6649-01	COAD	Alive	0	735	0	735	0	735	0	735	6	5	0	11
TCGA-A6-6650-01	COAD	Alive	0	627	0	627			0	627	10	8	6	24
TCGA-A6-6651-01	COAD	Alive	0	662	0	662			0	662	5	4	4	13
TCGA-A6-6652-01	COAD	Alive	0	751	0	751			0	751	4	2	3	9
TCGA-A6-6653-01	COAD	Alive	0	742	0	742	0	742	0	742	1	1	1	3
TCGA-A6-6654-01	COAD	Alive	0	726	0	726	0	726	0	726	5	9	5	19
TCGA-A6-6780-01	COAD	Alive	0	612	0	612	0	612	0	612	2	4	3	9
TCGA-A6-6781-01	COAD	Alive	0	598	0	598	0	598	0	598	0	0	0	0
TCGA-A6-6782-01	COAD	Alive	0	617	0	617	0	617	0	617	7	2	2	11
TCGA-A6-A565-01	COAD	Dead	1	494	1	494			1	301	4	2	3	9
TCGA-A6-A566-01	COAD	Dead	1	758	1	758			1	257	1	2	1	4
TCGA-A6-A567-01	COAD	Dead	1	1881	1	1881			1	612	5	0	5	10
TCGA-A6-A56B-01	COAD	Dead	1	1711	0	1711	1	1678	1	1678	13	19	4	36
TCGA-AA-3488-01	COAD	Dead	1	153	1	153			1	153	10	5	5	20
TCGA-AA-3489-01	COAD	Dead	1	214	1	214			1	214	2	2	2	6
TCGA-AA-3492-01	COAD	Dead	1	92	0	92			0	92	1	2	1	4
TCGA-AA-3494-01	COAD	Alive	0	31	0	31			0	31	7	6	4	17
TCGA-AA-3495-01	COAD	Alive	0	1127	0	1127	0	1127	0	1127	5	3	4	12
TCGA-AA-3496-01	COAD	Alive	0	31	0	31			0	31	4	2	4	10
TCGA-AA-3502-01	COAD	Alive	0	1065	0	1065	0	1065	0	1065	1	1	0	2
TCGA-AA-3506-01	COAD	Alive	0	1765	0	1765			0	1765	1	1	1	3
TCGA-AA-3510-01	COAD	Alive	0	1946	0	1946	0	1946	0	1946	0	0	0	0
TCGA-AA-3511-01	COAD	Alive	0	212	0	212	1	59	1	59	8	8	4	20
TCGA-AA-3514-01	COAD	Alive	0	31	0	31			0	31	0	2	1	3
TCGA-AA-3516-01	COAD	Dead	1	396	1	396			1	396	1	1	1	3
TCGA-AA-3517-01	COAD	Alive	0	1186	0	1186	1	821	1	821	5	2	5	12
TCGA-AA-3518-01	COAD	Alive	0	31	0	31			0	31	0	0	0	0
TCGA-AA-3519-01	COAD	Alive	0	276	0	276	0	276	0	276	9	7	5	21
TCGA-AA-3520-01	COAD	Alive	0	731	0	731			0	731	8	4	4	16
TCGA-AA-3521-01	COAD	Alive	0		0				0		8	6	4	18
TCGA-AA-3522-01	COAD	Alive	0	1127	0	1127	0	1127	0	1127	8	10	7	25
TCGA-AA-3524-01	COAD	Alive	0	1096	0	1096	0	1096	0	1096	7	3	5	15
TCGA-AA-3525-01	COAD	Alive	0	245	0	245			0	245	0	0	0	0
TCGA-AA-3526-01	COAD	Alive	0	580	0	580	0	580	0	580	2	5	3	10
TCGA-AA-3527-01	COAD	Alive	0	0	0	0			0	0	4	3	3	10
TCGA-AA-3529-01	COAD	Dead	1	0	1	0			1	0	3	2	2	7
TCGA-AA-3530-01	COAD	Alive	0	580	0	580	0	580	0	580	2	4	3	9
TCGA-AA-3531-01	COAD	Alive	0	1035	0	1035	0	1035	0	1035	3	2	3	8
TCGA-AA-3532-01	COAD	Alive	0	882	0	882			0	882	9	11	7	27
TCGA-AA-3534-01	COAD	Alive	0	882	0	882	0	882	0	882	2	1	1	4
TCGA-AA-3538-01	COAD	Alive	0	791	0	791	0	791	0	791	6	2	6	14
TCGA-AA-3542-01	COAD	Alive	0	395	0	395	0	395	0	395	6	3	5	14
TCGA-AA-3543-01	COAD	Alive	0	30	0	30			0	30	2	2	1	5
TCGA-AA-3544-01	COAD	Alive	0	426	0	426	0	426	0	426	5	13	7	25
TCGA-AA-3548-01	COAD	Alive	0	1034	0	1034	0	1034	0	1034	5	1	3	9
TCGA-AA-3549-01	COAD	Alive	0	639	0	639	0	639	0	639	6	6	4	16
TCGA-AA-3552-01	COAD	Dead	1	396	0	396	1	122	1	122	11	5	5	21
TCGA-AA-3553-01	COAD	Alive	0	730	0	730	0	730	0	730	7	4	6	17
TCGA-AA-3554-01	COAD	Alive	0	546	0	546	0	546	0	546	0	2	0	2
TCGA-AA-3555-01	COAD	Alive	0	911	0	911	1	91	1	91	1	1	1	3
TCGA-AA-3556-01	COAD	Alive	0	700	0	700			0	700	3	3	3	9
TCGA-AA-3558-01	COAD	Alive	0	638	0	638	1	92	1	92	3	0	1	4
TCGA-AA-3560-01	COAD	Alive	0	608	0	608	0	608	0	608	3	3	5	11
TCGA-AA-3561-01	COAD	Alive	0	424	0	424	0	424	0	424	8	9	5	22
TCGA-AA-3562-01	COAD	Alive	0	608	0	608			0	608	6	1	2	9
TCGA-AA-3655-01	COAD	Alive	0	1856	0	1856	0	1856	0	1856	4	3	6	13
TCGA-AA-3660-01	COAD	Alive	0	2375	0	2375	0	2375	0	2375	10	9	5	24
TCGA-AA-3662-01	COAD	Alive	0	184	0	184			0	184	5	6	3	14
TCGA-AA-3663-01	COAD	Alive	0	212	0	212	0	212	0	212	1	1	1	3
TCGA-AA-3664-01	COAD	Alive	0	1643	0	1643			0	1643	15	15	5	35
TCGA-AA-3666-01	COAD	Dead	1	61	1	61			1	61	9	6	2	17
TCGA-AA-3667-01	COAD	Alive	0	426	0	426	0	426	0	426	4	1	0	5
TCGA-AA-3672-01	COAD	Alive	0	28	0	28			0	28	0	0	0	0
TCGA-AA-3673-01	COAD	Alive	0	1522	0	1522	0	1522	0	1522	1	0	2	3
TCGA-AA-3675-01	COAD	Alive	0	1431	0	1431	0	1431	0	1431	1	0	0	1
TCGA-AA-3678-01	COAD	Alive	0	1430	0	1430	0	1430	0	1430	5	5	5	15
TCGA-AA-3679-01	COAD	Alive	0	457	0	457			0	457	14	8	5	27
TCGA-AA-3680-01	COAD	Dead	1	335	1	335			1	335	2	11	4	17
TCGA-AA-3681-01	COAD	Alive	0	182	0	182	0	182	0	182	7	2	6	15
TCGA-AA-3684-01	COAD	Alive	0	0	0	0			0	0	2	0	2	4
TCGA-AA-3685-01	COAD	Alive	0	1127	0	1127	0	1127	0	1127	9	4	4	17
TCGA-AA-3688-01	COAD	Alive	0	578	0	578			0	578	4	1	2	7
TCGA-AA-3692-01	COAD	Dead	1	1095	1	1095			1	396	4	1	5	10
TCGA-AA-3693-01	COAD	Alive	0	0	0	0			0	0	8	4	4	16
TCGA-AA-3695-01	COAD	Alive	0	0	0	0			0	0	1	2	2	5
TCGA-AA-3696-01	COAD	Dead	1	153	1	153			1	153	2	2	1	5
TCGA-AA-3697-01	COAD	Alive	0	2587	0	2587			0	2587	7	3	3	13
[truncated: 8,621 more rows]
