# Supplementary material for: Genomic and molecular landscape of homologous recombination deficiency across multiple cancer types
Source: Sci Rep. 2023 Jun 1;13:8899. doi: 10.1038/s41598-023-35092-w (PMC10235055; doi:10.1038/s41598-023-35092-w)
Supplement: Supplementary file 5 — Supplementary Information 5. [file 41598_2023_35092_MOESM5_ESM.xls]

## Sheet: Supplementary Table 2
Supplementary Table 2. Clinical information of MSKCC cohort
Patient ID	Sample ID	Cancer Type	Cancer Type Detailed	Mutation Count	Overall Survival Status	Sample Type	Sex	Age at Which Sequencing was Reported (Days)	Age Group at Diagnosis in Years	Drug Type	Gene Panel	Metastatic Site	Oncotree Code	Primary Tumor Site	Sample coverage	Somatic Status	TMB (nonsynonymous)	Group
P-0000057	P-0000057-T01-IM3	Breast Cancer	Breast Mixed Ductal and Lobular Carcinoma	5	1:DECEASED	Primary	Female	41	31-50	PD-1/PDL-1	IMPACT341		MDLC	Breast	835	Matched	5.54578	HRP
P-0000062	P-0000062-T01-IM3	Esophagogastric Cancer	Adenocarcinoma of the Gastroesophageal Junction	6	1:DECEASED	Primary	Male	80	>71	PD-1/PDL-1	IMPACT341		GEJ	Esophagus	1176	Matched	6.65493	HRP
P-0000063	P-0000063-T01-IM3	Bladder Cancer	Bladder Urothelial Carcinoma	13	0:LIVING	Primary	Male	62	61-70	PD-1/PDL-1	IMPACT341		BLCA	Bladder	900	Matched	15.5282	HRP
P-0000071	P-0000071-T01-IM3	Bladder Cancer	Bladder Urothelial Carcinoma	10	0:LIVING	Primary	Male	66	61-70	PD-1/PDL-1	IMPACT341		BLCA	Bladder	795	Matched	9.9824	HRP
P-0000082	P-0000082-T01-IM3	Non-Small Cell Lung Cancer	Lung Adenocarcinoma	12	0:LIVING	Primary	Male	61	50-60	PD-1/PDL-1	IMPACT341		LUAD	Lung	905	Matched	13.3099	HRP
P-0000088	P-0000088-T01-IM3	Bladder Cancer	Bladder Urothelial Carcinoma	12	1:DECEASED	Metastasis	Male	63	61-70	PD-1/PDL-1	IMPACT341	Lymph Node	BLCA	Bladder	783	Matched	12.2007	HRD
P-0000103	P-0000103-T01-IM3	Esophagogastric Cancer	Esophageal Adenocarcinoma	6	1:DECEASED	Metastasis	Male	47	31-50	Combo	IMPACT341	Lymph Node	ESCA	Esophagus	997	Matched	6.65493	HRP
P-0000121	P-0000121-T01-IM3	Esophagogastric Cancer	Stomach Adenocarcinoma	3	0:LIVING	Primary	Male	44	31-50	PD-1/PDL-1	IMPACT341		STAD	Stomach	506	Unmatched	3.32747	HRP
P-0000165	P-0000165-T01-IM3	Non-Small Cell Lung Cancer	Lung Adenocarcinoma	5	1:DECEASED	Primary	Female	67	61-70	PD-1/PDL-1	IMPACT341		LUAD	Lung	795	Unmatched	5.54578	HRP
P-0000184	P-0000184-T01-IM3	Bladder Cancer	Urethral Squamous Cell Carcinoma	8	0:LIVING	Primary	Male	60	61-70	PD-1/PDL-1	IMPACT341		USCC	Urethra	1249	Matched	8.87324	HRP
P-0000205	P-0000205-T01-IM3	Non-Small Cell Lung Cancer	Lung Adenocarcinoma	5	1:DECEASED	Metastasis	Female	56	50-60	Combo	IMPACT341	Liver	LUAD	Lung	1214	Unmatched	5.54578	HRP
P-0000208	P-0000208-T01-IM3	Non-Small Cell Lung Cancer	Lung Adenocarcinoma	2	1:DECEASED	Primary	Female	69	61-70	PD-1/PDL-1	IMPACT410		LUAD	Lung	1346	Matched	2.21831	HRP
P-0000222	P-0000222-T01-IM3	Bladder Cancer	Bladder Urothelial Carcinoma	15	1:DECEASED	Primary	Male	64	61-70	PD-1/PDL-1	IMPACT341		BLCA	Bladder	1101	Matched	13.3099	HRP
P-0000223	P-0000223-T01-IM3	Glioma	Anaplastic Astrocytoma	5	1:DECEASED	Primary	Female	29	<30	PD-1/PDL-1	IMPACT341		AASTR	Brain	1064	Matched	5.54578	HRD
P-0000227	P-0000227-T01-IM3	Head and Neck Cancer	Clear Cell Odontogenic Carcinoma		0:LIVING	Primary	Female	60	61-70	PD-1/PDL-1	IMPACT341		CCOC	Maxilla	1069	Unmatched	0	HRP
P-0000235	P-0000235-T01-IM3	Non-Small Cell Lung Cancer	Lung Squamous Cell Carcinoma	8	1:DECEASED	Primary	Male	76	>71	PD-1/PDL-1	IMPACT341		LUSC	Lung	618	Matched	8.87324	HRP
P-0000247	P-0000247-T01-IM3	Breast Cancer	Breast Invasive Ductal Carcinoma	2	0:LIVING	Metastasis	Female	50	50-60	Combo	IMPACT410	Liver	IDC	Breast	967	Matched	2.21831	HRP
P-0000249	P-0000249-T02-IM3	Esophagogastric Cancer	Stomach Adenocarcinoma	1	1:DECEASED	Primary	Male	61	61-70	PD-1/PDL-1	IMPACT341		STAD	Stomach	347	Matched	1.10916	HRP
P-0000268	P-0000268-T01-IM3	Bladder Cancer	Bladder Urothelial Carcinoma	6	0:LIVING	Metastasis	Male	49	31-50	PD-1/PDL-1	IMPACT341	Lymph Node	BLCA	Bladder	795	Matched	5.54578	HRP
P-0000277	P-0000277-T01-IM3	Cancer of Unknown Primary	Cancer of Unknown Primary		1:DECEASED	Metastasis	Female	58	50-60	PD-1/PDL-1	IMPACT341	Lymph Node	CUP	Unknown	455	Matched	0	HRP
P-0000302	P-0000302-T01-IM3	Non-Small Cell Lung Cancer	Lung Squamous Cell Carcinoma	1	0:LIVING	Metastasis	Male	65	61-70	PD-1/PDL-1	IMPACT468	Lymph Node	LUSC	Lung	739	Matched	1.10916	HRP
P-0000350	P-0000350-T01-IM3	Renal Cell Carcinoma	Unclassified Renal Cell Carcinoma		1:DECEASED	Metastasis	Female	22	<30	Combo	IMPACT341	Lung	URCC	Kidney	731	Matched	0	HRP
P-0000363	P-0000363-T01-IM3	Non-Small Cell Lung Cancer	Lung Squamous Cell Carcinoma	11	1:DECEASED	Primary	Male	71	>71	PD-1/PDL-1	IMPACT341		LUSC	Lung	418	Matched	12.2007	HRP
P-0000369	P-0000369-T01-IM3	Esophagogastric Cancer	Stomach Adenocarcinoma	1	1:DECEASED	Primary	Female	52	50-60	Combo	IMPACT341		STAD	Stomach	588	Matched	1.10916	HRD
P-0000392	P-0000392-T01-IM3	Breast Cancer	Breast Invasive Ductal Carcinoma	3	1:DECEASED	Metastasis	Female	40	31-50	PD-1/PDL-1	IMPACT341	Pleura	IDC	Breast	817	Matched	3.32747	HRP
P-0000422	P-0000422-T01-IM3	Breast Cancer	Breast Invasive Lobular Carcinoma	6	1:DECEASED	Metastasis	Female	52	50-60	CTLA4	IMPACT341	Ovary	ILC	Breast	572	Unmatched	6.65493	HRP
P-0000423	P-0000423-T01-IM3	Bladder Cancer	Plasmacytoid/Signet Ring Cell Bladder Carcinoma	18	0:LIVING	Primary	Male	61	61-70	PD-1/PDL-1	IMPACT341		SRCBC	Bladder	679	Matched	18.8556	HRP
P-0000444	P-0000444-T01-IM3	Esophagogastric Cancer	Esophageal Adenocarcinoma	3	1:DECEASED	Metastasis	Male	61	61-70	PD-1/PDL-1	IMPACT341	Liver	ESCA	Esophagus	929	Matched	5.54578	HRP
P-0000447	P-0000447-T01-IM3	Breast Cancer	Breast Invasive Ductal Carcinoma	3	1:DECEASED	Primary	Female	36	31-50	Combo	IMPACT341		IDC	Breast	815	Matched	3.32747	HRP
P-0000454	P-0000454-T01-IM3	Head and Neck Cancer	Oropharynx Squamous Cell Carcinoma	2	0:LIVING	Metastasis	Male	71	61-70	PD-1/PDL-1	IMPACT341	Abdomen	OPHSC	Oropharynx	1066	Matched	2.21831	HRP
P-0000458	P-0000458-T01-IM3	Non-Small Cell Lung Cancer	Lung Adenocarcinoma	1	1:DECEASED	Primary	Male	66	61-70	PD-1/PDL-1	IMPACT341		LUAD	Lung	1201	Matched	1.10916	HRP
P-0000535	P-0000535-T01-IM3	Bladder Cancer	Bladder Urothelial Carcinoma	23	0:LIVING	Primary	Female	76	>71	PD-1/PDL-1	IMPACT341		BLCA	Bladder	769	Matched	26.6197	HRP
P-0000544	P-0000544-T01-IM3	Bladder Cancer	Bladder Urothelial Carcinoma		1:DECEASED	Metastasis	Male	81	>71	PD-1/PDL-1	IMPACT341	Lymph Node	BLCA	Bladder	601	Matched	0	HRP
P-0000547	P-0000547-T01-IM3	Breast Cancer	Breast Invasive Lobular Carcinoma	6	1:DECEASED	Metastasis	Female	62	61-70	PD-1/PDL-1	IMPACT341	Bone	ILC	Breast	711	Matched	6.65493	HRP
P-0000553	P-0000553-T01-IM3	Esophagogastric Cancer	Stomach Adenocarcinoma	6	1:DECEASED	Metastasis	Male	51	50-60	Combo	IMPACT341	Lymph Node	STAD	Stomach	585	Matched	6.65493	HRP
P-0000563	P-0000563-T01-IM3	Non-Small Cell Lung Cancer	Lung Adenocarcinoma	3	1:DECEASED	Primary	Male	42	31-50	PD-1/PDL-1	IMPACT341		LUAD	Lung	369	Matched	3.32747	HRP
P-0000596	P-0000596-T01-IM3	Melanoma	Melanoma of Unknown Primary	38	0:LIVING	Metastasis	Male	71	61-70	CTLA4	IMPACT341	Lymph Node, Non-Regional	MUP	Cancer of Unknown Primary	612	Matched	42.1479	HRP
P-0000604	P-0000604-T01-IM3	Non-Small Cell Lung Cancer	Lung Adenocarcinoma	4	0:LIVING	Primary	Male	59	50-60	Combo	IMPACT341		LUAD	Lung	990	Matched	4.43662	HRP
P-0000621	P-0000621-T01-IM3	Head and Neck Cancer	Oral Cavity Squamous Cell Carcinoma	3	1:DECEASED	Metastasis	Male	44	31-50	PD-1/PDL-1	IMPACT341	Lung	OCSC	Oral Cavity	605	Matched	4.43662	HRP
P-0000628	P-0000628-T01-IM3	Non-Small Cell Lung Cancer	Lung Adenocarcinoma	4	1:DECEASED	Metastasis	Male	52	50-60	PD-1/PDL-1	IMPACT410	Pleura	LUAD	Lung	869	Matched	4.43662	HRP
P-0000638	P-0000638-T01-IM3	Breast Cancer	Breast Invasive Ductal Carcinoma		1:DECEASED	Metastasis	Female	35	31-50	CTLA4	IMPACT341	Heart	IDC	Breast	850	Matched	0	HRP
P-0000646	P-0000646-T02-IM3	Melanoma	Cutaneous Melanoma	38	0:LIVING	Metastasis	Male	79	>71	CTLA4	IMPACT341	Lymph Node, Regional	SKCM	Skin	425	Unmatched	41.0387	HRP
P-0000670	P-0000670-T01-IM3	Non-Small Cell Lung Cancer	Lung Adenocarcinoma	5	0:LIVING	Primary	Female	50	31-50	Combo	IMPACT341		LUAD	Lung	438	Matched	6.65493	HRP
P-0000681	P-0000681-T01-IM3	Non-Small Cell Lung Cancer	Lung Adenocarcinoma	17	0:LIVING	Metastasis	Female	67	61-70	PD-1/PDL-1	IMPACT410	Lymph Node	LUAD	Lung	834	Matched	18.8556	HRP
P-0000682	P-0000682-T01-IM3	Colorectal Cancer	Colon Adenocarcinoma	12	0:LIVING	Metastasis	Male	62	61-70	PD-1/PDL-1	IMPACT341	Lymph Node	COAD	Cecum	609	Matched	13.3099	HRP
P-0000686	P-0000686-T01-IM3	Melanoma	Cutaneous Melanoma	163	0:LIVING	Metastasis	Male	78	>71	CTLA4	IMPACT341	Liver	SKCM	Skin	563	Matched	179.683	HRD
P-0000697	P-0000697-T01-IM3	Melanoma	Cutaneous Melanoma	8	1:DECEASED	Metastasis	Female	75	>71	Combo	IMPACT341	Lymph Node, Non-Regional	SKCM	Skin	202	Matched	7.76409	HRP
P-0000699	P-0000699-T01-IM3	Colorectal Cancer	Colon Adenocarcinoma	5	0:LIVING	Primary	Male	43	31-50	Combo	IMPACT341		COAD	Sigmoid Colon	593	Matched	5.54578	HRP
P-0000702	P-0000702-T01-IM3	Non-Small Cell Lung Cancer	Lung Adenocarcinoma	6	0:LIVING	Primary	Female	85	>71	PD-1/PDL-1	IMPACT341		LUAD	Lung	605	Matched	6.65493	HRP
P-0000704	P-0000704-T01-IM3	Breast Cancer	Breast Invasive Ductal Carcinoma	9	1:DECEASED	Metastasis	Female	49	31-50	CTLA4	IMPACT341	Liver	IDC	Breast	477	Matched	9.9824	HRP
P-0000721	P-0000721-T01-IM3	Colorectal Cancer	Colon Adenocarcinoma	8	1:DECEASED	Primary	Female	59	50-60	PD-1/PDL-1	IMPACT341		COAD	Cecum	669	Matched	7.76409	HRP
P-0000731	P-0000731-T01-IM3	Non-Small Cell Lung Cancer	Lung Adenocarcinoma	6	0:LIVING	Metastasis	Female	73	>71	PD-1/PDL-1	IMPACT341	Bone	LUAD	Lung	549	Matched	6.65493	HRD
P-0000739	P-0000739-T01-IM3	Colorectal Cancer	Colon Adenocarcinoma	7	1:DECEASED	Metastasis	Male	79	>71	PD-1/PDL-1	IMPACT341	Liver	COAD	Sigmoid Colon	498	Matched	7.76409	HRP
P-0000740	P-0000740-T01-IM3	Renal Cell Carcinoma	Chromophobe Renal Cell Carcinoma	5	0:LIVING	Primary	Female	69	61-70	PD-1/PDL-1	IMPACT341		CHRCC	Kidney	555	Matched	5.54578	HRP
P-0000746	P-0000746-T01-IM3	Bladder Cancer	Bladder Urothelial Carcinoma	14	1:DECEASED	Primary	Male	72	>71	PD-1/PDL-1	IMPACT341		BLCA	Bladder	397	Matched	14.419	HRP
P-0000749	P-0000749-T01-IM3	Glioma	Anaplastic Astrocytoma	8	0:LIVING	Primary	Male	28	<30	PD-1/PDL-1	IMPACT468		AASTR	Brain	328	Matched	8.87324	HRD
P-0000758	P-0000758-T01-IM3	Glioma	Glioblastoma Multiforme	4	1:DECEASED	Primary	Male	52	50-60	PD-1/PDL-1	IMPACT410		GBM	Brain	243	Matched	3.32747	HRP
P-0000762	P-0000762-T01-IM3	Colorectal Cancer	Colon Adenocarcinoma	4	1:DECEASED	Metastasis	Male	67	61-70	PD-1/PDL-1	IMPACT341	Peritoneum	COAD	Cecum	412	Matched	4.43662	HRP
P-0000768	P-0000768-T01-IM3	Head and Neck Cancer	Oropharynx Squamous Cell Carcinoma	4	1:DECEASED	Metastasis	Male	58	50-60	PD-1/PDL-1	IMPACT341	Lung	OPHSC	Oropharynx	434	Matched	4.43662	HRP
P-0000793	P-0000793-T02-IM5	Esophagogastric Cancer	Esophageal Adenocarcinoma	4	1:DECEASED	Metastasis	Male	54	50-60	PD-1/PDL-1	IMPACT410	Liver	ESCA	Esophagus	578	Matched	3.91488	HRP
P-0000818	P-0000818-T01-IM3	Glioma	Glioblastoma Multiforme	5	1:DECEASED	Primary	Male	33	31-50	PD-1/PDL-1	IMPACT341		GBM	Brain	617	Matched	4.43662	HRP
P-0000867	P-0000867-T01-IM3	Non-Small Cell Lung Cancer	Lung Adenocarcinoma	6	1:DECEASED	Primary	Male	66	61-70	PD-1/PDL-1	IMPACT341		LUAD	Lung	364	Matched	6.65493	HRP
P-0000872	P-0000872-T01-IM3	Bladder Cancer	Bladder Urothelial Carcinoma		1:DECEASED	Primary	Male	78	>71	PD-1/PDL-1	IMPACT341		BLCA	Bladder	338	Matched	0	HRP
P-0000880	P-0000880-T01-IM3	Bladder Cancer	Plasmacytoid/Signet Ring Cell Bladder Carcinoma	8	1:DECEASED	Metastasis	Female	66	61-70	PD-1/PDL-1	IMPACT341	Colon	SRCBC	Bladder	567	Matched	7.76409	HRP
P-0000891	P-0000891-T01-IM3	Bladder Cancer	Bladder Urothelial Carcinoma	11	1:DECEASED	Primary	Male	80	>71	PD-1/PDL-1	IMPACT341		BLCA	Bladder	711	Matched	11.0916	HRP
P-0000893	P-0000893-T01-IM3	Melanoma	Cutaneous Melanoma	5	1:DECEASED	Metastasis	Male	90	>71	CTLA4	IMPACT341	Lymph Node, Non-Regional	SKCM	Skin	142	Matched	6.65493	HRP
P-0000894	P-0000894-T01-IM3	Non-Small Cell Lung Cancer	Lung Adenocarcinoma	5	0:LIVING	Metastasis	Male	80	>71	PD-1/PDL-1	IMPACT341	Chest Wall	LUAD	Lung	532	Matched	5.54578	HRP
P-0000895	P-0000895-T01-IM3	Melanoma	Melanoma of Unknown Primary	7	1:DECEASED	Metastasis	Male	67	61-70	Combo	IMPACT341	Lymph Node, Non-Regional	MUP	Cancer of Unknown Primary	857	Matched	6.65493	HRP
P-0000898	P-0000898-T01-IM3	Melanoma	Cutaneous Melanoma	4	1:DECEASED	Metastasis	Male	54	50-60	CTLA4	IMPACT341	In-transit	SKCM	Skin	130	Matched	5.54578	HRP
P-0000922	P-0000922-T01-IM3	Melanoma	Cutaneous Melanoma	4	1:DECEASED	Metastasis	Male	51	31-50	CTLA4	IMPACT341	Adrenal Gland	SKCM	Skin	980	Matched	4.43662	HRP
P-0000938	P-0000938-T01-IM3	Esophagogastric Cancer	Adenocarcinoma of the Gastroesophageal Junction	3	1:DECEASED	Primary	Male	70	>71	Combo	IMPACT341		GEJ	GE Junction	991	Matched	3.32747	HRD
P-0000940	P-0000940-T01-IM3	Colorectal Cancer	Colon Adenocarcinoma	9	1:DECEASED	Metastasis	Female	67	61-70	PD-1/PDL-1	IMPACT341	Peritoneum	COAD	Transverse Colon	500	Matched	9.9824	HRP
P-0000958	P-0000958-T01-IM3	Melanoma	Cutaneous Melanoma	2	0:LIVING	Primary	Female	16	<30	CTLA4	IMPACT341		SKCM	Skin	719	Matched	2.21831	HRP
P-0000968	P-0000968-T01-IM3	Melanoma	Anorectal Mucosal Melanoma	3	0:LIVING	Metastasis	Male	70	61-70	Combo	IMPACT341	Lymph Node, Regional	ARMM	Anus	514	Matched	3.32747	HRP
P-0000977	P-0000977-T01-IM3	Esophagogastric Cancer	Esophageal Adenocarcinoma	6	1:DECEASED	Primary	Male	65	61-70	Combo	IMPACT341		ESCA	Esophagus	589	Matched	7.76409	HRP
P-0000978	P-0000978-T01-IM3	Non-Small Cell Lung Cancer	Lung Adenocarcinoma	1	1:DECEASED	Metastasis	Female	58	50-60	PD-1/PDL-1	IMPACT410	Pleura	LUAD	Lung	381	Matched	1.10916	HRP
P-0001029	P-0001029-T01-IM3	Melanoma	Acral Melanoma	2	1:DECEASED	Metastasis	Male	56	50-60	CTLA4	IMPACT341	Liver	ACRM	Foot	775	Matched	2.21831	HRP
P-0001052	P-0001052-T01-IM3	Glioma	Glioblastoma Multiforme	5	1:DECEASED	Primary	Female	63	61-70	PD-1/PDL-1	IMPACT410		GBM	Brain	350	Matched	3.32747	HRP
P-0001074	P-0001074-T01-IM3	Bladder Cancer	Bladder Urothelial Carcinoma	20	1:DECEASED	Metastasis	Male	60	50-60	PD-1/PDL-1	IMPACT341	Prostate	BLCA	Bladder	858	Matched	21.074	HRP
P-0001081	P-0001081-T01-IM3	Melanoma	Cutaneous Melanoma	41	0:LIVING	Metastasis	Female	52	50-60	CTLA4	IMPACT341	Ovary	SKCM	Skin	662	Unmatched	45.4754	HRP
P-0001093	P-0001093-T01-IM3	Non-Small Cell Lung Cancer	Lung Adenocarcinoma	11	0:LIVING	Metastasis	Male	65	61-70	Combo	IMPACT341	Pleura	LUAD	Lung	540	Matched	12.2007	HRP
P-0001121	P-0001121-T01-IM3	Non-Small Cell Lung Cancer	Lung Squamous Cell Carcinoma	1	1:DECEASED	Primary	Female	45	31-50	PD-1/PDL-1	IMPACT341		LUSC	Lung	728	Matched	1.10916	HRP
P-0001135	P-0001135-T02-IM3	Bladder Cancer	Bladder Urothelial Carcinoma	5	1:DECEASED	Primary	Male	58	50-60	PD-1/PDL-1	IMPACT341		BLCA	Bladder	874	Matched	4.43662	HRP
P-0001144	P-0001144-T01-IM3	Non-Small Cell Lung Cancer	Lung Squamous Cell Carcinoma	5	1:DECEASED	Primary	Male	64	61-70	PD-1/PDL-1	IMPACT341		LUSC	Lung	686	Matched	7.76409	HRP
P-0001170	P-0001170-T01-IM3	Colorectal Cancer	Colon Adenocarcinoma	8	1:DECEASED	Primary	Male	65	61-70	PD-1/PDL-1	IMPACT341		COAD	Sigmoid Colon	502	Matched	8.87324	HRD
P-0001171	P-0001171-T01-IM3	Non-Small Cell Lung Cancer	Lung Adenocarcinoma	90	0:LIVING	Metastasis	Male	52	50-60	PD-1/PDL-1	IMPACT341	Adrenal Gland	LUAD	Lung	1189	Matched	96.4965	HRD
P-0001174	P-0001174-T01-IM3	Melanoma	Acral Melanoma	1	0:LIVING	Metastasis	Female	77	>71	CTLA4	IMPACT341	In-transit	ACRM	Nailbed	371	Matched	1.10916	HRP
P-0001179	P-0001179-T01-IM3	Melanoma	Mucosal Melanoma of the Vulva/Vagina	3	1:DECEASED	Primary	Female	50	31-50	PD-1/PDL-1	IMPACT341		VMM	Vagina	425	Matched	3.32747	HRD
P-0001186	P-0001186-T01-IM3	Head and Neck Cancer	Oropharynx Squamous Cell Carcinoma	1	1:DECEASED	Metastasis	Male	69	61-70	PD-1/PDL-1	IMPACT341	Bone	OPHSC	Oropharynx	818	Matched	1.10916	HRP
P-0001199	P-0001199-T01-IM3	Non-Small Cell Lung Cancer	Lung Adenocarcinoma	13	1:DECEASED	Primary	Female	76	>71	PD-1/PDL-1	IMPACT341		LUAD	Lung	438	Matched	14.419	HRP
P-0001223	P-0001223-T01-IM3	Bladder Cancer	Upper Tract Urothelial Carcinoma	8	1:DECEASED	Metastasis	Male	63	61-70	Combo	IMPACT341	Liver	UTUC	Upper Tract	816	Matched	7.76409	HRP
P-0001232	P-0001232-T01-IM3	Renal Cell Carcinoma	Renal Clear Cell Carcinoma	4	0:LIVING	Primary	Male	62	61-70	PD-1/PDL-1	IMPACT410		CCRCC	Kidney	628	Matched	4.43662	HRD
P-0001260	P-0001260-T01-IM3	Esophagogastric Cancer	Stomach Adenocarcinoma	3	1:DECEASED	Metastasis	Female	23	<30	PD-1/PDL-1	IMPACT341	Omentum	STAD	Stomach	996	Matched	3.32747	HRP
P-0001268	P-0001268-T01-IM3	Bladder Cancer	Bladder Urothelial Carcinoma	4	1:DECEASED	Metastasis	Male	62	61-70	PD-1/PDL-1	IMPACT341	Pelvis	BLCA	Bladder	736	Matched	4.43662	HRP
P-0001296	P-0001296-T01-IM3	Non-Small Cell Lung Cancer	Lung Adenocarcinoma	3	1:DECEASED	Metastasis	Female	70	>71	PD-1/PDL-1	IMPACT410	Lymph Node	LUAD	Lung	303	Matched	3.32747	HRP
P-0001298	P-0001298-T01-IM3	Esophagogastric Cancer	Esophageal Adenocarcinoma	5	1:DECEASED	Primary	Male	59	61-70	PD-1/PDL-1	IMPACT341		ESCA	Esophagus	315	Matched	5.54578	HRP
P-0001312	P-0001312-T01-IM3	Breast Cancer	Breast Invasive Ductal Carcinoma	2	1:DECEASED	Metastasis	Female	58	50-60	PD-1/PDL-1	IMPACT341	Lymph Node	IDC	Breast	922	Matched	2.21831	HRP
P-0001314	P-0001314-T01-IM3	Non-Small Cell Lung Cancer	Lung Adenocarcinoma	2	1:DECEASED	Metastasis	Female	44	31-50	PD-1/PDL-1	IMPACT341	Liver	LUAD	Lung	707	Matched	2.21831	HRP
P-0001361	P-0001361-T01-IM3	Melanoma	Cutaneous Melanoma	31	1:DECEASED	Metastasis	Male	73	61-70	CTLA4	IMPACT341	Lymph Node, Regional	SKCM	Skin	500	Matched	34.3838	HRP
P-0001365	P-0001365-T01-IM3	Non-Small Cell Lung Cancer	Lung Adenocarcinoma	5	1:DECEASED	Primary	Male	70	>71	PD-1/PDL-1	IMPACT341		LUAD	Lung	683	Matched	5.54578	HRP
P-0001371	P-0001371-T01-IM3	Colorectal Cancer	Colon Adenocarcinoma		1:DECEASED	Metastasis	Male	46	31-50	PD-1/PDL-1	IMPACT341	Lymph Node	COAD	Rectosigmoid Colon	599	Matched	0	HRP
P-0001385	P-0001385-T01-IM3	Non-Small Cell Lung Cancer	Lung Adenocarcinoma	13	0:LIVING	Metastasis	Female	51	31-50	Combo	IMPACT341	Adrenal Gland	LUAD	Lung	580	Matched	14.419	HRP
P-0001388	P-0001388-T01-IM3	Glioma	Glioblastoma Multiforme	6	1:DECEASED	Primary	Male	77	>71	PD-1/PDL-1	IMPACT341		GBM	Brain	541	Matched	5.54578	HRP
P-0001400	P-0001400-T01-IM3	Glioma	Glioblastoma Multiforme	5	1:DECEASED	Primary	Female	34	31-50	PD-1/PDL-1	IMPACT341		GBM	Brain	476	Matched	5.54578	HRP
P-0001406	P-0001406-T01-IM3	Glioma	Glioblastoma Multiforme	3	1:DECEASED	Primary	Female	65	61-70	PD-1/PDL-1	IMPACT341		GBM	Brain	583	Matched	2.21831	HRP
P-0001408	P-0001408-T01-IM3	Glioma	Anaplastic Astrocytoma	4	0:LIVING	Primary	Male	55	50-60	Combo	IMPACT341		AASTR	Brain	557	Matched	3.32747	HRP
P-0001420	P-0001420-T01-IM3	Glioma	Anaplastic Oligodendroglioma	36	1:DECEASED	Primary	Female	57	50-60	PD-1/PDL-1	IMPACT410		AODG	Brain	448	Matched	38.8204	HRP
P-0001437	P-0001437-T01-IM3	Non-Small Cell Lung Cancer	Lung Adenocarcinoma	1	1:DECEASED	Primary	Female	65	61-70	PD-1/PDL-1	IMPACT341		LUAD	Lung	595	Matched	1.10916	HRP
P-0001485	P-0001485-T01-IM3	Melanoma	Cutaneous Melanoma	69	1:DECEASED	Metastasis	Male	71	>71	CTLA4	IMPACT341	Brain	SKCM	Skin	569	Matched	74.3134	HRP
P-0001495	P-0001495-T01-IM3	Esophagogastric Cancer	Esophageal Adenocarcinoma	6	1:DECEASED	Primary	Male	56	50-60	PD-1/PDL-1	IMPACT341		ESCA	Esophagus	308	Matched	6.65493	HRP
P-0001531	P-0001531-T01-IM3	Colorectal Cancer	Colon Adenocarcinoma	4	0:LIVING	Primary	Male	40	31-50	PD-1/PDL-1	IMPACT341		COAD	Sigmoid Colon	895	Matched	4.43662	HRP
P-0001538	P-0001538-T01-IM3	Head and Neck Cancer	Oral Cavity Squamous Cell Carcinoma	5	1:DECEASED	Primary	Male	54	50-60	PD-1/PDL-1	IMPACT341		OCSC	Oral Cavity	709	Matched	4.43662	HRP
P-0001543	P-0001543-T01-IM3	Esophagogastric Cancer	Esophageal Adenocarcinoma	3	1:DECEASED	Primary	Male	50	31-50	Combo	IMPACT341		ESCA	Esophagus	803	Matched	4.43662	HRP
P-0001560	P-0001560-T01-IM3	Melanoma	Cutaneous Melanoma	23	0:LIVING	Metastasis	Male	65	61-70	CTLA4	IMPACT341	Lung	SKCM	Skin	1167	Matched	24.4014	HRD
P-0001578	P-0001578-T01-IM3	Bladder Cancer	Bladder Urothelial Carcinoma	11	1:DECEASED	Primary	Male	78	>71	PD-1/PDL-1	IMPACT341		BLCA	Bladder	1122	Matched	11.0916	HRP
P-0001586	P-0001586-T02-IM5	Esophagogastric Cancer	Adenocarcinoma of the Gastroesophageal Junction	5	0:LIVING	Metastasis	Male	58	50-60	PD-1/PDL-1	IMPACT410	Brain	GEJ	GE Junction	877	Matched	5.87232	HRP
P-0001591	P-0001591-T01-IM3	Glioma	Anaplastic Astrocytoma	2	1:DECEASED	Primary	Male	17	<30	PD-1/PDL-1	IMPACT341		AASTR	Brain	924	Matched	2.21831	HRP
P-0001598	P-0001598-T01-IM3	Head and Neck Cancer	Sinonasal Squamous Cell Carcinoma	10	0:LIVING	Primary	Male	76	>71	PD-1/PDL-1	IMPACT341		SNSC	Sinonasal	1149	Matched	11.0916	HRP
P-0001603	P-0001603-T01-IM3	Melanoma	Cutaneous Melanoma	20	0:LIVING	Metastasis	Male	61	61-70	CTLA4	IMPACT341	In-transit	SKCM	Skin	527	Matched	22.1831	HRP
P-0001621	P-0001621-T01-IM3	Head and Neck Cancer	Oral Cavity Squamous Cell Carcinoma	3	1:DECEASED	Metastasis	Female	37	31-50	Combo	IMPACT341	Lymph Node	OCSC	Oral Cavity	694	Matched	2.21831	HRD
P-0001633	P-0001633-T01-IM3	Non-Small Cell Lung Cancer	Lung Adenocarcinoma	4	1:DECEASED	Primary	Female	55	50-60	PD-1/PDL-1	IMPACT341		LUAD	Lung	758	Matched	4.43662	HRP
P-0001646	P-0001646-T01-IM3	Melanoma	Cutaneous Melanoma	1	1:DECEASED	Metastasis	Female	61	50-60	CTLA4	IMPACT341	Stomach	SKCM	Skin	545	Matched	1.10916	HRP
P-0001665	P-0001665-T01-IM3	Non-Small Cell Lung Cancer	Lung Adenocarcinoma	1	1:DECEASED	Primary	Female	48	31-50	PD-1/PDL-1	IMPACT341		LUAD	Lung	551	Matched	1.10916	HRP
P-0001669	P-0001669-T01-IM3	Melanoma	Anorectal Mucosal Melanoma	1	1:DECEASED	Primary	Male	60	50-60	CTLA4	IMPACT341		ARMM	Rectum	665	Matched	1.10916	HRP
P-0001679	P-0001679-T01-IM3	Melanoma	Anorectal Mucosal Melanoma	5	1:DECEASED	Metastasis	Male	69	61-70	CTLA4	IMPACT341	Adrenal Gland	ARMM	Rectum	484	Matched	5.54578	HRP
P-0001693	P-0001693-T02-IM3	Colorectal Cancer	Colon Adenocarcinoma	9	1:DECEASED	Primary	Female	53	50-60	PD-1/PDL-1	IMPACT341		COAD	Ascending Colon	205	Matched	9.9824	HRP
P-0001702	P-0001702-T01-IM3	Colorectal Cancer	Colon Adenocarcinoma	5	1:DECEASED	Primary	Female	48	31-50	PD-1/PDL-1	IMPACT341		COAD	Sigmoid Colon	856	Matched	5.54578	HRP
P-0001706	P-0001706-T01-IM3	Melanoma	Cutaneous Melanoma	20	1:DECEASED	Metastasis	Male	45	31-50	PD-1/PDL-1	IMPACT341	In-transit	SKCM	Skin	333	Matched	22.1831	HRP
P-0001710	P-0001710-T01-IM3	Melanoma	Cutaneous Melanoma	16	0:LIVING	Metastasis	Male	64	61-70	CTLA4	IMPACT341	Lymph Node, Regional	SKCM	Skin	300	Matched	16.6373	HRP
P-0001731	P-0001731-T01-IM3	Glioma	High-Grade Glioma, NOS	5	1:DECEASED	Primary	Male	26	<30	PD-1/PDL-1	IMPACT410		HGGNOS	Brain	505	Matched	5.54578	HRD
P-0001733	P-0001733-T01-IM3	Esophagogastric Cancer	Esophageal Adenocarcinoma	4	0:LIVING	Primary	Male	70	>71	Combo	IMPACT341		ESCA	Esophagus	949	Matched	4.43662	HRP
P-0001738	P-0001738-T01-IM3	Renal Cell Carcinoma	Renal Mucinous Tubular Spindle Cell Carcinoma	1	1:DECEASED	Primary	Male	24	<30	PD-1/PDL-1	IMPACT341		MTSCC	Kidney	774	Matched	1.10916	HRP
P-0001756	P-0001756-T01-IM3	Melanoma	Cutaneous Melanoma	41	0:LIVING	Primary	Male	74	>71	CTLA4	IMPACT341		SKCM	Skin	458	Matched	44.3662	HRD
P-0001771	P-0001771-T01-IM3	Colorectal Cancer	Colon Adenocarcinoma	4	1:DECEASED	Primary	Female	44	31-50	PD-1/PDL-1	IMPACT341		COAD	Descending Colon	153	Matched	4.43662	HRP
P-0001785	P-0001785-T02-IM3	Breast Cancer	Breast Invasive Ductal Carcinoma	2	0:LIVING	Primary	Female	43	31-50	PD-1/PDL-1	IMPACT410		IDC	Breast	782	Matched	2.21831	HRP
P-0001794	P-0001794-T01-IM3	Head and Neck Cancer	Larynx Squamous Cell Carcinoma	3	1:DECEASED	Metastasis	Male	63	61-70	PD-1/PDL-1	IMPACT341	Lung	LXSC	Larynx	394	Matched	3.32747	HRP
P-0001807	P-0001807-T01-IM3	Colorectal Cancer	Rectal Adenocarcinoma	5	1:DECEASED	Metastasis	Male	71	>71	PD-1/PDL-1	IMPACT341	Lymph Node	READ	Rectum	397	Matched	5.54578	HRP
P-0001808	P-0001808-T01-IM3	Colorectal Cancer	Colon Adenocarcinoma	160	0:LIVING	Metastasis	Male	58	50-60	PD-1/PDL-1	IMPACT341	Lymph Node	COAD	Cecum	1054	Matched	176.356	HRD
P-0001832	P-0001832-T01-IM3	Non-Small Cell Lung Cancer	Lung Adenocarcinoma	4	1:DECEASED	Metastasis	Female	68	61-70	PD-1/PDL-1	IMPACT468	Brain	LUAD	Lung	534	Matched	4.43662	HRP
P-0001836	P-0001836-T01-IM3	Non-Small Cell Lung Cancer	Lung Adenocarcinoma	21	0:LIVING	Metastasis	Female	60	50-60	PD-1/PDL-1	IMPACT341	Lymph Node	LUAD	Lung	748	Matched	25.5106	HRD
P-0001841	P-0001841-T01-IM3	Melanoma	Cutaneous Melanoma	8	1:DECEASED	Metastasis	Male	62	61-70	Combo	IMPACT341	Lymph Node, Non-Regional	SKCM	Skin	1035	Matched	7.76409	HRP
P-0001843	P-0001843-T01-IM3	Glioma	Glioblastoma Multiforme	5	0:LIVING	Primary	Female	63	61-70	PD-1/PDL-1	IMPACT410		GBM	Brain	330	Matched	4.43662	HRP
P-0001850	P-0001850-T01-IM3	Esophagogastric Cancer	Stomach Adenocarcinoma	1	0:LIVING	Primary	Male	71	>71	PD-1/PDL-1	IMPACT341		STAD	Stomach	538	Matched	1.10916	HRD
P-0001855	P-0001855-T01-IM3	Esophagogastric Cancer	Esophageal Adenocarcinoma	4	0:LIVING	Metastasis	Male	64	61-70	Combo	IMPACT341	Liver	ESCA	Esophagus	588	Matched	4.43662	HRP
P-0001867	P-0001867-T01-IM3	Colorectal Cancer	Colon Adenocarcinoma	13	1:DECEASED	Metastasis	Male	70	61-70	PD-1/PDL-1	IMPACT341	Lymph Node	COAD	Sigmoid Colon	439	Matched	14.419	HRP
P-0001871	P-0001871-T01-IM3	Bladder Cancer	Upper Tract Urothelial Carcinoma	5	1:DECEASED	Primary	Female	60	61-70	PD-1/PDL-1	IMPACT341		UTUC	Upper Tract	465	Matched	5.54578	HRD
P-0001882	P-0001882-T01-IM3	Glioma	Anaplastic Oligodendroglioma	32	0:LIVING	Primary	Male	55	50-60	PD-1/PDL-1	IMPACT410		AODG	Brain	950	Matched	34.3838	HRP
P-0001892	P-0001892-T01-IM3	Melanoma	Anorectal Mucosal Melanoma	4	1:DECEASED	Primary	Male	86	>71	CTLA4	IMPACT341		ARMM	Rectum	720	Matched	4.43662	HRP
P-0001904	P-0001904-T01-IM3	Bladder Cancer	Bladder Urothelial Carcinoma	6	1:DECEASED	Metastasis	Female	72	>71	PD-1/PDL-1	IMPACT341	Kidney	BLCA	Bladder	384	Unmatched	5.54578	HRP
P-0001955	P-0001955-T01-IM3	Non-Small Cell Lung Cancer	Lung Adenocarcinoma	2	1:DECEASED	Metastasis	Female	31	31-50	PD-1/PDL-1	IMPACT341	Brain	LUAD	Lung	358	Matched	2.21831	HRP
P-0001977	P-0001977-T01-IM3	Non-Small Cell Lung Cancer	Lung Adenocarcinoma	9	1:DECEASED	Metastasis	Male	80	>71	PD-1/PDL-1	IMPACT341	Pleura	LUAD	Lung	159	Matched	9.9824	HRP
P-0002015	P-0002015-T01-IM3	Glioma	Glioblastoma Multiforme	2	1:DECEASED	Primary	Female	44	31-50	PD-1/PDL-1	IMPACT410		GBM	Brain	689	Unmatched	1.10916	HRP
P-0002018	P-0002018-T01-IM3	Melanoma	Melanoma of Unknown Primary	6	1:DECEASED	Metastasis	Female	36	31-50	Combo	IMPACT341	Subcutaneous Tissue	MUP	Cancer of Unknown Primary	757	Matched	4.43662	HRP
P-0002019	P-0002019-T01-IM3	Melanoma	Uveal Melanoma	1	0:LIVING	Metastasis	Male	80	>71	PD-1/PDL-1	IMPACT341	Spleen	UM	Eye	496	Matched	1.10916	HRD
P-0002028	P-0002028-T01-IM3	Non-Small Cell Lung Cancer	Lung Squamous Cell Carcinoma	6	0:LIVING	Primary	Female	65	61-70	PD-1/PDL-1	IMPACT341		LUSC	Lung	623	Matched	6.65493	HRP
P-0002041	P-0002041-T01-IM3	Breast Cancer	Breast Invasive Ductal Carcinoma		1:DECEASED	Metastasis	Female	62	61-70	PD-1/PDL-1	IMPACT341	Lymph Node	IDC	Breast	431	Matched	0	HRP
P-0002042	P-0002042-T01-IM3	Colorectal Cancer	Mucinous Adenocarcinoma of the Colon and Rectum	10	1:DECEASED	Primary	Male	47	31-50	PD-1/PDL-1	IMPACT341		MACR	Cecum	695	Matched	11.0916	HRD
P-0002049	P-0002049-T01-IM3	Colorectal Cancer	Mucinous Adenocarcinoma of the Colon and Rectum	49	0:LIVING	Primary	Female	33	31-50	PD-1/PDL-1	IMPACT341		MACR	Rectum	473	Matched	54.3486	HRD
P-0002151	P-0002151-T01-IM3	Non-Small Cell Lung Cancer	Lung Adenocarcinoma	9	0:LIVING	Metastasis	Female	71	>71	PD-1/PDL-1	IMPACT341	Lymph Node	LUAD	Lung	819	Matched	9.9824	HRP
P-0002157	P-0002157-T01-IM3	Melanoma	Cutaneous Melanoma	21	0:LIVING	Metastasis	Female	81	>71	PD-1/PDL-1	IMPACT341	Lung	SKCM	Skin	659	Matched	23.2923	HRD
P-0002160	P-0002160-T01-IM3	Non-Small Cell Lung Cancer	Lung Adenocarcinoma	12	1:DECEASED	Metastasis	Male	67	61-70	PD-1/PDL-1	IMPACT341	Liver	LUAD	Lung	690	Matched	13.3099	HRP
P-0002165	P-0002165-T01-IM3	Melanoma	Acral Melanoma	2	0:LIVING	Metastasis	Male	63	61-70	Combo	IMPACT341	Lymph Node, Regional	ACRM	Foot	908	Matched	2.21831	HRP
P-0002181	P-0002181-T01-IM3	Glioma	Anaplastic Astrocytoma	3	1:DECEASED	Primary	Male	48	31-50	PD-1/PDL-1	IMPACT410		AASTR	Brain	803	Matched	2.21831	HRP
P-0002182	P-0002182-T01-IM3	Melanoma	Cutaneous Melanoma		1:DECEASED	Metastasis	Female	71	61-70	Combo	IMPACT341	Lymph Node, Non-Regional	SKCM	Skin	830	Matched	0	HRP
P-0002185	P-0002185-T01-IM3	Head and Neck Cancer	Oral Cavity Squamous Cell Carcinoma	6	1:DECEASED	Metastasis	Male	51	31-50	PD-1/PDL-1	IMPACT341	Neck	OCSC	Oral Cavity	689	Matched	5.54578	HRP
P-0002193	P-0002193-T01-IM3	Head and Neck Cancer	Oropharynx Squamous Cell Carcinoma	1	1:DECEASED	Metastasis	Male	63	61-70	PD-1/PDL-1	IMPACT341	Lung	OPHSC	Oropharynx	946	Matched	0	HRP
P-0002225	P-0002225-T01-IM3	Non-Small Cell Lung Cancer	Lung Squamous Cell Carcinoma	1	1:DECEASED	Metastasis	Male	72	>71	PD-1/PDL-1	IMPACT410	Neck	LUSC	Lung	1000	Matched	1.10916	HRP
P-0002247	P-0002247-T01-IM3	Non-Small Cell Lung Cancer	Lung Adenocarcinoma	19	1:DECEASED	Primary	Female	69	61-70	PD-1/PDL-1	IMPACT341		LUAD	Lung	628	Matched	21.074	HRD
P-0002255	P-0002255-T01-IM3	Renal Cell Carcinoma	Renal Clear Cell Carcinoma	3	0:LIVING	Primary	Female	63	61-70	PD-1/PDL-1	IMPACT341		CCRCC	Kidney	416	Matched	3.32747	HRP
P-0002265	P-0002265-T01-IM3	Glioma	Glioblastoma Multiforme	2	0:LIVING	Primary	Male	68	61-70	PD-1/PDL-1	IMPACT410		GBM	Brain	335	Matched	1.10916	HRP
P-0002270	P-0002270-T01-IM3	Renal Cell Carcinoma	Unclassified Renal Cell Carcinoma	4	0:LIVING	Metastasis	Male	33	31-50	PD-1/PDL-1	IMPACT341	Lymph Node	URCC	Kidney	473	Matched	4.43662	HRP
P-0002279	P-0002279-T01-IM3	Non-Small Cell Lung Cancer	Lung Squamous Cell Carcinoma	6	1:DECEASED	Primary	Female	70	61-70	PD-1/PDL-1	IMPACT341		LUSC	Lung	820	Matched	7.76409	HRD
P-0002292	P-0002292-T01-IM3	Bladder Cancer	Bladder Urothelial Carcinoma	13	1:DECEASED	Primary	Male	70	61-70	PD-1/PDL-1	IMPACT341		BLCA	Bladder	805	Matched	13.3099	HRD
P-0002295	P-0002295-T01-IM3	Non-Small Cell Lung Cancer	Lung Adenocarcinoma	4	1:DECEASED	Metastasis	Female	77	>71	PD-1/PDL-1	IMPACT341	Liver	LUAD	Lung	892	Matched	4.43662	HRP
P-0002305	P-0002305-T01-IM3	Melanoma	Acral Melanoma	8	0:LIVING	Metastasis	Male	80	>71	CTLA4	IMPACT341	In-transit	ACRM	Skin	754	Unmatched	9.9824	HRP
P-0002311	P-0002311-T01-IM3	Bladder Cancer	Bladder Urothelial Carcinoma	16	0:LIVING	Metastasis	Male	59	50-60	Combo	IMPACT341	Pelvis	BLCA	Bladder	1173	Matched	17.7465	HRD
P-0002320	P-0002320-T01-IM3	Non-Small Cell Lung Cancer	Lung Adenocarcinoma	6	1:DECEASED	Metastasis	Male	57	50-60	PD-1/PDL-1	IMPACT341	Mediastinum	LUAD	Lung	1494	Matched	6.65493	HRP
P-0002332	P-0002332-T01-IM3	Cancer of Unknown Primary	Cancer of Unknown Primary	4	1:DECEASED	Metastasis	Female	76	>71	PD-1/PDL-1	IMPACT341	Liver	CUP	Cancer of Unknown Primary	833	Matched	4.43662	HRP
P-0002351	P-0002351-T01-IM3	Non-Small Cell Lung Cancer	Lung Squamous Cell Carcinoma	7	1:DECEASED	Primary	Female	73	>71	PD-1/PDL-1	IMPACT341		LUSC	Lung	692	Matched	7.76409	HRP
P-0002353	P-0002353-T01-IM3	Melanoma	Cutaneous Melanoma	18	1:DECEASED	Metastasis	Female	47	31-50	CTLA4	IMPACT341	Bone	SKCM	Skin	913	Matched	18.8556	HRP
P-0002380	P-0002380-T01-IM3	Melanoma	Cutaneous Melanoma	9	0:LIVING	Metastasis	Female	51	50-60	Combo	IMPACT341	Axilla	SKCM	Skin	841	Matched	9.9824	HRP
P-0002386	P-0002386-T01-IM3	Glioma	Anaplastic Astrocytoma	5	1:DECEASED	Primary	Female	33	31-50	PD-1/PDL-1	IMPACT410		AASTR	Brain	440	Matched	5.54578	HRD
P-0002392	P-0002392-T01-IM3	Melanoma	Desmoplastic Melanoma	32	0:LIVING	Metastasis	Male	53	50-60	CTLA4	IMPACT341	Lymph Node, Regional	DESM	Skin	703	Matched	34.3838	HRP
P-0002404	P-0002404-T01-IM3	Bladder Cancer	Upper Tract Urothelial Carcinoma	3	1:DECEASED	Primary	Male	72	>71	PD-1/PDL-1	IMPACT341		UTUC	Upper Tract	632	Matched	3.32747	HRP
P-0002418	P-0002418-T01-IM3	Melanoma	Cutaneous Melanoma	3	0:LIVING	Metastasis	Female	30	<30	CTLA4	IMPACT341	Abdomen	SKCM	Skin	608	Matched	3.32747	HRP
P-0002422	P-0002422-T01-IM3	Melanoma	Mucosal Melanoma of the Urethra	2	1:DECEASED	Primary	Female	76	>71	PD-1/PDL-1	IMPACT341		URMM	Urethra	859	Matched	2.21831	HRP
P-0002429	P-0002429-T01-IM3	Melanoma	Primary CNS Melanoma	4	1:DECEASED	Primary	Male	65	61-70	CTLA4	IMPACT341		PCNSM	Skin	617	Matched	4.43662	HRP
P-0002444	P-0002444-T01-IM3	Non-Small Cell Lung Cancer	Lung Adenocarcinoma	15	1:DECEASED	Metastasis	Male	67	61-70	PD-1/PDL-1	IMPACT341	Muscle	LUAD	Lung	737	Matched	17.7465	HRP
P-0002452	P-0002452-T01-IM3	Glioma	Glioblastoma Multiforme	2	1:DECEASED	Primary	Female	57	50-60	PD-1/PDL-1	IMPACT341		GBM	Brain	609	Matched	1.10916	HRP
P-0002456	P-0002456-T01-IM3	Melanoma	Head and Neck Mucosal Melanoma	7	1:DECEASED	Primary	Female	74	>71	CTLA4	IMPACT341		HNMUCM	Esophagus	808	Matched	7.76409	HRP
P-0002465	P-0002465-T01-IM3	Esophagogastric Cancer	Adenocarcinoma of the Gastroesophageal Junction	11	1:DECEASED	Metastasis	Male	43	31-50	Combo	IMPACT341	Liver	GEJ	GE Junction	765	Matched	12.2007	HRP
P-0002469	P-0002469-T01-IM3	Head and Neck Cancer	Oropharynx Squamous Cell Carcinoma	3	1:DECEASED	Metastasis	Male	55	50-60	PD-1/PDL-1	IMPACT341	Lung	OPHSC	Oropharynx	689	Matched	3.32747	HRP
P-0002472	P-0002472-T01-IM3	Bladder Cancer	Bladder Urothelial Carcinoma	3	1:DECEASED	Primary	Male	56	50-60	PD-1/PDL-1	IMPACT341		BLCA	Bladder	521	Matched	2.21831	HRP
P-0002483	P-0002483-T01-IM3	Renal Cell Carcinoma	Renal Clear Cell Carcinoma	6	1:DECEASED	Metastasis	Female	67	61-70	PD-1/PDL-1	IMPACT341	Lung	CCRCC	Kidney	477	Matched	5.54578	HRP
P-0002485	P-0002485-T01-IM3	Non-Small Cell Lung Cancer	Lung Squamous Cell Carcinoma	3	1:DECEASED	Primary	Male	45	31-50	PD-1/PDL-1	IMPACT341		LUSC	Lung	608	Matched	3.32747	HRP
P-0002490	P-0002490-T01-IM3	Melanoma	Melanoma of Unknown Primary	113	1:DECEASED	Metastasis	Male	72	61-70	Combo	IMPACT341	Lung	MUP	Cancer of Unknown Primary	565	Matched	124.225	HRP
P-0002504	P-0002504-T01-IM3	Melanoma	Melanoma of Unknown Primary	34	1:DECEASED	Metastasis	Male	67	61-70	CTLA4	IMPACT341	Lung	MUP	Unknown	829	Matched	36.6021	HRD
P-0002507	P-0002507-T01-IM3	Melanoma	Anorectal Mucosal Melanoma	5	1:DECEASED	Primary	Female	43	31-50	PD-1/PDL-1	IMPACT341		ARMM	Rectum	680	Matched	5.54578	HRP
P-0002517	P-0002517-T01-IM3	Melanoma	Uveal Melanoma	2	1:DECEASED	Metastasis	Male	74	>71	CTLA4	IMPACT341	Heart	UM	Eye	761	Matched	2.21831	HRP
P-0002546	P-0002546-T01-IM3	Non-Small Cell Lung Cancer	Sarcomatoid Carcinoma of the Lung	4	1:DECEASED	Primary	Male	68	61-70	Combo	IMPACT468		SARCL	Lung	282	Matched	3.32747	HRP
P-0002551	P-0002551-T01-IM3	Non-Small Cell Lung Cancer	Lung Adenocarcinoma	16	0:LIVING	Primary	Female	67	61-70	PD-1/PDL-1	IMPACT341		LUAD	Lung	692	Matched	17.7465	HRP
P-0002559	P-0002559-T01-IM3	Non-Small Cell Lung Cancer	Lung Adenocarcinoma	1	0:LIVING	Primary	Female	39	31-50	PD-1/PDL-1	IMPACT341		LUAD	Lung	727	Matched	1.10916	HRP
P-0002568	P-0002568-T01-IM3	Bladder Cancer	Upper Tract Urothelial Carcinoma	2	0:LIVING	Metastasis	Male	84	>71	PD-1/PDL-1	IMPACT341	Lymph Node	UTUC	Upper Tract	699	Matched	2.21831	HRP
P-0002575	P-0002575-T01-IM3	Bladder Cancer	Upper Tract Urothelial Carcinoma	7	1:DECEASED	Primary	Male	69	61-70	Combo	IMPACT341		UTUC	Upper Tract	99	Matched	6.65493	HRP
P-0002576	P-0002576-T02-IM5	Bladder Cancer	Bladder Urothelial Carcinoma	3	1:DECEASED	Primary	Male	78	>71	PD-1/PDL-1	IMPACT410		BLCA	Bladder	250	Matched	2.93616	HRD
P-0002603	P-0002603-T01-IM3	Head and Neck Cancer	Sinonasal Squamous Cell Carcinoma	1	0:LIVING	Metastasis	Male	76	>71	PD-1/PDL-1	IMPACT341	Lung	SNSC	Sinonasal	587	Matched	1.10916	HRP
P-0002614	P-0002614-T01-IM3	Bladder Cancer	Upper Tract Urothelial Carcinoma	7	1:DECEASED	Metastasis	Male	58	50-60	PD-1/PDL-1	IMPACT341	Lung	UTUC	Upper Tract	552	Matched	7.76409	HRP
P-0002615	P-0002615-T01-IM3	Renal Cell Carcinoma	Renal Clear Cell Carcinoma	4	0:LIVING	Primary	Female	57	50-60	Combo	IMPACT410		CCRCC	Kidney	359	Matched	4.43662	HRD
P-0002620	P-0002620-T01-IM3	Glioma	High-Grade Glioma, NOS	6	1:DECEASED	Primary	Male	19	<30	PD-1/PDL-1	IMPACT410		HGGNOS	Brain	741	Matched	6.65493	HRP
P-0002626	P-0002626-T01-IM3	Breast Cancer	Breast Invasive Ductal Carcinoma		0:LIVING	Metastasis	Female	59	50-60	CTLA4	IMPACT341	Lung	IDC	Breast	186	Matched	0	HRP
P-0002633	P-0002633-T01-IM3	Glioma	Glioblastoma Multiforme	20	1:DECEASED	Primary	Male	49	31-50	Combo	IMPACT341		GBM	Brain	249	Matched	22.1831	HRD
P-0002637	P-0002637-T01-IM3	Non-Small Cell Lung Cancer	Large Cell Neuroendocrine Carcinoma	17	0:LIVING	Metastasis	Male	54	50-60	Combo	IMPACT341	Abdomen	LUNE	Lung	1086	Matched	18.8556	HRD
P-0002639	P-0002639-T01-IM3	Non-Small Cell Lung Cancer	Lung Adenocarcinoma	11	0:LIVING	Primary	Female	67	61-70	PD-1/PDL-1	IMPACT341		LUAD	Lung	760	Matched	12.2007	HRP
P-0002646	P-0002646-T01-IM3	Non-Small Cell Lung Cancer	Lung Adenocarcinoma	6	1:DECEASED	Primary	Male	43	31-50	PD-1/PDL-1	IMPACT341		LUAD	Lung	885	Matched	6.65493	HRP
P-0002647	P-0002647-T01-IM3	Glioma	Glioblastoma Multiforme	4	1:DECEASED	Primary	Male	42	31-50	PD-1/PDL-1	IMPACT410		GBM	Brain	866	Matched	3.32747	HRP
P-0002653	P-0002653-T01-IM3	Colorectal Cancer	Signet Ring Cell Adenocarcinoma of the Colon and Rectum	2	1:DECEASED	Primary	Female	19	<30	PD-1/PDL-1	IMPACT341		SRCCR	Transverse Colon	738	Matched	2.21831	HRP
P-0002668	P-0002668-T01-IM3	Bladder Cancer	Bladder Urothelial Carcinoma	10	0:LIVING	Primary	Male	74	>71	PD-1/PDL-1	IMPACT341		BLCA	Bladder	523	Matched	9.9824	HRP
P-0002706	P-0002706-T01-IM3	Melanoma	Cutaneous Melanoma	17	1:DECEASED	Metastasis	Female	71	61-70	CTLA4	IMPACT341	Brain	SKCM	Skin	504	Matched	17.7465	HRD
P-0002715	P-0002715-T01-IM3	Bladder Cancer	Upper Tract Urothelial Carcinoma	15	0:LIVING	Primary	Male	67	61-70	PD-1/PDL-1	IMPACT341		UTUC	Upper Tract	846	Matched	15.5282	HRD
P-0002730	P-0002730-T01-IM3	Colorectal Cancer	Colon Adenocarcinoma	4	1:DECEASED	Primary	Male	50	50-60	PD-1/PDL-1	IMPACT341		COAD	Sigmoid Colon	835	Matched	4.43662	HRP
P-0002731	P-0002731-T02-IM5	Non-Small Cell Lung Cancer	Lung Adenocarcinoma	10	0:LIVING	Metastasis	Female	64	61-70	PD-1/PDL-1	IMPACT410	Lymph Node	LUAD	Lung	776	Matched	9.7872	HRP
P-0002738	P-0002738-T01-IM3	Non-Small Cell Lung Cancer	Large Cell Neuroendocrine Carcinoma	7	1:DECEASED	Metastasis	Female	32	31-50	PD-1/PDL-1	IMPACT410	Paratracheal mass	LUNE	Lung	263	Matched	7.76409	HRP
P-0002745	P-0002745-T01-IM3	Head and Neck Cancer	Oral Cavity Squamous Cell Carcinoma	3	1:DECEASED	Primary	Female	55	50-60	PD-1/PDL-1	IMPACT341		OCSC	Oral Cavity	374	Matched	2.21831	HRP
P-0002748	P-0002748-T02-IM5	Bladder Cancer	Bladder Urothelial Carcinoma	18	1:DECEASED	Primary	Male	60	50-60	PD-1/PDL-1	IMPACT410		BLCA	Bladder	547	Matched	16.6382	HRP
P-0002751	P-0002751-T01-IM3	Non-Small Cell Lung Cancer	Lung Adenocarcinoma	2	1:DECEASED	Primary	Female	69	61-70	PD-1/PDL-1	IMPACT341		LUAD	Lung	91	Matched	2.21831	HRP
P-0002758	P-0002758-T01-IM3	Non-Small Cell Lung Cancer	Lung Squamous Cell Carcinoma	30	1:DECEASED	Primary	Male	63	61-70	PD-1/PDL-1	IMPACT341		LUSC	Lung	112	Matched	35.493	HRD
P-0002765	P-0002765-T01-IM3	Melanoma	Cutaneous Melanoma	5	1:DECEASED	Metastasis	Male	53	50-60	CTLA4	IMPACT341	Lymph Node, Regional	SKCM	Skin	507	Unmatched	5.54578	HRP
P-0002766	P-0002766-T01-IM3	Non-Small Cell Lung Cancer	Lung Adenocarcinoma	5	1:DECEASED	Primary	Female	66	61-70	PD-1/PDL-1	IMPACT341		LUAD	Lung	757	Matched	6.65493	HRP
P-0002787	P-0002787-T01-IM3	Head and Neck Cancer	Nasopharyngeal Carcinoma	5	0:LIVING	Metastasis	Male	63	61-70	PD-1/PDL-1	IMPACT341	Liver	NPC	Nasopharynx	622	Matched	5.54578	HRP
P-0002789	P-0002789-T01-IM3	Breast Cancer	Breast Invasive Ductal Carcinoma	2	1:DECEASED	Metastasis	Female	43	31-50	CTLA4	IMPACT341	Chest Wall	IDC	Breast	520	Matched	2.21831	HRP
P-0002792	P-0002792-T01-IM3	Colorectal Cancer	Colon Adenocarcinoma	5	0:LIVING	Primary	Male	58	50-60	PD-1/PDL-1	IMPACT341		COAD	Sigmoid Colon	504	Matched	5.54578	HRD
P-0002794	P-0002794-T01-IM3	Non-Small Cell Lung Cancer	Lung Adenocarcinoma	1	0:LIVING	Metastasis	Female	61	61-70	PD-1/PDL-1	IMPACT410	Bone	LUAD	Lung	213	Unmatched	0	HRP
P-0002806	P-0002806-T01-IM3	Non-Small Cell Lung Cancer	Lung Adenocarcinoma	4	0:LIVING	Primary	Male	82	>71	PD-1/PDL-1	IMPACT341		LUAD	Lung	613	Matched	4.43662	HRP
P-0002818	P-0002818-T01-IM3	Head and Neck Cancer	Head and Neck Neuroendocrine Carcinoma	18	0:LIVING	Metastasis	Female	70	61-70	PD-1/PDL-1	IMPACT341	Neck	HNNE	Cancer of Unknown Primary	528	Matched	19.9648	HRP
P-0002820	P-0002820-T01-IM3	Renal Cell Carcinoma	Renal Clear Cell Carcinoma	4	0:LIVING	Metastasis	Female	50	31-50	PD-1/PDL-1	IMPACT341	Bone	CCRCC	Kidney	499	Matched	4.43662	HRD
P-0002826	P-0002826-T01-IM3	Non-Small Cell Lung Cancer	Lung Adenocarcinoma	12	1:DECEASED	Metastasis	Female	61	61-70	PD-1/PDL-1	IMPACT341	Adrenal Gland	LUAD	Lung	777	Matched	14.419	HRP
P-0002836	P-0002836-T01-IM3	Glioma	Glioblastoma Multiforme	5	1:DECEASED	Primary	Female	55	50-60	PD-1/PDL-1	IMPACT341		GBM	Brain	756	Matched	4.43662	HRP
P-0002855	P-0002855-T01-IM3	Colorectal Cancer	Colon Adenocarcinoma	5	1:DECEASED	Primary	Female	45	31-50	Combo	IMPACT341		COAD	Transverse Colon	739	Matched	5.54578	HRP
P-0002864	P-0002864-T01-IM3	Renal Cell Carcinoma	Renal Clear Cell Carcinoma	3	1:DECEASED	Primary	Male	65	61-70	Combo	IMPACT341		CCRCC	Kidney	766	Matched	3.32747	HRP
P-0002874	P-0002874-T01-IM3	Non-Small Cell Lung Cancer	Lung Adenocarcinoma	13	1:DECEASED	Metastasis	Female	55	50-60	PD-1/PDL-1	IMPACT341	Brain	LUAD	Lung	1045	Matched	14.419	HRD
P-0002890	P-0002890-T01-IM3	Non-Small Cell Lung Cancer	Lung Adenocarcinoma	6	1:DECEASED	Metastasis	Female	40	31-50	PD-1/PDL-1	IMPACT341	Retroperitoneum	LUAD	Lung	678	Matched	6.65493	HRP
P-0002905	P-0002905-T01-IM3	Non-Small Cell Lung Cancer	Lung Adenocarcinoma	5	1:DECEASED	Primary	Male	73	>71	PD-1/PDL-1	IMPACT341		LUAD	Lung	430	Matched	5.54578	HRP
P-0002914	P-0002914-T01-IM3	Melanoma	Cutaneous Melanoma	23	1:DECEASED	Metastasis	Male	65	61-70	Combo	IMPACT341	Lymph Node, Regional	SKCM	Skin	522	Unmatched	24.4014	HRP
P-0002917	P-0002917-T01-IM3	Non-Small Cell Lung Cancer	Lung Adenocarcinoma	6	0:LIVING	Primary	Female	51	50-60	PD-1/PDL-1	IMPACT341		LUAD	Lung	200	Matched	6.65493	HRP
P-0002921	P-0002921-T01-IM3	Non-Small Cell Lung Cancer	Lung Adenocarcinoma	13	1:DECEASED	Primary	Female	73	>71	PD-1/PDL-1	IMPACT341		LUAD	Lung	438	Matched	14.419	HRD
P-0002939	P-0002939-T01-IM3	Head and Neck Cancer	Sinonasal Squamous Cell Carcinoma	1	1:DECEASED	Primary	Male	35	31-50	PD-1/PDL-1	IMPACT341		SNSC	Sinonasal	654	Matched	1.10916	HRP
P-0002940	P-0002940-T01-IM3	Renal Cell Carcinoma	FH-Deficient Renal Cell Carcinoma	2	0:LIVING	Metastasis	Male	52	50-60	PD-1/PDL-1	IMPACT341	Lymph Node	FHRCC	Kidney	532	Matched	2.21831	HRP
P-0002941	P-0002941-T01-IM3	Renal Cell Carcinoma	Renal Clear Cell Carcinoma	2	1:DECEASED	Metastasis	Male	50	31-50	PD-1/PDL-1	IMPACT341	Lung	CCRCC	Kidney	677	Matched	2.21831	HRD
P-0002965	P-0002965-T01-IM3	Non-Small Cell Lung Cancer	Lung Squamous Cell Carcinoma	7	1:DECEASED	Primary	Male	56	50-60	PD-1/PDL-1	IMPACT341		LUSC	Lung	970	Matched	7.76409	HRD
P-0002969	P-0002969-T01-IM3	Non-Small Cell Lung Cancer	Lung Adenocarcinoma	20	1:DECEASED	Metastasis	Male	56	50-60	PD-1/PDL-1	IMPACT341	Pancreas	LUAD	Lung	462	Matched	22.1831	HRP
P-0002976	P-0002976-T01-IM3	Renal Cell Carcinoma	Renal Clear Cell Carcinoma	2	1:DECEASED	Metastasis	Male	77	>71	PD-1/PDL-1	IMPACT341	Abdomen	CCRCC	Kidney	359	Matched	2.21831	HRP
P-0002981	P-0002981-T01-IM3	Glioma	Astrocytoma		1:DECEASED	Primary	Female	51	50-60	PD-1/PDL-1	IMPACT410		ASTR	Brain	538	Matched	0	HRP
P-0002993	P-0002993-T01-IM3	Melanoma	Acral Melanoma	4	1:DECEASED	Metastasis	Male	78	>71	CTLA4	IMPACT341	Lymph Node, Regional	ACRM	Nailbed	257	Matched	4.43662	HRP
P-0003000	P-0003000-T01-IM3	Bladder Cancer	Bladder Urothelial Carcinoma	6	1:DECEASED	Metastasis	Male	69	61-70	PD-1/PDL-1	IMPACT341	Lymph Node	BLCA	Bladder	800	Matched	5.54578	HRD
P-0003003	P-0003003-T01-IM3	Renal Cell Carcinoma	Chromophobe Renal Cell Carcinoma	4	0:LIVING	Metastasis	Male	61	61-70	PD-1/PDL-1	IMPACT341	Abdomen	CHRCC	Kidney	672	Matched	4.43662	HRP
P-0003009	P-0003009-T01-IM3	Head and Neck Cancer	Larynx Squamous Cell Carcinoma	8	1:DECEASED	Primary	Female	52	50-60	Combo	IMPACT341		LXSC	Larynx	628	Matched	8.87324	HRD
P-0003024	P-0003024-T01-IM3	Bladder Cancer	Bladder Urothelial Carcinoma	31	1:DECEASED	Metastasis	Male	74	>71	Combo	IMPACT341	Subcutaneous Tissue	BLCA	Bladder	569	Matched	33.2747	HRD
P-0003034	P-0003034-T01-IM5	Non-Small Cell Lung Cancer	Lung Adenocarcinoma	14	1:DECEASED	Primary	Male	80	>71	PD-1/PDL-1	IMPACT410		LUAD	Lung	1021	Matched	13.7021	HRP
P-0003051	P-0003051-T01-IM5	Bladder Cancer	Bladder Urothelial Carcinoma	9	1:DECEASED	Metastasis	Male	46	31-50	Combo	IMPACT410	Liver	BLCA	Bladder	458	Matched	9.7872	HRP
P-0003059	P-0003059-T01-IM5	Head and Neck Cancer	Oropharynx Squamous Cell Carcinoma	3	1:DECEASED	Primary	Female	40	31-50	PD-1/PDL-1	IMPACT410		OPHSC	Oropharynx	703	Matched	1.95744	HRP
P-0003069	P-0003069-T01-IM5	Melanoma	Cutaneous Melanoma	36	1:DECEASED	Metastasis	Female	75	>71	CTLA4	IMPACT410	Lung	SKCM	Skin	355	Matched	34.2552	HRP
P-0003097	P-0003097-T01-IM5	Bladder Cancer	Bladder Urothelial Carcinoma	7	1:DECEASED	Metastasis	Female	82	>71	PD-1/PDL-1	IMPACT410	Lung	BLCA	Bladder	440	Matched	5.87232	HRP
P-0003117	P-0003117-T01-IM5	Renal Cell Carcinoma	Renal Clear Cell Carcinoma	5	1:DECEASED	Primary	Female	54	50-60	PD-1/PDL-1	IMPACT410		CCRCC	Kidney	611	Matched	4.8936	HRD
P-0003119	P-0003119-T01-IM5	Non-Small Cell Lung Cancer	Lung Adenocarcinoma	13	0:LIVING	Primary	Male	53	50-60	PD-1/PDL-1	IMPACT410		LUAD	Lung	951	Matched	12.7234	HRP
P-0003131	P-0003131-T01-IM5	Bladder Cancer	Bladder Urothelial Carcinoma	8	0:LIVING	Primary	Male	59	50-60	PD-1/PDL-1	IMPACT410		BLCA	Bladder	618	Matched	6.85104	HRD
P-0003132	P-0003132-T01-IM5	Non-Small Cell Lung Cancer	Lung Squamous Cell Carcinoma	34	1:DECEASED	Metastasis	Female	67	61-70	PD-1/PDL-1	IMPACT410	Epidural	LUSC	Lung	620	Matched	33.2765	HRP
P-0003157	P-0003157-T01-IM5	Non-Small Cell Lung Cancer	Lung Squamous Cell Carcinoma	6	1:DECEASED	Primary	Male	63	61-70	PD-1/PDL-1	IMPACT410		LUSC	Lung	765	Matched	5.87232	HRP
P-0003197	P-0003197-T01-IM5	Melanoma	Uveal Melanoma	2	1:DECEASED	Metastasis	Male	55	50-60	CTLA4	IMPACT410	Liver	UM	Eye	598	Matched	1.95744	HRP
P-0003224	P-0003224-T01-IM5	Breast Cancer	Breast Invasive Ductal Carcinoma	15	0:LIVING	Metastasis	Female	60	50-60	CTLA4	IMPACT410	Liver	IDC	Breast	528	Matched	14.6808	HRD
P-0003225	P-0003225-T01-IM5	Melanoma	Cutaneous Melanoma	9	0:LIVING	Metastasis	Female	82	>71	Combo	IMPACT410	Bone	SKCM	Skin	639	Matched	7.82976	HRP
P-0003229	P-0003229-T01-IM5	Non-Small Cell Lung Cancer	Lung Adenocarcinoma	49	1:DECEASED	Metastasis	Male	61	50-60	PD-1/PDL-1	IMPACT410	Adrenal Gland	LUAD	Lung	550	Matched	49.9147	HRD
P-0003241	P-0003241-T01-IM5	Breast Cancer	Breast Mixed Ductal and Lobular Carcinoma	3	1:DECEASED	Primary	Female	49	31-50	Combo	IMPACT410		MDLC	Breast	384	Matched	2.93616	HRP
P-0003255	P-0003255-T01-IM5	Melanoma	Melanoma of Unknown Primary	11	1:DECEASED	Metastasis	Male	69	61-70	Combo	IMPACT410	Lymph Node, Non-Regional	MUP	Cancer of Unknown Primary	531	Matched	9.7872	HRP
P-0003265	P-0003265-T01-IM5	Breast Cancer	Breast Invasive Ductal Carcinoma	4	1:DECEASED	Metastasis	Female	58	50-60	CTLA4	IMPACT410	Skin	IDC	Breast	833	Matched	3.91488	HRP
P-0003272	P-0003272-T01-IM5	Head and Neck Cancer	Odontogenic Carcinoma	1	1:DECEASED	Metastasis	Male	29	<30	PD-1/PDL-1	IMPACT410	Neck	ODGC	Mandible	724	Matched	0.97872	HRP
P-0003273	P-0003273-T01-IM5	Breast Cancer	Breast Invasive Ductal Carcinoma	1	1:DECEASED	Metastasis	Female	39	31-50	CTLA4	IMPACT410	Bone	IDC	Breast	304	Matched	0.97872	HRP
P-0003275	P-0003275-T01-IM5	Non-Small Cell Lung Cancer	Lung Adenocarcinoma	3	1:DECEASED	Primary	Male	69	61-70	PD-1/PDL-1	IMPACT410		LUAD	Lung	689	Matched	2.93616	HRP
P-0003278	P-0003278-T01-IM5	Non-Small Cell Lung Cancer	Lung Adenocarcinoma	14	1:DECEASED	Metastasis	Female	55	50-60	PD-1/PDL-1	IMPACT410	Lymph Node	LUAD	Lung	589	Matched	14.6808	HRP
P-0003283	P-0003283-T01-IM5	Renal Cell Carcinoma	Unclassified Renal Cell Carcinoma	3	0:LIVING	Primary	Male	63	61-70	PD-1/PDL-1	IMPACT410		URCC	Kidney	102	Matched	2.93616	HRP
P-0003285	P-0003285-T01-IM5	Colorectal Cancer	Rectal Adenocarcinoma	5	0:LIVING	Metastasis	Female	37	31-50	PD-1/PDL-1	IMPACT410	Lung	READ	Rectum	703	Matched	4.8936	HRP
P-0003319	P-0003319-T01-IM5	Glioma	Anaplastic Astrocytoma	1	1:DECEASED	Primary	Male	15	<30	PD-1/PDL-1	IMPACT410		AASTR	Brain	450	Matched	0.97872	HRP
P-0003322	P-0003322-T01-IM5	Non-Small Cell Lung Cancer	Lung Adenocarcinoma	3	0:LIVING	Primary	Female	72	>71	Combo	IMPACT410		LUAD	Lung	745	Matched	2.93616	HRP
P-0003347	P-0003347-T01-IM5	Non-Small Cell Lung Cancer	Lung Squamous Cell Carcinoma	15	1:DECEASED	Metastasis	Male	59	50-60	PD-1/PDL-1	IMPACT410	Brain	LUSC	Lung	684	Matched	15.6595	HRD
P-0003350	P-0003350-T01-IM5	Glioma	Glioblastoma Multiforme	4	1:DECEASED	Primary	Male	59	50-60	PD-1/PDL-1	IMPACT410		GBM	Brain	716	Matched	2.93616	HRP
P-0003359	P-0003359-T01-IM5	Melanoma	Uveal Melanoma	3	1:DECEASED	Metastasis	Male	82	>71	PD-1/PDL-1	IMPACT410	Liver	UM	Eye	506	Matched	2.93616	HRP
P-0003360	P-0003360-T01-IM5	Glioma	Glioblastoma Multiforme	4	0:LIVING	Primary	Male	62	61-70	Combo	IMPACT410		GBM	Brain	793	Matched	2.93616	HRP
P-0003365	P-0003365-T01-IM5	Colorectal Cancer	Rectal Adenocarcinoma	2	1:DECEASED	Metastasis	Male	47	31-50	PD-1/PDL-1	IMPACT410	Liver	READ	Rectum	576	Matched	1.95744	HRP
P-0003368	P-0003368-T01-IM5	Non-Small Cell Lung Cancer	Lung Adenocarcinoma	9	0:LIVING	Primary	Female	59	50-60	Combo	IMPACT410		LUAD	Lung	743	Matched	8.80848	HRP
P-0003372	P-0003372-T01-IM5	Melanoma	Cutaneous Melanoma	2	0:LIVING	Metastasis	Female	56	50-60	Combo	IMPACT410	Lymph Node, Regional	SKCM	Skin	497	Matched	3.91488	HRP
P-0003374	P-0003374-T01-IM5	Head and Neck Cancer	Nasopharyngeal Carcinoma	2	1:DECEASED	Metastasis	Male	55	50-60	PD-1/PDL-1	IMPACT410	Lymph Node	NPC	Nasopharynx	884	Matched	1.95744	HRP
P-0003377	P-0003377-T01-IM5	Bladder Cancer	Bladder Urothelial Carcinoma	14	0:LIVING	Primary	Male	64	61-70	PD-1/PDL-1	IMPACT410		BLCA	Bladder	671	Matched	12.7234	HRP
P-0003401	P-0003401-T01-IM5	Melanoma	Anorectal Mucosal Melanoma	1	1:DECEASED	Metastasis	Female	48	31-50	CTLA4	IMPACT410	Lung	ARMM	Rectum	644	Matched	0.97872	HRP
P-0003406	P-0003406-T01-IM5	Renal Cell Carcinoma	Renal Clear Cell Carcinoma	3	1:DECEASED	Metastasis	Male	35	31-50	PD-1/PDL-1	IMPACT410	Bone	CCRCC	Kidney	412	Matched	2.93616	HRD
P-0003432	P-0003432-T01-IM5	Esophagogastric Cancer	Esophageal Adenocarcinoma	5	1:DECEASED	Metastasis	Male	70	61-70	PD-1/PDL-1	IMPACT410	manubrium	ESCA	Esophagus	146	Matched	5.87232	HRP
P-0003456	P-0003456-T01-IM5	Glioma	Glioblastoma Multiforme	4	1:DECEASED	Primary	Female	45	31-50	PD-1/PDL-1	IMPACT410		GBM	Brain	537	Matched	2.93616	HRP
P-0003495	P-0003495-T01-IM5	Non-Small Cell Lung Cancer	Lung Adenocarcinoma	4	1:DECEASED	Primary	Female	90	>71	PD-1/PDL-1	IMPACT410		LUAD	Lung	530	Matched	3.91488	HRP
P-0003507	P-0003507-T01-IM5	Bladder Cancer	Bladder Urothelial Carcinoma	5	1:DECEASED	Metastasis	Male	57	50-60	PD-1/PDL-1	IMPACT410	Pubic bone	BLCA	Bladder	804	Matched	3.91488	HRP
P-0003521	P-0003521-T02-IM5	Esophagogastric Cancer	Esophageal Squamous Cell Carcinoma	7	1:DECEASED	Primary	Male	43	31-50	PD-1/PDL-1	IMPACT410		ESCC	Esophagus	443	Matched	6.85104	HRD
P-0003524	P-0003524-T01-IM5	Bladder Cancer	Upper Tract Urothelial Carcinoma	42	0:LIVING	Primary	Male	62	50-60	PD-1/PDL-1	IMPACT410		UTUC	Upper Tract	503	Matched	42.0849	HRD
P-0003543	P-0003543-T01-IM5	Esophagogastric Cancer	Esophageal Squamous Cell Carcinoma	3	1:DECEASED	Metastasis	Male	75	>71	PD-1/PDL-1	IMPACT410	Neck	ESCC	Esophagus	433	Matched	2.93616	HRP
P-0003553	P-0003553-T01-IM5	Non-Small Cell Lung Cancer	Lung Adenocarcinoma	31	0:LIVING	Metastasis	Female	70	>71	PD-1/PDL-1	IMPACT410	Lymph Node	LUAD	Lung	535	Matched	29.3616	HRD
P-0003555	P-0003555-T01-IM5	Bladder Cancer	Bladder Urothelial Carcinoma	72	0:LIVING	Primary	Male	32	31-50	PD-1/PDL-1	IMPACT410		BLCA	Bladder	621	Matched	68.5104	HRD
P-0003559	P-0003559-T01-IM5	Esophagogastric Cancer	Stomach Adenocarcinoma		0:LIVING	Primary	Female	48	31-50	Combo	IMPACT410		STAD	Stomach	682	Matched	0	HRP
P-0003560	P-0003560-T01-IM5	Melanoma	Melanoma of Unknown Primary	47	0:LIVING	Metastasis	Male	67	61-70	CTLA4	IMPACT410	Subcutaneous Tissue	MUP	Cancer of Unknown Primary	480	Matched	45.0211	HRP
P-0003562	P-0003562-T01-IM5	Non-Small Cell Lung Cancer	Lung Adenocarcinoma	37	0:LIVING	Primary	Male	62	50-60	PD-1/PDL-1	IMPACT410		LUAD	Lung	629	Matched	36.2126	HRP
P-0003567	P-0003567-T01-IM5	Glioma	Glioblastoma Multiforme	4	1:DECEASED	Primary	Male	50	31-50	PD-1/PDL-1	IMPACT410		GBM	Brain	420	Matched	2.93616	HRP
P-0003568	P-0003568-T01-IM5	Renal Cell Carcinoma	Renal Clear Cell Carcinoma	4	0:LIVING	Metastasis	Male	55	50-60	PD-1/PDL-1	IMPACT410	Adrenal Gland	CCRCC	Kidney	386	Matched	3.91488	HRP
P-0003583	P-0003583-T01-IM5	Renal Cell Carcinoma	Renal Clear Cell Carcinoma		0:LIVING	Metastasis	Male	59	50-60	Combo	IMPACT410	Lung	CCRCC	Kidney	399	Matched	0	HRP
P-0003584	P-0003584-T01-IM5	Non-Small Cell Lung Cancer	Lung Adenocarcinoma	11	1:DECEASED	Primary	Female	61	50-60	PD-1/PDL-1	IMPACT410		LUAD	Lung	513	Matched	10.7659	HRP
P-0003596	P-0003596-T01-IM5	Bladder Cancer	Bladder Urothelial Carcinoma	13	1:DECEASED	Primary	Male	67	61-70	PD-1/PDL-1	IMPACT410		BLCA	Bladder	313	Matched	11.7446	HRP
P-0003598	P-0003598-T01-IM5	Glioma	Anaplastic Astrocytoma	2	1:DECEASED	Primary	Female	48	31-50	PD-1/PDL-1	IMPACT410		AASTR	Brain	326	Matched	0.97872	HRP
P-0003620	P-0003620-T01-IM5	Melanoma	Cutaneous Melanoma	21	0:LIVING	Metastasis	Female	54	50-60	CTLA4	IMPACT410	Lymph Node, Regional	SKCM	Skin	474	Matched	19.5744	HRP
P-0003621	P-0003621-T01-IM5	Melanoma	Cutaneous Melanoma	3	0:LIVING	Metastasis	Female	49	31-50	Combo	IMPACT410	Lymph Node, Regional	SKCM	Skin	479	Matched	2.93616	HRP
P-0003628	P-0003628-T01-IM5	Non-Small Cell Lung Cancer	Lung Adenocarcinoma	13	1:DECEASED	Primary	Male	63	61-70	PD-1/PDL-1	IMPACT410		LUAD	Lung	788	Matched	12.7234	HRP
P-0003635	P-0003635-T01-IM5	Non-Small Cell Lung Cancer	Lung Adenocarcinoma	7	1:DECEASED	Metastasis	Female	57	50-60	Combo	IMPACT410	Brain	LUAD	Lung	667	Matched	6.85104	HRP
P-0003645	P-0003645-T01-IM5	Renal Cell Carcinoma	Renal Clear Cell Carcinoma	5	1:DECEASED	Primary	Male	77	>71	PD-1/PDL-1	IMPACT410		CCRCC	Kidney	147	Matched	4.8936	HRP
P-0003650	P-0003650-T01-IM5	Esophagogastric Cancer	Stomach Adenocarcinoma	63	0:LIVING	Primary	Male	69	>71	PD-1/PDL-1	IMPACT410		STAD	Stomach	640	Matched	61.6593	HRD
P-0003670	P-0003670-T01-IM5	Non-Small Cell Lung Cancer	Lung Adenocarcinoma	1	0:LIVING	Primary	Female	75	>71	PD-1/PDL-1	IMPACT410		LUAD	Lung	662	Matched	0.97872	HRP
P-0003698	P-0003698-T02-IM5	Bladder Cancer	Bladder Urothelial Carcinoma	8	0:LIVING	Primary	Male	63	61-70	Combo	IMPACT410		BLCA	Bladder	473	Matched	7.82976	HRP
P-0003700	P-0003700-T01-IM5	Melanoma	Cutaneous Melanoma	4	0:LIVING	Metastasis	Male	73	>71	Combo	IMPACT410	Lymph Node, Regional	SKCM	Skin	834	Matched	2.93616	HRP
P-0003703	P-0003703-T01-IM5	Melanoma	Mucosal Melanoma of the Vulva/Vagina	1	1:DECEASED	Primary	Female	64	61-70	CTLA4	IMPACT410		VMM	Vagina	326	Matched	0.97872	HRD
P-0003711	P-0003711-T01-IM5	Head and Neck Cancer	Oropharynx Squamous Cell Carcinoma	7	1:DECEASED	Metastasis	Male	51	31-50	PD-1/PDL-1	IMPACT410	Neck	OPHSC	Oropharynx	566	Matched	6.85104	HRP
P-0003719	P-0003719-T01-IM5	Bladder Cancer	Bladder Urothelial Carcinoma	49	1:DECEASED	Metastasis	Female	43	31-50	PD-1/PDL-1	IMPACT410	Retroperitoneum	BLCA	Bladder	594	Matched	47.9573	HRP
P-0003721	P-0003721-T01-IM5	Renal Cell Carcinoma	Renal Clear Cell Carcinoma	3	0:LIVING	Primary	Female	57	50-60	Combo	IMPACT410		CCRCC	Kidney	658	Matched	2.93616	HRP
P-0003726	P-0003726-T01-IM5	Head and Neck Cancer	Oropharynx Squamous Cell Carcinoma		0:LIVING	Metastasis	Female	68	61-70	PD-1/PDL-1	IMPACT410	Lung	OPHSC	Oropharynx	650	Matched	0	HRP
P-0003728	P-0003728-T01-IM5	Melanoma	Melanoma of Unknown Primary	50	0:LIVING	Metastasis	Male	56	50-60	Combo	IMPACT410	Lymph Node, Non-Regional	MUP	Cancer of Unknown Primary	477	Matched	47.9573	HRD
P-0003738	P-0003738-T02-IM5	Non-Small Cell Lung Cancer	Lung Adenocarcinoma	5	0:LIVING	Metastasis	Female	58	50-60	PD-1/PDL-1	IMPACT410	Liver	LUAD	Lung	859	Matched	4.8936	HRP
P-0003742	P-0003742-T01-IM5	Melanoma	Cutaneous Melanoma	6	1:DECEASED	Metastasis	Female	36	31-50	CTLA4	IMPACT410	Lymph Node, Regional	SKCM	Skin	520	Matched	4.8936	HRP
P-0003743	P-0003743-T01-IM5	Melanoma	Cutaneous Melanoma	9	0:LIVING	Metastasis	Male	71	61-70	Combo	IMPACT410	Lung	SKCM	Skin	632	Matched	8.80848	HRP
P-0003749	P-0003749-T01-IM5	Melanoma	Head and Neck Mucosal Melanoma	5	0:LIVING	Primary	Male	61	61-70	Combo	IMPACT410		HNMUCM	Oral Cavity	436	Matched	4.8936	HRP
P-0003757	P-0003757-T01-IM5	Melanoma	Melanoma of Unknown Primary	10	0:LIVING	Metastasis	Male	65	61-70	Combo	IMPACT410	Lymph Node, Regional	MUP	Cancer of Unknown Primary	750	Matched	8.80848	HRP
P-0003766	P-0003766-T01-IM5	Renal Cell Carcinoma	Renal Clear Cell Carcinoma	5	1:DECEASED	Primary	Male	60	50-60	PD-1/PDL-1	IMPACT410		CCRCC	Kidney	745	Matched	4.8936	HRP
P-0003782	P-0003782-T01-IM5	Non-Small Cell Lung Cancer	Lung Adenocarcinoma	3	1:DECEASED	Metastasis	Male	57	50-60	PD-1/PDL-1	IMPACT410	Lymph Node	LUAD	Lung	708	Matched	2.93616	HRP
P-0003783	P-0003783-T01-IM5	Glioma	Glioblastoma Multiforme	3	1:DECEASED	Primary	Male	54	50-60	PD-1/PDL-1	IMPACT410		GBM	Brain	671	Matched	1.95744	HRP
P-0003811	P-0003811-T01-IM5	Non-Small Cell Lung Cancer	Lung Squamous Cell Carcinoma	17	1:DECEASED	Primary	Female	68	61-70	PD-1/PDL-1	IMPACT410		LUSC	Lung	381	Matched	16.6382	HRP
P-0003814	P-0003814-T01-IM5	Bladder Cancer	Urethral Adenocarcinoma	3	0:LIVING	Primary	Female	50	50-60	PD-1/PDL-1	IMPACT410		UAD	Urethra	556	Matched	2.93616	HRD
P-0003841	P-0003841-T01-IM5	Bladder Cancer	Bladder Urothelial Carcinoma	13	0:LIVING	Metastasis	Male	77	>71	PD-1/PDL-1	IMPACT410	Abdomen	BLCA	Bladder	608	Unmatched	11.7446	HRD
P-0003865	P-0003865-T01-IM5	Glioma	Glioblastoma Multiforme	8	1:DECEASED	Primary	Female	55	50-60	PD-1/PDL-1	IMPACT410		GBM	Brain	612	Matched	6.85104	HRP
P-0003868	P-0003868-T01-IM5	Melanoma	Cutaneous Melanoma	13	1:DECEASED	Metastasis	Male	51	31-50	Combo	IMPACT410	Adrenal Gland	SKCM	Skin	632	Matched	13.7021	HRP
P-0003869	P-0003869-T01-IM5	Non-Small Cell Lung Cancer	Lung Adenocarcinoma	56	0:LIVING	Primary	Female	67	61-70	PD-1/PDL-1	IMPACT410		LUAD	Lung	643	Matched	54.8083	HRP
P-0003871	P-0003871-T01-IM5	Melanoma	Cutaneous Melanoma	93	0:LIVING	Metastasis	Male	84	>71	PD-1/PDL-1	IMPACT410	Lung	SKCM	Skin	607	Matched	88.0848	HRP
P-0003872	P-0003872-T01-IM5	Melanoma	Cutaneous Melanoma	20	0:LIVING	Metastasis	Female	56	50-60	CTLA4	IMPACT410	Abdomen	SKCM	Skin	675	Matched	19.5744	HRD
P-0003881	P-0003881-T01-IM5	Melanoma	Uveal Melanoma	5	0:LIVING	Metastasis	Male	67	61-70	Combo	IMPACT410	Liver	UM	Eye	747	Matched	4.8936	HRP
P-0003892	P-0003892-T01-IM5	Esophagogastric Cancer	Stomach Adenocarcinoma	3	0:LIVING	Metastasis	Female	73	>71	Combo	IMPACT410	Ovary	STAD	Stomach	655	Matched	2.93616	HRP
P-0003899	P-0003899-T01-IM5	Melanoma	Acral Melanoma	2	0:LIVING	Metastasis	Male	68	61-70	PD-1/PDL-1	IMPACT410	Lymph Node, Regional	ACRM	Skin	904	Matched	1.95744	HRP
P-0003911	P-0003911-T01-IM5	Bladder Cancer	Upper Tract Urothelial Carcinoma	5	1:DECEASED	Metastasis	Female	70	61-70	PD-1/PDL-1	IMPACT410	Liver	UTUC	Upper Tract	451	Matched	4.8936	HRD
P-0003913	P-0003913-T01-IM3	Non-Small Cell Lung Cancer	Lung Adenocarcinoma	3	1:DECEASED	Primary	Female	44	31-50	PD-1/PDL-1	IMPACT341		LUAD	Lung	818	Matched	3.32747	HRP
P-0003914	P-0003914-T01-IM3	Esophagogastric Cancer	Esophageal Adenocarcinoma	8	1:DECEASED	Primary	Male	62	61-70	PD-1/PDL-1	IMPACT341		ESCA	Esophagus	1060	Matched	9.9824	HRD
P-0003921	P-0003921-T01-IM5	Melanoma	Cutaneous Melanoma	16	0:LIVING	Metastasis	Male	47	31-50	Combo	IMPACT410	Brain	SKCM	Skin	739	Matched	14.6808	HRP
P-0003944	P-0003944-T01-IM3	Esophagogastric Cancer	Stomach Adenocarcinoma	5	1:DECEASED	Primary	Male	71	61-70	CTLA4	IMPACT341		STAD	Stomach	698	Matched	5.54578	HRP
P-0003955	P-0003955-T01-IM3	Bladder Cancer	Bladder Urothelial Carcinoma	6	1:DECEASED	Primary	Male	75	>71	PD-1/PDL-1	IMPACT341		BLCA	Bladder	700	Matched	6.65493	HRP
P-0003964	P-0003964-T01-IM3	Non-Small Cell Lung Cancer	Lung Adenocarcinoma	9	1:DECEASED	Metastasis	Male	72	>71	PD-1/PDL-1	IMPACT341	Liver	LUAD	Lung	654	Matched	9.9824	HRP
P-0003967	P-0003967-T01-IM5	Non-Small Cell Lung Cancer	Lung Adenocarcinoma	5	0:LIVING	Metastasis	Female	49	31-50	PD-1/PDL-1	IMPACT410	Lymph Node	LUAD	Lung	481	Matched	3.91488	HRP
P-0003970	P-0003970-T01-IM5	Non-Small Cell Lung Cancer	Lung Adenocarcinoma	3	1:DECEASED	Metastasis	Female	46	31-50	PD-1/PDL-1	IMPACT410	Breast	LUAD	Lung	481	Matched	1.95744	HRP
P-0003972	P-0003972-T01-IM5	Non-Small Cell Lung Cancer	Sarcomatoid Carcinoma of the Lung	6	1:DECEASED	Primary	Male	65	61-70	PD-1/PDL-1	IMPACT410		SARCL	Lung	533	Matched	5.87232	HRP
P-0004011	P-0004011-T01-IM5	Colorectal Cancer	Colon Adenocarcinoma	66	0:LIVING	Metastasis	Male	61	61-70	PD-1/PDL-1	IMPACT410	Omentum	COAD	Transverse Colon	431	Matched	63.6168	HRD
P-0004016	P-0004016-T01-IM5	Esophagogastric Cancer	Esophageal Adenocarcinoma	5	1:DECEASED	Primary	Male	55	50-60	PD-1/PDL-1	IMPACT410		ESCA	Esophagus	290	Matched	5.87232	HRP
P-0004020	P-0004020-T01-IM5	Non-Small Cell Lung Cancer	Lung Adenocarcinoma	5	1:DECEASED	Primary	Female	58	50-60	Combo	IMPACT410		LUAD	Lung	693	Matched	4.8936	HRP
P-0004043	P-0004043-T01-IM3	Esophagogastric Cancer	Stomach Adenocarcinoma	5	1:DECEASED	Primary	Male	77	>71	PD-1/PDL-1	IMPACT341		STAD	Stomach	801	Matched	5.54578	HRP
P-0004048	P-0004048-T01-IM5	Melanoma	Cutaneous Melanoma	2	1:DECEASED	Metastasis	Male	56	50-60	PD-1/PDL-1	IMPACT410	Brain	SKCM	Skin	422	Matched	0.97872	HRP
P-0004050	P-0004050-T01-IM3	Bladder Cancer	Bladder Urothelial Carcinoma	11	0:LIVING	Primary	Male	54	50-60	PD-1/PDL-1	IMPACT341		BLCA	Bladder	344	Matched	12.2007	HRP
P-0004051	P-0004051-T01-IM5	Colorectal Cancer	Colon Adenocarcinoma	70	0:LIVING	Metastasis	Male	68	61-70	PD-1/PDL-1	IMPACT410	Abdomen	COAD	Cecum	342	Matched	68.5104	HRD
P-0004054	P-0004054-T01-IM5	Non-Small Cell Lung Cancer	Lung Adenocarcinoma	14	1:DECEASED	Primary	Male	61	61-70	PD-1/PDL-1	IMPACT410		LUAD	Lung	437	Matched	13.7021	HRP
P-0004056	P-0004056-T01-IM5	Bladder Cancer	Bladder Urothelial Carcinoma	15	1:DECEASED	Primary	Male	65	61-70	PD-1/PDL-1	IMPACT410		BLCA	Bladder	614	Matched	13.7021	HRD
P-0004077	P-0004077-T01-IM5	Renal Cell Carcinoma	Translocation-Associated Renal Cell Carcinoma	2	1:DECEASED	Metastasis	Female	36	31-50	Combo	IMPACT410	Retroperitoneum	TRCC	Kidney	614	Matched	1.95744	HRP
P-0004099	P-0004099-T01-IM5	Non-Small Cell Lung Cancer	Lung Adenocarcinoma	13	1:DECEASED	Primary	Male	61	61-70	PD-1/PDL-1	IMPACT410		LUAD	Lung	652	Matched	12.7234	HRP
P-0004103	P-0004103-T01-IM5	Non-Small Cell Lung Cancer	Lung Adenocarcinoma	1	1:DECEASED	Primary	Female	44	31-50	Combo	IMPACT410		LUAD	Lung	691	Matched	0.97872	HRP
P-0004117	P-0004117-T01-IM5	Non-Small Cell Lung Cancer	Lung Adenocarcinoma	4	1:DECEASED	Primary	Male	57	50-60	PD-1/PDL-1	IMPACT410		LUAD	Lung	734	Matched	3.91488	HRP
P-0004120	P-0004120-T01-IM5	Non-Small Cell Lung Cancer	Lung Adenocarcinoma	1	0:LIVING	Primary	Female	58	50-60	PD-1/PDL-1	IMPACT410		LUAD	Lung	587	Matched	0.97872	HRP
P-0004126	P-0004126-T01-IM5	Head and Neck Cancer	Sinonasal Squamous Cell Carcinoma		0:LIVING	Metastasis	Female	17	<30	PD-1/PDL-1	IMPACT410	Lung	SNSC	Sinonasal	475	Matched	0	HRP
P-0004132	P-0004132-T01-IM5	Melanoma	Cutaneous Melanoma	6	1:DECEASED	Metastasis	Male	42	31-50	Combo	IMPACT410	In-transit	SKCM	Skin	573	Matched	4.8936	HRP
P-0004137	P-0004137-T01-IM5	Bladder Cancer	Bladder Urothelial Carcinoma	27	0:LIVING	Primary	Male	60	50-60	Combo	IMPACT410		BLCA	Bladder	480	Matched	25.4467	HRD
P-0004140	P-0004140-T01-IM5	Colorectal Cancer	Colon Adenocarcinoma	11	1:DECEASED	Metastasis	Male	62	61-70	PD-1/PDL-1	IMPACT410	Abdomen	COAD	Transverse Colon	627	Matched	10.7659	HRP
P-0004142	P-0004142-T01-IM5	Melanoma	Cutaneous Melanoma	24	0:LIVING	Metastasis	Female	67	61-70	CTLA4	IMPACT410	Subcutaneous Tissue	SKCM	Skin	725	Matched	22.5106	HRP
P-0004150	P-0004150-T01-IM5	Renal Cell Carcinoma	Renal Clear Cell Carcinoma	6	0:LIVING	Primary	Male	73	>71	PD-1/PDL-1	IMPACT410		CCRCC	Kidney	527	Matched	5.87232	HRD
P-0004170	P-0004170-T01-IM5	Renal Cell Carcinoma	Renal Clear Cell Carcinoma	3	0:LIVING	Metastasis	Male	59	50-60	Combo	IMPACT410	Lung	CCRCC	Kidney	673	Matched	1.95744	HRP
P-0004189	P-0004189-T01-IM5	Non-Small Cell Lung Cancer	Lung Adenocarcinoma	60	0:LIVING	Metastasis	Male	71	>71	PD-1/PDL-1	IMPACT410	Lymph Node	LUAD	Lung	568	Matched	58.7232	HRD
P-0004203	P-0004203-T01-IM5	Melanoma	Cutaneous Melanoma	10	0:LIVING	Metastasis	Male	23	<30	Combo	IMPACT410	Lymph Node, Regional	SKCM	Skin	701	Matched	8.80848	HRP
P-0004214	P-0004214-T01-IM5	Melanoma	Cutaneous Melanoma	36	1:DECEASED	Metastasis	Male	84	>71	PD-1/PDL-1	IMPACT410	Lymph Node, Regional	SKCM	Skin	373	Matched	33.2765	HRD
P-0004226	P-0004226-T01-IM5	Bladder Cancer	Bladder Urothelial Carcinoma	7	0:LIVING	Primary	Male	52	50-60	PD-1/PDL-1	IMPACT410		BLCA	Bladder	473	Matched	5.87232	HRP
P-0004232	P-0004232-T01-IM5	Non-Small Cell Lung Cancer	Lung Adenocarcinoma	7	1:DECEASED	Primary	Male	75	>71	PD-1/PDL-1	IMPACT410		LUAD	Lung	496	Matched	6.85104	HRP
P-0004240	P-0004240-T01-IM5	Bladder Cancer	Upper Tract Urothelial Carcinoma	6	1:DECEASED	Primary	Female	76	>71	Combo	IMPACT410		UTUC	Upper Tract	714	Matched	5.87232	HRP
P-0004253	P-0004253-T01-IM5	Melanoma	Cutaneous Melanoma	10	1:DECEASED	Metastasis	Male	59	50-60	CTLA4	IMPACT410	Lung	SKCM	Skin	475	Matched	8.80848	HRP
P-0004256	P-0004256-T01-IM5	Glioma	Anaplastic Astrocytoma	4	1:DECEASED	Primary	Male	33	31-50	PD-1/PDL-1	IMPACT410		AASTR	Brain	190	Matched	3.91488	HRD
P-0004257	P-0004257-T01-IM5	Bladder Cancer	Upper Tract Urothelial Carcinoma	9	0:LIVING	Primary	Female	81	>71	PD-1/PDL-1	IMPACT410		UTUC	Upper Tract	1135	Matched	8.80848	HRP
P-0004259	P-0004259-T01-IM5	Glioma	Anaplastic Astrocytoma	6	1:DECEASED	Primary	Male	47	31-50	PD-1/PDL-1	IMPACT410		AASTR	Brain	397	Matched	5.87232	HRD
P-0004272	P-0004272-T01-IM5	Melanoma	Melanoma of Unknown Primary	11	1:DECEASED	Metastasis	Male	77	>71	PD-1/PDL-1	IMPACT410	Bone	MUP	Cancer of Unknown Primary	510	Matched	9.7872	HRP
P-0004279	P-0004279-T01-IM5	Non-Small Cell Lung Cancer	Lung Adenocarcinoma	3	0:LIVING	Metastasis	Female	59	50-60	PD-1/PDL-1	IMPACT410	Pleura	LUAD	Lung	544	Matched	2.93616	HRD
P-0004294	P-0004294-T01-IM5	Renal Cell Carcinoma	Papillary Renal Cell Carcinoma	4	1:DECEASED	Primary	Male	54	50-60	PD-1/PDL-1	IMPACT410		PRCC	Kidney	569	Matched	3.91488	HRD
P-0004315	P-0004315-T01-IM5	Non-Small Cell Lung Cancer	Lung Adenocarcinoma	9	1:DECEASED	Metastasis	Female	86	>71	PD-1/PDL-1	IMPACT410	Liver	LUAD	Lung	686	Matched	8.80848	HRP
P-0004329	P-0004329-T01-IM5	Cancer of Unknown Primary	Cancer of Unknown Primary	3	0:LIVING	Metastasis	Male	25	<30	Combo	IMPACT410	Pelvis	CUP	Cancer of Unknown Primary	496	Matched	1.95744	HRP
P-0004348	P-0004348-T01-IM5	Melanoma	Cutaneous Melanoma	24	0:LIVING	Metastasis	Female	50	31-50	Combo	IMPACT410	In-transit	SKCM	Skin	439	Matched	22.5106	HRP
P-0004349	P-0004349-T01-IM5	Melanoma	Cutaneous Melanoma	7	0:LIVING	Metastasis	Female	72	>71	PD-1/PDL-1	IMPACT410	Brain	SKCM	Skin	533	Matched	5.87232	HRP
P-0004362	P-0004362-T01-IM5	Colorectal Cancer	Colon Adenocarcinoma	68	1:DECEASED	Primary	Male	38	31-50	PD-1/PDL-1	IMPACT410		COAD	Transverse Colon	226	Matched	68.5104	HRD
P-0004366	P-0004366-T01-IM5	Bladder Cancer	Bladder Urothelial Carcinoma	6	0:LIVING	Primary	Female	59	61-70	Combo	IMPACT410		BLCA	Bladder	759	Matched	4.8936	HRP
P-0004376	P-0004376-T01-IM5	Renal Cell Carcinoma	Renal Clear Cell Carcinoma	7	0:LIVING	Primary	Male	80	>71	PD-1/PDL-1	IMPACT410		CCRCC	Kidney	676	Matched	5.87232	HRP
P-0004387	P-0004387-T01-IM5	Bladder Cancer	Bladder Urothelial Carcinoma	3	1:DECEASED	Primary	Male	85	>71	PD-1/PDL-1	IMPACT410		BLCA	Bladder	57	Matched	1.95744	HRD
P-0004395	P-0004395-T01-IM5	Non-Small Cell Lung Cancer	Lung Adenocarcinoma	8	1:DECEASED	Metastasis	Female	65	61-70	PD-1/PDL-1	IMPACT410	Brain	LUAD	Lung	510	Matched	7.82976	HRP
P-0004397	P-0004397-T01-IM5	Renal Cell Carcinoma	Renal Clear Cell Carcinoma	4	0:LIVING	Primary	Male	51	31-50	PD-1/PDL-1	IMPACT410		CCRCC	Kidney	236	Matched	3.91488	HRP
P-0004412	P-0004412-T01-IM5	Renal Cell Carcinoma	Renal Clear Cell Carcinoma	4	0:LIVING	Metastasis	Male	55	50-60	PD-1/PDL-1	IMPACT410	Adrenal Gland	CCRCC	Kidney	264	Matched	3.91488	HRP
P-0004413	P-0004413-T01-IM5	Renal Cell Carcinoma	Renal Clear Cell Carcinoma	2	0:LIVING	Primary	Female	73	>71	PD-1/PDL-1	IMPACT410		CCRCC	Kidney	497	Matched	1.95744	HRP
P-0004416	P-0004416-T01-IM5	Head and Neck Cancer	Oropharynx Squamous Cell Carcinoma	2	1:DECEASED	Metastasis	Male	45	31-50	PD-1/PDL-1	IMPACT410	Bone	OPHSC	Oropharynx	585	Matched	1.95744	HRP
P-0004436	P-0004436-T01-IM5	Non-Small Cell Lung Cancer	Lung Adenocarcinoma	6	1:DECEASED	Primary	Male	75	>71	PD-1/PDL-1	IMPACT410		LUAD	Lung	836	Matched	5.87232	HRD
P-0004437	P-0004437-T01-IM5	Melanoma	Cutaneous Melanoma	16	0:LIVING	Primary	Female	82	>71	Combo	IMPACT410		SKCM	Skin	323	Matched	13.7021	HRP
P-0004442	P-0004442-T01-IM5	Non-Small Cell Lung Cancer	Lung Adenocarcinoma	35	0:LIVING	Primary	Male	62	61-70	PD-1/PDL-1	IMPACT410		LUAD	Lung	305	Matched	34.2552	HRD
P-0004457	P-0004457-T01-IM5	Melanoma	Melanoma of Unknown Primary	40	1:DECEASED	Metastasis	Female	83	>71	PD-1/PDL-1	IMPACT410	Lymph Node, Non-Regional	MUP	Cancer of Unknown Primary	586	Matched	38.1701	HRP
P-0004458	P-0004458-T01-IM5	Renal Cell Carcinoma	Renal Clear Cell Carcinoma	7	0:LIVING	Primary	Male	44	31-50	PD-1/PDL-1	IMPACT410		CCRCC	Kidney	475	Matched	6.85104	HRP
P-0004463	P-0004463-T01-IM5	Non-Small Cell Lung Cancer	Lung Adenocarcinoma	7	1:DECEASED	Primary	Male	83	>71	PD-1/PDL-1	IMPACT410		LUAD	Lung	566	Matched	6.85104	HRP
P-0004472	P-0004472-T01-IM5	Non-Small Cell Lung Cancer	Lung Adenocarcinoma	15	1:DECEASED	Metastasis	Female	63	61-70	PD-1/PDL-1	IMPACT410	Lymph Node	LUAD	Lung	201	Matched	13.7021	HRP
P-0004492	P-0004492-T01-IM5	Head and Neck Cancer	Oropharynx Squamous Cell Carcinoma	3	1:DECEASED	Metastasis	Male	66	61-70	PD-1/PDL-1	IMPACT410	Lung	OPHSC	Oropharynx	701	Matched	2.93616	HRP
P-0004494	P-0004494-T01-IM5	Colorectal Cancer	Colon Adenocarcinoma	10	0:LIVING	Primary	Female	73	>71	PD-1/PDL-1	IMPACT410		COAD	Cecum	462	Matched	9.7872	HRD
P-0004495	P-0004495-T01-IM5	Non-Small Cell Lung Cancer	Lung Squamous Cell Carcinoma	9	1:DECEASED	Primary	Male	40	31-50	PD-1/PDL-1	IMPACT410		LUSC	Lung	959	Matched	8.80848	HRP
P-0004507	P-0004507-T01-IM5	Renal Cell Carcinoma	Renal Clear Cell Carcinoma	4	0:LIVING	Primary	Male	62	50-60	PD-1/PDL-1	IMPACT410		CCRCC	Kidney	281	Matched	3.91488	HRP
P-0004517	P-0004517-T01-IM5	Non-Small Cell Lung Cancer	Lung Squamous Cell Carcinoma	14	1:DECEASED	Metastasis	Male	68	61-70	PD-1/PDL-1	IMPACT410	Liver	LUSC	Lung	726	Matched	14.6808	HRD
P-0004518	P-0004518-T01-IM5	Melanoma	Cutaneous Melanoma	26	0:LIVING	Metastasis	Female	67	61-70	CTLA4	IMPACT410	In-transit	SKCM	Skin	447	Matched	24.468	HRD
P-0004527	P-0004527-T01-IM5	Melanoma	Acral Melanoma	6	1:DECEASED	Metastasis	Female	68	61-70	CTLA4	IMPACT410	In-transit	ACRM	Foot	256	Matched	5.87232	HRP
P-0004552	P-0004552-T01-IM5	Esophagogastric Cancer	Stomach Adenocarcinoma	2	1:DECEASED	Metastasis	Male	49	31-50	Combo	IMPACT410	Lymph Node	STAD	Stomach	689	Matched	1.95744	HRP
P-0004561	P-0004561-T01-IM5	Renal Cell Carcinoma	Renal Clear Cell Carcinoma	7	1:DECEASED	Metastasis	Male	63	61-70	PD-1/PDL-1	IMPACT410	Brain	CCRCC	Kidney	583	Matched	6.85104	HRP
P-0004588	P-0004588-T01-IM5	Non-Small Cell Lung Cancer	Lung Adenocarcinoma	4	0:LIVING	Primary	Male	73	>71	PD-1/PDL-1	IMPACT410		LUAD	Lung	756	Matched	3.91488	HRP
P-0004605	P-0004605-T01-IM5	Esophagogastric Cancer	Esophageal Adenocarcinoma	6	0:LIVING	Primary	Male	42	31-50	PD-1/PDL-1	IMPACT410		ESCA	Esophagus	651	Matched	5.87232	HRP
P-0004612	P-0004612-T01-IM5	Non-Small Cell Lung Cancer	Lung Adenocarcinoma	4	1:DECEASED	Primary	Male	74	>71	PD-1/PDL-1	IMPACT410		LUAD	Lung	454	Matched	3.91488	HRP
P-0004613	P-0004613-T01-IM5	Non-Small Cell Lung Cancer	Lung Adenocarcinoma	4	0:LIVING	Primary	Female	61	61-70	PD-1/PDL-1	IMPACT410		LUAD	Lung	1007	Matched	3.91488	HRP
P-0004661	P-0004661-T01-IM5	Melanoma	Cutaneous Melanoma	8	0:LIVING	Metastasis	Male	33	31-50	Combo	IMPACT410	Lung	SKCM	Skin	752	Matched	6.85104	HRP
P-0004686	P-0004686-T01-IM5	Melanoma	Anorectal Mucosal Melanoma	3	1:DECEASED	Primary	Female	61	50-60	PD-1/PDL-1	IMPACT410		ARMM	Anus	1057	Matched	2.93616	HRP
P-0004693	P-0004693-T01-IM5	Non-Small Cell Lung Cancer	Lung Adenocarcinoma	10	1:DECEASED	Primary	Female	74	>71	PD-1/PDL-1	IMPACT410		LUAD	Lung	872	Matched	9.7872	HRP
P-0004700	P-0004700-T01-IM5	Melanoma	Cutaneous Melanoma		1:DECEASED	Metastasis	Male	59	50-60	PD-1/PDL-1	IMPACT410	Liver	SKCM	Skin	732	Matched	0	HRP
P-0004701	P-0004701-T01-IM5	Non-Small Cell Lung Cancer	Poorly Differentiated Non-Small Cell Lung Cancer	20	0:LIVING	Primary	Female	53	50-60	PD-1/PDL-1	IMPACT410		NSCLCPD	Lung	595	Matched	19.5744	HRD
P-0004706	P-0004706-T01-IM5	Melanoma	Uveal Melanoma	4	1:DECEASED	Metastasis	Male	39	31-50	Combo	IMPACT410	Colon	UM	Eye	577	Matched	3.91488	HRP
P-0004742	P-0004742-T01-IM5	Non-Small Cell Lung Cancer	Lung Squamous Cell Carcinoma	7	0:LIVING	Metastasis	Male	69	61-70	PD-1/PDL-1	IMPACT410	Lymph Node	LUSC	Lung	744	Matched	8.80848	HRP
P-0004752	P-0004752-T01-IM5	Non-Small Cell Lung Cancer	Lung Adenocarcinoma	1	0:LIVING	Primary	Male	86	>71	PD-1/PDL-1	IMPACT410		LUAD	Lung	580	Matched	0.97872	HRP
P-0004759	P-0004759-T01-IM5	Non-Small Cell Lung Cancer	Lung Adenocarcinoma	2	1:DECEASED	Primary	Female	63	61-70	PD-1/PDL-1	IMPACT410		LUAD	Lung	677	Matched	1.95744	HRP
P-0004778	P-0004778-T01-IM5	Glioma	Glioblastoma Multiforme	1	1:DECEASED	Primary	Male	45	31-50	PD-1/PDL-1	IMPACT410		GBM	Brain	732	Matched	0.97872	HRP
P-0004783	P-0004783-T01-IM5	Colorectal Cancer	Rectal Adenocarcinoma	48	0:LIVING	Primary	Male	43	31-50	Combo	IMPACT410		READ	Rectum	587	Matched	46.9785	HRD
P-0004803	P-0004803-T01-IM5	Colorectal Cancer	Colon Adenocarcinoma	8	0:LIVING	Metastasis	Male	59	50-60	PD-1/PDL-1	IMPACT410	Liver	COAD	Cecum	532	Matched	7.82976	HRP
P-0004812	P-0004812-T01-IM5	Glioma	High-Grade Glioma, NOS	4	0:LIVING	Primary	Male	43	31-50	PD-1/PDL-1	IMPACT468		HGGNOS	Brain	744	Matched	2.93616	HRP
P-0004813	P-0004813-T02-IM5	Renal Cell Carcinoma	Renal Clear Cell Carcinoma	4	0:LIVING	Metastasis	Male	61	50-60	PD-1/PDL-1	IMPACT410	Lung	CCRCC	Kidney	854	Matched	3.91488	HRP
P-0004815	P-0004815-T01-IM5	Melanoma	Head and Neck Mucosal Melanoma	4	1:DECEASED	Metastasis	Male	85	>71	PD-1/PDL-1	IMPACT410	Liver	HNMUCM	Conjunctiva	1296	Matched	3.91488	HRD
P-0004827	P-0004827-T01-IM5	Non-Small Cell Lung Cancer	Lung Squamous Cell Carcinoma	8	1:DECEASED	Primary	Male	59	50-60	PD-1/PDL-1	IMPACT410		LUSC	Lung	662	Matched	8.80848	HRP
P-0004832	P-0004832-T01-IM5	Melanoma	Acral Melanoma	2	1:DECEASED	Metastasis	Male	58	50-60	CTLA4	IMPACT410	In-transit	ACRM	Skin	773	Matched	1.95744	HRP
P-0004857	P-0004857-T01-IM5	Glioma	Glioblastoma Multiforme	5	0:LIVING	Primary	Male	35	31-50	PD-1/PDL-1	IMPACT410		GBM	Brain	851	Matched	3.91488	HRP
P-0004871	P-0004871-T01-IM5	Melanoma	Mucosal Melanoma of the Vulva/Vagina	8	0:LIVING	Primary	Female	63	61-70	CTLA4	IMPACT410		VMM	Vagina	838	Matched	7.82976	HRD
P-0004890	P-0004890-T01-IM5	Non-Small Cell Lung Cancer	Lung Adenocarcinoma	12	0:LIVING	Primary	Female	69	61-70	PD-1/PDL-1	IMPACT410		LUAD	Lung	515	Matched	10.7659	HRD
P-0004933	P-0004933-T01-IM5	Melanoma	Cutaneous Melanoma	15	0:LIVING	Metastasis	Male	56	50-60	Combo	IMPACT410	Epidural	SKCM	Skin	779	Matched	14.6808	HRP
P-0004952	P-0004952-T01-IM5	Melanoma	Cutaneous Melanoma	37	0:LIVING	Metastasis	Male	54	50-60	Combo	IMPACT410	Lung	SKCM	Skin	876	Matched	36.2126	HRD
P-0004961	P-0004961-T01-IM5	Non-Small Cell Lung Cancer	Lung Adenocarcinoma	1	1:DECEASED	Metastasis	Female	68	61-70	PD-1/PDL-1	IMPACT410	Pleura	LUAD	Lung	855	Matched	0.97872	HRP
P-0004971	P-0004971-T01-IM5	Glioma	Glioblastoma Multiforme	5	1:DECEASED	Primary	Male	45	31-50	PD-1/PDL-1	IMPACT410		GBM	Brain	1106	Matched	3.91488	HRP
P-0004983	P-0004983-T01-IM5	Bladder Cancer	Upper Tract Urothelial Carcinoma	2	0:LIVING	Primary	Male	55	50-60	Combo	IMPACT410		UTUC	Upper Tract	497	Matched	1.95744	HRP
P-0004996	P-0004996-T02-IM5	Non-Small Cell Lung Cancer	Lung Squamous Cell Carcinoma	3	1:DECEASED	Metastasis	Male	57	50-60	Combo	IMPACT410	Mediastinum	LUSC	Lung	1223	Matched	2.93616	HRP
P-0005021	P-0005021-T01-IM5	Bladder Cancer	Upper Tract Urothelial Carcinoma	213	0:LIVING	Primary	Male	68	61-70	PD-1/PDL-1	IMPACT410		UTUC	Upper Tract	896	Matched	207.489	HRD
P-0005039	P-0005039-T01-IM5	Melanoma	Cutaneous Melanoma	30	1:DECEASED	Metastasis	Female	78	>71	Combo	IMPACT410	Liver	SKCM	Skin	434	Matched	28.3829	HRD
P-0005048	P-0005048-T01-IM5	Non-Small Cell Lung Cancer	Lung Adenocarcinoma	4	0:LIVING	Primary	Female	70	61-70	Combo	IMPACT410		LUAD	Lung	965	Matched	3.91488	HRP
P-0005053	P-0005053-T01-IM5	Melanoma	Cutaneous Melanoma	13	0:LIVING	Metastasis	Male	57	50-60	Combo	IMPACT410	Lung	SKCM	Skin	998	Matched	11.7446	HRP
P-0005054	P-0005054-T01-IM5	Bladder Cancer	Upper Tract Urothelial Carcinoma	21	0:LIVING	Primary	Female	61	61-70	PD-1/PDL-1	IMPACT410		UTUC	Upper Tract	585	Unmatched	19.5744	HRP
P-0005062	P-0005062-T01-IM5	Melanoma	Melanoma of Unknown Primary	1	0:LIVING	Metastasis	Female	59	50-60	Combo	IMPACT410	Adrenal Gland	MUP	Cancer of Unknown Primary	585	Matched	0.97872	HRP
P-0005082	P-0005082-T01-IM5	Head and Neck Cancer	Oropharynx Squamous Cell Carcinoma		1:DECEASED	Metastasis	Male	60	50-60	PD-1/PDL-1	IMPACT410	Lymph Node	OPHSC	Oral Cavity	1183	Matched	0	HRP
P-0005109	P-0005109-T01-IM5	Melanoma	Cutaneous Melanoma	18	0:LIVING	Metastasis	Male	61	50-60	Combo	IMPACT410	Lymph Node, Regional	SKCM	Skin	497	Matched	16.6382	HRP
P-0005115	P-0005115-T01-IM5	Non-Small Cell Lung Cancer	Lung Squamous Cell Carcinoma	2	0:LIVING	Metastasis	Male	54	50-60	PD-1/PDL-1	IMPACT410	Neck	LUSC	Lung	539	Matched	1.95744	HRP
P-0005118	P-0005118-T01-IM5	Melanoma	Cutaneous Melanoma	18	0:LIVING	Metastasis	Male	76	>71	Combo	IMPACT410	Lymph Node, Regional	SKCM	Skin	813	Matched	16.6382	HRP
P-0005121	P-0005121-T02-IM5	Melanoma	Acral Melanoma	3	0:LIVING	Metastasis	Female	57	50-60	PD-1/PDL-1	IMPACT410	Lymph Node, Regional	ACRM	Skin	864	Matched	2.93616	HRP
P-0005129	P-0005129-T01-IM5	Melanoma	Cutaneous Melanoma	10	1:DECEASED	Metastasis	Female	90	>71	PD-1/PDL-1	IMPACT410	In-transit	SKCM	Skin	617	Matched	8.80848	HRP
P-0005131	P-0005131-T01-IM5	Breast Cancer	Breast Invasive Ductal Carcinoma	2	1:DECEASED	Metastasis	Female	68	61-70	CTLA4	IMPACT410	Lung	IDC	Breast	909	Matched	1.95744	HRP
P-0005132	P-0005132-T01-IM5	Colorectal Cancer	Colon Adenocarcinoma	7	0:LIVING	Metastasis	Male	56	50-60	PD-1/PDL-1	IMPACT410	Lung	COAD	Cecum	920	Matched	6.85104	HRP
P-0005141	P-0005141-T01-IM5	Glioma	Glioblastoma Multiforme	2	0:LIVING	Primary	Male	56	50-60	PD-1/PDL-1	IMPACT410		GBM	Brain	1015	Matched	0.97872	HRP
P-0005144	P-0005144-T01-IM5	Melanoma	Cutaneous Melanoma	7	1:DECEASED	Metastasis	Male	64	50-60	CTLA4	IMPACT410	Lymph Node, Regional	SKCM	Skin	612	Matched	5.87232	HRD
P-0005146	P-0005146-T01-IM5	Melanoma	Cutaneous Melanoma	9	0:LIVING	Metastasis	Female	78	>71	PD-1/PDL-1	IMPACT410	Subcutaneous Tissue	SKCM	Skin	704	Matched	8.80848	HRP
P-0005150	P-0005150-T01-IM5	Bladder Cancer	Upper Tract Urothelial Carcinoma	1	0:LIVING	Primary	Male	75	>71	PD-1/PDL-1	IMPACT410		UTUC	Upper Tract	342	Matched	0.97872	HRP
P-0005151	P-0005151-T01-IM5	Colorectal Cancer	Colon Adenocarcinoma	67	0:LIVING	Primary	Male	37	31-50	PD-1/PDL-1	IMPACT410		COAD	Ascending Colon	423	Matched	65.5742	HRD
P-0005157	P-0005157-T01-IM5	Melanoma	Uveal Melanoma	4	1:DECEASED	Metastasis	Male	25	<30	Combo	IMPACT410	Subcutaneous Tissue	UM	Eye	869	Matched	3.91488	HRD
P-0005159	P-0005159-T01-IM5	Melanoma	Cutaneous Melanoma	100	1:DECEASED	Primary	Male	83	>71	PD-1/PDL-1	IMPACT410		SKCM	Skin	844	Matched	99.8294	HRP
P-0005176	P-0005176-T01-IM5	Breast Cancer	Breast Invasive Ductal Carcinoma	2	1:DECEASED	Metastasis	Female	31	31-50	CTLA4	IMPACT410	Lymph Node	IDC	Breast	419	Matched	1.95744	HRP
P-0005177	P-0005177-T01-IM5	Renal Cell Carcinoma	Renal Clear Cell Carcinoma	1	1:DECEASED	Metastasis	Male	53	50-60	PD-1/PDL-1	IMPACT410	Lymph Node	CCRCC	Kidney	472	Matched	0.97872	HRP
P-0005180	P-0005180-T01-IM5	Melanoma	Acral Melanoma	2	1:DECEASED	Primary	Male	72	>71	PD-1/PDL-1	IMPACT410		ACRM	Foot	334	Matched	1.95744	HRP
P-0005187	P-0005187-T01-IM5	Renal Cell Carcinoma	Renal Clear Cell Carcinoma	7	0:LIVING	Metastasis	Female	44	31-50	Combo	IMPACT410	Lymph Node	CCRCC	Kidney	825	Matched	6.85104	HRD
P-0005201	P-0005201-T01-IM5	Melanoma	Head and Neck Mucosal Melanoma	9	0:LIVING	Metastasis	Male	55	50-60	Combo	IMPACT410	Lymph Node, Regional	HNMUCM	Conjunctiva	587	Matched	8.80848	HRP
P-0005222	P-0005222-T01-IM5	Melanoma	Melanoma of Unknown Primary	16	0:LIVING	Metastasis	Male	53	31-50	CTLA4	IMPACT410	Skin	MUP	Cancer of Unknown Primary	681	Matched	14.6808	HRP
P-0005226	P-0005226-T01-IM5	Renal Cell Carcinoma	Renal Clear Cell Carcinoma	3	1:DECEASED	Metastasis	Male	56	50-60	PD-1/PDL-1	IMPACT410	Bone	CCRCC	Kidney	945	Matched	2.93616	HRD
P-0005228	P-0005228-T01-IM5	Melanoma	Cutaneous Melanoma	94	0:LIVING	Metastasis	Male	76	>71	PD-1/PDL-1	IMPACT410	Subcutaneous Tissue	SKCM	Skin	459	Matched	91.9997	HRP
P-0005235	P-0005235-T01-IM5	Melanoma	Acral Melanoma	1	1:DECEASED	Metastasis	Male	61	50-60	Combo	IMPACT410	Lung	ACRM	Foot	804	Matched	0.97872	HRP
P-0005239	P-0005239-T01-IM5	Cancer of Unknown Primary	Squamous Cell Carcinoma, NOS	4	0:LIVING	Metastasis	Female	52	50-60	PD-1/PDL-1	IMPACT410	Retroperitoneum	SCCNOS	Cancer of Unknown Primary	901	Matched	3.91488	HRP
P-0005252	P-0005252-T01-IM5	Non-Small Cell Lung Cancer	Lung Adenocarcinoma	13	1:DECEASED	Primary	Female	79	>71	PD-1/PDL-1	IMPACT410		LUAD	Lung	56	Matched	12.7234	HRP
P-0005254	P-0005254-T01-IM5	Glioma	Glioblastoma Multiforme	2	1:DECEASED	Primary	Female	57	50-60	PD-1/PDL-1	IMPACT410		GBM	Brain	549	Matched	0.97872	HRP
P-0005260	P-0005260-T01-IM5	Melanoma	Cutaneous Melanoma	11	0:LIVING	Primary	Female	77	>71	PD-1/PDL-1	IMPACT410		SKCM	Skin	271	Matched	11.7446	HRP
P-0005266	P-0005266-T01-IM5	Bladder Cancer	Bladder Urothelial Carcinoma	6	0:LIVING	Metastasis	Male	68	61-70	PD-1/PDL-1	IMPACT410	Lymph Node	BLCA	Bladder	588	Matched	5.87232	HRP
P-0005271	P-0005271-T01-IM5	Renal Cell Carcinoma	Renal Clear Cell Carcinoma	8	1:DECEASED	Metastasis	Male	64	61-70	PD-1/PDL-1	IMPACT410	Skin	CCRCC	Kidney	678	Matched	7.82976	HRP
P-0005274	P-0005274-T01-IM5	Breast Cancer	Breast Invasive Ductal Carcinoma	6	1:DECEASED	Metastasis	Female	69	61-70	PD-1/PDL-1	IMPACT410	Chest Wall	IDC	Breast	685	Matched	5.87232	HRP
P-0005289	P-0005289-T01-IM5	Non-Small Cell Lung Cancer	Lung Adenocarcinoma	10	1:DECEASED	Metastasis	Male	68	61-70	PD-1/PDL-1	IMPACT410	Lymph Node	LUAD	Lung	202	Matched	9.7872	HRP
P-0005295	P-0005295-T01-IM5	Non-Small Cell Lung Cancer	Lung Adenocarcinoma	4	0:LIVING	Metastasis	Male	73	>71	PD-1/PDL-1	IMPACT410	Bone	LUAD	Lung	839	Matched	3.91488	HRP
P-0005304	P-0005304-T01-IM5	Melanoma	Anorectal Mucosal Melanoma	2	1:DECEASED	Primary	Female	47	31-50	Combo	IMPACT410		ARMM	Rectum	888	Matched	1.95744	HRP
P-0005309	P-0005309-T01-IM5	Cancer of Unknown Primary	Adenocarcinoma, NOS	26	1:DECEASED	Metastasis	Male	47	31-50	PD-1/PDL-1	IMPACT410	Lymph Node	ADNOS	Cancer of Unknown Primary	672	Matched	25.4467	HRP
P-0005320	P-0005320-T01-IM5	Non-Small Cell Lung Cancer	Lung Adenocarcinoma	8	1:DECEASED	Primary	Male	47	31-50	PD-1/PDL-1	IMPACT410		LUAD	Lung	709	Matched	7.82976	HRP
P-0005328	P-0005328-T01-IM5	Renal Cell Carcinoma	Renal Clear Cell Carcinoma	6	0:LIVING	Metastasis	Male	78	>71	PD-1/PDL-1	IMPACT410	Retroperitoneum	CCRCC	Kidney	718	Matched	5.87232	HRP
P-0005332	P-0005332-T01-IM5	Renal Cell Carcinoma	Renal Clear Cell Carcinoma	4	1:DECEASED	Primary	Female	66	61-70	PD-1/PDL-1	IMPACT410		CCRCC	Kidney	367	Matched	2.93616	HRP
P-0005352	P-0005352-T01-IM5	Melanoma	Cutaneous Melanoma	11	0:LIVING	Metastasis	Female	65	61-70	Combo	IMPACT410	Liver	SKCM	Skin	1101	Matched	7.82976	HRP
P-0005354	P-0005354-T01-IM5	Renal Cell Carcinoma	Renal Clear Cell Carcinoma	6	1:DECEASED	Metastasis	Male	60	50-60	PD-1/PDL-1	IMPACT410	Adrenal Gland	CCRCC	Kidney	521	Matched	5.87232	HRD
P-0005361	P-0005361-T01-IM5	Glioma	High-Grade Glioma, NOS	4	0:LIVING	Primary	Female	54	50-60	PD-1/PDL-1	IMPACT410		HGGNOS	Brain	855	Matched	2.93616	HRP
P-0005366	P-0005366-T01-IM5	Melanoma	Cutaneous Melanoma	151	1:DECEASED	Metastasis	Male	74	>71	PD-1/PDL-1	IMPACT410	Lung	SKCM	Skin	693	Matched	147.787	HRP
P-0005383	P-0005383-T01-IM5	Melanoma	Melanoma of Unknown Primary	21	0:LIVING	Metastasis	Male	41	31-50	PD-1/PDL-1	IMPACT410	Brain	MUP	Cancer of Unknown Primary	855	Matched	21.5318	HRP
P-0005421	P-0005421-T01-IM5	Melanoma	Cutaneous Melanoma	16	0:LIVING	Primary	Male	72	>71	PD-1/PDL-1	IMPACT410		SKCM	Skin	1404	Matched	14.6808	HRD
P-0005437	P-0005437-T01-IM5	Renal Cell Carcinoma	Renal Clear Cell Carcinoma		0:LIVING	Primary	Female	66	61-70	PD-1/PDL-1	IMPACT410		CCRCC	Kidney	648	Matched	0	HRP
P-0005456	P-0005456-T01-IM5	Non-Small Cell Lung Cancer	Lung Squamous Cell Carcinoma	6	1:DECEASED	Primary	Male	77	>71	PD-1/PDL-1	IMPACT410		LUSC	Lung	713	Matched	5.87232	HRP
P-0005458	P-0005458-T01-IM5	Renal Cell Carcinoma	Renal Clear Cell Carcinoma	4	0:LIVING	Primary	Female	63	61-70	PD-1/PDL-1	IMPACT410		CCRCC	Kidney	888	Matched	2.93616	HRP
P-0005464	P-0005464-T01-IM5	Non-Small Cell Lung Cancer	Lung Adenocarcinoma	7	1:DECEASED	Primary	Female	67	61-70	PD-1/PDL-1	IMPACT468		LUAD	Lung	896	Matched	6.85104	HRD
P-0005488	P-0005488-T01-IM5	Esophagogastric Cancer	Adenocarcinoma of the Gastroesophageal Junction	11	1:DECEASED	Primary	Male	58	50-60	PD-1/PDL-1	IMPACT410		GEJ	Esophagus	755	Matched	10.7659	HRP
P-0005489	P-0005489-T01-IM5	Bladder Cancer	Bladder Urothelial Carcinoma	13	1:DECEASED	Metastasis	Male	50	31-50	PD-1/PDL-1	IMPACT410	liver	BLCA	Bladder	739	Matched	11.7446	HRD
P-0005493	P-0005493-T01-IM5	Melanoma	Cutaneous Melanoma	8	0:LIVING	Metastasis	Male	27	<30	Combo	IMPACT410	Lymph Node, Regional	SKCM	Skin	1474	Matched	6.85104	HRP
P-0005494	P-0005494-T01-IM5	Renal Cell Carcinoma	Renal Clear Cell Carcinoma		0:LIVING	Metastasis	Male	72	>71	Combo	IMPACT410	Pancreas	CCRCC	Kidney	314	Matched	0	HRP
P-0005500	P-0005500-T01-IM5	Esophagogastric Cancer	Esophageal Adenocarcinoma	23	1:DECEASED	Primary	Male	62	61-70	CTLA4	IMPACT410		ESCA	GE Junction	501	Matched	24.468	HRD
P-0005510	P-0005510-T01-IM5	Non-Small Cell Lung Cancer	Lung Adenocarcinoma	6	0:LIVING	Primary	Female	69	61-70	PD-1/PDL-1	IMPACT410		LUAD	Lung	1384	Matched	5.87232	HRP
P-0005522	P-0005522-T01-IM5	Colorectal Cancer	Rectal Adenocarcinoma	7	0:LIVING	Metastasis	Female	73	>71	PD-1/PDL-1	IMPACT410	Lung	READ	Rectum	656	Matched	6.85104	HRP
P-0005534	P-0005534-T01-IM5	Cancer of Unknown Primary	Cancer of Unknown Primary	5	0:LIVING	Metastasis	Male	56	50-60	PD-1/PDL-1	IMPACT410	Mediastinum	CUP	Cancer of Unknown Primary	910	Matched	4.8936	HRP
P-0005539	P-0005539-T01-IM5	Glioma	Glioblastoma Multiforme	3	1:DECEASED	Primary	Female	50	50-60	PD-1/PDL-1	IMPACT410		GBM	Brain	1071	Matched	1.95744	HRP
P-0005553	P-0005553-T01-IM5	Non-Small Cell Lung Cancer	Lung Adenocarcinoma	5	1:DECEASED	Metastasis	Male	49	31-50	PD-1/PDL-1	IMPACT410	Liver	LUAD	Lung	1033	Matched	4.8936	HRP
P-0005579	P-0005579-T01-IM5	Non-Small Cell Lung Cancer	Poorly Differentiated Non-Small Cell Lung Cancer	2	1:DECEASED	Primary	Female	56	50-60	PD-1/PDL-1	IMPACT410		NSCLCPD	Lung	936	Matched	1.95744	HRP
P-0005583	P-0005583-T01-IM5	Melanoma	Cutaneous Melanoma	7	1:DECEASED	Metastasis	Female	25	<30	Combo	IMPACT410	Lymph Node, Regional	SKCM	Skin	864	Matched	5.87232	HRP
P-0005593	P-0005593-T01-IM5	Renal Cell Carcinoma	Renal Clear Cell Carcinoma	1	0:LIVING	Metastasis	Male	67	61-70	PD-1/PDL-1	IMPACT410	Lung	CCRCC	Kidney	499	Matched	0.97872	HRP
P-0005604	P-0005604-T01-IM5	Melanoma	Cutaneous Melanoma	6	0:LIVING	Metastasis	Male	33	31-50	Combo	IMPACT410	Lung	SKCM	Skin	1073	Matched	4.8936	HRP
P-0005627	P-0005627-T02-IM5	Bladder Cancer	Bladder Urothelial Carcinoma	28	0:LIVING	Primary	Male	69	61-70	PD-1/PDL-1	IMPACT410		BLCA	Bladder	864	Matched	26.4254	HRD
P-0005629	P-0005629-T02-IM5	Non-Small Cell Lung Cancer	Lung Adenocarcinoma	6	1:DECEASED	Primary	Female	81	>71	PD-1/PDL-1	IMPACT410		LUAD	Lung	472	Matched	5.87232	HRD
P-0005634	P-0005634-T01-IM5	Colorectal Cancer	Colon Adenocarcinoma	9	1:DECEASED	Metastasis	Male	34	31-50	CTLA4	IMPACT410	Liver	COAD	Sigmoid Colon	823	Matched	8.80848	HRP
P-0005635	P-0005635-T01-IM5	Glioma	Glioblastoma Multiforme	6	0:LIVING	Primary	Female	46	31-50	PD-1/PDL-1	IMPACT410		GBM	Brain	869	Matched	5.87232	HRD
P-0005641	P-0005641-T01-IM5	Renal Cell Carcinoma	Renal Clear Cell Carcinoma	2	1:DECEASED	Primary	Male	76	>71	PD-1/PDL-1	IMPACT410		CCRCC	Kidney	694	Matched	0.97872	HRP
P-0005650	P-0005650-T01-IM5	Bladder Cancer	Bladder Urothelial Carcinoma	5	1:DECEASED	Metastasis	Male	77	>71	Combo	IMPACT410	Epidural	BLCA	Bladder	95	Matched	3.91488	HRP
P-0005655	P-0005655-T01-IM5	Melanoma	Mucosal Melanoma of the Urethra	4	0:LIVING	Primary	Female	74	>71	PD-1/PDL-1	IMPACT410		URMM	Urethra	661	Matched	3.91488	HRD
P-0005682	P-0005682-T01-IM5	Renal Cell Carcinoma	Renal Clear Cell Carcinoma	4	1:DECEASED	Metastasis	Male	66	61-70	PD-1/PDL-1	IMPACT410	Liver	CCRCC	Kidney	740	Matched	3.91488	HRD
P-0005687	P-0005687-T01-IM5	Melanoma	Acral Melanoma	3	1:DECEASED	Metastasis	Male	53	50-60	PD-1/PDL-1	IMPACT410	Retroperitoneum	ACRM	Nailbed	564	Matched	1.95744	HRP
P-0005711	P-0005711-T01-IM5	Non-Small Cell Lung Cancer	Lung Adenocarcinoma	3	1:DECEASED	Metastasis	Male	47	31-50	PD-1/PDL-1	IMPACT468	Mediastinum	LUAD	Lung	723	Matched	2.93616	HRP
P-0005712	P-0005712-T01-IM5	Breast Cancer	Breast Invasive Ductal Carcinoma	4	0:LIVING	Primary	Female	43	31-50	CTLA4	IMPACT410		IDC	Breast	719	Matched	3.91488	HRP
P-0005719	P-0005719-T01-IM5	Renal Cell Carcinoma	Renal Clear Cell Carcinoma	4	0:LIVING	Metastasis	Male	71	61-70	PD-1/PDL-1	IMPACT410	Lung	CCRCC	Kidney	435	Matched	3.91488	HRD
P-0005721	P-0005721-T01-IM5	Non-Small Cell Lung Cancer	Lung Adenocarcinoma	7	1:DECEASED	Primary	Male	79	>71	PD-1/PDL-1	IMPACT410		LUAD	Lung	622	Matched	6.85104	HRP
P-0005725	P-0005725-T01-IM5	Melanoma	Melanoma of Unknown Primary	27	0:LIVING	Metastasis	Male	71	61-70	PD-1/PDL-1	IMPACT410	Bone	MUP	Cancer of Unknown Primary	924	Matched	25.4467	HRP
P-0005727	P-0005727-T01-IM5	Bladder Cancer	Upper Tract Urothelial Carcinoma	2	1:DECEASED	Metastasis	Male	51	50-60	Combo	IMPACT410	Liver	UTUC	Upper Tract	933	Matched	1.95744	HRP
P-0005731	P-0005731-T01-IM5	Bladder Cancer	Bladder Urothelial Carcinoma	25	1:DECEASED	Metastasis	Male	55	50-60	PD-1/PDL-1	IMPACT410	Liver	BLCA	Bladder	851	Matched	23.4893	HRD
P-0005733	P-0005733-T01-IM5	Melanoma	Melanoma of Unknown Primary	18	1:DECEASED	Metastasis	Female	66	61-70	CTLA4	IMPACT410	Lung	MUP	Cancer of Unknown Primary	636	Matched	17.617	HRP
P-0005747	P-0005747-T01-IM5	Renal Cell Carcinoma	Renal Clear Cell Carcinoma	3	0:LIVING	Metastasis	Male	69	61-70	PD-1/PDL-1	IMPACT410	Mediastinum	CCRCC	Kidney	457	Matched	2.93616	HRP
P-0005750	P-0005750-T01-IM5	Renal Cell Carcinoma	Renal Clear Cell Carcinoma	8	0:LIVING	Metastasis	Male	72	>71	PD-1/PDL-1	IMPACT410	Pancreas	CCRCC	Kidney	698	Matched	7.82976	HRP
P-0005752	P-0005752-T01-IM5	Non-Small Cell Lung Cancer	Lung Adenocarcinoma	4	1:DECEASED	Metastasis	Male	66	61-70	PD-1/PDL-1	IMPACT410	Liver	LUAD	Lung	846	Matched	3.91488	HRP
P-0005762	P-0005762-T01-IM5	Colorectal Cancer	Colorectal Adenocarcinoma	2	0:LIVING	Metastasis	Male	41	31-50	PD-1/PDL-1	IMPACT410	Liver	COADREAD	Colorectal NOS	1744	Matched	1.95744	HRP
P-0005783	P-0005783-T01-IM5	Cancer of Unknown Primary	Cancer of Unknown Primary	67	0:LIVING	Metastasis	Female	52	50-60	PD-1/PDL-1	IMPACT410	Chest Wall	CUP	Cancer of Unknown Primary	1005	Matched	65.5742	HRD
P-0005791	P-0005791-T01-IM5	Head and Neck Cancer	Head and Neck Squamous Cell Carcinoma	4	0:LIVING	Primary	Male	58	50-60	PD-1/PDL-1	IMPACT410		HNSC	Nasopharynx	788	Matched	3.91488	HRP
P-0005792	P-0005792-T01-IM5	Non-Small Cell Lung Cancer	Lung Squamous Cell Carcinoma	11	1:DECEASED	Metastasis	Male	59	50-60	PD-1/PDL-1	IMPACT410	Liver	LUSC	Lung	1406	Matched	10.7659	HRP
P-0005794	P-0005794-T01-IM5	Renal Cell Carcinoma	Renal Clear Cell Carcinoma	2	0:LIVING	Metastasis	Male	42	31-50	PD-1/PDL-1	IMPACT410	Lung	CCRCC	Kidney	335	Matched	1.95744	HRP
P-0005795	P-0005795-T01-IM5	Cancer of Unknown Primary	Cancer of Unknown Primary		1:DECEASED	Metastasis	Male	53	50-60	PD-1/PDL-1	IMPACT410	Lung	CUP	Cancer of Unknown Primary	794	Matched	0	HRP
P-0005808	P-0005808-T01-IM5	Renal Cell Carcinoma	Renal Clear Cell Carcinoma	5	0:LIVING	Primary	Male	41	31-50	PD-1/PDL-1	IMPACT410		CCRCC	Kidney	770	Matched	4.8936	HRP
P-0005822	P-0005822-T01-IM5	Renal Cell Carcinoma	Renal Clear Cell Carcinoma	3	1:DECEASED	Primary	Female	58	50-60	PD-1/PDL-1	IMPACT410		CCRCC	Kidney	662	Matched	2.93616	HRP
P-0005823	P-0005823-T01-IM5	Colorectal Cancer	Colon Adenocarcinoma	91	0:LIVING	Metastasis	Male	66	61-70	PD-1/PDL-1	IMPACT410	Mesentery	COAD	Ascending Colon	751	Matched	88.0848	HRD
P-0005842	P-0005842-T01-IM5	Bladder Cancer	Upper Tract Urothelial Carcinoma	41	0:LIVING	Metastasis	Male	64	61-70	PD-1/PDL-1	IMPACT410	Kidney	UTUC	Upper Tract	836	Matched	40.1275	HRD
P-0005848	P-0005848-T01-IM5	Non-Small Cell Lung Cancer	Lung Adenocarcinoma	18	0:LIVING	Metastasis	Female	80	>71	PD-1/PDL-1	IMPACT410	Adrenal Gland	LUAD	Lung	248	Matched	16.6382	HRP
P-0005851	P-0005851-T01-IM5	Non-Small Cell Lung Cancer	Poorly Differentiated Non-Small Cell Lung Cancer	21	0:LIVING	Primary	Male	80	>71	PD-1/PDL-1	IMPACT410		NSCLCPD	Lung	608	Matched	20.5531	HRD
P-0005855	P-0005855-T01-IM5	Breast Cancer	Breast Invasive Ductal Carcinoma	6	1:DECEASED	Metastasis	Female	57	50-60	CTLA4	IMPACT410	Bone	IDC	Breast	772	Matched	5.87232	HRP
P-0005869	P-0005869-T01-IM5	Head and Neck Cancer	Oropharynx Squamous Cell Carcinoma	2	1:DECEASED	Metastasis	Male	68	61-70	PD-1/PDL-1	IMPACT410	Lung	OPHSC	Oropharynx	790	Matched	1.95744	HRP
P-0005882	P-0005882-T01-IM5	Glioma	High-Grade Glioma, NOS	3	1:DECEASED	Primary	Male	56	50-60	PD-1/PDL-1	IMPACT410		HGGNOS	Brain	656	Matched	1.95744	HRP
P-0005897	P-0005897-T02-IM5	Non-Small Cell Lung Cancer	Lung Adenocarcinoma	6	1:DECEASED	Metastasis	Male	44	31-50	PD-1/PDL-1	IMPACT410	Mediastinum	LUAD	Lung	1061	Matched	5.87232	HRP
P-0005898	P-0005898-T01-IM5	Non-Small Cell Lung Cancer	Lung Squamous Cell Carcinoma	4	0:LIVING	Primary	Female	71	>71	PD-1/PDL-1	IMPACT410		LUSC	Lung	921	Matched	3.91488	HRP
P-0005912	P-0005912-T01-IM5	Glioma	Glioblastoma Multiforme	4	1:DECEASED	Primary	Male	56	50-60	PD-1/PDL-1	IMPACT410		GBM	Brain	909	Matched	2.93616	HRP
P-0005913	P-0005913-T01-IM5	Renal Cell Carcinoma	Renal Clear Cell Carcinoma	9	0:LIVING	Primary	Male	57	50-60	PD-1/PDL-1	IMPACT410		CCRCC	Kidney	367	Matched	8.80848	HRP
P-0005928	P-0005928-T01-IM5	Melanoma	Cutaneous Melanoma	19	0:LIVING	Metastasis	Male	68	61-70	PD-1/PDL-1	IMPACT410	Lung	SKCM	Skin	549	Matched	17.617	HRD
P-0005929	P-0005929-T01-IM5	Glioma	Glioblastoma Multiforme	6	1:DECEASED	Primary	Female	74	>71	PD-1/PDL-1	IMPACT410		GBM	Brain	771	Matched	5.87232	HRP
P-0005947	P-0005947-T01-IM5	Bladder Cancer	Upper Tract Urothelial Carcinoma	27	0:LIVING	Primary	Female	62	61-70	PD-1/PDL-1	IMPACT410		UTUC	Upper Tract	648	Matched	27.4042	HRD
P-0005954	P-0005954-T01-IM5	Renal Cell Carcinoma	Renal Clear Cell Carcinoma	3	0:LIVING	Primary	Male	59	50-60	PD-1/PDL-1	IMPACT410		CCRCC	Kidney	498	Matched	2.93616	HRP
P-0005958	P-0005958-T01-IM5	Renal Cell Carcinoma	Renal Clear Cell Carcinoma	4	0:LIVING	Primary	Male	66	61-70	Combo	IMPACT410		CCRCC	Kidney	642	Matched	3.91488	HRP
P-0005963	P-0005963-T01-IM5	Glioma	Glioblastoma Multiforme	3	1:DECEASED	Primary	Male	15	<30	PD-1/PDL-1	IMPACT410		GBM	Brain	1318	Matched	1.95744	HRP
P-0005965	P-0005965-T01-IM5	Renal Cell Carcinoma	Renal Clear Cell Carcinoma	5	0:LIVING	Primary	Female	62	61-70	PD-1/PDL-1	IMPACT410		CCRCC	Kidney	430	Matched	3.91488	HRP
P-0005971	P-0005971-T01-IM5	Melanoma	Cutaneous Melanoma	4	1:DECEASED	Metastasis	Female	25	<30	Combo	IMPACT410	Bone	SKCM	Skin	706	Matched	2.93616	HRP
P-0005981	P-0005981-T01-IM5	Non-Small Cell Lung Cancer	Lung Adenocarcinoma	10	0:LIVING	Metastasis	Male	61	50-60	PD-1/PDL-1	IMPACT410	Lymph Node	LUAD	Lung	1121	Matched	9.7872	HRP
P-0005998	P-0005998-T01-IM5	Colorectal Cancer	Colon Adenocarcinoma	4	1:DECEASED	Metastasis	Male	44	31-50	PD-1/PDL-1	IMPACT410	Liver	COAD	Sigmoid Colon	849	Matched	3.91488	HRP
P-0006008	P-0006008-T01-IM5	Head and Neck Cancer	Oral Cavity Squamous Cell Carcinoma	10	1:DECEASED	Primary	Male	63	61-70	PD-1/PDL-1	IMPACT410		OCSC	Oral Cavity	963	Matched	8.80848	HRD
P-0006026	P-0006026-T01-IM5	Esophagogastric Cancer	Stomach Adenocarcinoma	7	0:LIVING	Metastasis	Male	66	61-70	PD-1/PDL-1	IMPACT410	Falciform Ligament	STAD	Stomach	821	Matched	6.85104	HRP
P-0006034	P-0006034-T01-IM5	Melanoma	Cutaneous Melanoma	45	0:LIVING	Metastasis	Male	74	>71	Combo	IMPACT410	Lymph Node, Non-Regional	SKCM	Skin	752	Matched	43.0637	HRP
P-0006045	P-0006045-T01-IM5	Glioma	Glioblastoma Multiforme	3	1:DECEASED	Primary	Female	64	61-70	PD-1/PDL-1	IMPACT410		GBM	Brain	904	Matched	1.95744	HRP
P-0006046	P-0006046-T01-IM5	Non-Small Cell Lung Cancer	Lung Adenocarcinoma	21	0:LIVING	Primary	Male	59	50-60	PD-1/PDL-1	IMPACT410		LUAD	Lung	716	Matched	19.5744	HRP
P-0006047	P-0006047-T02-IM5	Non-Small Cell Lung Cancer	Lung Adenocarcinoma	2	0:LIVING	Metastasis	Female	63	61-70	PD-1/PDL-1	IMPACT410	Liver	LUAD	Lung	1146	Matched	1.95744	HRP
P-0006055	P-0006055-T01-IM5	Renal Cell Carcinoma	Renal Clear Cell Carcinoma	6	1:DECEASED	Metastasis	Female	47	31-50	Combo	IMPACT410	Brain	CCRCC	Kidney	985	Matched	5.87232	HRP
P-0006071	P-0006071-T01-IM5	Non-Small Cell Lung Cancer	Lung Adenocarcinoma	18	0:LIVING	Primary	Female	52	50-60	PD-1/PDL-1	IMPACT410		LUAD	Lung	752	Matched	19.5744	HRP
P-0006077	P-0006077-T01-IM5	Esophagogastric Cancer	Esophageal Squamous Cell Carcinoma	5	1:DECEASED	Metastasis	Female	77	>71	PD-1/PDL-1	IMPACT410	Thyroid	ESCC	Esophagus	1239	Matched	4.8936	HRP
P-0006084	P-0006084-T01-IM5	Non-Small Cell Lung Cancer	Lung Adenocarcinoma	7	1:DECEASED	Primary	Male	62	61-70	PD-1/PDL-1	IMPACT410		LUAD	Lung	885	Matched	6.85104	HRP
P-0006095	P-0006095-T01-IM5	Renal Cell Carcinoma	Unclassified Renal Cell Carcinoma	6	1:DECEASED	Primary	Male	65	61-70	PD-1/PDL-1	IMPACT410		URCC	Kidney	698	Matched	5.87232	HRP
P-0006097	P-0006097-T01-IM5	Bladder Cancer	Bladder Urothelial Carcinoma	8	0:LIVING	Primary	Male	76	>71	PD-1/PDL-1	IMPACT410		BLCA	Bladder	703	Matched	6.85104	HRP
P-0006109	P-0006109-T01-IM5	Melanoma	Uveal Melanoma	1	0:LIVING	Metastasis	Female	59	50-60	CTLA4	IMPACT410	Liver	UM	Eye	720	Matched	0.97872	HRD
P-0006114	P-0006114-T01-IM5	Non-Small Cell Lung Cancer	Lung Adenocarcinoma	3	1:DECEASED	Metastasis	Female	54	50-60	PD-1/PDL-1	IMPACT410	Lymph Node	LUAD	Lung	1179	Matched	2.93616	HRP
P-0006121	P-0006121-T01-IM5	Melanoma	Mucosal Melanoma of the Vulva/Vagina	3	0:LIVING	Metastasis	Female	81	>71	CTLA4	IMPACT410	Lung	VMM	Vagina	551	Matched	2.93616	HRP
P-0006155	P-0006155-T02-IM5	Melanoma	Cutaneous Melanoma	74	0:LIVING	Metastasis	Male	83	>71	PD-1/PDL-1	IMPACT410	Lung	SKCM	Skin	327	Matched	71.4465	HRP
P-0006177	P-0006177-T01-IM5	Melanoma	Cutaneous Melanoma	44	1:DECEASED	Metastasis	Male	62	61-70	PD-1/PDL-1	IMPACT410	Lymph Node, Regional	SKCM	Skin	1145	Matched	42.0849	HRP
P-0006192	P-0006192-T01-IM5	Melanoma	Cutaneous Melanoma	8	0:LIVING	Metastasis	Female	35	31-50	Combo	IMPACT410	Subcutaneous Tissue	SKCM	Skin	1088	Matched	6.85104	HRP
P-0006193	P-0006193-T01-IM5	Melanoma	Cutaneous Melanoma	11	1:DECEASED	Metastasis	Female	82	>71	Combo	IMPACT410	Lymph Node, Regional	SKCM	Skin	548	Matched	8.80848	HRP
P-0006213	P-0006213-T01-IM5	Colorectal Cancer	Colon Adenocarcinoma	9	1:DECEASED	Metastasis	Male	50	50-60	PD-1/PDL-1	IMPACT410	Liver	COAD	Cecum	937	Matched	8.80848	HRP
P-0006220	P-0006220-T01-IM5	Renal Cell Carcinoma	Unclassified Renal Cell Carcinoma	2	1:DECEASED	Primary	Male	90	61-70	PD-1/PDL-1	IMPACT410		URCC	Kidney	708	Matched	1.95744	HRP
P-0006221	P-0006221-T01-IM5	Non-Small Cell Lung Cancer	Lung Adenocarcinoma		1:DECEASED	Primary	Female	48	31-50	PD-1/PDL-1	IMPACT410		LUAD	Lung	753	Matched	0	HRP
P-0006222	P-0006222-T01-IM5	Renal Cell Carcinoma	Renal Clear Cell Carcinoma	5	1:DECEASED	Metastasis	Female	61	61-70	PD-1/PDL-1	IMPACT410	Adrenal Gland	CCRCC	Kidney	287	Matched	4.8936	HRP
P-0006227	P-0006227-T01-IM5	Breast Cancer	Breast Invasive Lobular Carcinoma	7	1:DECEASED	Metastasis	Female	43	31-50	PD-1/PDL-1	IMPACT410	Ovary	ILC	Breast	487	Matched	6.85104	HRP
P-0006239	P-0006239-T01-IM5	Renal Cell Carcinoma	Renal Clear Cell Carcinoma	4	0:LIVING	Primary	Male	72	>71	PD-1/PDL-1	IMPACT410		CCRCC	Kidney	709	Matched	2.93616	HRP
P-0006268	P-0006268-T01-IM5	Non-Small Cell Lung Cancer	Lung Adenocarcinoma	2	1:DECEASED	Metastasis	Male	71	>71	PD-1/PDL-1	IMPACT410	Lymph Node	LUAD	Lung	591	Matched	1.95744	HRP
P-0006270	P-0006270-T01-IM5	Bladder Cancer	Upper Tract Urothelial Carcinoma	4	1:DECEASED	Primary	Female	73	>71	PD-1/PDL-1	IMPACT410		UTUC	Upper Tract	749	Matched	2.93616	HRP
P-0006281	P-0006281-T01-IM5	Bladder Cancer	Bladder Urothelial Carcinoma	25	0:LIVING	Metastasis	Male	75	>71	Combo	IMPACT410	Soft Tissue	BLCA	Bladder	233	Matched	24.468	HRD
P-0006282	P-0006282-T02-IM5	Renal Cell Carcinoma	Renal Clear Cell Carcinoma	3	1:DECEASED	Primary	Male	61	61-70	PD-1/PDL-1	IMPACT410		CCRCC	Kidney	676	Matched	2.93616	HRD
P-0006294	P-0006294-T01-IM5	Non-Small Cell Lung Cancer	Lung Adenocarcinoma	4	1:DECEASED	Primary	Female	63	61-70	PD-1/PDL-1	IMPACT410		LUAD	Lung	586	Matched	3.91488	HRP
P-0006318	P-0006318-T01-IM5	Esophagogastric Cancer	Stomach Adenocarcinoma	1	1:DECEASED	Metastasis	Female	25	<30	PD-1/PDL-1	IMPACT410	Ovary	STAD	Stomach	891	Matched	0.97872	HRP
P-0006321	P-0006321-T01-IM5	Non-Small Cell Lung Cancer	Lung Adenocarcinoma	3	1:DECEASED	Primary	Male	64	61-70	PD-1/PDL-1	IMPACT410		LUAD	Lung	351	Matched	2.93616	HRP
P-0006330	P-0006330-T01-IM5	Cancer of Unknown Primary	Cancer of Unknown Primary	2	1:DECEASED	Metastasis	Male	45	31-50	PD-1/PDL-1	IMPACT410	Mediastinum	CUP	Cancer of Unknown Primary	178	Matched	1.95744	HRP
P-0006334	P-0006334-T01-IM5	Renal Cell Carcinoma	Renal Clear Cell Carcinoma	3	0:LIVING	Metastasis	Female	53	50-60	PD-1/PDL-1	IMPACT410	Lymph Node	CCRCC	Kidney	688	Matched	2.93616	HRD
P-0006339	P-0006339-T01-IM5	Melanoma	Cutaneous Melanoma	66	0:LIVING	Metastasis	Female	64	61-70	PD-1/PDL-1	IMPACT410	Liver	SKCM	Skin	1647	Matched	63.6168	HRP
P-0006343	P-0006343-T01-IM5	Non-Small Cell Lung Cancer	Lung Adenocarcinoma	6	0:LIVING	Primary	Female	61	50-60	PD-1/PDL-1	IMPACT410		LUAD	Lung	747	Matched	5.87232	HRP
P-0006381	P-0006381-T01-IM5	Renal Cell Carcinoma	Renal Clear Cell Carcinoma	2	1:DECEASED	Metastasis	Male	63	61-70	PD-1/PDL-1	IMPACT410	Bone	CCRCC	Kidney	608	Matched	1.95744	HRP
P-0006392	P-0006392-T01-IM5	Renal Cell Carcinoma	Renal Clear Cell Carcinoma	4	0:LIVING	Primary	Male	72	>71	PD-1/PDL-1	IMPACT410		CCRCC	Kidney	666	Matched	3.91488	HRP
P-0006414	P-0006414-T01-IM5	Esophagogastric Cancer	Esophageal Squamous Cell Carcinoma	7	0:LIVING	Primary	Female	70	61-70	PD-1/PDL-1	IMPACT410		ESCC	Esophagus	998	Matched	6.85104	HRP
P-0006415	P-0006415-T01-IM5	Non-Small Cell Lung Cancer	Lung Adenocarcinoma	5	1:DECEASED	Primary	Male	85	>71	PD-1/PDL-1	IMPACT410		LUAD	Lung	301	Matched	4.8936	HRP
P-0006416	P-0006416-T01-IM5	Glioma	Glioblastoma Multiforme	3	1:DECEASED	Primary	Male	64	61-70	PD-1/PDL-1	IMPACT410		GBM	Brain	752	Matched	1.95744	HRP
P-0006428	P-0006428-T01-IM5	Glioma	Astrocytoma	8	1:DECEASED	Primary	Female	21	<30	PD-1/PDL-1	IMPACT410		ASTR	Brain	234	Matched	6.85104	HRP
P-0006439	P-0006439-T01-IM5	Head and Neck Cancer	Larynx Squamous Cell Carcinoma	5	0:LIVING	Primary	Male	60	61-70	PD-1/PDL-1	IMPACT410		LXSC	Larynx	722	Matched	4.8936	HRP
P-0006441	P-0006441-T01-IM5	Glioma	Glioblastoma Multiforme	5	1:DECEASED	Primary	Male	57	50-60	PD-1/PDL-1	IMPACT410		GBM	Brain	1164	Matched	3.91488	HRP
P-0006467	P-0006467-T01-IM5	Melanoma	Cutaneous Melanoma	3	0:LIVING	Metastasis	Male	73	>71	Combo	IMPACT410	Liver	SKCM	Foot	818	Matched	2.93616	HRP
P-0006476	P-0006476-T01-IM5	Melanoma	Cutaneous Melanoma	13	1:DECEASED	Metastasis	Male	43	31-50	CTLA4	IMPACT410	Small Bowel	SKCM	Skin	638	Matched	11.7446	HRP
P-0006488	P-0006488-T01-IM5	Melanoma	Cutaneous Melanoma	6	0:LIVING	Metastasis	Female	73	61-70	Combo	IMPACT410	Spleen	SKCM	Skin	839	Matched	7.82976	HRP
P-0006498	P-0006498-T01-IM5	Renal Cell Carcinoma	Renal Clear Cell Carcinoma		1:DECEASED	Metastasis	Male	60	50-60	PD-1/PDL-1	IMPACT410	Lung	CCRCC	Kidney	216	Matched	0	HRP
P-0006500	P-0006500-T01-IM5	Glioma	Glioblastoma Multiforme	6	1:DECEASED	Primary	Male	57	50-60	PD-1/PDL-1	IMPACT410		GBM	Brain	674	Matched	4.8936	HRP
P-0006503	P-0006503-T01-IM5	Renal Cell Carcinoma	Renal Clear Cell Carcinoma	5	1:DECEASED	Metastasis	Male	59	50-60	Combo	IMPACT410	Chest Wall	CCRCC	Kidney	687	Matched	4.8936	HRP
P-0006510	P-0006510-T01-IM5	Renal Cell Carcinoma	Renal Clear Cell Carcinoma	18	0:LIVING	Metastasis	Female	69	61-70	PD-1/PDL-1	IMPACT410	Lung	CCRCC	Kidney	587	Matched	17.617	HRP
P-0006516	P-0006516-T01-IM5	Non-Small Cell Lung Cancer	Lung Adenocarcinoma	2	1:DECEASED	Primary	Male	73	>71	PD-1/PDL-1	IMPACT410		LUAD	Lung	888	Matched	1.95744	HRP
P-0006525	P-0006525-T01-IM5	Head and Neck Cancer	Oropharynx Squamous Cell Carcinoma	4	1:DECEASED	Metastasis	Female	66	61-70	PD-1/PDL-1	IMPACT410	Bone	OPHSC	Oropharynx	339	Matched	3.91488	HRP
P-0006528	P-0006528-T01-IM5	Cancer of Unknown Primary	Cancer of Unknown Primary	7	1:DECEASED	Metastasis	Female	66	61-70	PD-1/PDL-1	IMPACT410	Larynx	CUP	Cancer of Unknown Primary	166	Matched	6.85104	HRP
P-0006535	P-0006535-T01-IM5	Bladder Cancer	Sarcomatoid Carcinoma of the Urinary Bladder	6	1:DECEASED	Metastasis	Female	57	50-60	PD-1/PDL-1	IMPACT410	Pelvis	SCB	Bladder	899	Matched	4.8936	HRP
P-0006539	P-0006539-T01-IM5	Renal Cell Carcinoma	Renal Clear Cell Carcinoma	5	1:DECEASED	Primary	Male	44	31-50	Combo	IMPACT410		CCRCC	Kidney	943	Matched	4.8936	HRP
P-0006541	P-0006541-T01-IM5	Melanoma	Melanoma of Unknown Primary	34	1:DECEASED	Metastasis	Male	81	>71	PD-1/PDL-1	IMPACT410	Axilla	MUP	Cancer of Unknown Primary	863	Matched	33.2765	HRP
P-0006542	P-0006542-T01-IM5	Renal Cell Carcinoma	Renal Clear Cell Carcinoma	10	0:LIVING	Primary	Male	72	>71	Combo	IMPACT410		CCRCC	Kidney	1061	Matched	9.7872	HRP
P-0006545	P-0006545-T01-IM5	Glioma	Glioblastoma Multiforme	5	1:DECEASED	Primary	Male	25	<30	PD-1/PDL-1	IMPACT410		GBM	Brain	681	Matched	4.8936	HRD
P-0006546	P-0006546-T01-IM5	Glioma	Glioblastoma Multiforme	7	0:LIVING	Primary	Male	29	<30	PD-1/PDL-1	IMPACT410		GBM	Brain	816	Matched	6.85104	HRD
P-0006550	P-0006550-T01-IM5	Renal Cell Carcinoma	Renal Clear Cell Carcinoma	2	0:LIVING	Primary	Male	47	31-50	PD-1/PDL-1	IMPACT410		CCRCC	Kidney	683	Matched	1.95744	HRP
P-0006557	P-0006557-T01-IM5	Renal Cell Carcinoma	Renal Clear Cell Carcinoma	9	0:LIVING	Metastasis	Male	71	61-70	PD-1/PDL-1	IMPACT410	Lung	CCRCC	Kidney	916	Matched	8.80848	HRP
P-0006570	P-0006570-T01-IM5	Bladder Cancer	Bladder Urothelial Carcinoma	3	1:DECEASED	Primary	Male	61	61-70	PD-1/PDL-1	IMPACT410		BLCA	Bladder	662	Matched	2.93616	HRP
P-0006572	P-0006572-T01-IM5	Non-Small Cell Lung Cancer	Lung Adenocarcinoma		0:LIVING	Metastasis	Male	73	>71	PD-1/PDL-1	IMPACT410	Lymph Node	LUAD	Lung	501	Matched	0	HRP
P-0006582	P-0006582-T01-IM5	Non-Small Cell Lung Cancer	Lung Adenocarcinoma	5	0:LIVING	Metastasis	Female	72	>71	PD-1/PDL-1	IMPACT410	Lymph Node	LUAD	Lung	814	Matched	4.8936	HRP
P-0006586	P-0006586-T01-IM5	Renal Cell Carcinoma	Renal Clear Cell Carcinoma	4	1:DECEASED	Primary	Male	64	61-70	PD-1/PDL-1	IMPACT410		CCRCC	Kidney	595	Matched	3.91488	HRD
P-0006587	P-0006587-T01-IM5	Colorectal Cancer	Colon Adenocarcinoma	11	0:LIVING	Primary	Male	51	50-60	PD-1/PDL-1	IMPACT410		COAD	Ascending Colon	1110	Matched	10.7659	HRP
P-0006628	P-0006628-T01-IM5	Bladder Cancer	Bladder Urothelial Carcinoma	5	0:LIVING	Primary	Male	65	61-70	PD-1/PDL-1	IMPACT410		BLCA	Bladder	219	Matched	3.91488	HRP
P-0006639	P-0006639-T01-IM5	Renal Cell Carcinoma	Renal Clear Cell Carcinoma	3	0:LIVING	Primary	Male	63	61-70	PD-1/PDL-1	IMPACT410		CCRCC	Kidney	586	Matched	2.93616	HRP
P-0006641	P-0006641-T01-IM5	Head and Neck Cancer	Oropharynx Squamous Cell Carcinoma	5	1:DECEASED	Metastasis	Female	75	>71	PD-1/PDL-1	IMPACT410	Liver	OPHSC	Oropharynx	869	Matched	4.8936	HRP
P-0006642	P-0006642-T01-IM5	Non-Small Cell Lung Cancer	Lung Adenocarcinoma	21	1:DECEASED	Metastasis	Female	67	61-70	PD-1/PDL-1	IMPACT410	Lymph Node	LUAD	Lung	1100	Matched	20.5531	HRP
P-0006653	P-0006653-T01-IM5	Renal Cell Carcinoma	Renal Clear Cell Carcinoma	5	1:DECEASED	Primary	Female	62	50-60	PD-1/PDL-1	IMPACT410		CCRCC	Kidney	889	Matched	4.8936	HRP
P-0006667	P-0006667-T01-IM5	Glioma	Anaplastic Astrocytoma	4	1:DECEASED	Primary	Male	58	50-60	PD-1/PDL-1	IMPACT410		AASTR	Brain	788	Matched	2.93616	HRP
P-0006672	P-0006672-T01-IM5	Glioma	Glioblastoma Multiforme	6	1:DECEASED	Primary	Male	45	31-50	PD-1/PDL-1	IMPACT410		GBM	Brain	705	Matched	4.8936	HRP
P-0006674	P-0006674-T01-IM5	Non-Small Cell Lung Cancer	Large Cell Neuroendocrine Carcinoma	17	1:DECEASED	Metastasis	Female	66	61-70	PD-1/PDL-1	IMPACT410	Brain	LUNE	Lung	723	Matched	16.6382	HRP
P-0006708	P-0006708-T01-IM5	Colorectal Cancer	Colon Adenocarcinoma	10	1:DECEASED	Metastasis	Female	34	31-50	PD-1/PDL-1	IMPACT410	Liver	COAD	Sigmoid Colon	779	Matched	9.7872	HRP
P-0006713	P-0006713-T01-IM5	Non-Small Cell Lung Cancer	Lung Adenocarcinoma	46	0:LIVING	Metastasis	Female	52	50-60	PD-1/PDL-1	IMPACT410	Liver	LUAD	Lung	946	Matched	45.0211	HRD
P-0006719	P-0006719-T01-IM5	Melanoma	Cutaneous Melanoma	38	0:LIVING	Metastasis	Female	90	>71	PD-1/PDL-1	IMPACT410	Lymph Node, Regional	SKCM	Skin	927	Matched	38.1701	HRP
P-0006724	P-0006724-T01-IM5	Non-Small Cell Lung Cancer	Poorly Differentiated Non-Small Cell Lung Cancer	24	0:LIVING	Metastasis	Female	48	31-50	PD-1/PDL-1	IMPACT410	Brain	NSCLCPD	Lung	704	Matched	23.4893	HRD
P-0006728	P-0006728-T01-IM5	Non-Small Cell Lung Cancer	Lung Adenocarcinoma	14	1:DECEASED	Metastasis	Female	76	>71	PD-1/PDL-1	IMPACT410	Lymph Node	LUAD	Lung	647	Unmatched	13.7021	HRP
P-0006731	P-0006731-T01-IM5	Melanoma	Melanoma of Unknown Primary	16	0:LIVING	Metastasis	Female	52	50-60	Combo	IMPACT410	Lymph Node, Non-Regional	MUP	Cancer of Unknown Primary	933	Matched	14.6808	HRP
P-0006735	P-0006735-T01-IM5	Colorectal Cancer	Colon Adenocarcinoma	4	0:LIVING	Metastasis	Male	71	>71	PD-1/PDL-1	IMPACT410	Liver	COAD	Sigmoid Colon	823	Matched	3.91488	HRP
P-0006738	P-0006738-T01-IM5	Renal Cell Carcinoma	Renal Clear Cell Carcinoma	4	0:LIVING	Metastasis	Male	56	50-60	PD-1/PDL-1	IMPACT410	Adrenal Gland	CCRCC	Kidney	1022	Matched	3.91488	HRP
P-0006743	P-0006743-T01-IM5	Colorectal Cancer	Colon Adenocarcinoma	6	0:LIVING	Metastasis	Female	34	31-50	PD-1/PDL-1	IMPACT410	Liver	COAD	Rectosigmoid Colon	825	Matched	5.87232	HRD
P-0006746	P-0006746-T01-IM5	Renal Cell Carcinoma	Translocation-Associated Renal Cell Carcinoma		1:DECEASED	Metastasis	Female	16	<30	PD-1/PDL-1	IMPACT410	Lymph Node	TRCC	Kidney	1141	Matched	0	HRP
P-0006762	P-0006762-T02-IM5	Renal Cell Carcinoma	Renal Clear Cell Carcinoma	4	1:DECEASED	Metastasis	Female	64	50-60	PD-1/PDL-1	IMPACT410	Pancreatic Head	CCRCC	Kidney	176	Matched	3.91488	HRP
P-0006765	P-0006765-T01-IM5	Cancer of Unknown Primary	Cancer of Unknown Primary	4	1:DECEASED	Metastasis	Female	54	50-60	PD-1/PDL-1	IMPACT410	Lymph Node	CUP	Cancer of Unknown Primary	1373	Matched	3.91488	HRP
P-0006768	P-0006768-T01-IM5	Non-Small Cell Lung Cancer	Lung Adenocarcinoma	8	0:LIVING	Primary	Male	66	61-70	PD-1/PDL-1	IMPACT410		LUAD	Lung	1424	Matched	7.82976	HRP
P-0006773	P-0006773-T01-IM5	Melanoma	Anorectal Mucosal Melanoma	5	1:DECEASED	Primary	Female	67	61-70	PD-1/PDL-1	IMPACT410		ARMM	Anus	756	Matched	4.8936	HRP
P-0006800	P-0006800-T01-IM5	Bladder Cancer	Bladder Urothelial Carcinoma	9	1:DECEASED	Metastasis	Male	80	>71	PD-1/PDL-1	IMPACT410	Liver	BLCA	Bladder	645	Matched	7.82976	HRP
P-0006826	P-0006826-T01-IM5	Head and Neck Cancer	Oral Cavity Squamous Cell Carcinoma	5	1:DECEASED	Metastasis	Male	58	50-60	PD-1/PDL-1	IMPACT410	Lung	OCSC	Oral Cavity	822	Matched	4.8936	HRP
P-0006842	P-0006842-T01-IM5	Breast Cancer	Breast Invasive Ductal Carcinoma	6	1:DECEASED	Metastasis	Female	44	31-50	Combo	IMPACT410	Liver	IDC	Breast	961	Matched	5.87232	HRP
P-0006845	P-0006845-T01-IM5	Melanoma	Cutaneous Melanoma	5	0:LIVING	Metastasis	Male	64	61-70	PD-1/PDL-1	IMPACT410	Liver	SKCM	Skin	553	Matched	5.87232	HRP
P-0006848	P-0006848-T01-IM5	Glioma	Gliosarcoma	7	1:DECEASED	Primary	Female	53	50-60	PD-1/PDL-1	IMPACT410		GSARC	Brain	902	Matched	5.87232	HRP
P-0006869	P-0006869-T01-IM5	Esophagogastric Cancer	Stomach Adenocarcinoma	2	1:DECEASED	Metastasis	Male	70	>71	PD-1/PDL-1	IMPACT410	Abdomen	STAD	Stomach	647	Matched	1.95744	HRD
P-0006895	P-0006895-T01-IM5	Non-Small Cell Lung Cancer	Lung Adenocarcinoma	37	0:LIVING	Metastasis	Male	65	61-70	PD-1/PDL-1	IMPACT410	Adrenal	LUAD	Lung	882	Matched	36.2126	HRP
P-0006904	P-0006904-T01-IM5	Renal Cell Carcinoma	Renal Clear Cell Carcinoma	2	0:LIVING	Metastasis	Male	52	31-50	PD-1/PDL-1	IMPACT410	Brain	CCRCC	Kidney	378	Matched	1.95744	HRP
P-0006911	P-0006911-T01-IM5	Esophagogastric Cancer	Stomach Adenocarcinoma		1:DECEASED	Metastasis	Male	40	31-50	PD-1/PDL-1	IMPACT410	Lung	STAD	Stomach	621	Matched	0	HRP
P-0006933	P-0006933-T01-IM5	Colorectal Cancer	Colon Adenocarcinoma	5	1:DECEASED	Primary	Female	56	50-60	PD-1/PDL-1	IMPACT410		COAD	Sigmoid Colon	659	Matched	4.8936	HRP
P-0006934	P-0006934-T01-IM5	Bladder Cancer	Urethral Urothelial Carcinoma	5	0:LIVING	Primary	Male	63	61-70	PD-1/PDL-1	IMPACT410		UCU	Urethra	893	Matched	4.8936	HRP
P-0006935	P-0006935-T01-IM5	Renal Cell Carcinoma	Renal Clear Cell Carcinoma	3	1:DECEASED	Primary	Male	48	31-50	PD-1/PDL-1	IMPACT410		CCRCC	Kidney	914	Matched	2.93616	HRP
P-0006946	P-0006946-T01-IM5	Melanoma	Acral Melanoma	3	1:DECEASED	Primary	Male	51	31-50	CTLA4	IMPACT410		ACRM	Skin	666	Matched	2.93616	HRP
P-0006952	P-0006952-T01-IM5	Melanoma	Cutaneous Melanoma	18	0:LIVING	Metastasis	Male	49	31-50	CTLA4	IMPACT410		SKCM	Skin	1130	Matched	17.617	HRP
P-0006954	P-0006954-T01-IM5	Non-Small Cell Lung Cancer	Lung Adenocarcinoma	8	1:DECEASED	Primary	Female	67	61-70	PD-1/PDL-1	IMPACT410		LUAD	Lung	691	Matched	7.82976	HRP
P-0006959	P-0006959-T01-IM5	Renal Cell Carcinoma	Renal Clear Cell Carcinoma	2	0:LIVING	Metastasis	Male	53	50-60	Combo	IMPACT410	Lung	CCRCC	Kidney	793	Matched	1.95744	HRP
P-0006970	P-0006970-T01-IM5	Glioma	Glioblastoma Multiforme	5	1:DECEASED	Primary	Male	48	31-50	PD-1/PDL-1	IMPACT410		GBM	Brain	881	Matched	4.8936	HRD
P-0006971	P-0006971-T01-IM5	Melanoma	Uveal Melanoma	2	1:DECEASED	Metastasis	Male	62	61-70	CTLA4	IMPACT410	Liver	UM	Eye	893	Matched	1.95744	HRD
P-0006973	P-0006973-T01-IM5	Melanoma	Cutaneous Melanoma	12	0:LIVING	Metastasis	Male	52	31-50	PD-1/PDL-1	IMPACT410	Pelvis	SKCM	Skin	812	Matched	10.7659	HRP
P-0006993	P-0006993-T01-IM5	Non-Small Cell Lung Cancer	Lung Adenocarcinoma	8	1:DECEASED	Primary	Male	68	61-70	PD-1/PDL-1	IMPACT410		LUAD	Lung	597	Matched	7.82976	HRP
P-0007010	P-0007010-T01-IM5	Glioma	Glioblastoma Multiforme	1	1:DECEASED	Primary	Male	17	<30	PD-1/PDL-1	IMPACT410		GBM	Brain	908	Matched	0.97872	HRP
P-0007014	P-0007014-T01-IM5	Breast Cancer	Breast Invasive Ductal Carcinoma	3	1:DECEASED	Primary	Female	44	31-50	CTLA4	IMPACT410		IDC	Breast	521	Matched	2.93616	HRP
P-0007051	P-0007051-T01-IM5	Non-Small Cell Lung Cancer	Lung Adenocarcinoma	14	1:DECEASED	Metastasis	Male	71	>71	PD-1/PDL-1	IMPACT410	Liver	LUAD	Lung	715	Matched	13.7021	HRP
P-0007061	P-0007061-T01-IM5	Melanoma	Uveal Melanoma	2	0:LIVING	Metastasis	Female	64	61-70	Combo	IMPACT410	Liver	UM	Eye	928	Matched	1.95744	HRD
P-0007068	P-0007068-T01-IM5	Non-Small Cell Lung Cancer	Lung Squamous Cell Carcinoma	9	1:DECEASED	Metastasis	Male	65	61-70	PD-1/PDL-1	IMPACT410	Lymph Node	LUSC	Lung	931	Matched	8.80848	HRP
P-0007081	P-0007081-T02-IM5	Colorectal Cancer	Colon Adenocarcinoma	3	1:DECEASED	Metastasis	Male	49	31-50	PD-1/PDL-1	IMPACT410	Liver	COAD	Descending Colon	1146	Matched	2.93616	HRP
P-0007083	P-0007083-T02-IM6	Non-Small Cell Lung Cancer	Lung Adenocarcinoma	16	1:DECEASED	Primary	Male	76	>71	PD-1/PDL-1	IMPACT468		LUAD	Lung	520	Matched	12.9705	HRP
P-0007088	P-0007088-T02-IM5	Non-Small Cell Lung Cancer	Lung Adenocarcinoma	5	1:DECEASED	Metastasis	Female	45	31-50	PD-1/PDL-1	IMPACT410	Liver	LUAD	Lung	919	Matched	4.8936	HRP
P-0007090	P-0007090-T02-IM5	Colorectal Cancer	Colon Adenocarcinoma	5	1:DECEASED	Metastasis	Male	52	50-60	PD-1/PDL-1	IMPACT410	Liver	COAD	Transverse Colon	758	Matched	4.8936	HRP
P-0007099	P-0007099-T01-IM5	Non-Small Cell Lung Cancer	Lung Adenocarcinoma	11	1:DECEASED	Metastasis	Female	78	>71	PD-1/PDL-1	IMPACT410	Back	LUAD	Lung	963	Matched	10.7659	HRD
P-0007101	P-0007101-T02-IM5	Non-Small Cell Lung Cancer	Lung Adenocarcinoma	12	1:DECEASED	Primary	Male	76	>71	PD-1/PDL-1	IMPACT410		LUAD	Lung	513	Matched	11.7446	HRP
P-0007104	P-0007104-T01-IM5	Glioma	Glioblastoma Multiforme	4	0:LIVING	Primary	Male	70	61-70	PD-1/PDL-1	IMPACT410		GBM	Brain	1003	Matched	3.91488	HRP
P-0007114	P-0007114-T01-IM5	Non-Small Cell Lung Cancer	Lung Adenocarcinoma	9	1:DECEASED	Metastasis	Male	77	>71	PD-1/PDL-1	IMPACT410	Lymph Node	LUAD	Lung	970	Matched	8.80848	HRP
P-0007118	P-0007118-T01-IM5	Esophagogastric Cancer	Esophageal Squamous Cell Carcinoma	7	0:LIVING	Primary	Female	59	50-60	PD-1/PDL-1	IMPACT410		ESCC	Esophagus	1232	Matched	6.85104	HRP
P-0007119	P-0007119-T01-IM5	Non-Small Cell Lung Cancer	Lung Adenocarcinoma	23	0:LIVING	Primary	Male	61	61-70	PD-1/PDL-1	IMPACT410		LUAD	Lung	562	Matched	22.5106	HRP
P-0007121	P-0007121-T01-IM5	Non-Small Cell Lung Cancer	Lung Adenocarcinoma	8	0:LIVING	Primary	Female	59	50-60	PD-1/PDL-1	IMPACT410		LUAD	Lung	851	Matched	7.82976	HRP
P-0007123	P-0007123-T01-IM5	Non-Small Cell Lung Cancer	Lung Adenocarcinoma	9	0:LIVING	Metastasis	Female	67	61-70	PD-1/PDL-1	IMPACT410	Lymph Node	LUAD	Lung	861	Matched	8.80848	HRP
P-0007124	P-0007124-T01-IM5	Glioma	Low-Grade Glioma, NOS	5	1:DECEASED	Primary	Male	41	31-50	PD-1/PDL-1	IMPACT410		LGGNOS	Brain	311	Matched	4.8936	HRP
P-0007127	P-0007127-T01-IM5	Breast Cancer	Breast Invasive Ductal Carcinoma	4	1:DECEASED	Metastasis	Female	73	>71	CTLA4	IMPACT410	Lung	IDC	Breast	601	Matched	3.91488	HRP
P-0007142	P-0007142-T01-IM5	Melanoma	Cutaneous Melanoma	5	0:LIVING	Metastasis	Male	60	50-60	PD-1/PDL-1	IMPACT410	Lymph Node, Regional	SKCM	Skin	368	Matched	4.8936	HRP
P-0007210	P-0007210-T01-IM5	Renal Cell Carcinoma	Renal Clear Cell Carcinoma	4	1:DECEASED	Primary	Female	68	61-70	PD-1/PDL-1	IMPACT410		CCRCC	Kidney	766	Matched	2.93616	HRP
P-0007220	P-0007220-T01-IM5	Head and Neck Cancer	Head and Neck Squamous Cell Carcinoma	11	0:LIVING	Metastasis	Male	67	61-70	PD-1/PDL-1	IMPACT410	Lung	HNSC	Maxilla	1013	Matched	9.7872	HRP
P-0007232	P-0007232-T01-IM5	Melanoma	Cutaneous Melanoma		0:LIVING	Metastasis	Male	57	50-60	PD-1/PDL-1	IMPACT468	Lymph Node, Regional	SKCM	Skin	753	Matched	0	HRP
P-0007235	P-0007235-T01-IM5	Melanoma	Mucosal Melanoma of the Esophagus	9	1:DECEASED	Primary	Female	72	>71	Combo	IMPACT410		ESMM	Esophagus	924	Matched	8.80848	HRD
P-0007238	P-0007238-T01-IM5	Melanoma	Cutaneous Melanoma	3	0:LIVING	Metastasis	Male	30	<30	PD-1/PDL-1	IMPACT410	In-transit	SKCM	Skin	571	Matched	1.95744	HRP
P-0007274	P-0007274-T01-IM5	Bladder Cancer	Urethral Adenocarcinoma	3	0:LIVING	Metastasis	Male	55	50-60	PD-1/PDL-1	IMPACT410	Lung	UAD	Urethra	854	Matched	2.93616	HRP
P-0007278	P-0007278-T01-IM5	Non-Small Cell Lung Cancer	Lung Adenocarcinoma	8	1:DECEASED	Primary	Female	57	50-60	PD-1/PDL-1	IMPACT410		LUAD	Lung	760	Matched	7.82976	HRD
P-0007281	P-0007281-T01-IM5	Melanoma	Cutaneous Melanoma	12	1:DECEASED	Metastasis	Male	82	>71	PD-1/PDL-1	IMPACT410	Lung	SKCM	Skin	939	Matched	11.7446	HRP
P-0007293	P-0007293-T01-IM5	Melanoma	Mucosal Melanoma of the Vulva/Vagina	6	0:LIVING	Metastasis	Female	85	>71	PD-1/PDL-1	IMPACT410	Abdominal Wall	VMM	Cervix	1621	Matched	5.87232	HRD
P-0007310	P-0007310-T01-IM5	Renal Cell Carcinoma	Renal Clear Cell Carcinoma	9	0:LIVING	Primary	Female	46	31-50	Combo	IMPACT410		CCRCC	Kidney	624	Matched	8.80848	HRD
P-0007314	P-0007314-T01-IM5	Glioma	Glioblastoma Multiforme	1	1:DECEASED	Primary	Male	42	31-50	PD-1/PDL-1	IMPACT410		GBM	Brain	981	Matched	0	HRP
P-0007349	P-0007349-T01-IM5	Breast Cancer	Breast Invasive Ductal Carcinoma	5	1:DECEASED	Primary	Female	32	31-50	CTLA4	IMPACT410		IDC	Breast	691	Matched	4.8936	HRD
P-0007384	P-0007384-T01-IM5	Head and Neck Cancer	Head and Neck Squamous Cell Carcinoma	5	1:DECEASED	Primary	Male	50	31-50	Combo	IMPACT410		HNSC	Tongue	798	Matched	4.8936	HRP
P-0007388	P-0007388-T01-IM5	Head and Neck Cancer	Head and Neck Squamous Cell Carcinoma	12	1:DECEASED	Primary	Female	31	<30	PD-1/PDL-1	IMPACT410		HNSC	Tongue	633	Matched	10.7659	HRP
P-0007399	P-0007399-T01-IM5	Renal Cell Carcinoma	Renal Clear Cell Carcinoma	3	0:LIVING	Primary	Male	66	61-70	Combo	IMPACT410		CCRCC	Kidney	868	Matched	2.93616	HRP
P-0007405	P-0007405-T01-IM5	Colorectal Cancer	Colon Adenocarcinoma	7	0:LIVING	Primary	Male	57	50-60	PD-1/PDL-1	IMPACT410		COAD	Ascending Colon	639	Matched	6.85104	HRP
P-0007407	P-0007407-T01-IM5	Head and Neck Cancer	Larynx Squamous Cell Carcinoma	13	1:DECEASED	Primary	Male	65	61-70	PD-1/PDL-1	IMPACT410		LXSC	Larynx	544	Matched	11.7446	HRD
P-0007410	P-0007410-T01-IM5	Colorectal Cancer	Rectal Adenocarcinoma	2	0:LIVING	Metastasis	Male	38	31-50	PD-1/PDL-1	IMPACT410	Lymph Node	READ	Rectum	565	Matched	1.95744	HRP
P-0007418	P-0007418-T01-IM5	Non-Small Cell Lung Cancer	Lung Adenocarcinoma	17	0:LIVING	Metastasis	Female	57	50-60	PD-1/PDL-1	IMPACT410	Brain	LUAD	Lung	519	Matched	16.6382	HRP
P-0007420	P-0007420-T01-IM5	Non-Small Cell Lung Cancer	Lung Adenocarcinoma	4	1:DECEASED	Metastasis	Female	85	>71	PD-1/PDL-1	IMPACT410	Pleura	LUAD	Lung	673	Matched	3.91488	HRP
P-0007421	P-0007421-T01-IM5	Bladder Cancer	Upper Tract Urothelial Carcinoma	2	0:LIVING	Primary	Male	64	61-70	PD-1/PDL-1	IMPACT410		UTUC	Upper Tract	905	Matched	1.95744	HRP
P-0007484	P-0007484-T01-IM5	Bladder Cancer	Urethral Adenocarcinoma	6	0:LIVING	Primary	Female	51	50-60	PD-1/PDL-1	IMPACT410		UAD	Bladder	493	Matched	5.87232	HRP
P-0007486	P-0007486-T01-IM5	Colorectal Cancer	Colon Adenocarcinoma	6	1:DECEASED	Metastasis	Female	55	50-60	PD-1/PDL-1	IMPACT410	Liver	COAD	Sigmoid Colon	550	Matched	5.87232	HRP
P-0007493	P-0007493-T02-IM5	Non-Small Cell Lung Cancer	Lung Adenocarcinoma	19	0:LIVING	Metastasis	Male	75	>71	PD-1/PDL-1	IMPACT410	Bone	LUAD	Lung	902	Matched	18.5957	HRP
P-0007495	P-0007495-T01-IM5	Colorectal Cancer	Rectal Adenocarcinoma	14	0:LIVING	Primary	Male	81	>71	PD-1/PDL-1	IMPACT410		READ	Rectum	793	Matched	13.7021	HRP
P-0007504	P-0007504-T01-IM5	Glioma	Glioblastoma Multiforme	3	1:DECEASED	Primary	Male	50	31-50	PD-1/PDL-1	IMPACT410		GBM	Brain	909	Matched	1.95744	HRP
P-0007514	P-0007514-T01-IM5	Non-Small Cell Lung Cancer	Lung Squamous Cell Carcinoma	4	1:DECEASED	Primary	Female	73	>71	PD-1/PDL-1	IMPACT410		LUSC	Lung	606	Matched	3.91488	HRP
P-0007517	P-0007517-T01-IM5	Melanoma	Cutaneous Melanoma	8	1:DECEASED	Metastasis	Male	73	>71	Combo	IMPACT410	Lymph Node, Regional	SKCM	Skin	832	Matched	6.85104	HRD
P-0007525	P-0007525-T01-IM5	Non-Small Cell Lung Cancer	Lung Adenocarcinoma	5	1:DECEASED	Metastasis	Female	65	61-70	PD-1/PDL-1	IMPACT410	Bone	LUAD	Lung	413	Matched	4.8936	HRP
P-0007531	P-0007531-T01-IM5	Esophagogastric Cancer	Stomach Adenocarcinoma	9	1:DECEASED	Primary	Female	38	31-50	PD-1/PDL-1	IMPACT410		STAD	Stomach	200	Matched	8.80848	HRD
P-0007540	P-0007540-T01-IM5	Renal Cell Carcinoma	Renal Clear Cell Carcinoma	6	0:LIVING	Primary	Female	58	50-60	PD-1/PDL-1	IMPACT410		CCRCC	Kidney	479	Matched	5.87232	HRD
P-0007543	P-0007543-T01-IM5	Head and Neck Cancer	Oropharynx Squamous Cell Carcinoma	4	0:LIVING	Metastasis	Male	67	61-70	PD-1/PDL-1	IMPACT410	Lung	OPHSC	Oropharynx	908	Matched	3.91488	HRP
P-0007556	P-0007556-T01-IM5	Renal Cell Carcinoma	Renal Clear Cell Carcinoma	9	0:LIVING	Primary	Male	55	50-60	Combo	IMPACT410		CCRCC	Kidney	731	Matched	8.80848	HRP
P-0007561	P-0007561-T01-IM5	Melanoma	Cutaneous Melanoma	33	1:DECEASED	Metastasis	Female	36	31-50	Combo	IMPACT410	Brain	SKCM	Skin	759	Matched	33.2765	HRP
P-0007567	P-0007567-T01-IM5	Colorectal Cancer	Colon Adenocarcinoma	8	0:LIVING	Metastasis	Male	56	50-60	Combo	IMPACT410	Lung	COAD	Transverse Colon	741	Matched	7.82976	HRP
P-0007575	P-0007575-T01-IM5	Head and Neck Cancer	Nasopharyngeal Carcinoma	6	1:DECEASED	Metastasis	Male	65	61-70	PD-1/PDL-1	IMPACT410	Liver	NPC	Nasopharynx	890	Matched	5.87232	HRP
P-0007580	P-0007580-T01-IM5	Non-Small Cell Lung Cancer	Lung Adenocarcinoma	3	1:DECEASED	Primary	Female	63	61-70	PD-1/PDL-1	IMPACT410		LUAD	Lung	191	Matched	2.93616	HRP
P-0007582	P-0007582-T01-IM5	Non-Small Cell Lung Cancer	Lung Adenocarcinoma	5	1:DECEASED	Metastasis	Male	83	>71	PD-1/PDL-1	IMPACT410	Liver	LUAD	Lung	780	Matched	4.8936	HRP
P-0007583	P-0007583-T01-IM5	Non-Small Cell Lung Cancer	Lung Adenocarcinoma	14	1:DECEASED	Metastasis	Female	70	61-70	PD-1/PDL-1	IMPACT410	Soft tissue back	LUAD	Lung	744	Matched	13.7021	HRP
P-0007597	P-0007597-T01-IM5	Non-Small Cell Lung Cancer	Lung Adenocarcinoma	16	1:DECEASED	Metastasis	Male	73	>71	PD-1/PDL-1	IMPACT410	Pleural Fluid	LUAD	Lung	1213	Matched	15.6595	HRP
P-0007619	P-0007619-T01-IM5	Non-Small Cell Lung Cancer	Lung Adenocarcinoma	10	1:DECEASED	Primary	Male	78	>71	PD-1/PDL-1	IMPACT410		LUAD	Lung	785	Matched	9.7872	HRP
P-0007620	P-0007620-T01-IM5	Head and Neck Cancer	Oral Cavity Squamous Cell Carcinoma	6	0:LIVING	Metastasis	Male	54	50-60	PD-1/PDL-1	IMPACT410	Lung	OCSC	Oral Cavity	554	Matched	5.87232	HRP
P-0007622	P-0007622-T01-IM5	Head and Neck Cancer	Oropharynx Squamous Cell Carcinoma	6	1:DECEASED	Metastasis	Male	53	50-60	Combo	IMPACT410	Chest Wall	OPHSC	Oropharynx	598	Matched	5.87232	HRP
P-0007633	P-0007633-T01-IM5	Non-Small Cell Lung Cancer	Lung Adenocarcinoma	3	0:LIVING	Primary	Male	79	>71	Combo	IMPACT410		LUAD	Lung	719	Matched	2.93616	HRP
P-0007656	P-0007656-T01-IM5	Bladder Cancer	Bladder Urothelial Carcinoma	15	0:LIVING	Primary	Male	57	50-60	PD-1/PDL-1	IMPACT410		BLCA	Bladder	735	Matched	13.7021	HRP
P-0007674	P-0007674-T01-IM5	Esophagogastric Cancer	Stomach Adenocarcinoma		1:DECEASED	Primary	Male	77	>71	PD-1/PDL-1	IMPACT410		STAD	Stomach	689	Matched	0	HRP
P-0007693	P-0007693-T01-IM5	Glioma	Glioblastoma Multiforme	6	1:DECEASED	Primary	Male	55	50-60	PD-1/PDL-1	IMPACT410		GBM	Brain	673	Matched	5.87232	HRP
P-0007736	P-0007736-T01-IM5	Melanoma	Cutaneous Melanoma	12	0:LIVING	Metastasis	Female	33	<30	CTLA4	IMPACT410	Brain	SKCM	Skin	795	Matched	11.7446	HRP
P-0007748	P-0007748-T01-IM5	Esophagogastric Cancer	Esophageal Adenocarcinoma	2	1:DECEASED	Metastasis	Male	45	31-50	Combo	IMPACT410	Peritoneum	ESCA	Esophagus	337	Matched	1.95744	HRP
P-0007771	P-0007771-T01-IM5	Colorectal Cancer	Colon Adenocarcinoma	5	1:DECEASED	Metastasis	Female	59	50-60	PD-1/PDL-1	IMPACT410	Adrenal	COAD	Rectosigmoid Colon	646	Matched	4.8936	HRP
P-0007806	P-0007806-T01-IM5	Renal Cell Carcinoma	Renal Clear Cell Carcinoma	3	1:DECEASED	Primary	Female	53	50-60	Combo	IMPACT410		CCRCC	Kidney	951	Matched	2.93616	HRP
P-0007810	P-0007810-T02-IM5	Melanoma	Melanoma of Unknown Primary	44	0:LIVING	Metastasis	Male	70	61-70	PD-1/PDL-1	IMPACT410	Brain	MUP	Cancer of Unknown Primary	836	Matched	42.0849	HRP
P-0007834	P-0007834-T01-IM5	Renal Cell Carcinoma	Renal Clear Cell Carcinoma	7	0:LIVING	Metastasis	Female	63	61-70	PD-1/PDL-1	IMPACT410	Pleura	CCRCC	Kidney	840	Matched	6.85104	HRP
P-0007839	P-0007839-T01-IM5	Head and Neck Cancer	Oropharynx Squamous Cell Carcinoma	2	1:DECEASED	Metastasis	Male	54	50-60	PD-1/PDL-1	IMPACT410	Periaortic Mass	OPHSC	Tonsil	867	Matched	1.95744	HRP
P-0007845	P-0007845-T01-IM5	Esophagogastric Cancer	Esophageal Adenocarcinoma	2	0:LIVING	Primary	Male	59	50-60	PD-1/PDL-1	IMPACT410		ESCA	GE Junction	840	Matched	1.95744	HRP
P-0007861	P-0007861-T01-IM5	Non-Small Cell Lung Cancer	Lung Adenocarcinoma	3	1:DECEASED	Metastasis	Female	77	>71	PD-1/PDL-1	IMPACT410	Pleura	LUAD	Lung	712	Matched	2.93616	HRP
P-0007876	P-0007876-T01-IM5	Melanoma	Cutaneous Melanoma	38	0:LIVING	Metastasis	Female	72	>71	PD-1/PDL-1	IMPACT410		SKCM	Skin	591	Matched	36.2126	HRP
P-0007879	P-0007879-T01-IM5	Non-Small Cell Lung Cancer	Lung Adenocarcinoma	10	0:LIVING	Primary	Female	70	61-70	PD-1/PDL-1	IMPACT410		LUAD	Lung	827	Matched	9.7872	HRP
P-0007895	P-0007895-T01-IM5	Esophagogastric Cancer	Esophageal Adenocarcinoma	4	1:DECEASED	Primary	Male	37	31-50	Combo	IMPACT410		ESCA	Esophagus	791	Matched	3.91488	HRP
P-0007916	P-0007916-T01-IM5	Non-Small Cell Lung Cancer	Lung Adenocarcinoma	15	0:LIVING	Primary	Male	69	61-70	PD-1/PDL-1	IMPACT410		LUAD	Lung	699	Matched	14.6808	HRD
P-0007917	P-0007917-T01-IM5	Glioma	Glioblastoma Multiforme	4	1:DECEASED	Primary	Male	60	50-60	PD-1/PDL-1	IMPACT410		GBM	Brain	1153	Matched	2.93616	HRP
P-0007918	P-0007918-T01-IM5	Melanoma	Cutaneous Melanoma	56	1:DECEASED	Metastasis	Male	71	61-70	Combo	IMPACT410	Lung	SKCM	Skin	972	Matched	55.787	HRD
P-0007925	P-0007925-T01-IM5	Head and Neck Cancer	Head and Neck Squamous Cell Carcinoma	5	1:DECEASED	Primary	Male	55	50-60	Combo	IMPACT410		HNSC	Skin	611	Matched	3.91488	HRP
P-0007927	P-0007927-T01-IM5	Melanoma	Acral Melanoma	1	1:DECEASED	Primary	Male	60	50-60	PD-1/PDL-1	IMPACT410		ACRM	Skin	633	Matched	0.97872	HRP
P-0007961	P-0007961-T02-IM5	Renal Cell Carcinoma	Renal Clear Cell Carcinoma	8	1:DECEASED	Primary	Male	63	61-70	PD-1/PDL-1	IMPACT410		CCRCC	Kidney	1101	Matched	7.82976	HRP
P-0007970	P-0007970-T01-IM5	Melanoma	Cutaneous Melanoma	12	0:LIVING	Metastasis	Male	55	50-60	Combo	IMPACT410	Lymph Node, Regional	SKCM	Skin	806	Matched	11.7446	HRP
P-0007971	P-0007971-T01-IM5	Head and Neck Cancer	Head and Neck Squamous Cell Carcinoma	6	1:DECEASED	Metastasis	Male	71	61-70	PD-1/PDL-1	IMPACT410	Lung	HNSC	Neck	867	Matched	5.87232	HRD
P-0007977	P-0007977-T01-IM5	Non-Small Cell Lung Cancer	Non-Small Cell Lung Cancer	6	1:DECEASED	Metastasis	Female	70	61-70	PD-1/PDL-1	IMPACT410	Liver	NSCLC	Lung	420	Matched	5.87232	HRP
P-0007978	P-0007978-T01-IM5	Non-Small Cell Lung Cancer	Lung Adenocarcinoma	11	1:DECEASED	Metastasis	Female	50	31-50	PD-1/PDL-1	IMPACT410	Bone	LUAD	Lung	707	Matched	10.7659	HRP
P-0007995	P-0007995-T01-IM5	Esophagogastric Cancer	Adenocarcinoma of the Gastroesophageal Junction	30	0:LIVING	Metastasis	Female	54	50-60	PD-1/PDL-1	IMPACT410	Lymph Node	GEJ	GE Junction	896	Matched	29.3616	HRD
P-0007997	P-0007997-T01-IM5	Colorectal Cancer	Colon Adenocarcinoma	53	1:DECEASED	Primary	Female	59	50-60	PD-1/PDL-1	IMPACT410		COAD	Ascending Colon	600	Matched	51.8721	HRD
P-0008004	P-0008004-T01-IM5	Esophagogastric Cancer	Adenocarcinoma of the Gastroesophageal Junction	2	1:DECEASED	Metastasis	Female	70	61-70	PD-1/PDL-1	IMPACT410	Lung	GEJ	GE Junction	911	Matched	1.95744	HRP
P-0008005	P-0008005-T01-IM5	Renal Cell Carcinoma	Renal Clear Cell Carcinoma	4	0:LIVING	Metastasis	Male	45	31-50	PD-1/PDL-1	IMPACT410	Lung	CCRCC	Kidney	824	Matched	3.91488	HRP
P-0008009	P-0008009-T01-IM5	Melanoma	Cutaneous Melanoma	10	0:LIVING	Metastasis	Male	60	50-60	Combo	IMPACT410	Lymph Node, Regional	SKCM	Skin	747	Matched	8.80848	HRP
P-0008033	P-0008033-T01-IM5	Head and Neck Cancer	Oropharynx Squamous Cell Carcinoma	4	1:DECEASED	Metastasis	Male	66	61-70	PD-1/PDL-1	IMPACT410	Lung	OPHSC	Oropharynx	760	Matched	3.91488	HRP
P-0008036	P-0008036-T01-IM5	Head and Neck Cancer	Hypopharynx Squamous Cell Carcinoma	4	1:DECEASED	Metastasis	Female	79	>71	Combo	IMPACT410	Lung	HPHSC	Hypopharynx	768	Matched	3.91488	HRD
P-0008050	P-0008050-T01-IM5	Melanoma	Cutaneous Melanoma	1	0:LIVING	Metastasis	Male	55	50-60	PD-1/PDL-1	IMPACT410	Lymph Node, Regional	SKCM	Skin	437	Matched	0.97872	HRP
P-0008053	P-0008053-T01-IM5	Renal Cell Carcinoma	Renal Clear Cell Carcinoma	3	0:LIVING	Metastasis	Male	56	50-60	Combo	IMPACT410	Peritoneum	CCRCC	Kidney	768	Matched	2.93616	HRP
P-0008061	P-0008061-T01-IM5	Renal Cell Carcinoma	Renal Clear Cell Carcinoma	9	1:DECEASED	Metastasis	Male	68	61-70	PD-1/PDL-1	IMPACT410	Brain	CCRCC	Kidney	567	Matched	8.80848	HRD
P-0008062	P-0008062-T01-IM5	Bladder Cancer	Bladder Urothelial Carcinoma	8	0:LIVING	Metastasis	Female	74	>71	PD-1/PDL-1	IMPACT410	Lymph Node	BLCA	Bladder	752	Matched	6.85104	HRP
P-0008080	P-0008080-T01-IM5	Melanoma	Cutaneous Melanoma	48	0:LIVING	Metastasis	Male	77	>71	CTLA4	IMPACT410	Stomach	SKCM	Skin	720	Matched	46.9785	HRP
P-0008137	P-0008137-T01-IM5	Renal Cell Carcinoma	Renal Clear Cell Carcinoma	3	0:LIVING	Primary	Male	54	50-60	Combo	IMPACT410		CCRCC	Kidney	1269	Matched	2.93616	HRD
P-0008161	P-0008161-T01-IM5	Non-Small Cell Lung Cancer	Lung Adenocarcinoma	5	0:LIVING	Primary	Male	82	>71	PD-1/PDL-1	IMPACT410		LUAD	Lung	1182	Matched	4.8936	HRP
P-0008166	P-0008166-T01-IM5	Glioma	Glioblastoma Multiforme	4	1:DECEASED	Primary	Male	64	61-70	PD-1/PDL-1	IMPACT410		GBM	Brain	583	Matched	2.93616	HRP
P-0008168	P-0008168-T01-IM5	Bladder Cancer	Upper Tract Urothelial Carcinoma	7	0:LIVING	Metastasis	Male	78	>71	PD-1/PDL-1	IMPACT410	Lymph Node	UTUC	Upper Tract	1067	Matched	6.85104	HRD
P-0008169	P-0008169-T01-IM5	Head and Neck Cancer	Oral Cavity Squamous Cell Carcinoma	7	1:DECEASED	Metastasis	Female	53	50-60	PD-1/PDL-1	IMPACT410	Lung	OCSC	Oral Cavity	416	Matched	6.85104	HRD
P-0008176	P-0008176-T01-IM5	Non-Small Cell Lung Cancer	Lung Adenocarcinoma	4	0:LIVING	Primary	Female	72	>71	PD-1/PDL-1	IMPACT410		LUAD	Lung	698	Matched	3.91488	HRP
P-0008187	P-0008187-T01-IM5	Esophagogastric Cancer	Stomach Adenocarcinoma	6	0:LIVING	Primary	Male	66	61-70	PD-1/PDL-1	IMPACT410		STAD	Stomach	860	Matched	5.87232	HRD
P-0008188	P-0008188-T01-IM5	Esophagogastric Cancer	Stomach Adenocarcinoma	48	1:DECEASED	Primary	Female	72	>71	PD-1/PDL-1	IMPACT410		STAD	Stomach	370	Matched	46.9785	HRD
P-0008228	P-0008228-T01-IM5	Melanoma	Cutaneous Melanoma	45	0:LIVING	Metastasis	Male	80	>71	PD-1/PDL-1	IMPACT410		SKCM	Skin	565	Matched	43.0637	HRD
P-0008239	P-0008239-T01-IM5	Non-Small Cell Lung Cancer	Lung Squamous Cell Carcinoma	16	1:DECEASED	Metastasis	Female	74	>71	PD-1/PDL-1	IMPACT410	Lymph Node	LUSC	Lung	465	Matched	15.6595	HRP
P-0008248	P-0008248-T01-IM5	Head and Neck Cancer	Head and Neck Squamous Cell Carcinoma	11	1:DECEASED	Primary	Male	41	31-50	PD-1/PDL-1	IMPACT410		HNSC	Trachea	778	Matched	11.7446	HRP
P-0008249	P-0008249-T01-IM5	Renal Cell Carcinoma	Renal Clear Cell Carcinoma	3	0:LIVING	Primary	Male	69	61-70	PD-1/PDL-1	IMPACT410		CCRCC	Kidney	1028	Matched	2.93616	HRP
P-0008257	P-0008257-T01-IM5	Glioma	Glioblastoma Multiforme	8	1:DECEASED	Primary	Male	66	61-70	PD-1/PDL-1	IMPACT410		GBM	Brain	782	Matched	6.85104	HRP
P-0008258	P-0008258-T01-IM5	Glioma	Glioblastoma Multiforme	4	1:DECEASED	Primary	Female	57	50-60	PD-1/PDL-1	IMPACT410		GBM	Brain	1040	Matched	2.93616	HRP
P-0008290	P-0008290-T01-IM5	Bladder Cancer	Bladder Urothelial Carcinoma	6	0:LIVING	Metastasis	Male	75	>71	PD-1/PDL-1	IMPACT410	Liver	BLCA	Bladder	937	Matched	6.85104	HRP
P-0008295	P-0008295-T01-IM5	Non-Small Cell Lung Cancer	Lung Adenocarcinoma	6	0:LIVING	Metastasis	Male	58	50-60	PD-1/PDL-1	IMPACT410	Spine	LUAD	Lung	1118	Matched	5.87232	HRD
P-0008305	P-0008305-T01-IM5	Esophagogastric Cancer	Esophageal Adenocarcinoma	3	1:DECEASED	Primary	Male	40	31-50	PD-1/PDL-1	IMPACT410		ESCA	Esophagus	982	Matched	2.93616	HRP
P-0008322	P-0008322-T01-IM5	Non-Small Cell Lung Cancer	Lung Adenocarcinoma	3	0:LIVING	Primary	Male	67	61-70	PD-1/PDL-1	IMPACT410		LUAD	Lung	788	Matched	2.93616	HRP
P-0008323	P-0008323-T01-IM5	Head and Neck Cancer	Head and Neck Neuroendocrine Carcinoma		1:DECEASED	Metastasis	Male	74	>71	PD-1/PDL-1	IMPACT410	Pancreas	HNNE	Nasopharynx	789	Matched	0	HRP
P-0008328	P-0008328-T01-IM5	Head and Neck Cancer	Oropharynx Squamous Cell Carcinoma	11	1:DECEASED	Metastasis	Female	34	31-50	PD-1/PDL-1	IMPACT410	Lung	OPHSC	Oropharynx	869	Matched	10.7659	HRP
P-0008332	P-0008332-T01-IM5	Non-Small Cell Lung Cancer	Lung Adenocarcinoma	4	0:LIVING	Metastasis	Female	57	50-60	PD-1/PDL-1	IMPACT410	Liver	LUAD	Lung	509	Matched	3.91488	HRP
P-0008340	P-0008340-T01-IM5	Renal Cell Carcinoma	Chromophobe Renal Cell Carcinoma	4	1:DECEASED	Metastasis	Female	50	31-50	PD-1/PDL-1	IMPACT410	Colon	CHRCC	Kidney	799	Matched	3.91488	HRP
P-0008353	P-0008353-T01-IM5	Head and Neck Cancer	Head and Neck Squamous Cell Carcinoma	25	1:DECEASED	Metastasis	Male	77	>71	PD-1/PDL-1	IMPACT410	Lung	HNSC	Tonsil	1027	Matched	24.468	HRP
P-0008375	P-0008375-T01-IM5	Melanoma	Anorectal Mucosal Melanoma	10	1:DECEASED	Metastasis	Female	54	50-60	Combo	IMPACT410	Omentum	ARMM	Anus	811	Matched	9.7872	HRP
P-0008380	P-0008380-T01-IM5	Glioma	Gliosarcoma	3	1:DECEASED	Primary	Male	45	31-50	PD-1/PDL-1	IMPACT410		GSARC	Brain	828	Matched	1.95744	HRP
P-0008382	P-0008382-T01-IM5	Glioma	Glioblastoma Multiforme	9	1:DECEASED	Primary	Male	35	31-50	PD-1/PDL-1	IMPACT410		GBM	Brain	1006	Matched	8.80848	HRD
P-0008399	P-0008399-T01-IM5	Renal Cell Carcinoma	Renal Clear Cell Carcinoma	5	1:DECEASED	Metastasis	Female	64	61-70	Combo	IMPACT410	Lung	CCRCC	Kidney	664	Matched	4.8936	HRP
P-0008403	P-0008403-T01-IM5	Melanoma	Cutaneous Melanoma	22	0:LIVING	Metastasis	Male	50	31-50	Combo	IMPACT410	Lymph Node, Regional	SKCM	Skin	718	Matched	20.5531	HRP
P-0008425	P-0008425-T01-IM5	Bladder Cancer	Bladder Urothelial Carcinoma	7	1:DECEASED	Primary	Male	69	61-70	PD-1/PDL-1	IMPACT410		BLCA	Bladder	842	Matched	5.87232	HRP
P-0008434	P-0008434-T01-IM5	Melanoma	Cutaneous Melanoma	53	0:LIVING	Metastasis	Female	51	31-50	PD-1/PDL-1	IMPACT410	Lung	SKCM	Skin	891	Matched	50.8934	HRD
P-0008438	P-0008438-T01-IM5	Non-Small Cell Lung Cancer	Lung Adenocarcinoma	3	0:LIVING	Primary	Male	63	61-70	PD-1/PDL-1	IMPACT410		LUAD	Lung	737	Matched	2.93616	HRP
P-0008439	P-0008439-T01-IM5	Bladder Cancer	Bladder Urothelial Carcinoma	19	1:DECEASED	Metastasis	Female	82	>71	PD-1/PDL-1	IMPACT410	Bone	BLCA	Bladder	384	Matched	18.5957	HRD
P-0008442	P-0008442-T01-IM5	Non-Small Cell Lung Cancer	Lung Adenocarcinoma	5	1:DECEASED	Metastasis	Female	65	61-70	PD-1/PDL-1	IMPACT410	Pleura	LUAD	Lung	501	Matched	4.8936	HRP
P-0008445	P-0008445-T01-IM5	Melanoma	Cutaneous Melanoma	7	0:LIVING	Metastasis	Male	50	31-50	Combo	IMPACT410	Lymph Node, Regional	SKCM	Skin	321	Matched	5.87232	HRP
P-0008459	P-0008459-T02-IM5	Renal Cell Carcinoma	Renal Clear Cell Carcinoma	1	0:LIVING	Primary	Male	53	50-60	Combo	IMPACT410		CCRCC	Kidney	906	Matched	0.97872	HRP
P-0008490	P-0008490-T01-IM5	Melanoma	Cutaneous Melanoma	6	0:LIVING	Metastasis	Female	67	61-70	PD-1/PDL-1	IMPACT410	Soft Tissue	SKCM	Skin	754	Matched	5.87232	HRP
P-0008492	P-0008492-T02-IM5	Melanoma	Cutaneous Melanoma	3	1:DECEASED	Metastasis	Male	28	<30	Combo	IMPACT410	Lymph Node	SKCM	Scalp	696	Matched	2.93616	HRP
P-0008518	P-0008518-T01-IM5	Head and Neck Cancer	Oropharynx Squamous Cell Carcinoma	1	1:DECEASED	Metastasis	Male	73	>71	PD-1/PDL-1	IMPACT410	Brain	OPHSC	Tonsil	708	Matched	0.97872	HRP
P-0008522	P-0008522-T01-IM5	Renal Cell Carcinoma	Renal Clear Cell Carcinoma	8	1:DECEASED	Primary	Female	63	61-70	PD-1/PDL-1	IMPACT410		CCRCC	Kidney	784	Matched	7.82976	HRP
P-0008528	P-0008528-T01-IM5	Head and Neck Cancer	Oropharynx Squamous Cell Carcinoma	9	1:DECEASED	Metastasis	Male	66	61-70	Combo	IMPACT410	Lung	OPHSC	Tongue	1061	Matched	7.82976	HRP
P-0008532	P-0008532-T01-IM5	Bladder Cancer	Upper Tract Urothelial Carcinoma	4	1:DECEASED	Metastasis	Male	71	61-70	PD-1/PDL-1	IMPACT410	Retroperitoneum	UTUC	Upper Tract	842	Matched	2.93616	HRP
P-0008537	P-0008537-T01-IM5	Renal Cell Carcinoma	Papillary Renal Cell Carcinoma		1:DECEASED	Metastasis	Male	69	61-70	PD-1/PDL-1	IMPACT410	Lymph Node	PRCC	Kidney	915	Matched	0	HRP
P-0008571	P-0008571-T01-IM5	Breast Cancer	Breast Invasive Ductal Carcinoma	2	0:LIVING	Metastasis	Female	50	31-50	PD-1/PDL-1	IMPACT410	Lymph Node	IDC	Breast	1282	Matched	1.95744	HRP
P-0008575	P-0008575-T01-IM5	Bladder Cancer	Bladder Urothelial Carcinoma	3	1:DECEASED	Metastasis	Male	67	61-70	PD-1/PDL-1	IMPACT410	Lung	BLCA	Bladder	876	Matched	1.95744	HRP
P-0008595	P-0008595-T01-IM5	Bladder Cancer	Plasmacytoid/Signet Ring Cell Bladder Carcinoma	22	0:LIVING	Primary	Female	78	>71	PD-1/PDL-1	IMPACT410		SRCBC	Bladder	976	Matched	20.5531	HRP
P-0008651	P-0008651-T01-IM5	Colorectal Cancer	Colon Adenocarcinoma	7	0:LIVING	Primary	Female	55	50-60	PD-1/PDL-1	IMPACT410		COAD	Ascending Colon	454	Matched	6.85104	HRP
P-0008659	P-0008659-T01-IM5	Melanoma	Cutaneous Melanoma	9	1:DECEASED	Metastasis	Male	65	61-70	PD-1/PDL-1	IMPACT410	In-transit	SKCM	Skin	735	Matched	8.80848	HRP
P-0008662	P-0008662-T01-IM5	Colorectal Cancer	Rectal Adenocarcinoma	2	0:LIVING	Primary	Female	72	>71	PD-1/PDL-1	IMPACT410		READ	Rectum	680	Matched	1.95744	HRP
P-0008678	P-0008678-T01-IM5	Non-Small Cell Lung Cancer	Lung Adenocarcinoma	8	0:LIVING	Metastasis	Female	73	>71	PD-1/PDL-1	IMPACT410	Pleural Fluid	LUAD	Lung	1066	Matched	7.82976	HRP
P-0008718	P-0008718-T01-IM5	Bladder Cancer	Bladder Urothelial Carcinoma	12	0:LIVING	Primary	Male	52	50-60	PD-1/PDL-1	IMPACT410		BLCA	Bladder	888	Matched	10.7659	HRP
P-0008728	P-0008728-T01-IM5	Melanoma	Cutaneous Melanoma	44	0:LIVING	Metastasis	Female	57	50-60	Combo	IMPACT410	Soft Tissue	SKCM	Skin	337	Matched	44.0424	HRP
P-0008733	P-0008733-T01-IM5	Melanoma	Cutaneous Melanoma	9	1:DECEASED	Metastasis	Male	72	61-70	PD-1/PDL-1	IMPACT410	Lymph Node, Regional	SKCM	Skin	807	Matched	7.82976	HRD
P-0008746	P-0008746-T01-IM5	Colorectal Cancer	Colon Adenocarcinoma	49	0:LIVING	Primary	Female	68	61-70	PD-1/PDL-1	IMPACT410		COAD	Ascending Colon	942	Matched	47.9573	HRD
P-0008765	P-0008765-T01-IM5	Non-Small Cell Lung Cancer	Lung Adenocarcinoma	6	0:LIVING	Metastasis	Male	60	50-60	PD-1/PDL-1	IMPACT410	Lymph Node	LUAD	Lung	1040	Matched	7.82976	HRP
P-0008772	P-0008772-T01-IM5	Renal Cell Carcinoma	Papillary Renal Cell Carcinoma	4	0:LIVING	Primary	Male	65	61-70	PD-1/PDL-1	IMPACT410		PRCC	Kidney	834	Matched	2.93616	HRP
P-0008784	P-0008784-T02-IM5	Melanoma	Uveal Melanoma	7	1:DECEASED	Metastasis	Female	70	61-70	PD-1/PDL-1	IMPACT410	Liver	UM	Eye	179	Matched	8.80848	HRD
P-0008785	P-0008785-T01-IM5	Renal Cell Carcinoma	Chromophobe Renal Cell Carcinoma	4	1:DECEASED	Primary	Female	53	50-60	PD-1/PDL-1	IMPACT410		CHRCC	Kidney	854	Matched	3.91488	HRP
P-0008786	P-0008786-T01-IM5	Non-Small Cell Lung Cancer	Lung Adenocarcinoma	5	0:LIVING	Metastasis	Male	65	61-70	PD-1/PDL-1	IMPACT410	Soft Tissue	LUAD	Lung	1174	Matched	4.8936	HRP
P-0008792	P-0008792-T01-IM5	Head and Neck Cancer	Larynx Squamous Cell Carcinoma	11	0:LIVING	Metastasis	Male	70	61-70	PD-1/PDL-1	IMPACT410	Brain	LXSC	Larynx	935	Matched	10.7659	HRP
P-0008798	P-0008798-T01-IM5	Head and Neck Cancer	Head and Neck Carcinoma, Other	1	1:DECEASED	Metastasis	Male	41	31-50	PD-1/PDL-1	IMPACT410	Lung	OHNCA	Larynx	987	Matched	0.97872	HRP
P-0008800	P-0008800-T02-IM5	Head and Neck Cancer	Larynx Squamous Cell Carcinoma	3	1:DECEASED	Metastasis	Male	59	50-60	PD-1/PDL-1	IMPACT410	Lung	LXSC	Larynx	816	Matched	2.93616	HRP
P-0008816	P-0008816-T01-IM5	Bladder Cancer	Upper Tract Urothelial Carcinoma	1	1:DECEASED	Primary	Female	52	50-60	PD-1/PDL-1	IMPACT410		UTUC	Upper Tract	742	Matched	0.97872	HRP
P-0008830	P-0008830-T01-IM5	Renal Cell Carcinoma	Renal Clear Cell Carcinoma	2	0:LIVING	Primary	Male	58	50-60	PD-1/PDL-1	IMPACT410		CCRCC	Kidney	561	Matched	1.95744	HRP
P-0008841	P-0008841-T01-IM5	Colorectal Cancer	Rectal Adenocarcinoma	4	0:LIVING	Primary	Female	68	61-70	PD-1/PDL-1	IMPACT410		READ	Rectum	1205	Matched	3.91488	HRP
P-0008848	P-0008848-T01-IM5	Non-Small Cell Lung Cancer	Large Cell Neuroendocrine Carcinoma	6	1:DECEASED	Metastasis	Male	76	>71	PD-1/PDL-1	IMPACT410	Peritoneum	LUNE	Lung	1029	Matched	5.87232	HRP
P-0008851	P-0008851-T01-IM5	Non-Small Cell Lung Cancer	Non-Small Cell Lung Cancer	8	1:DECEASED	Primary	Male	63	61-70	PD-1/PDL-1	IMPACT410		NSCLC	Lung	1102	Matched	7.82976	HRP
P-0008857	P-0008857-T01-IM5	Melanoma	Cutaneous Melanoma	52	0:LIVING	Metastasis	Female	74	>71	PD-1/PDL-1	IMPACT410	In-transit	SKCM	Skin	781	Matched	49.9147	HRP
P-0008870	P-0008870-T01-IM5	Melanoma	Uveal Melanoma	1	0:LIVING	Metastasis	Female	76	>71	PD-1/PDL-1	IMPACT410	Soft Tissue	UM	Eye	700	Matched	0.97872	HRP
P-0008874	P-0008874-T01-IM5	Non-Small Cell Lung Cancer	Lung Adenocarcinoma	11	1:DECEASED	Primary	Male	58	50-60	PD-1/PDL-1	IMPACT410		LUAD	Lung	923	Matched	10.7659	HRP
P-0008904	P-0008904-T01-IM5	Melanoma	Uveal Melanoma	2	1:DECEASED	Metastasis	Female	31	<30	Combo	IMPACT410	Liver	UM	Eye	978	Matched	1.95744	HRP
P-0008912	P-0008912-T01-IM5	Melanoma	Melanoma of Unknown Primary	15	1:DECEASED	Metastasis	Female	28	<30	Combo	IMPACT410	Lymph Node, Non-Regional	MUP	Cancer of Unknown Primary	917	Matched	15.6595	HRP
P-0008922	P-0008922-T01-IM5	Non-Small Cell Lung Cancer	Lung Adenocarcinoma	3	1:DECEASED	Metastasis	Male	67	61-70	PD-1/PDL-1	IMPACT410	Lymph Node	LUAD	Lung	832	Matched	2.93616	HRP
P-0008935	P-0008935-T01-IM5	Non-Small Cell Lung Cancer	Lung Adenocarcinoma	11	1:DECEASED	Metastasis	Female	75	>71	PD-1/PDL-1	IMPACT410	Liver	LUAD	Lung	543	Matched	10.7659	HRP
P-0008939	P-0008939-T01-IM5	Glioma	Glioblastoma Multiforme	4	1:DECEASED	Primary	Female	77	>71	PD-1/PDL-1	IMPACT410		GBM	Brain	1067	Matched	2.93616	HRP
P-0008942	P-0008942-T01-IM5	Melanoma	Cutaneous Melanoma	36	0:LIVING	Metastasis	Male	68	61-70	Combo	IMPACT410	Liver	SKCM	Skin	794	Matched	33.2765	HRD
P-0008944	P-0008944-T01-IM5	Non-Small Cell Lung Cancer	Lung Adenocarcinoma	11	1:DECEASED	Primary	Female	47	31-50	PD-1/PDL-1	IMPACT410		LUAD	Lung	718	Matched	10.7659	HRP
P-0008946	P-0008946-T01-IM5	Melanoma	Cutaneous Melanoma	17	0:LIVING	Metastasis	Female	87	>71	PD-1/PDL-1	IMPACT410	Lymph Node, Regional	SKCM	Skin	758	Matched	15.6595	HRP
P-0008963	P-0008963-T01-IM5	Melanoma	Cutaneous Melanoma	9	0:LIVING	Metastasis	Male	46	31-50	CTLA4	IMPACT410	Small Bowel	SKCM	Skin	528	Matched	8.80848	HRP
P-0008964	P-0008964-T01-IM5	Renal Cell Carcinoma	Papillary Renal Cell Carcinoma	2	0:LIVING	Metastasis	Male	57	50-60	PD-1/PDL-1	IMPACT410	Omentum	PRCC	Kidney	854	Matched	0.97872	HRP
P-0008974	P-0008974-T01-IM5	Melanoma	Cutaneous Melanoma	37	1:DECEASED	Metastasis	Male	86	>71	PD-1/PDL-1	IMPACT410	Bone	SKCM	Skin	636	Matched	34.2552	HRP
P-0008997	P-0008997-T01-IM5	Melanoma	Cutaneous Melanoma	67	0:LIVING	Metastasis	Female	56	50-60	Combo	IMPACT410	Liver	SKCM	Skin	1223	Matched	63.6168	HRP
P-0008999	P-0008999-T01-IM5	Melanoma	Cutaneous Melanoma	12	1:DECEASED	Metastasis	Male	53	50-60	Combo	IMPACT410	Spine	SKCM	Skin	881	Matched	10.7659	HRP
P-0009005	P-0009005-T01-IM5	Bladder Cancer	Bladder Urothelial Carcinoma	12	1:DECEASED	Metastasis	Male	72	>71	PD-1/PDL-1	IMPACT410	Brain	BLCA	Bladder	1098	Matched	10.7659	HRD
P-0009017	P-0009017-T01-IM5	Non-Small Cell Lung Cancer	Lung Adenocarcinoma	34	0:LIVING	Metastasis	Male	77	>71	PD-1/PDL-1	IMPACT410	Lymph Node	LUAD	Lung	1097	Matched	33.2765	HRP
P-0009019	P-0009019-T01-IM5	Melanoma	Uveal Melanoma	3	1:DECEASED	Metastasis	Male	68	61-70	PD-1/PDL-1	IMPACT410		UM	Eye	950	Matched	2.93616	HRP
P-0009020	P-0009020-T01-IM5	Non-Small Cell Lung Cancer	Lung Adenocarcinoma	13	1:DECEASED	Primary	Female	74	>71	PD-1/PDL-1	IMPACT410		LUAD	Lung	449	Matched	12.7234	HRP
P-0009057	P-0009057-T01-IM5	Esophagogastric Cancer	Stomach Adenocarcinoma	44	1:DECEASED	Metastasis	Female	71	61-70	PD-1/PDL-1	IMPACT410	Ovary	STAD	Stomach	987	Matched	42.0849	HRD
P-0009066	P-0009066-T01-IM5	Esophagogastric Cancer	Esophageal Adenocarcinoma	10	1:DECEASED	Primary	Male	51	50-60	PD-1/PDL-1	IMPACT410		ESCA	Esophagus	764	Matched	9.7872	HRP
P-0009068	P-0009068-T01-IM5	Non-Small Cell Lung Cancer	Poorly Differentiated Non-Small Cell Lung Cancer	20	0:LIVING	Metastasis	Female	74	>71	PD-1/PDL-1	IMPACT410	Adrenal Gland	NSCLCPD	Lung	1030	Matched	19.5744	HRP
P-0009072	P-0009072-T01-IM5	Melanoma	Melanoma of Unknown Primary	5	0:LIVING	Metastasis	Male	56	50-60	Combo	IMPACT410	Brain	MUP	Cancer of Unknown Primary	806	Matched	3.91488	HRP
P-0009074	P-0009074-T01-IM5	Melanoma	Uveal Melanoma	3	1:DECEASED	Metastasis	Female	66	61-70	Combo	IMPACT410	Liver	UM	Eye	1036	Matched	2.93616	HRP
P-0009080	P-0009080-T01-IM5	Non-Small Cell Lung Cancer	Lung Squamous Cell Carcinoma	6	1:DECEASED	Metastasis	Male	74	>71	PD-1/PDL-1	IMPACT410	Brain	LUSC	Lung	973	Matched	5.87232	HRP
P-0009084	P-0009084-T01-IM5	Melanoma	Anorectal Mucosal Melanoma	4	1:DECEASED	Metastasis	Male	51	31-50	Combo	IMPACT410	Lymph Node, Regional	ARMM	Anus	778	Matched	3.91488	HRP
P-0009088	P-0009088-T01-IM5	Esophagogastric Cancer	Adenocarcinoma of the Gastroesophageal Junction	5	1:DECEASED	Primary	Male	56	50-60	PD-1/PDL-1	IMPACT410		GEJ	GE Junction	971	Matched	4.8936	HRP
P-0009100	P-0009100-T01-IM5	Esophagogastric Cancer	Esophageal Adenocarcinoma	3	1:DECEASED	Primary	Male	56	50-60	PD-1/PDL-1	IMPACT410		ESCA	Esophagus	1066	Matched	2.93616	HRP
P-0009101	P-0009101-T01-IM5	Bladder Cancer	Bladder Urothelial Carcinoma	11	0:LIVING	Metastasis	Male	58	50-60	PD-1/PDL-1	IMPACT410	Lung	BLCA	Bladder	1138	Matched	8.80848	HRP
P-0009105	P-0009105-T01-IM5	Melanoma	Melanoma of Unknown Primary	34	0:LIVING	Metastasis	Female	66	61-70	CTLA4	IMPACT410	Omentum	MUP	Cancer of Unknown Primary	778	Matched	32.2978	HRD
P-0009106	P-0009106-T01-IM5	Melanoma	Anorectal Mucosal Melanoma	13	0:LIVING	Metastasis	Female	68	61-70	Combo	IMPACT410	Liver	ARMM	Anus	894	Matched	12.7234	HRD
P-0009108	P-0009108-T01-IM5	Melanoma	Melanoma of Unknown Primary	41	0:LIVING	Metastasis	Male	69	61-70	Combo	IMPACT410	Brain	MUP	Cancer of Unknown Primary	1098	Matched	38.1701	HRP
P-0009119	P-0009119-T01-IM5	Glioma	Glioblastoma Multiforme	8	1:DECEASED	Primary	Male	67	61-70	PD-1/PDL-1	IMPACT410		GBM	Brain	937	Matched	6.85104	HRP
P-0009148	P-0009148-T01-IM5	Melanoma	Cutaneous Melanoma	15	0:LIVING	Metastasis	Male	47	31-50	CTLA4	IMPACT410	Brain	SKCM	Skin	593	Matched	14.6808	HRP
P-0009152	P-0009152-T01-IM5	Bladder Cancer	Bladder Urothelial Carcinoma	61	0:LIVING	Metastasis	Male	51	31-50	PD-1/PDL-1	IMPACT410	Lung	BLCA	Bladder	972	Matched	58.7232	HRD
P-0009161	P-0009161-T01-IM5	Non-Small Cell Lung Cancer	Lung Adenocarcinoma	11	0:LIVING	Metastasis	Female	63	61-70	PD-1/PDL-1	IMPACT410	Lymph Node	LUAD	Lung	912	Matched	10.7659	HRP
P-0009177	P-0009177-T01-IM5	Melanoma	Cutaneous Melanoma	8	1:DECEASED	Metastasis	Female	56	50-60	Combo	IMPACT410	Soft Tissue	SKCM	Skin	1217	Matched	5.87232	HRP
P-0009180	P-0009180-T01-IM5	Melanoma	Cutaneous Melanoma	2	1:DECEASED	Metastasis	Female	41	31-50	Combo	IMPACT410	Lymph Node, Regional	SKCM	Skin	750	Matched	1.95744	HRP
P-0009188	P-0009188-T01-IM5	Head and Neck Cancer	Head and Neck Squamous Cell Carcinoma	7	0:LIVING	Metastasis	Male	81	>71	Combo	IMPACT410	Lymph Node	HNSC	Tongue	242	Matched	6.85104	HRP
P-0009189	P-0009189-T01-IM5	Melanoma	Cutaneous Melanoma	66	0:LIVING	Metastasis	Male	81	>71	Combo	IMPACT410		SKCM	Skin	254	Matched	66.5529	HRP
P-0009202	P-0009202-T01-IM5	Head and Neck Cancer	Head and Neck Squamous Cell Carcinoma	12	0:LIVING	Primary	Male	66	61-70	PD-1/PDL-1	IMPACT410		HNSC	Trachea	649	Matched	11.7446	HRP
P-0009245	P-0009245-T01-IM5	Melanoma	Cutaneous Melanoma	25	1:DECEASED	Metastasis	Male	88	>71	PD-1/PDL-1	IMPACT410	Lung	SKCM	Skin	610	Matched	23.4893	HRD
P-0009256	P-0009256-T01-IM5	Non-Small Cell Lung Cancer	Lung Adenocarcinoma	10	0:LIVING	Metastasis	Female	76	>71	PD-1/PDL-1	IMPACT410	Lymph Node	LUAD	Lung	828	Matched	9.7872	HRD
P-0009263	P-0009263-T01-IM5	Bladder Cancer	Bladder Urothelial Carcinoma	23	1:DECEASED	Primary	Male	39	31-50	Combo	IMPACT410		BLCA	Bladder	1150	Matched	23.4893	HRP
P-0009274	P-0009274-T01-IM5	Non-Small Cell Lung Cancer	Lung Adenocarcinoma	4	1:DECEASED	Metastasis	Female	77	>71	Combo	IMPACT410	Pleura	LUAD	Lung	1002	Matched	3.91488	HRP
P-0009292	P-0009292-T01-IM5	Melanoma	Cutaneous Melanoma	9	0:LIVING	Metastasis	Male	60	50-60	PD-1/PDL-1	IMPACT410	Soft Tissue	SKCM	Skin	1020	Matched	7.82976	HRP
P-0009293	P-0009293-T01-IM5	Non-Small Cell Lung Cancer	Lung Adenocarcinoma	22	0:LIVING	Metastasis	Female	81	>71	PD-1/PDL-1	IMPACT468	Lymph Node	LUAD	Lung	558	Matched	21.5318	HRP
P-0009297	P-0009297-T01-IM5	Breast Cancer	Breast Invasive Ductal Carcinoma	7	1:DECEASED	Metastasis	Female	40	31-50	PD-1/PDL-1	IMPACT410	Skin	IDC	Breast	670	Matched	8.80848	HRP
P-0009308	P-0009308-T01-IM5	Melanoma	Cutaneous Melanoma	2	0:LIVING	Metastasis	Female	48	31-50	Combo	IMPACT410	Lymph Node, Regional	SKCM	Skin	1046	Matched	0.97872	HRP
P-0009311	P-0009311-T01-IM5	Melanoma	Cutaneous Melanoma	31	1:DECEASED	Metastasis	Female	73	>71	Combo	IMPACT410	Lymph Node, Regional	SKCM	Skin	905	Matched	31.319	HRD
P-0009319	P-0009319-T01-IM5	Non-Small Cell Lung Cancer	Lung Adenocarcinoma	2	0:LIVING	Metastasis	Male	64	61-70	Combo	IMPACT410	Pleural Fluid	LUAD	Lung	919	Matched	1.95744	HRP
P-0009324	P-0009324-T02-IM5	Melanoma	Melanoma of Unknown Primary	23	0:LIVING	Metastasis	Male	87	>71	PD-1/PDL-1	IMPACT410	Soft Tissue	MUP	Cancer of Unknown Primary	699	Matched	22.5106	HRP
P-0009336	P-0009336-T01-IM5	Cancer of Unknown Primary	Cancer of Unknown Primary	6	0:LIVING	Metastasis	Female	64	61-70	PD-1/PDL-1	IMPACT410	Bone	CUP	Unknown	256	Matched	5.87232	HRP
P-0009337	P-0009337-T01-IM5	Esophagogastric Cancer	Stomach Adenocarcinoma	4	1:DECEASED	Primary	Male	72	>71	PD-1/PDL-1	IMPACT410		STAD	Stomach	711	Matched	3.91488	HRP
P-0009345	P-0009345-T01-IM5	Melanoma	Cutaneous Melanoma	2	0:LIVING	Primary	Female	55	50-60	Combo	IMPACT410		SKCM	Skin	798	Matched	1.95744	HRP
P-0009347	P-0009347-T01-IM5	Renal Cell Carcinoma	Renal Clear Cell Carcinoma	9	0:LIVING	Primary	Male	72	>71	Combo	IMPACT410		CCRCC	Kidney	1440	Matched	9.7872	HRP
P-0009348	P-0009348-T01-IM5	Renal Cell Carcinoma	Renal Clear Cell Carcinoma	4	0:LIVING	Metastasis	Male	54	50-60	Combo	IMPACT410	Soft Tissue	CCRCC	Kidney	727	Matched	3.91488	HRP
P-0009349	P-0009349-T01-IM5	Melanoma	Cutaneous Melanoma	36	0:LIVING	Metastasis	Female	88	>71	PD-1/PDL-1	IMPACT410	Abdomen	SKCM	Skin	671	Matched	34.2552	HRP
P-0009363	P-0009363-T01-IM5	Colorectal Cancer	Colon Adenocarcinoma	7	1:DECEASED	Primary	Female	63	61-70	PD-1/PDL-1	IMPACT410		COAD	Sigmoid Colon	886	Matched	6.85104	HRP
P-0009364	P-0009364-T01-IM5	Breast Cancer	Breast Invasive Ductal Carcinoma	28	0:LIVING	Metastasis	Female	63	61-70	PD-1/PDL-1	IMPACT410	Lymph Node	IDC	Breast	1086	Matched	28.3829	HRP
P-0009365	P-0009365-T01-IM5	Glioma	Glioblastoma Multiforme	5	1:DECEASED	Primary	Female	53	50-60	PD-1/PDL-1	IMPACT410		GBM	Brain	913	Matched	3.91488	HRP
P-0009368	P-0009368-T01-IM5	Esophagogastric Cancer	Stomach Adenocarcinoma	2	0:LIVING	Primary	Male	52	31-50	Combo	IMPACT410		STAD	Stomach	261	Matched	1.95744	HRP
P-0009370	P-0009370-T01-IM5	Non-Small Cell Lung Cancer	Lung Adenocarcinoma	9	0:LIVING	Primary	Female	67	61-70	PD-1/PDL-1	IMPACT410		LUAD	Lung	827	Matched	8.80848	HRP
P-0009379	P-0009379-T01-IM5	Non-Small Cell Lung Cancer	Lung Adenocarcinoma	8	1:DECEASED	Primary	Male	69	61-70	PD-1/PDL-1	IMPACT410		LUAD	Lung	1224	Matched	9.7872	HRP
P-0009411	P-0009411-T01-IM5	Glioma	Anaplastic Oligodendroglioma	64	1:DECEASED	Primary	Female	52	50-60	PD-1/PDL-1	IMPACT410		AODG	Brain	770	Matched	61.6593	HRP
P-0009414	P-0009414-T01-IM5	Bladder Cancer	Bladder Urothelial Carcinoma	4	1:DECEASED	Metastasis	Male	58	50-60	PD-1/PDL-1	IMPACT410	Pleura	BLCA	Bladder	753	Matched	2.93616	HRP
P-0009419	P-0009419-T01-IM5	Non-Small Cell Lung Cancer	Lung Adenocarcinoma	12	0:LIVING	Metastasis	Male	61	50-60	PD-1/PDL-1	IMPACT410	Liver	LUAD	Lung	606	Matched	12.7234	HRP
P-0009426	P-0009426-T01-IM5	Non-Small Cell Lung Cancer	Lung Adenocarcinoma	11	1:DECEASED	Metastasis	Female	65	61-70	PD-1/PDL-1	IMPACT410	Lymph Node	LUAD	Lung	227	Matched	9.7872	HRP
P-0009431	P-0009431-T01-IM5	Non-Small Cell Lung Cancer	Lung Adenocarcinoma	9	1:DECEASED	Metastasis	Female	74	>71	PD-1/PDL-1	IMPACT410	Brain	LUAD	Lung	638	Matched	8.80848	HRP
P-0009434	P-0009434-T01-IM5	Non-Small Cell Lung Cancer	Lung Adenocarcinoma	5	0:LIVING	Primary	Male	58	50-60	PD-1/PDL-1	IMPACT410		LUAD	Lung	560	Matched	4.8936	HRP
P-0009435	P-0009435-T01-IM5	Melanoma	Mucosal Melanoma of the Vulva/Vagina	1	0:LIVING	Primary	Female	66	61-70	PD-1/PDL-1	IMPACT410		VMM	Vagina	904	Matched	0.97872	HRP
P-0009451	P-0009451-T01-IM5	Glioma	Glioblastoma Multiforme	6	1:DECEASED	Primary	Male	69	61-70	PD-1/PDL-1	IMPACT468		GBM	Brain	834	Matched	4.8936	HRP
P-0009453	P-0009453-T01-IM5	Glioma	Anaplastic Astrocytoma	4	1:DECEASED	Primary	Female	64	61-70	PD-1/PDL-1	IMPACT410		AASTR	Brain	769	Matched	2.93616	HRP
P-0009469	P-0009469-T01-IM5	Non-Small Cell Lung Cancer	Lung Adenocarcinoma	3	0:LIVING	Primary	Female	32	31-50	PD-1/PDL-1	IMPACT410		LUAD	Lung	696	Matched	2.93616	HRP
P-0009473	P-0009473-T01-IM5	Non-Small Cell Lung Cancer	Lung Adenosquamous Carcinoma	9	0:LIVING	Primary	Male	80	>71	PD-1/PDL-1	IMPACT410		LUAS	Lung	709	Matched	8.80848	HRD
P-0009476	P-0009476-T01-IM5	Non-Small Cell Lung Cancer	Lung Adenocarcinoma	7	1:DECEASED	Metastasis	Female	58	50-60	PD-1/PDL-1	IMPACT410	Spine	LUAD	Lung	717	Matched	7.82976	HRP
P-0009483	P-0009483-T01-IM5	Non-Small Cell Lung Cancer	Lung Adenocarcinoma	10	1:DECEASED	Primary	Female	82	>71	PD-1/PDL-1	IMPACT410		LUAD	Lung	802	Matched	9.7872	HRP
P-0009497	P-0009497-T01-IM5	Melanoma	Anorectal Mucosal Melanoma	3	0:LIVING	Primary	Male	71	61-70	CTLA4	IMPACT410		ARMM	Anus	599	Matched	2.93616	HRP
P-0009498	P-0009498-T01-IM5	Breast Cancer	Breast Invasive Lobular Carcinoma	5	0:LIVING	Metastasis	Female	54	50-60	PD-1/PDL-1	IMPACT410	Pleura	ILC	Breast	945	Matched	4.8936	HRP
P-0009499	P-0009499-T01-IM5	Glioma	Anaplastic Astrocytoma	52	1:DECEASED	Primary	Male	36	31-50	PD-1/PDL-1	IMPACT410		AASTR	Brain	868	Matched	50.8934	HRD
P-0009501	P-0009501-T01-IM5	Non-Small Cell Lung Cancer	Lung Squamous Cell Carcinoma	6	1:DECEASED	Primary	Male	73	>71	PD-1/PDL-1	IMPACT410		LUSC	Lung	777	Matched	5.87232	HRP
P-0009505	P-0009505-T01-IM5	Non-Small Cell Lung Cancer	Lung Adenocarcinoma	3	1:DECEASED	Metastasis	Female	63	61-70	PD-1/PDL-1	IMPACT410	Chest Wall	LUAD	Lung	1088	Matched	2.93616	HRP
P-0009517	P-0009517-T01-IM5	Renal Cell Carcinoma	Renal Clear Cell Carcinoma	5	1:DECEASED	Metastasis	Male	79	>71	PD-1/PDL-1	IMPACT410	Stomach	CCRCC	Kidney	446	Matched	4.8936	HRP
P-0009521	P-0009521-T01-IM5	Cancer of Unknown Primary	Poorly Differentiated Carcinoma, NOS	2	1:DECEASED	Metastasis	Female	75	>71	PD-1/PDL-1	IMPACT410	Lung	PDC	Cancer of Unknown Primary	403	Matched	1.95744	HRP
P-0009526	P-0009526-T01-IM5	Non-Small Cell Lung Cancer	Lung Squamous Cell Carcinoma	12	1:DECEASED	Primary	Male	69	61-70	PD-1/PDL-1	IMPACT410		LUSC	Lung	697	Matched	11.7446	HRP
P-0009527	P-0009527-T01-IM5	Melanoma	Cutaneous Melanoma	14	0:LIVING	Metastasis	Female	42	31-50	Combo	IMPACT410	Soft Tissue	SKCM	Skin	1062	Matched	12.7234	HRP
P-0009532	P-0009532-T01-IM5	Non-Small Cell Lung Cancer	Lung Adenocarcinoma	11	1:DECEASED	Metastasis	Male	59	50-60	PD-1/PDL-1	IMPACT410	Pleural Fluid	LUAD	Lung	1032	Matched	10.7659	HRP
P-0009539	P-0009539-T01-IM5	Non-Small Cell Lung Cancer	Lung Adenocarcinoma		1:DECEASED	Metastasis	Female	73	>71	PD-1/PDL-1	IMPACT410	Pleural Fluid	LUAD	Lung	1065	Matched	0	HRP
P-0009563	P-0009563-T01-IM5	Esophagogastric Cancer	Esophageal Adenocarcinoma	7	1:DECEASED	Primary	Male	57	50-60	PD-1/PDL-1	IMPACT410		ESCA	Esophagus	893	Matched	8.80848	HRP
P-0009586	P-0009586-T01-IM5	Non-Small Cell Lung Cancer	Lung Adenocarcinoma	12	0:LIVING	Metastasis	Female	56	50-60	PD-1/PDL-1	IMPACT410	Lymph Node	LUAD	Lung	1196	Matched	11.7446	HRP
P-0009588	P-0009588-T01-IM5	Head and Neck Cancer	Nasopharyngeal Carcinoma	3	1:DECEASED	Metastasis	Male	35	31-50	PD-1/PDL-1	IMPACT410	Esophagus	NPC	Nasopharynx	399	Matched	2.93616	HRP
P-0009638	P-0009638-T01-IM5	Non-Small Cell Lung Cancer	Lung Adenocarcinoma	17	1:DECEASED	Primary	Male	82	>71	PD-1/PDL-1	IMPACT410		LUAD	Lung	1002	Matched	18.5957	HRP
P-0009648	P-0009648-T01-IM5	Melanoma	Anorectal Mucosal Melanoma	1	1:DECEASED	Primary	Male	58	50-60	PD-1/PDL-1	IMPACT410		ARMM	Anus	863	Matched	0.97872	HRP
P-0009655	P-0009655-T01-IM5	Non-Small Cell Lung Cancer	Lung Adenocarcinoma	3	0:LIVING	Primary	Female	71	61-70	Combo	IMPACT410		LUAD	Lung	948	Matched	2.93616	HRP
P-0009660	P-0009660-T01-IM5	Non-Small Cell Lung Cancer	Lung Adenocarcinoma	24	0:LIVING	Metastasis	Male	61	61-70	PD-1/PDL-1	IMPACT410	Brain	LUAD	Lung	606	Matched	23.4893	HRD
P-0009706	P-0009706-T01-IM5	Renal Cell Carcinoma	Renal Clear Cell Carcinoma	23	0:LIVING	Metastasis	Male	53	50-60	PD-1/PDL-1	IMPACT410	Bone	CCRCC	Kidney	554	Matched	22.5106	HRP
P-0009711	P-0009711-T01-IM5	Glioma	Glioblastoma Multiforme	4	1:DECEASED	Primary	Male	60	50-60	PD-1/PDL-1	IMPACT410		GBM	Brain	1232	Matched	2.93616	HRP
P-0009714	P-0009714-T01-IM5	Non-Small Cell Lung Cancer	Lung Adenocarcinoma	20	1:DECEASED	Primary	Male	60	50-60	PD-1/PDL-1	IMPACT410		LUAD	Lung	1544	Matched	19.5744	HRD
P-0009717	P-0009717-T01-IM5	Renal Cell Carcinoma	Renal Clear Cell Carcinoma	4	0:LIVING	Primary	Male	51	31-50	PD-1/PDL-1	IMPACT410		CCRCC	Kidney	833	Matched	3.91488	HRP
P-0009727	P-0009727-T01-IM5	Breast Cancer	Breast Invasive Ductal Carcinoma	1	1:DECEASED	Primary	Female	44	31-50	CTLA4	IMPACT410		IDC	Breast	616	Matched	0.97872	HRP
P-0009736	P-0009736-T01-IM5	Melanoma	Cutaneous Melanoma	14	0:LIVING	Metastasis	Male	64	61-70	Combo	IMPACT410	Soft Tissue	SKCM	Skin	837	Matched	13.7021	HRD
P-0009743	P-0009743-T01-IM5	Bladder Cancer	Bladder Urothelial Carcinoma		1:DECEASED	Metastasis	Male	68	61-70	PD-1/PDL-1	IMPACT410	Lymph Node	BLCA	Bladder	1108	Matched	0	HRP
P-0009747	P-0009747-T01-IM5	Melanoma	Cutaneous Melanoma	26	1:DECEASED	Primary	Male	82	>71	PD-1/PDL-1	IMPACT410		SKCM	Scalp	1035	Matched	24.468	HRP
P-0009756	P-0009756-T01-IM5	Cancer of Unknown Primary	Cancer of Unknown Primary	6	1:DECEASED	Metastasis	Female	84	>71	PD-1/PDL-1	IMPACT410	Rib	CUP	Cancer of Unknown Primary	870	Matched	5.87232	HRP
P-0009762	P-0009762-T01-IM5	Non-Small Cell Lung Cancer	Lung Adenocarcinoma	8	1:DECEASED	Primary	Male	71	>71	PD-1/PDL-1	IMPACT410		LUAD	Lung	963	Matched	7.82976	HRD
P-0009764	P-0009764-T01-IM5	Non-Small Cell Lung Cancer	Lung Adenocarcinoma	23	0:LIVING	Primary	Female	51	31-50	PD-1/PDL-1	IMPACT410		LUAD	Lung	893	Matched	22.5106	HRP
P-0009788	P-0009788-T01-IM5	Renal Cell Carcinoma	Unclassified Renal Cell Carcinoma	2	0:LIVING	Metastasis	Male	49	31-50	PD-1/PDL-1	IMPACT410	Bone	URCC	Kidney	395	Matched	1.95744	HRP
P-0009790	P-0009790-T01-IM5	Glioma	Glioblastoma Multiforme	3	1:DECEASED	Primary	Male	70	61-70	PD-1/PDL-1	IMPACT410		GBM	Brain	864	Matched	1.95744	HRP
P-0009830	P-0009830-T01-IM5	Colorectal Cancer	Colon Adenocarcinoma	45	0:LIVING	Metastasis	Male	25	<30	PD-1/PDL-1	IMPACT410	Lymph Node	COAD	Descending Colon	633	Matched	44.0424	HRD
P-0009831	P-0009831-T01-IM5	Melanoma	Uveal Melanoma	2	1:DECEASED	Metastasis	Female	68	61-70	PD-1/PDL-1	IMPACT410	Liver	UM	Eye	790	Matched	1.95744	HRD
P-0009833	P-0009833-T01-IM5	Non-Small Cell Lung Cancer	Lung Adenocarcinoma	32	0:LIVING	Primary	Female	54	50-60	PD-1/PDL-1	IMPACT410		LUAD	Lung	972	Matched	32.2978	HRP
P-0009846	P-0009846-T01-IM5	Bladder Cancer	Bladder Urothelial Carcinoma	13	1:DECEASED	Primary	Male	77	>71	PD-1/PDL-1	IMPACT410		BLCA	Bladder	1199	Matched	11.7446	HRD
P-0009898	P-0009898-T01-IM5	Bladder Cancer	Upper Tract Urothelial Carcinoma	9	1:DECEASED	Primary	Male	85	>71	PD-1/PDL-1	IMPACT410		UTUC	Upper Tract	1142	Matched	7.82976	HRD
P-0009906	P-0009906-T01-IM5	Renal Cell Carcinoma	Renal Clear Cell Carcinoma	4	0:LIVING	Primary	Male	53	50-60	PD-1/PDL-1	IMPACT410		CCRCC	Kidney	672	Matched	3.91488	HRP
P-0009910	P-0009910-T01-IM5	Bladder Cancer	Bladder Urothelial Carcinoma	15	1:DECEASED	Metastasis	Female	70	61-70	PD-1/PDL-1	IMPACT410	Lung	BLCA	Bladder	1064	Matched	13.7021	HRD
P-0009915	P-0009915-T01-IM5	Non-Small Cell Lung Cancer	Lung Squamous Cell Carcinoma	8	1:DECEASED	Metastasis	Male	59	50-60	PD-1/PDL-1	IMPACT410	Soft Tissue	LUSC	Lung	882	Matched	7.82976	HRP
P-0009918	P-0009918-T01-IM5	Esophagogastric Cancer	Stomach Adenocarcinoma	63	0:LIVING	Primary	Male	87	>71	PD-1/PDL-1	IMPACT410		STAD	Stomach	858	Matched	61.6593	HRD
P-0009924	P-0009924-T01-IM5	Non-Small Cell Lung Cancer	Lung Adenocarcinoma	18	0:LIVING	Metastasis	Male	79	>71	PD-1/PDL-1	IMPACT410	Pleura	LUAD	Lung	982	Matched	17.617	HRP
P-0009944	P-0009944-T01-IM5	Melanoma	Uveal Melanoma	2	0:LIVING	Metastasis	Female	72	>71	Combo	IMPACT410	Liver	UM	Eye	1073	Matched	1.95744	HRP
P-0009950	P-0009950-T01-IM5	Melanoma	Melanoma of Unknown Primary	71	0:LIVING	Metastasis	Male	58	50-60	Combo	IMPACT410	Brain	MUP	Cancer of Unknown Primary	858	Matched	69.4891	HRP
P-0009959	P-0009959-T01-IM5	Non-Small Cell Lung Cancer	Lung Adenocarcinoma	3	1:DECEASED	Primary	Male	66	61-70	PD-1/PDL-1	IMPACT410		LUAD	Lung	1367	Matched	2.93616	HRP
P-0009969	P-0009969-T01-IM5	Head and Neck Cancer	Oral Cavity Squamous Cell Carcinoma	4	0:LIVING	Primary	Male	59	50-60	PD-1/PDL-1	IMPACT410		OCSC	Oral Cavity	792	Matched	2.93616	HRP
P-0010004	P-0010004-T01-IM5	Glioma	Glioblastoma Multiforme	4	1:DECEASED	Primary	Female	45	31-50	PD-1/PDL-1	IMPACT410		GBM	Brain	1194	Matched	2.93616	HRP
P-0010008	P-0010008-T01-IM5	Melanoma	Cutaneous Melanoma	6	1:DECEASED	Metastasis	Male	67	61-70	Combo	IMPACT410	Liver	SKCM	Skin	742	Matched	4.8936	HRP
P-0010013	P-0010013-T01-IM5	Non-Small Cell Lung Cancer	Non-Small Cell Lung Cancer	2	1:DECEASED	Primary	Male	77	>71	PD-1/PDL-1	IMPACT410		NSCLC	Lung	269	Matched	1.95744	HRP
P-0010024	P-0010024-T01-IM5	Non-Small Cell Lung Cancer	Lung Squamous Cell Carcinoma	4	0:LIVING	Primary	Male	81	>71	PD-1/PDL-1	IMPACT410		LUSC	Lung	1238	Matched	3.91488	HRP
P-0010025	P-0010025-T01-IM5	Non-Small Cell Lung Cancer	Lung Adenocarcinoma	11	1:DECEASED	Primary	Female	58	50-60	PD-1/PDL-1	IMPACT410		LUAD	Lung	1025	Matched	10.7659	HRP
P-0010046	P-0010046-T01-IM5	Renal Cell Carcinoma	Unclassified Renal Cell Carcinoma	1	1:DECEASED	Metastasis	Female	54	50-60	PD-1/PDL-1	IMPACT410	Adrenal Gland	URCC	Kidney	1046	Matched	0.97872	HRP
P-0010065	P-0010065-T01-IM5	Non-Small Cell Lung Cancer	Non-Small Cell Lung Cancer	2	0:LIVING	Metastasis	Male	40	31-50	PD-1/PDL-1	IMPACT410	Pleura	NSCLC	Lung	589	Matched	1.95744	HRP
P-0010079	P-0010079-T01-IM5	Bladder Cancer	Bladder Urothelial Carcinoma	3	0:LIVING	Metastasis	Male	72	>71	PD-1/PDL-1	IMPACT410	Lymph Node	BLCA	Bladder	945	Matched	2.93616	HRP
P-0010082	P-0010082-T01-IM5	Head and Neck Cancer	Head and Neck Carcinoma, Other	4	1:DECEASED	Metastasis	Male	77	>71	PD-1/PDL-1	IMPACT410	Liver	OHNCA	Sinonasal	1161	Matched	3.91488	HRP
P-0010088	P-0010088-T01-IM5	Head and Neck Cancer	Oropharynx Squamous Cell Carcinoma	13	0:LIVING	Metastasis	Male	61	61-70	PD-1/PDL-1	IMPACT410	Small Bowel	OPHSC	Tonsil	983	Matched	12.7234	HRP
P-0010094	P-0010094-T01-IM5	Bladder Cancer	Bladder Urothelial Carcinoma	4	1:DECEASED	Primary	Male	54	50-60	PD-1/PDL-1	IMPACT410		BLCA	Bladder	832	Matched	2.93616	HRP
P-0010099	P-0010099-T01-IM5	Esophagogastric Cancer	Stomach Adenocarcinoma		0:LIVING	Metastasis	Male	42	31-50	PD-1/PDL-1	IMPACT410	Peritoneum	STAD	Stomach	1053	Matched	0	HRP
P-0010104	P-0010104-T01-IM5	Head and Neck Cancer	Head and Neck Squamous Cell Carcinoma	5	1:DECEASED	Primary	Male	34	31-50	PD-1/PDL-1	IMPACT410		HNSC	Pharynx	1039	Matched	4.8936	HRP
P-0010111	P-0010111-T01-IM5	Melanoma	Mucosal Melanoma of the Vulva/Vagina	2	0:LIVING	Primary	Female	35	31-50	CTLA4	IMPACT410		VMM	Vagina	835	Matched	1.95744	HRP
P-0010115	P-0010115-T01-IM5	Melanoma	Melanoma of Unknown Primary	54	0:LIVING	Metastasis	Male	53	50-60	PD-1/PDL-1	IMPACT410	Lung	MUP	Cancer of Unknown Primary	879	Matched	51.8721	HRP
P-0010140	P-0010140-T01-IM5	Melanoma	Cutaneous Melanoma		0:LIVING	Metastasis	Female	46	31-50	PD-1/PDL-1	IMPACT410	In-transit	SKCM	Skin	865	Matched	0	HRP
P-0010161	P-0010161-T01-IM5	Head and Neck Cancer	Oropharynx Squamous Cell Carcinoma		1:DECEASED	Metastasis	Male	53	50-60	PD-1/PDL-1	IMPACT410	Liver	OPHSC	Tongue	1026	Matched	0	HRP
P-0010174	P-0010174-T01-IM5	Head and Neck Cancer	Head and Neck Squamous Cell Carcinoma	12	0:LIVING	Primary	Male	68	61-70	PD-1/PDL-1	IMPACT410		HNSC	Ethmoid Sinus	950	Matched	10.7659	HRP
P-0010184	P-0010184-T01-IM5	Renal Cell Carcinoma	Translocation-Associated Renal Cell Carcinoma	3	0:LIVING	Metastasis	Female	59	50-60	PD-1/PDL-1	IMPACT410	Lung	TRCC	Kidney	230	Matched	2.93616	HRP
P-0010199	P-0010199-T01-IM5	Bladder Cancer	Upper Tract Urothelial Carcinoma	18	0:LIVING	Primary	Male	56	50-60	PD-1/PDL-1	IMPACT410		UTUC	Upper Tract	821	Matched	16.6382	HRP
P-0010212	P-0010212-T01-IM5	Renal Cell Carcinoma	Renal Clear Cell Carcinoma	4	0:LIVING	Primary	Male	62	61-70	PD-1/PDL-1	IMPACT410		CCRCC	Kidney	900	Matched	3.91488	HRP
P-0010213	P-0010213-T01-IM5	Non-Small Cell Lung Cancer	Lung Adenocarcinoma	16	0:LIVING	Metastasis	Female	51	31-50	PD-1/PDL-1	IMPACT410	Brain	LUAD	Lung	631	Matched	15.6595	HRP
P-0010215	P-0010215-T01-IM5	Non-Small Cell Lung Cancer	Lung Adenocarcinoma	7	1:DECEASED	Metastasis	Female	74	>71	PD-1/PDL-1	IMPACT410	Bone	LUAD	Lung	856	Matched	6.85104	HRP
P-0010222	P-0010222-T01-IM5	Head and Neck Cancer	Oral Cavity Squamous Cell Carcinoma	3	1:DECEASED	Metastasis	Male	72	>71	PD-1/PDL-1	IMPACT410	Lung	OCSC	Oral Cavity	1090	Matched	2.93616	HRP
P-0010232	P-0010232-T01-IM5	Melanoma	Cutaneous Melanoma	15	0:LIVING	Metastasis	Male	52	50-60	Combo	IMPACT410	Soft Tissue	SKCM	Skin	1044	Matched	13.7021	HRP
P-0010236	P-0010236-T01-IM5	Bladder Cancer	Bladder Urothelial Carcinoma	13	0:LIVING	Metastasis	Male	64	61-70	Combo	IMPACT410	Pelvis	BLCA	Bladder	1310	Matched	12.7234	HRP
P-0010238	P-0010238-T01-IM5	Colorectal Cancer	Colon Adenocarcinoma	8	1:DECEASED	Metastasis	Female	52	50-60	PD-1/PDL-1	IMPACT410	Liver	COAD	Sigmoid Colon	896	Matched	7.82976	HRP
P-0010241	P-0010241-T01-IM5	Head and Neck Cancer	Nasopharyngeal Carcinoma	67	0:LIVING	Metastasis	Female	41	31-50	PD-1/PDL-1	IMPACT410	Skull	NPC	Nasopharynx	1109	Matched	65.5742	HRD
P-0010249	P-0010249-T01-IM5	Melanoma	Cutaneous Melanoma	19	0:LIVING	Metastasis	Male	66	61-70	CTLA4	IMPACT410	Muscle	SKCM	Skin	954	Matched	19.5744	HRD
P-0010252	P-0010252-T01-IM5	Breast Cancer	Breast Invasive Carcinoma, NOS	5	0:LIVING	Metastasis	Female	53	50-60	PD-1/PDL-1	IMPACT410	Brain	BRCNOS	Breast	839	Matched	4.8936	HRP
P-0010254	P-0010254-T03-IM5	Bladder Cancer	Bladder Urothelial Carcinoma	1	1:DECEASED	Primary	Female	51	50-60	PD-1/PDL-1	IMPACT410		BLCA	Bladder	967	Matched	0.97872	HRP
P-0010256	P-0010256-T01-IM5	Non-Small Cell Lung Cancer	Lung Adenocarcinoma	4	1:DECEASED	Primary	Female	73	>71	PD-1/PDL-1	IMPACT410		LUAD	Lung	556	Matched	3.91488	HRP
P-0010257	P-0010257-T01-IM5	Non-Small Cell Lung Cancer	Lung Adenocarcinoma	10	1:DECEASED	Metastasis	Female	55	50-60	PD-1/PDL-1	IMPACT410	Pleural Fluid	LUAD	Lung	961	Matched	9.7872	HRP
P-0010311	P-0010311-T01-IM5	Renal Cell Carcinoma	Renal Clear Cell Carcinoma	8	0:LIVING	Primary	Male	60	50-60	Combo	IMPACT410		CCRCC	Kidney	937	Matched	7.82976	HRP
P-0010312	P-0010312-T01-IM5	Head and Neck Cancer	Oral Cavity Squamous Cell Carcinoma	1	1:DECEASED	Metastasis	Male	62	50-60	PD-1/PDL-1	IMPACT410	Lung	OCSC	Tongue	970	Matched	0.97872	HRP
P-0010317	P-0010317-T01-IM5	Esophagogastric Cancer	Adenocarcinoma of the Gastroesophageal Junction	3	1:DECEASED	Primary	Male	68	61-70	PD-1/PDL-1	IMPACT410		GEJ	Esophagus	1005	Matched	2.93616	HRP
P-0010327	P-0010327-T01-IM5	Melanoma	Mucosal Melanoma of the Esophagus	1	0:LIVING	Primary	Male	53	50-60	Combo	IMPACT410		ESMM	Esophagus	906	Matched	0.97872	HRP
P-0010340	P-0010340-T01-IM5	Melanoma	Melanoma of Unknown Primary	54	0:LIVING	Metastasis	Male	52	50-60	CTLA4	IMPACT410	Brain	MUP	Cancer of Unknown Primary	795	Matched	51.8721	HRP
P-0010344	P-0010344-T01-IM5	Glioma	Glioblastoma Multiforme	4	1:DECEASED	Primary	Male	52	50-60	PD-1/PDL-1	IMPACT410		GBM	Brain	781	Matched	2.93616	HRP
P-0010355	P-0010355-T01-IM5	Non-Small Cell Lung Cancer	Lung Adenocarcinoma	7	1:DECEASED	Primary	Female	69	61-70	PD-1/PDL-1	IMPACT410		LUAD	Lung	825	Matched	6.85104	HRP
P-0010362	P-0010362-T01-IM5	Non-Small Cell Lung Cancer	Lung Adenocarcinoma	3	1:DECEASED	Primary	Female	60	50-60	PD-1/PDL-1	IMPACT410		LUAD	Lung	784	Matched	2.93616	HRP
P-0010380	P-0010380-T01-IM5	Glioma	Glioblastoma Multiforme	7	1:DECEASED	Primary	Male	74	>71	PD-1/PDL-1	IMPACT410		GBM	Brain	1058	Matched	5.87232	HRP
P-0010381	P-0010381-T01-IM5	Cancer of Unknown Primary	Cancer of Unknown Primary	2	0:LIVING	Metastasis	Male	47	31-50	PD-1/PDL-1	IMPACT410	Bone	CUP	Unknown	1194	Matched	1.95744	HRP
P-0010385	P-0010385-T01-IM5	Non-Small Cell Lung Cancer	Lung Adenocarcinoma	8	1:DECEASED	Primary	Male	72	>71	PD-1/PDL-1	IMPACT410		LUAD	Lung	1185	Matched	7.82976	HRP
P-0010389	P-0010389-T01-IM5	Non-Small Cell Lung Cancer	Lung Squamous Cell Carcinoma		1:DECEASED	Primary	Male	69	61-70	PD-1/PDL-1	IMPACT410		LUSC	Lung	1039	Matched	0	HRP
P-0010450	P-0010450-T01-IM5	Head and Neck Cancer	Head and Neck Squamous Cell Carcinoma of Unknown Primary	9	1:DECEASED	Metastasis	Male	73	>71	PD-1/PDL-1	IMPACT410	Soft Tissue	HNSCUP	Cancer of Unknown Primary	845	Matched	8.80848	HRP
P-0010495	P-0010495-T01-IM5	Melanoma	Cutaneous Melanoma	5	1:DECEASED	Metastasis	Female	71	61-70	PD-1/PDL-1	IMPACT410	Brain	SKCM	Skin	709	Matched	3.91488	HRP
P-0010499	P-0010499-T01-IM5	Colorectal Cancer	Colon Adenocarcinoma	156	1:DECEASED	Primary	Male	65	61-70	PD-1/PDL-1	IMPACT410		COAD	Transverse Colon	895	Matched	151.702	HRD
P-0010501	P-0010501-T01-IM5	Esophagogastric Cancer	Stomach Adenocarcinoma	10	1:DECEASED	Metastasis	Male	71	>71	PD-1/PDL-1	IMPACT410	Peritoneum	STAD	Stomach	969	Matched	9.7872	HRP
P-0010516	P-0010516-T01-IM5	Glioma	Astrocytoma	3	0:LIVING	Primary	Female	42	31-50	PD-1/PDL-1	IMPACT410		ASTR	Brain	680	Matched	2.93616	HRD
P-0010556	P-0010556-T01-IM5	Glioma	Glioblastoma Multiforme	1	1:DECEASED	Primary	Male	50	31-50	PD-1/PDL-1	IMPACT410		GBM	Brain	1041	Matched	0.97872	HRP
P-0010581	P-0010581-T01-IM5	Colorectal Cancer	Colon Adenocarcinoma	68	0:LIVING	Metastasis	Male	75	>71	PD-1/PDL-1	IMPACT410	Adrenal Gland	COAD	Cecum	806	Matched	66.5529	HRD
P-0010587	P-0010587-T01-IM5	Colorectal Cancer	Colon Adenocarcinoma	86	0:LIVING	Primary	Female	63	61-70	PD-1/PDL-1	IMPACT410		COAD	Cecum	1019	Matched	84.1699	HRD
P-0010588	P-0010588-T01-IM5	Head and Neck Cancer	Head and Neck Squamous Cell Carcinoma	6	1:DECEASED	Primary	Female	80	>71	PD-1/PDL-1	IMPACT410		HNSC	Oropharynx	753	Matched	4.8936	HRP
P-0010603	P-0010603-T01-IM5	Renal Cell Carcinoma	Unclassified Renal Cell Carcinoma	6	0:LIVING	Metastasis	Male	62	61-70	PD-1/PDL-1	IMPACT410	Liver	URCC	Kidney	849	Matched	4.8936	HRP
P-0010613	P-0010613-T01-IM5	Glioma	Glioblastoma Multiforme	10	0:LIVING	Primary	Female	75	>71	PD-1/PDL-1	IMPACT410		GBM	Brain	669	Matched	8.80848	HRD
P-0010614	P-0010614-T01-IM5	Melanoma	Uveal Melanoma	2	1:DECEASED	Metastasis	Female	62	61-70	PD-1/PDL-1	IMPACT410	Liver	UM	Eye	988	Matched	1.95744	HRD
P-0010636	P-0010636-T01-IM5	Non-Small Cell Lung Cancer	Lung Squamous Cell Carcinoma	5	1:DECEASED	Metastasis	Male	68	61-70	PD-1/PDL-1	IMPACT410	Bone	LUSC	Lung	1073	Matched	6.85104	HRP
P-0010644	P-0010644-T01-IM5	Melanoma	Uveal Melanoma	1	1:DECEASED	Metastasis	Male	40	31-50	PD-1/PDL-1	IMPACT410	Liver	UM	Eye	1058	Matched	0.97872	HRP
P-0010645	P-0010645-T01-IM5	Non-Small Cell Lung Cancer	Lung Squamous Cell Carcinoma	4	1:DECEASED	Primary	Male	53	50-60	PD-1/PDL-1	IMPACT410		LUSC	Lung	699	Matched	3.91488	HRP
P-0010648	P-0010648-T01-IM5	Non-Small Cell Lung Cancer	Lung Adenocarcinoma	2	1:DECEASED	Metastasis	Male	73	>71	PD-1/PDL-1	IMPACT410	Bone	LUAD	Lung	553	Matched	1.95744	HRP
P-0010669	P-0010669-T01-IM5	Breast Cancer	Breast Invasive Ductal Carcinoma	4	0:LIVING	Primary	Female	66	61-70	CTLA4	IMPACT410		IDC	Breast	748	Matched	3.91488	HRP
P-0010670	P-0010670-T01-IM5	Melanoma	Melanoma of Unknown Primary	11	0:LIVING	Metastasis	Male	71	>71	Combo	IMPACT410		MUP	Cancer of Unknown Primary	697	Matched	12.7234	HRP
P-0010707	P-0010707-T01-IM5	Head and Neck Cancer	Oral Cavity Squamous Cell Carcinoma	4	1:DECEASED	Primary	Male	79	>71	PD-1/PDL-1	IMPACT410		OCSC	Oral Cavity	1039	Matched	3.91488	HRP
P-0010715	P-0010715-T01-IM5	Non-Small Cell Lung Cancer	Large Cell Neuroendocrine Carcinoma	51	0:LIVING	Primary	Male	67	61-70	Combo	IMPACT410		LUNE	Lung	1357	Matched	49.9147	HRP
P-0010736	P-0010736-T01-IM5	Non-Small Cell Lung Cancer	Lung Adenocarcinoma	26	1:DECEASED	Primary	Male	80	>71	PD-1/PDL-1	IMPACT410		LUAD	Lung	733	Matched	25.4467	HRD
P-0010737	P-0010737-T01-IM5	Melanoma	Acral Melanoma	3	1:DECEASED	Metastasis	Male	56	50-60	CTLA4	IMPACT410	Foot	ACRM	Skin	957	Matched	2.93616	HRP
P-0010742	P-0010742-T01-IM5	Colorectal Cancer	Colon Adenocarcinoma	5	1:DECEASED	Metastasis	Female	51	31-50	PD-1/PDL-1	IMPACT410	Liver	COAD	Rectosigmoid Colon	1002	Matched	4.8936	HRP
P-0010744	P-0010744-T01-IM5	Glioma	Anaplastic Oligodendroglioma	102	0:LIVING	Primary	Female	52	50-60	PD-1/PDL-1	IMPACT410		AODG	Brain	787	Matched	98.8507	HRP
P-0010755	P-0010755-T01-IM5	Head and Neck Cancer	Head and Neck Squamous Cell Carcinoma of Unknown Primary	2	1:DECEASED	Metastasis	Male	62	61-70	PD-1/PDL-1	IMPACT410	Liver	HNSCUP	Cancer of Unknown Primary	1086	Matched	1.95744	HRP
P-0010760	P-0010760-T01-IM5	Non-Small Cell Lung Cancer	Lung Adenocarcinoma	5	0:LIVING	Primary	Male	51	50-60	PD-1/PDL-1	IMPACT410		LUAD	Lung	1001	Matched	4.8936	HRP
P-0010791	P-0010791-T01-IM5	Renal Cell Carcinoma	Renal Clear Cell Carcinoma	4	0:LIVING	Metastasis	Male	51	31-50	PD-1/PDL-1	IMPACT410	Lung	CCRCC	Kidney	879	Matched	3.91488	HRP
P-0010800	P-0010800-T01-IM5	Breast Cancer	Breast Invasive Lobular Carcinoma	4	1:DECEASED	Metastasis	Female	64	61-70	CTLA4	IMPACT410	Lymph Node	ILC	Breast	706	Matched	3.91488	HRP
P-0010816	P-0010816-T01-IM5	Head and Neck Cancer	Oropharynx Squamous Cell Carcinoma	8	1:DECEASED	Primary	Male	51	31-50	PD-1/PDL-1	IMPACT410		OPHSC	Palate	1233	Matched	7.82976	HRP
P-0010818	P-0010818-T01-IM5	Melanoma	Cutaneous Melanoma	16	1:DECEASED	Metastasis	Male	85	>71	PD-1/PDL-1	IMPACT468	In-transit	SKCM	Skin	1137	Matched	15.6595	HRP
P-0010825	P-0010825-T01-IM5	Esophagogastric Cancer	Stomach Adenocarcinoma		0:LIVING	Primary	Male	42	31-50	PD-1/PDL-1	IMPACT410		STAD	Stomach	945	Matched	0	HRP
P-0010826	P-0010826-T01-IM5	Bladder Cancer	Upper Tract Urothelial Carcinoma	5	0:LIVING	Primary	Male	60	50-60	PD-1/PDL-1	IMPACT410		UTUC	Upper Tract	767	Matched	3.91488	HRP
P-0010840	P-0010840-T02-IM5	Non-Small Cell Lung Cancer	Lung Adenocarcinoma	11	1:DECEASED	Metastasis	Female	55	50-60	PD-1/PDL-1	IMPACT410	Lymph Node	LUAD	Lung	313	Matched	10.7659	HRP
P-0010842	P-0010842-T01-IM5	Non-Small Cell Lung Cancer	Lung Adenocarcinoma		1:DECEASED	Primary	Male		>71	PD-1/PDL-1	IMPACT410		LUAD	Lung	1031	Matched	0	HRP
P-0010847	P-0010847-T01-IM5	Melanoma	Cutaneous Melanoma	20	0:LIVING	Primary	Male	59	50-60	PD-1/PDL-1	IMPACT410		SKCM	Skin	621	Matched	19.5744	HRD
P-0010855	P-0010855-T01-IM5	Non-Small Cell Lung Cancer	Lung Adenocarcinoma	7	1:DECEASED	Metastasis	Female	74	>71	PD-1/PDL-1	IMPACT410	Liver	LUAD	Lung	817	Matched	6.85104	HRP
P-0010891	P-0010891-T01-IM5	Non-Small Cell Lung Cancer	Lung Adenocarcinoma	1	1:DECEASED	Metastasis	Female	42	31-50	Combo	IMPACT410	Lymph Node	LUAD	Lung	881	Matched	0.97872	HRP
P-0010915	P-0010915-T01-IM5	Melanoma	Cutaneous Melanoma	20	1:DECEASED	Primary	Female	70	61-70	PD-1/PDL-1	IMPACT410		SKCM	Leg	889	Matched	18.5957	HRP
P-0010921	P-0010921-T01-IM5	Bladder Cancer	Bladder Urothelial Carcinoma	48	1:DECEASED	Primary	Male	62	61-70	PD-1/PDL-1	IMPACT410		BLCA	Bladder	544	Matched	45.9998	HRP
P-0010937	P-0010937-T01-IM5	Melanoma	Cutaneous Melanoma	38	1:DECEASED	Metastasis	Male	79	>71	CTLA4	IMPACT410	In-transit	SKCM	Skin	961	Matched	36.2126	HRP
P-0010945	P-0010945-T01-IM5	Non-Small Cell Lung Cancer	Lung Adenocarcinoma		1:DECEASED	Metastasis	Male	52	50-60	PD-1/PDL-1	IMPACT410	Liver	LUAD	Lung	745	Matched	0	HRP
P-0010963	P-0010963-T01-IM5	Renal Cell Carcinoma	FH-Deficient Renal Cell Carcinoma	1	1:DECEASED	Metastasis	Male	61	50-60	PD-1/PDL-1	IMPACT410	Bone	FHRCC	Kidney	462	Matched	0.97872	HRP
P-0010966	P-0010966-T01-IM5	Colorectal Cancer	Colon Adenocarcinoma	4	0:LIVING	Metastasis	Male	48	31-50	PD-1/PDL-1	IMPACT410	Liver	COAD	Transverse Colon	543	Matched	3.91488	HRP
P-0010975	P-0010975-T01-IM5	Melanoma	Cutaneous Melanoma	5	1:DECEASED	Metastasis	Female	62	61-70	PD-1/PDL-1	IMPACT410	Lung	SKCM	Skin	1121	Matched	4.8936	HRP
P-0010986	P-0010986-T01-IM5	Non-Small Cell Lung Cancer	Lung Adenocarcinoma	8	1:DECEASED	Primary	Female	55	50-60	PD-1/PDL-1	IMPACT410		LUAD	Lung	1215	Matched	7.82976	HRD
P-0010994	P-0010994-T01-IM5	Breast Cancer	Breast Invasive Ductal Carcinoma	4	1:DECEASED	Metastasis	Female	52	50-60	PD-1/PDL-1	IMPACT410	Skin	IDC	Breast	1010	Matched	3.91488	HRP
P-0011012	P-0011012-T01-IM5	Non-Small Cell Lung Cancer	Lung Adenocarcinoma	4	1:DECEASED	Metastasis	Male	74	>71	PD-1/PDL-1	IMPACT410	Lymph Node	LUAD	Lung	448	Matched	3.91488	HRP
P-0011030	P-0011030-T01-IM5	Non-Small Cell Lung Cancer	Lung Adenocarcinoma	1	1:DECEASED	Metastasis	Male	70	61-70	PD-1/PDL-1	IMPACT410	Lymph Node	LUAD	Lung	430	Matched	0.97872	HRP
P-0011033	P-0011033-T01-IM5	Non-Small Cell Lung Cancer	Lung Adenocarcinoma	3	1:DECEASED	Metastasis	Female	62	61-70	PD-1/PDL-1	IMPACT410	Liver	LUAD	Lung	806	Matched	1.95744	HRP
P-0011036	P-0011036-T01-IM5	Non-Small Cell Lung Cancer	Lung Adenocarcinoma	12	1:DECEASED	Metastasis	Male	56	50-60	PD-1/PDL-1	IMPACT410	Liver	LUAD	Lung	1170	Matched	11.7446	HRP
P-0011047	P-0011047-T01-IM5	Melanoma	Cutaneous Melanoma	37	0:LIVING	Metastasis	Female	81	>71	PD-1/PDL-1	IMPACT410	Parotid	SKCM	Skin	845	Matched	35.2339	HRD
P-0011068	P-0011068-T01-IM5	Colorectal Cancer	Colon Adenocarcinoma	44	0:LIVING	Primary	Male	62	61-70	PD-1/PDL-1	IMPACT410		COAD	Descending Colon	404	Matched	43.0637	HRD
P-0011071	P-0011071-T01-IM5	Colorectal Cancer	Colon Adenocarcinoma	82	1:DECEASED	Metastasis	Male	60	50-60	PD-1/PDL-1	IMPACT410	Small Bowel	COAD	Transverse Colon	445	Matched	80.255	HRD
P-0011095	P-0011095-T01-IM5	Renal Cell Carcinoma	Chromophobe Renal Cell Carcinoma		0:LIVING	Primary	Male	50	31-50	PD-1/PDL-1	IMPACT410		CHRCC	Kidney	697	Matched	0	HRP
P-0011097	P-0011097-T01-IM5	Renal Cell Carcinoma	Renal Clear Cell Carcinoma	6	0:LIVING	Primary	Male	79	>71	PD-1/PDL-1	IMPACT410		CCRCC	Kidney	565	Matched	5.87232	HRP
P-0011119	P-0011119-T01-IM5	Glioma	Glioblastoma Multiforme	2	1:DECEASED	Primary	Female	66	61-70	PD-1/PDL-1	IMPACT410		GBM	Brain	963	Matched	0.97872	HRP
P-0011144	P-0011144-T01-IM5	Colorectal Cancer	Colon Adenocarcinoma	5	1:DECEASED	Primary	Female	26	<30	PD-1/PDL-1	IMPACT410		COAD	Sigmoid Colon	945	Matched	4.8936	HRP
P-0011149	P-0011149-T01-IM5	Cancer of Unknown Primary	Cancer of Unknown Primary	12	1:DECEASED	Metastasis	Female	59	50-60	PD-1/PDL-1	IMPACT410	Bone	CUP	Unknown	732	Matched	11.7446	HRP
P-0011162	P-0011162-T01-IM5	Renal Cell Carcinoma	Renal Clear Cell Carcinoma	4	1:DECEASED	Primary	Male	68	61-70	PD-1/PDL-1	IMPACT410		CCRCC	Kidney	454	Matched	3.91488	HRP
P-0011180	P-0011180-T01-IM5	Non-Small Cell Lung Cancer	Lung Adenocarcinoma	2	0:LIVING	Primary	Female	61	50-60	PD-1/PDL-1	IMPACT410		LUAD	Lung	913	Matched	1.95744	HRP
P-0011187	P-0011187-T01-IM5	Bladder Cancer	Bladder Urothelial Carcinoma	10	1:DECEASED	Metastasis	Male	69	61-70	PD-1/PDL-1	IMPACT410	Lung	BLCA	Bladder	910	Matched	8.80848	HRP
P-0011192	P-0011192-T01-IM5	Non-Small Cell Lung Cancer	Lung Adenocarcinoma	11	0:LIVING	Metastasis	Female	74	>71	PD-1/PDL-1	IMPACT410	Lymph Node	LUAD	Lung	920	Matched	10.7659	HRP
P-0011195	P-0011195-T01-IM5	Colorectal Cancer	Rectal Adenocarcinoma	3	1:DECEASED	Metastasis	Female	38	31-50	PD-1/PDL-1	IMPACT410	Paraspinal Mass	READ	Rectum	883	Matched	2.93616	HRP
P-0011219	P-0011219-T01-IM5	Glioma	Glioblastoma Multiforme	5	1:DECEASED	Primary	Male	67	61-70	PD-1/PDL-1	IMPACT410		GBM	Brain	823	Matched	3.91488	HRP
P-0011244	P-0011244-T01-IM5	Non-Small Cell Lung Cancer	Lung Squamous Cell Carcinoma	3	1:DECEASED	Metastasis	Male	77	>71	PD-1/PDL-1	IMPACT410	Pleura	LUSC	Lung	1071	Matched	2.93616	HRP
P-0011245	P-0011245-T01-IM5	Bladder Cancer	Bladder Urothelial Carcinoma	2	1:DECEASED	Primary	Male	64	61-70	PD-1/PDL-1	IMPACT410		BLCA	Bladder	818	Matched	1.95744	HRP
P-0011246	P-0011246-T01-IM5	Renal Cell Carcinoma	Renal Clear Cell Carcinoma	3	0:LIVING	Primary	Female	63	61-70	Combo	IMPACT410		CCRCC	Kidney	603	Matched	2.93616	HRP
P-0011288	P-0011288-T01-IM5	Colorectal Cancer	Colon Adenocarcinoma	11	0:LIVING	Primary	Female	71	>71	Combo	IMPACT410		COAD	Transverse Colon	292	Matched	10.7659	HRP
P-0011297	P-0011297-T01-IM5	Melanoma	Cutaneous Melanoma	5	0:LIVING	Metastasis	Male	46	31-50	CTLA4	IMPACT410	Small bowel	SKCM	Skin	994	Matched	3.91488	HRP
P-0011357	P-0011357-T01-IM5	Colorectal Cancer	Colon Adenocarcinoma	207	0:LIVING	Primary	Male	53	50-60	PD-1/PDL-1	IMPACT410		COAD	Cecum	737	Matched	199.659	HRD
P-0011378	P-0011378-T01-IM5	Non-Small Cell Lung Cancer	Poorly Differentiated Non-Small Cell Lung Cancer	9	1:DECEASED	Metastasis	Male	68	61-70	PD-1/PDL-1	IMPACT410	Lymph Node	NSCLCPD	Lung	904	Matched	8.80848	HRP
P-0011401	P-0011401-T01-IM5	Glioma	Glioblastoma Multiforme	3	1:DECEASED	Primary	Female	53	50-60	PD-1/PDL-1	IMPACT410		GBM	Brain	994	Matched	2.93616	HRD
P-0011418	P-0011418-T01-IM5	Renal Cell Carcinoma	Renal Clear Cell Carcinoma	4	0:LIVING	Metastasis	Male	67	61-70	PD-1/PDL-1	IMPACT410	Lung	CCRCC	Kidney	593	Matched	3.91488	HRD
P-0011439	P-0011439-T01-IM5	Bladder Cancer	Bladder Urothelial Carcinoma	23	1:DECEASED	Metastasis	Male	76	>71	PD-1/PDL-1	IMPACT410	Liver	BLCA	Bladder	1337	Matched	21.5318	HRD
P-0011440	P-0011440-T01-IM5	Bladder Cancer	Small Cell Bladder Cancer	28	1:DECEASED	Metastasis	Male	62	61-70	PD-1/PDL-1	IMPACT410	Liver	SCBC	Upper Tract	761	Matched	27.4042	HRP
P-0011453	P-0011453-T01-IM5	Non-Small Cell Lung Cancer	Lung Adenocarcinoma	6	1:DECEASED	Primary	Male	66	61-70	PD-1/PDL-1	IMPACT410		LUAD	Lung	818	Matched	5.87232	HRD
P-0011476	P-0011476-T01-IM5	Melanoma	Cutaneous Melanoma	7	0:LIVING	Metastasis	Male	49	31-50	PD-1/PDL-1	IMPACT410	Lymph Node, Regional	SKCM	Skin	783	Matched	6.85104	HRP
P-0011499	P-0011499-T01-IM5	Non-Small Cell Lung Cancer	Lung Adenocarcinoma	8	1:DECEASED	Metastasis	Female	71	61-70	PD-1/PDL-1	IMPACT410	Lymph Node	LUAD	Lung	884	Matched	7.82976	HRP
P-0011508	P-0011508-T01-IM5	Non-Small Cell Lung Cancer	Large Cell Neuroendocrine Carcinoma	7	1:DECEASED	Metastasis	Male	62	61-70	PD-1/PDL-1	IMPACT410	Liver	LUNE	Lung	954	Matched	6.85104	HRP
P-0011522	P-0011522-T01-IM5	Renal Cell Carcinoma	Renal Clear Cell Carcinoma with Sarcomatoid Features	7	0:LIVING	Metastasis	Female	81	>71	PD-1/PDL-1	IMPACT410	Lung	SCCRCC	Kidney	1143	Matched	6.85104	HRP
P-0011523	P-0011523-T01-IM5	Bladder Cancer	Bladder Urothelial Carcinoma	6	0:LIVING	Primary	Female	64	61-70	PD-1/PDL-1	IMPACT410		BLCA	Bladder	786	Matched	5.87232	HRD
P-0011524	P-0011524-T01-IM5	Bladder Cancer	Bladder Urothelial Carcinoma	17	1:DECEASED	Metastasis	Female	60	50-60	PD-1/PDL-1	IMPACT410	Soft Tissue	BLCA	Bladder	897	Matched	15.6595	HRP
P-0011535	P-0011535-T01-IM5	Non-Small Cell Lung Cancer	Lung Adenocarcinoma	3	1:DECEASED	Primary	Female	73	>71	PD-1/PDL-1	IMPACT410		LUAD	Lung	993	Matched	2.93616	HRP
P-0011538	P-0011538-T01-IM5	Cancer of Unknown Primary	Cancer of Unknown Primary	1	1:DECEASED	Metastasis	Male	50	50-60	PD-1/PDL-1	IMPACT410	Liver	CUP	Cancer of Unknown Primary	715	Matched	0.97872	HRP
P-0011541	P-0011541-T01-IM5	Non-Small Cell Lung Cancer	Lung Adenocarcinoma	4	0:LIVING	Metastasis	Female	77	>71	PD-1/PDL-1	IMPACT410	Spinal Cord	LUAD	Lung	353	Matched	3.91488	HRP
P-0011546	P-0011546-T01-IM5	Non-Small Cell Lung Cancer	Large Cell Neuroendocrine Carcinoma	10	0:LIVING	Metastasis	Female	62	61-70	PD-1/PDL-1	IMPACT410	Liver	LUNE	Lung	872	Matched	9.7872	HRP
P-0011552	P-0011552-T01-IM5	Breast Cancer	Breast Invasive Carcinoma, NOS	6	1:DECEASED	Metastasis	Female	73	>71	PD-1/PDL-1	IMPACT410	Bone	BRCNOS	Breast	913	Matched	5.87232	HRP
P-0011559	P-0011559-T01-IM5	Non-Small Cell Lung Cancer	Lung Adenocarcinoma	4	1:DECEASED	Metastasis	Male	73	>71	PD-1/PDL-1	IMPACT410	Pericardium	LUAD	Lung	883	Matched	3.91488	HRP
P-0012037	P-0012037-T01-IM5	Bladder Cancer	Bladder Urothelial Carcinoma	6	1:DECEASED	Primary	Male	77	>71	PD-1/PDL-1	IMPACT410		BLCA	Bladder	727	Matched	4.8936	HRP
P-0012040	P-0012040-T01-IM5	Renal Cell Carcinoma	Renal Clear Cell Carcinoma	4	1:DECEASED	Primary	Male	66	61-70	PD-1/PDL-1	IMPACT410		CCRCC	Kidney	758	Matched	3.91488	HRD
P-0012049	P-0012049-T01-IM5	Non-Small Cell Lung Cancer	Lung Adenocarcinoma	11	0:LIVING	Primary	Female	68	61-70	PD-1/PDL-1	IMPACT410		LUAD	Lung	889	Matched	10.7659	HRP
P-0012080	P-0012080-T01-IM5	Melanoma	Cutaneous Melanoma	26	0:LIVING	Metastasis	Male	59	50-60	CTLA4	IMPACT410	Soft Tissue	SKCM	Skin	946	Matched	24.468	HRP
P-0012102	P-0012102-T01-IM5	Renal Cell Carcinoma	Renal Clear Cell Carcinoma	4	1:DECEASED	Primary	Male	62	61-70	PD-1/PDL-1	IMPACT410		CCRCC	Kidney	643	Matched	3.91488	HRP
P-0012107	P-0012107-T01-IM5	Head and Neck Cancer	Head and Neck Squamous Cell Carcinoma	12	0:LIVING	Metastasis	Male	66	61-70	PD-1/PDL-1	IMPACT410	Parotid	HNSC	Tonsil	816	Matched	11.7446	HRD
P-0012115	P-0012115-T01-IM5	Colorectal Cancer	Colon Adenocarcinoma	53	0:LIVING	Primary	Male	49	31-50	PD-1/PDL-1	IMPACT410		COAD	Cecum	924	Matched	53.8296	HRD
P-0012133	P-0012133-T01-IM5	Colorectal Cancer	Colon Adenocarcinoma	4	1:DECEASED	Metastasis	Male	39	31-50	Combo	IMPACT410	Liver	COAD	Cecum	354	Matched	3.91488	HRP
P-0012137	P-0012137-T01-IM5	Renal Cell Carcinoma	Renal Cell Carcinoma	1	1:DECEASED	Primary	Female	80	>71	PD-1/PDL-1	IMPACT410		RCC	Kidney	545	Matched	0	HRP
P-0012183	P-0012183-T01-IM5	Bladder Cancer	Upper Tract Urothelial Carcinoma	9	0:LIVING	Primary	Male	77	>71	PD-1/PDL-1	IMPACT410		UTUC	Upper Tract	768	Matched	7.82976	HRP
P-0012188	P-0012188-T01-IM5	Cancer of Unknown Primary	Cancer of Unknown Primary	21	0:LIVING	Metastasis	Male	70	61-70	PD-1/PDL-1	IMPACT410	Lymph Node	CUP	Cancer of Unknown Primary	787	Matched	20.5531	HRP
P-0012189	P-0012189-T01-IM5	Head and Neck Cancer	Head and Neck Squamous Cell Carcinoma	8	1:DECEASED	Metastasis	Female	59	50-60	PD-1/PDL-1	IMPACT410	Neck	HNSC	Oropharynx	989	Matched	8.80848	HRP
P-0012221	P-0012221-T01-IM5	Renal Cell Carcinoma	Renal Clear Cell Carcinoma	4	0:LIVING	Primary	Male	54	50-60	PD-1/PDL-1	IMPACT410		CCRCC	Kidney	375	Matched	3.91488	HRD
P-0012249	P-0012249-T01-IM5	Colorectal Cancer	Colon Adenocarcinoma	38	0:LIVING	Metastasis	Female	64	61-70	PD-1/PDL-1	IMPACT410	Kidney	COAD	Ascending Colon	868	Matched	37.1913	HRD
P-0012256	P-0012256-T01-IM5	Renal Cell Carcinoma	Renal Clear Cell Carcinoma	7	0:LIVING	Metastasis	Male	69	61-70	PD-1/PDL-1	IMPACT410	Rib	CCRCC	Kidney	839	Matched	6.85104	HRD
P-0012267	P-0012267-T01-IM5	Renal Cell Carcinoma	Renal Clear Cell Carcinoma	4	0:LIVING	Primary	Female	72	61-70	Combo	IMPACT410		CCRCC	Kidney	681	Matched	3.91488	HRP
P-0012279	P-0012279-T01-IM5	Renal Cell Carcinoma	Renal Clear Cell Carcinoma	9	1:DECEASED	Metastasis	Male	64	61-70	PD-1/PDL-1	IMPACT410	Lung	CCRCC	Kidney	503	Matched	8.80848	HRP
P-0012281	P-0012281-T01-IM5	Colorectal Cancer	Colon Adenocarcinoma	3	0:LIVING	Metastasis	Male	39	31-50	PD-1/PDL-1	IMPACT410	Liver	COAD	Rectosigmoid Colon	1239	Matched	2.93616	HRP
P-0012282	P-0012282-T01-IM5	Melanoma	Mucosal Melanoma of the Esophagus	11	0:LIVING	Primary	Male	70	61-70	CTLA4	IMPACT410		ESMM	Esophagus	1057	Matched	9.7872	HRP
P-0012315	P-0012315-T01-IM5	Melanoma	Melanoma of Unknown Primary	14	0:LIVING	Metastasis	Female	62	61-70	PD-1/PDL-1	IMPACT410	Brain	MUP	Cancer of Unknown Primary	964	Matched	11.7446	HRP
P-0012323	P-0012323-T01-IM5	Renal Cell Carcinoma	Renal Cell Carcinoma	5	1:DECEASED	Metastasis	Female	47	31-50	PD-1/PDL-1	IMPACT410	Bone	RCC	Kidney	878	Matched	4.8936	HRD
P-0012341	P-0012341-T01-IM5	Non-Small Cell Lung Cancer	Lung Adenocarcinoma	6	1:DECEASED	Metastasis	Female	72	>71	PD-1/PDL-1	IMPACT410	Omentum	LUAD	Lung	885	Matched	5.87232	HRD
P-0012361	P-0012361-T01-IM5	Melanoma	Cutaneous Melanoma	48	1:DECEASED	Metastasis	Male	71	>71	PD-1/PDL-1	IMPACT410	Brain	SKCM	Skin	773	Matched	45.0211	HRP
P-0012370	P-0012370-T01-IM5	Head and Neck Cancer	Head and Neck Squamous Cell Carcinoma	1	1:DECEASED	Metastasis	Male	68	61-70	PD-1/PDL-1	IMPACT410	Rib	HNSC	Tongue	938	Matched	0.97872	HRP
P-0012408	P-0012408-T01-IM5	Melanoma	Cutaneous Melanoma	16	0:LIVING	Metastasis	Male	83	>71	PD-1/PDL-1	IMPACT410	Brain	SKCM	Skin	926	Matched	14.6808	HRP
P-0012420	P-0012420-T01-IM5	Melanoma	Cutaneous Melanoma	12	0:LIVING	Metastasis	Male	73	>71	PD-1/PDL-1	IMPACT410	Brain	SKCM	Skin	952	Matched	10.7659	HRP
P-0012427	P-0012427-T01-IM5	Non-Small Cell Lung Cancer	Lung Adenocarcinoma	6	1:DECEASED	Primary	Male	67	61-70	PD-1/PDL-1	IMPACT410		LUAD	Lung	456	Matched	5.87232	HRP
P-0012446	P-0012446-T01-IM5	Melanoma	Cutaneous Melanoma	27	0:LIVING	Metastasis	Female	45	31-50	Combo	IMPACT410	Lung	SKCM	Skin	1040	Matched	25.4467	HRP
P-0012516	P-0012516-T01-IM5	Renal Cell Carcinoma	Renal Clear Cell Carcinoma	4	0:LIVING	Primary	Male	63	61-70	PD-1/PDL-1	IMPACT410		CCRCC	Kidney	757	Matched	3.91488	HRP
P-0012519	P-0012519-T01-IM5	Renal Cell Carcinoma	Renal Clear Cell Carcinoma	5	0:LIVING	Metastasis	Male	61	50-60	PD-1/PDL-1	IMPACT410	Bone	CCRCC	Kidney	1042	Matched	4.8936	HRD
P-0012529	P-0012529-T01-IM5	Melanoma	Melanoma of Unknown Primary	12	1:DECEASED	Metastasis	Male	48	31-50	PD-1/PDL-1	IMPACT410	Adrenal Gland	MUP	Cancer of Unknown Primary	991	Matched	10.7659	HRP
P-0012550	P-0012550-T01-IM5	Melanoma	Melanoma of Unknown Primary	60	0:LIVING	Metastasis	Female	60	50-60	PD-1/PDL-1	IMPACT410	Lung	MUP	Cancer of Unknown Primary	891	Matched	57.7445	HRD
P-0012551	P-0012551-T01-IM5	Melanoma	Cutaneous Melanoma	12	0:LIVING	Metastasis	Female	61	50-60	CTLA4	IMPACT410	Lung	SKCM	Skin	725	Matched	10.7659	HRP
P-0012629	P-0012629-T01-IM5	Non-Small Cell Lung Cancer	Poorly Differentiated Non-Small Cell Lung Cancer	3	1:DECEASED	Primary	Male	82	>71	PD-1/PDL-1	IMPACT410		NSCLCPD	Lung	734	Matched	2.93616	HRP
P-0012678	P-0012678-T01-IM5	Non-Small Cell Lung Cancer	Lung Squamous Cell Carcinoma	24	0:LIVING	Metastasis	Male	73	>71	PD-1/PDL-1	IMPACT410	Lymph Node	LUSC	Lung	1144	Matched	23.4893	HRP
P-0012682	P-0012682-T01-IM5	Renal Cell Carcinoma	Renal Clear Cell Carcinoma	6	0:LIVING	Metastasis	Male	59	50-60	PD-1/PDL-1	IMPACT410	Soft Tissue	CCRCC	Kidney	984	Matched	4.8936	HRP
P-0012687	P-0012687-T01-IM5	Glioma	Glioblastoma Multiforme	5	1:DECEASED	Primary	Male	80	>71	PD-1/PDL-1	IMPACT410		GBM	Brain	1031	Matched	3.91488	HRP
P-0012706	P-0012706-T01-IM5	Bladder Cancer	Bladder Urothelial Carcinoma	2	0:LIVING	Metastasis	Male	80	>71	PD-1/PDL-1	IMPACT410	Lymph Node	BLCA	Bladder	833	Matched	1.95744	HRP
P-0012708	P-0012708-T01-IM5	Colorectal Cancer	Rectal Adenocarcinoma	5	0:LIVING	Primary	Female	52	50-60	Combo	IMPACT410		READ	Rectum	852	Matched	4.8936	HRP
P-0012720	P-0012720-T01-IM5	Esophagogastric Cancer	Esophagogastric Adenocarcinoma	3	1:DECEASED	Primary	Male	25	<30	Combo	IMPACT410		EGC	GE Junction	350	Matched	2.93616	HRP
P-0012728	P-0012728-T01-IM5	Colorectal Cancer	Colon Adenocarcinoma	10	1:DECEASED	Metastasis	Female	61	61-70	PD-1/PDL-1	IMPACT410	Liver	COAD	Sigmoid Colon	982	Matched	9.7872	HRP
P-0012729	P-0012729-T01-IM5	Non-Small Cell Lung Cancer	Lung Adenocarcinoma	7	1:DECEASED	Metastasis	Male	69	61-70	PD-1/PDL-1	IMPACT410	Pleura	LUAD	Lung	906	Matched	6.85104	HRP
P-0012780	P-0012780-T01-IM5	Melanoma	Cutaneous Melanoma	7	1:DECEASED	Metastasis	Female	61	50-60	Combo	IMPACT410	Brain	SKCM	Skin	823	Matched	6.85104	HRP
P-0012783	P-0012783-T01-IM5	Melanoma	Cutaneous Melanoma	19	0:LIVING	Primary	Male	62	50-60	Combo	IMPACT410		SKCM	Skin	739	Matched	17.617	HRP
P-0012803	P-0012803-T01-IM5	Breast Cancer	Breast Invasive Cancer, NOS	5	0:LIVING	Metastasis	Female	50	31-50	CTLA4	IMPACT410	Lymph Node	BRCANOS	Breast	790	Matched	4.8936	HRP
P-0012817	P-0012817-T01-IM5	Non-Small Cell Lung Cancer	Lung Adenocarcinoma	34	0:LIVING	Metastasis	Male	55	50-60	PD-1/PDL-1	IMPACT410	Adrenal Gland	LUAD	Lung	977	Matched	33.2765	HRP
P-0012822	P-0012822-T01-IM5	Melanoma	Melanoma of Unknown Primary		1:DECEASED	Metastasis	Female	77	>71	Combo	IMPACT410	Soft Tissue	MUP	Cancer of Unknown Primary	937	Matched	0	HRP
P-0012825	P-0012825-T02-IM6	Breast Cancer	Invasive Breast Carcinoma	1	0:LIVING	Metastasis	Female	37	31-50	PD-1/PDL-1	IMPACT468	Soft Tissue	BRCA	Breast	1093	Matched	0.864698	HRP
P-0012840	P-0012840-T01-IM5	Bladder Cancer	Urethral Urothelial Carcinoma	7	1:DECEASED	Metastasis	Male	81	>71	PD-1/PDL-1	IMPACT410		UCU	Urethra	813	Matched	5.87232	HRP
P-0012846	P-0012846-T01-IM5	Non-Small Cell Lung Cancer	Poorly Differentiated Non-Small Cell Lung Cancer	8	0:LIVING	Metastasis	Female	59	50-60	PD-1/PDL-1	IMPACT410	Retroperitoneal LND	NSCLCPD	Lung	682	Matched	7.82976	HRP
P-0012849	P-0012849-T01-IM5	Non-Small Cell Lung Cancer	Lung Adenocarcinoma	10	1:DECEASED	Metastasis	Male	67	61-70	PD-1/PDL-1	IMPACT410	Bone	LUAD	Lung	918	Matched	9.7872	HRP
P-0012856	P-0012856-T01-IM5	Melanoma	Cutaneous Melanoma	39	0:LIVING	Metastasis	Male	58	50-60	PD-1/PDL-1	IMPACT410	Lung	SKCM	Skin	1036	Matched	38.1701	HRD
P-0012860	P-0012860-T01-IM5	Melanoma	Cutaneous Melanoma	97	0:LIVING	Metastasis	Male	85	>71	PD-1/PDL-1	IMPACT410	Lung	SKCM	Skin	705	Matched	93.9571	HRP
P-0012866	P-0012866-T01-IM5	Non-Small Cell Lung Cancer	Lung Adenocarcinoma	6	1:DECEASED	Metastasis	Female	51	31-50	PD-1/PDL-1	IMPACT410	Lymph Node	LUAD	Lung	802	Matched	5.87232	HRP
P-0012869	P-0012869-T01-IM5	Melanoma	Cutaneous Melanoma	6	1:DECEASED	Metastasis	Female	23	<30	PD-1/PDL-1	IMPACT410	Soft Tissue	SKCM	Skin	945	Matched	4.8936	HRP
P-0012870	P-0012870-T03-IM6	Bladder Cancer	Bladder Urothelial Carcinoma	11	1:DECEASED	Primary	Male	72	>71	PD-1/PDL-1	IMPACT468		BLCA	Bladder	808	Matched	8.64698	HRD
P-0012883	P-0012883-T01-IM5	Head and Neck Cancer	Head and Neck Squamous Cell Carcinoma	16	0:LIVING	Primary	Male	63	61-70	PD-1/PDL-1	IMPACT410		HNSC	Neck	987	Matched	15.6595	HRP
P-0012905	P-0012905-T01-IM5	Cancer of Unknown Primary	Neuroendocrine Tumor, NOS	2	0:LIVING	Metastasis	Male	20	<30	Combo	IMPACT410	Brain	NETNOS	Cancer of Unknown Primary	959	Matched	1.95744	HRP
P-0012908	P-0012908-T01-IM5	Non-Small Cell Lung Cancer	Lung Adenocarcinoma	7	1:DECEASED	Metastasis	Male	80	>71	PD-1/PDL-1	IMPACT410	Soft tissue	LUAD	Lung	1007	Matched	6.85104	HRP
P-0012925	P-0012925-T01-IM5	Non-Small Cell Lung Cancer	Lung Squamous Cell Carcinoma	6	1:DECEASED	Primary	Male	74	>71	PD-1/PDL-1	IMPACT410		LUSC	Lung	248	Matched	5.87232	HRP
P-0012931	P-0012931-T01-IM5	Non-Small Cell Lung Cancer	Lung Squamous Cell Carcinoma	10	0:LIVING	Metastasis	Male	72	>71	PD-1/PDL-1	IMPACT410	Brain	LUSC	Lung	765	Matched	9.7872	HRP
P-0012966	P-0012966-T01-IM5	Melanoma	Mucosal Melanoma of the Vulva/Vagina	3	1:DECEASED	Primary	Female	57	50-60	PD-1/PDL-1	IMPACT410		VMM	Vagina	871	Matched	2.93616	HRP
P-0012968	P-0012968-T01-IM5	Melanoma	Cutaneous Melanoma	11	0:LIVING	Metastasis	Male	61	61-70	Combo	IMPACT410	Lymph Node, Non-Regional	SKCM	Skin	695	Matched	9.7872	HRP
P-0012993	P-0012993-T01-IM5	Non-Small Cell Lung Cancer	Lung Adenocarcinoma	6	1:DECEASED	Metastasis	Male	87	>71	PD-1/PDL-1	IMPACT410	Bone	LUAD	Lung	987	Matched	5.87232	HRP
P-0012999	P-0012999-T01-IM5	Melanoma	Cutaneous Melanoma	22	1:DECEASED	Metastasis	Male	71	61-70	Combo	IMPACT410	Soft Tissue	SKCM	Skin	1056	Matched	20.5531	HRP
P-0013025	P-0013025-T01-IM5	Melanoma	Melanoma of Unknown Primary	14	0:LIVING	Metastasis	Male	60	50-60	CTLA4	IMPACT410	Small Bowel	MUP	Cancer of Unknown Primary	912	Matched	12.7234	HRP
P-0013029	P-0013029-T01-IM5	Glioma	Anaplastic Astrocytoma	31	1:DECEASED	Primary	Male	42	31-50	PD-1/PDL-1	IMPACT410		AASTR	Brain	747	Matched	30.3403	HRD
P-0013035	P-0013035-T01-IM5	Melanoma	Mucosal Melanoma of the Vulva/Vagina	4	0:LIVING	Metastasis	Female	47	31-50	CTLA4	IMPACT410	Lung	VMM	Vagina	1048	Matched	3.91488	HRP
P-0013063	P-0013063-T01-IM5	Non-Small Cell Lung Cancer	Lung Squamous Cell Carcinoma	11	1:DECEASED	Metastasis	Male	57	50-60	PD-1/PDL-1	IMPACT410	Lymph Node	LUSC	Lung	1085	Matched	10.7659	HRP
P-0013078	P-0013078-T01-IM5	Renal Cell Carcinoma	Renal Clear Cell Carcinoma	3	0:LIVING	Metastasis	Female	42	31-50	PD-1/PDL-1	IMPACT410	Soft Tissue	CCRCC	Kidney	922	Matched	2.93616	HRP
P-0013087	P-0013087-T01-IM5	Colorectal Cancer	Colon Adenocarcinoma	7	0:LIVING	Metastasis	Male	60	50-60	Combo	IMPACT410		COAD	Transverse Colon	720	Matched	6.85104	HRP
P-0013089	P-0013089-T01-IM5	Renal Cell Carcinoma	Renal Clear Cell Carcinoma	6	1:DECEASED	Primary	Female	67	61-70	PD-1/PDL-1	IMPACT410		CCRCC	Kidney	681	Matched	5.87232	HRP
P-0013094	P-0013094-T01-IM5	Cancer of Unknown Primary	Poorly Differentiated Carcinoma, NOS	8	1:DECEASED	Metastasis	Female	73	>71	PD-1/PDL-1	IMPACT410		PDC	Breast	1024	Matched	7.82976	HRP
P-0013096	P-0013096-T01-IM5	Colorectal Cancer	Colon Adenocarcinoma	3	0:LIVING	Primary	Male	37	31-50	PD-1/PDL-1	IMPACT410		COAD	Rectosigmoid Colon	859	Matched	2.93616	HRP
P-0013106	P-0013106-T01-IM5	Esophagogastric Cancer	Adenocarcinoma of the Gastroesophageal Junction	15	0:LIVING	Metastasis	Male	41	31-50	PD-1/PDL-1	IMPACT410	Soft Tissue	GEJ	GE Junction	1259	Matched	14.6808	HRP
P-0013111	P-0013111-T01-IM5	Melanoma	Cutaneous Melanoma	21	0:LIVING	Metastasis	Male	70	61-70	PD-1/PDL-1	IMPACT410	In-transit	SKCM	Skin	807	Matched	19.5744	HRD
P-0013147	P-0013147-T01-IM5	Cancer of Unknown Primary	Poorly Differentiated Carcinoma, NOS	5	1:DECEASED	Metastasis	Male	89	>71	PD-1/PDL-1	IMPACT410	Liver	PDC	Cancer of Unknown Primary	907	Matched	4.8936	HRP
P-0013189	P-0013189-T01-IM5	Non-Small Cell Lung Cancer	Lung Adenocarcinoma	2	0:LIVING	Metastasis	Female	58	50-60	PD-1/PDL-1	IMPACT410	Pelvis	LUAD	Lung	1107	Matched	1.95744	HRP
P-0013200	P-0013200-T01-IM5	Melanoma	Anorectal Mucosal Melanoma	2	0:LIVING	Primary	Female	69	61-70	Combo	IMPACT410		ARMM	Anus	773	Matched	1.95744	HRP
P-0013204	P-0013204-T01-IM5	Glioma	Glioblastoma Multiforme	4	0:LIVING	Primary	Male	63	61-70	PD-1/PDL-1	IMPACT410		GBM	Brain	750	Matched	2.93616	HRP
P-0013210	P-0013210-T01-IM5	Breast Cancer	Breast Invasive Ductal Carcinoma	3	1:DECEASED	Metastasis	Female	59	50-60	PD-1/PDL-1	IMPACT410	Lung	IDC	Breast	900	Matched	2.93616	HRP
P-0013232	P-0013232-T01-IM5	Melanoma	Cutaneous Melanoma	49	0:LIVING	Metastasis	Male	63	61-70	PD-1/PDL-1	IMPACT410	Lymph Node, Regional	SKCM	Skin	700	Matched	46.9785	HRP
P-0013233	P-0013233-T01-IM5	Non-Small Cell Lung Cancer	Lung Adenocarcinoma	8	0:LIVING	Metastasis	Female	70	61-70	PD-1/PDL-1	IMPACT410	Spine	LUAD	Lung	869	Matched	7.82976	HRP
P-0013240	P-0013240-T01-IM5	Renal Cell Carcinoma	Renal Clear Cell Carcinoma	4	1:DECEASED	Primary	Male	56	50-60	PD-1/PDL-1	IMPACT410		CCRCC	Kidney	806	Matched	3.91488	HRP
P-0013243	P-0013243-T01-IM5	Glioma	Oligodendroglioma	6	1:DECEASED	Primary	Female	47	31-50	PD-1/PDL-1	IMPACT468		ODG	Brain	504	Matched	4.8936	HRP
P-0013259	P-0013259-T01-IM5	Glioma	Glioblastoma Multiforme	4	1:DECEASED	Primary	Female	47	31-50	PD-1/PDL-1	IMPACT410		GBM	Brain	790	Matched	2.93616	HRP
P-0013274	P-0013274-T01-IM5	Melanoma	Cutaneous Melanoma	8	1:DECEASED	Metastasis	Male	67	61-70	PD-1/PDL-1	IMPACT410	Lymph Node, Regional	SKCM	Skin	909	Matched	6.85104	HRP
P-0013278	P-0013278-T01-IM5	Head and Neck Cancer	Head and Neck Squamous Cell Carcinoma	8	1:DECEASED	Metastasis	Male	79	>71	PD-1/PDL-1	IMPACT410	Lung	HNSC	Oral Cavity	646	Matched	7.82976	HRP
P-0013283	P-0013283-T01-IM5	Bladder Cancer	Bladder Urothelial Carcinoma	7	1:DECEASED	Metastasis	Male	49	31-50	PD-1/PDL-1	IMPACT410	Liver	BLCA	Bladder	869	Matched	6.85104	HRP
P-0013294	P-0013294-T01-IM5	Glioma	Glioblastoma Multiforme	4	1:DECEASED	Primary	Female	57	50-60	PD-1/PDL-1	IMPACT410		GBM	Brain	1207	Matched	2.93616	HRP
P-0013304	P-0013304-T01-IM5	Bladder Cancer	Urethral Squamous Cell Carcinoma	1	1:DECEASED	Metastasis	Male	72	>71	PD-1/PDL-1	IMPACT410	Lymph Node	USCC	Urethra	996	Matched	0.97872	HRP
P-0013309	P-0013309-T01-IM5	Melanoma	Head and Neck Mucosal Melanoma	1	0:LIVING	Primary	Female	83	>71	Combo	IMPACT410		HNMUCM	Nasal Cavity	1019	Matched	0.97872	HRP
P-0013313	P-0013313-T01-IM5	Melanoma	Acral Melanoma	6	1:DECEASED	Metastasis	Male	79	>71	PD-1/PDL-1	IMPACT410	Lymph Node	ACRM	Skin	657	Matched	5.87232	HRP
P-0013314	P-0013314-T01-IM5	Esophagogastric Cancer	Signet Ring Cell Carcinoma of the Stomach	1	1:DECEASED	Metastasis	Female	70	61-70	PD-1/PDL-1	IMPACT410	Skin	SSRCC	Stomach	613	Matched	0.97872	HRP
P-0013318	P-0013318-T01-IM5	Melanoma	Melanoma of Unknown Primary	8	0:LIVING	Metastasis	Male	67	61-70	PD-1/PDL-1	IMPACT410	Lymph Node, Regional	MUP	Cancer of Unknown Primary	1047	Matched	6.85104	HRD
P-0013335	P-0013335-T01-IM5	Renal Cell Carcinoma	Renal Cell Carcinoma	2	1:DECEASED	Primary	Male	48	31-50	PD-1/PDL-1	IMPACT410		RCC	Kidney	891	Matched	1.95744	HRP
P-0013343	P-0013343-T01-IM5	Melanoma	Cutaneous Melanoma	20	1:DECEASED	Metastasis	Female	57	50-60	CTLA4	IMPACT410	Lymph Node, Regional	SKCM	Skin	896	Matched	19.5744	HRP
P-0013347	P-0013347-T01-IM5	Glioma	Glioblastoma Multiforme	7	1:DECEASED	Primary	Male	55	50-60	PD-1/PDL-1	IMPACT410		GBM	Brain	895	Matched	5.87232	HRP
P-0013354	P-0013354-T01-IM5	Colorectal Cancer	Rectal Adenocarcinoma	5	1:DECEASED	Metastasis	Female	53	50-60	PD-1/PDL-1	IMPACT410	Liver	READ	Rectum	1017	Matched	4.8936	HRP
P-0013360	P-0013360-T01-IM5	Glioma	High-Grade Glioma, NOS	5	0:LIVING	Primary	Male	51	50-60	PD-1/PDL-1	IMPACT410		HGGNOS	Brain	851	Matched	4.8936	HRD
P-0013368	P-0013368-T01-IM5	Renal Cell Carcinoma	Renal Clear Cell Carcinoma	2	0:LIVING	Primary	Male	61	50-60	PD-1/PDL-1	IMPACT410		CCRCC	Kidney	802	Matched	1.95744	HRP
P-0013380	P-0013380-T01-IM5	Glioma	Glioblastoma Multiforme	3	0:LIVING	Primary	Male	58	50-60	PD-1/PDL-1	IMPACT410		GBM	Brain	764	Matched	1.95744	HRP
P-0013383	P-0013383-T01-IM5	Melanoma	Cutaneous Melanoma	49	0:LIVING	Metastasis	Female	84	>71	Combo	IMPACT410	Brain	SKCM	Scalp	845	Matched	45.9998	HRD
P-0013389	P-0013389-T01-IM5	Melanoma	Melanoma of Unknown Primary	6	0:LIVING	Metastasis	Male	69	61-70	PD-1/PDL-1	IMPACT410	Soft Tissue	MUP	Cancer of Unknown Primary	935	Matched	5.87232	HRP
P-0013412	P-0013412-T01-IM5	Melanoma	Acral Melanoma	4	0:LIVING	Metastasis	Male	60	50-60	Combo	IMPACT410	Soft Tissue	ACRM	Subungual Toe	1020	Matched	3.91488	HRP
P-0013413	P-0013413-T01-IM5	Melanoma	Melanoma of Unknown Primary	26	1:DECEASED	Metastasis	Male	76	>71	CTLA4	IMPACT410	Lung	MUP	Cancer of Unknown Primary	662	Matched	24.468	HRP
P-0013448	P-0013448-T01-IM5	Melanoma	Cutaneous Melanoma	13	0:LIVING	Metastasis	Male	83	>71	PD-1/PDL-1	IMPACT410	Soft Tissue	SKCM	Skin	868	Matched	12.7234	HRP
P-0013451	P-0013451-T01-IM5	Melanoma	Cutaneous Melanoma	4	0:LIVING	Metastasis	Female	58	50-60	Combo	IMPACT410	Soft Tissue	SKCM	Skin	922	Matched	2.93616	HRP
P-0013462	P-0013462-T01-IM5	Colorectal Cancer	Colon Adenocarcinoma	44	0:LIVING	Metastasis	Female	82	>71	PD-1/PDL-1	IMPACT410	Lymph Node	COAD	Descending Colon	1014	Matched	43.0637	HRD
P-0013463	P-0013463-T01-IM5	Renal Cell Carcinoma	Renal Clear Cell Carcinoma	5	0:LIVING	Primary	Male	60	50-60	PD-1/PDL-1	IMPACT410		CCRCC	Kidney	1035	Matched	4.8936	HRP
P-0013506	P-0013506-T01-IM5	Glioma	Glioblastoma Multiforme	58	0:LIVING	Metastasis	Female	57	50-60	PD-1/PDL-1	IMPACT410		GBM	Brain	860	Matched	55.787	HRP
P-0013525	P-0013525-T01-IM5	Melanoma	Cutaneous Melanoma	11	0:LIVING	Metastasis	Female	69	61-70	CTLA4	IMPACT410	Soft Tissue	SKCM	Skin	981	Matched	9.7872	HRP
P-0013544	P-0013544-T02-IM6	Glioma	High-Grade Glioma, NOS	5	1:DECEASED	Metastasis	Male	50	31-50	PD-1/PDL-1	IMPACT468		HGGNOS	Brain	1046	Matched	3.45879	HRP
P-0013596	P-0013596-T01-IM5	Melanoma	Cutaneous Melanoma	12	1:DECEASED	Primary	Male	58	50-60	PD-1/PDL-1	IMPACT410		SKCM	Skin	671	Matched	9.7872	HRP
P-0013603	P-0013603-T01-IM5	Glioma	High-Grade Glioma, NOS	2	1:DECEASED	Primary	Male	53	50-60	PD-1/PDL-1	IMPACT410		HGGNOS	Brain	700	Matched	1.95744	HRP
P-0013652	P-0013652-T01-IM5	Head and Neck Cancer	Oropharynx Squamous Cell Carcinoma	10	1:DECEASED	Primary	Male	59	50-60	PD-1/PDL-1	IMPACT410		OPHSC	Oropharynx	863	Matched	8.80848	HRP
P-0013656	P-0013656-T01-IM5	Non-Small Cell Lung Cancer	Lung Adenocarcinoma	4	1:DECEASED	Metastasis	Female	55	50-60	PD-1/PDL-1	IMPACT410	Lymph Node	LUAD	Lung	1049	Matched	3.91488	HRP
P-0013659	P-0013659-T01-IM5	Melanoma	Cutaneous Melanoma	10	0:LIVING	Primary	Male	81	>71	PD-1/PDL-1	IMPACT410		SKCM	Skin	196	Matched	9.7872	HRP
P-0013728	P-0013728-T01-IM5	Renal Cell Carcinoma	Renal Clear Cell Carcinoma	2	0:LIVING	Metastasis	Male	62	50-60	Combo	IMPACT410	Lung	CCRCC	Kidney	631	Matched	1.95744	HRP
P-0013765	P-0013765-T01-IM5	Melanoma	Cutaneous Melanoma	8	0:LIVING	Primary	Male	64	61-70	Combo	IMPACT410		SKCM	Skin	850	Matched	6.85104	HRP
P-0013814	P-0013814-T01-IM5	Glioma	Astrocytoma	6	0:LIVING	Primary	Male	72	>71	PD-1/PDL-1	IMPACT410		ASTR	Brain	734	Matched	4.8936	HRP
P-0013826	P-0013826-T01-IM5	Melanoma	Desmoplastic Melanoma	166	0:LIVING	Primary	Male	90	>71	PD-1/PDL-1	IMPACT410		DESM	Scalp	451	Matched	162.467	HRP
P-0013845	P-0013845-T01-IM5	Melanoma	Melanoma	2	0:LIVING	Metastasis	Male	63	61-70	Combo	IMPACT410	Lymph Node, Regional	MEL	Skin	833	Matched	1.95744	HRP
P-0013854	P-0013854-T01-IM5	Melanoma	Acral Melanoma	6	1:DECEASED	Metastasis	Male	78	>71	Combo	IMPACT410	Lymph Node, Non-Regional	ACRM	Skin	859	Matched	5.87232	HRP
P-0013861	P-0013861-T01-IM5	Bladder Cancer	Upper Tract Urothelial Carcinoma	3	0:LIVING	Metastasis	Male	61	61-70	PD-1/PDL-1	IMPACT410	Lymph Node	UTUC	Upper Tract	804	Matched	2.93616	HRP
P-0013873	P-0013873-T01-IM5	Bladder Cancer	Bladder Urothelial Carcinoma	5	1:DECEASED	Primary	Male	61	61-70	PD-1/PDL-1	IMPACT410		BLCA	Bladder	955	Matched	3.91488	HRP
P-0013892	P-0013892-T01-IM5	Head and Neck Cancer	Head and Neck Squamous Cell Carcinoma of Unknown Primary	2	1:DECEASED	Metastasis	Male	68	61-70	PD-1/PDL-1	IMPACT410	Lung	HNSCUP	Tongue	836	Matched	1.95744	HRP
P-0013920	P-0013920-T01-IM5	Head and Neck Cancer	Sinonasal Squamous Cell Carcinoma	8	1:DECEASED	Metastasis	Male	70	61-70	PD-1/PDL-1	IMPACT410		SNSC	Nasopharynx	448	Matched	8.80848	HRP
P-0013923	P-0013923-T01-IM5	Cancer of Unknown Primary	Cancer of Unknown Primary	18	0:LIVING	Metastasis	Female	64	61-70	PD-1/PDL-1	IMPACT410	Rectum	CUP	Unknown	1014	Matched	16.6382	HRP
P-0013938	P-0013938-T01-IM5	Glioma	Glioblastoma Multiforme	2	1:DECEASED	Primary	Male	55	50-60	PD-1/PDL-1	IMPACT410		GBM	Brain	948	Matched	0.97872	HRP
P-0013951	P-0013951-T01-IM5	Melanoma	Head and Neck Mucosal Melanoma	1	1:DECEASED	Metastasis	Male	81	>71	Combo	IMPACT410	Peritoneum	HNMUCM	Nasopharynx	602	Matched	1.95744	HRP
P-0013956	P-0013956-T01-IM5	Melanoma	Head and Neck Mucosal Melanoma	7	1:DECEASED	Metastasis	Female	44	31-50	PD-1/PDL-1	IMPACT468		HNMUCM	Nasopharynx	701	Matched	5.87232	HRD
P-0013967	P-0013967-T01-IM5	Renal Cell Carcinoma	Renal Clear Cell Carcinoma	8	0:LIVING	Metastasis	Male	60	50-60	PD-1/PDL-1	IMPACT410	Lung	CCRCC	Kidney	441	Matched	7.82976	HRP
P-0014006	P-0014006-T01-IM5	Glioma	Glioblastoma Multiforme	2	1:DECEASED	Primary	Male	63	61-70	PD-1/PDL-1	IMPACT410		GBM	Brain	1113	Matched	0.97872	HRP
P-0014010	P-0014010-T01-IM5	Colorectal Cancer	Colon Adenocarcinoma	7	1:DECEASED	Metastasis	Female	36	31-50	PD-1/PDL-1	IMPACT410	Lung	COAD	Ascending Colon	811	Matched	6.85104	HRP
P-0014015	P-0014015-T01-IM5	Head and Neck Cancer	Larynx Squamous Cell Carcinoma	10	0:LIVING	Metastasis	Male	67	61-70	PD-1/PDL-1	IMPACT410	Lung	LXSC	Larynx	428	Matched	9.7872	HRP
P-0014022	P-0014022-T01-IM5	Head and Neck Cancer	Oral Cavity Squamous Cell Carcinoma		1:DECEASED	Metastasis	Male	68	61-70	PD-1/PDL-1	IMPACT410	Lung	OCSC	Tongue	607	Matched	0	HRP
P-0014060	P-0014060-T01-IM5	Head and Neck Cancer	Head and Neck Carcinoma, Other	4	0:LIVING	Metastasis	Female	66	61-70	PD-1/PDL-1	IMPACT410	Lung	OHNCA	Nasopharynx	783	Matched	5.87232	HRP
P-0014064	P-0014064-T01-IM5	Renal Cell Carcinoma	Renal Clear Cell Carcinoma	2	0:LIVING	Metastasis	Male	60	50-60	PD-1/PDL-1	IMPACT410	Lung	CCRCC	Kidney	754	Matched	1.95744	HRP
P-0014071	P-0014071-T01-IM5	Glioma	Glioblastoma Multiforme	6	1:DECEASED	Primary	Male	66	61-70	PD-1/PDL-1	IMPACT410		GBM	Brain	893	Matched	4.8936	HRP
P-0014099	P-0014099-T01-IM5	Glioma	Glioblastoma Multiforme	4	1:DECEASED	Primary	Female	77	>71	PD-1/PDL-1	IMPACT410		GBM	Brain	680	Matched	2.93616	HRD
P-0014118	P-0014118-T01-IM5	Esophagogastric Cancer	Signet Ring Cell Carcinoma of the Stomach		1:DECEASED	Metastasis	Male	28	<30	Combo	IMPACT410	Colon	SSRCC	Stomach	697	Matched	0	HRP
P-0014124	P-0014124-T01-IM5	Melanoma	Mucosal Melanoma of the Vulva/Vagina		0:LIVING	Primary	Female	54	50-60	PD-1/PDL-1	IMPACT410		VMM	Vagina	718	Matched	0	HRP
P-0014137	P-0014137-T01-IM5	Melanoma	Cutaneous Melanoma	26	0:LIVING	Primary	Male	78	>71	PD-1/PDL-1	IMPACT410		SKCM	Skin	636	Matched	24.468	HRP
P-0014147	P-0014147-T01-IM5	Renal Cell Carcinoma	Renal Clear Cell Carcinoma	7	1:DECEASED	Metastasis	Male	59	50-60	PD-1/PDL-1	IMPACT410	Lung	CCRCC	Kidney	802	Matched	6.85104	HRP
P-0014148	P-0014148-T01-IM5	Melanoma	Cutaneous Melanoma	48	0:LIVING	Metastasis	Female	44	31-50	CTLA4	IMPACT410	Lymph Node, Non-Regional	SKCM	Skin	738	Matched	45.0211	HRD
P-0014159	P-0014159-T01-IM5	Melanoma	Melanoma of Unknown Primary	19	1:DECEASED	Metastasis	Male	61	50-60	PD-1/PDL-1	IMPACT410	Soft Tissue	MUP	Unknown	915	Matched	19.5744	HRP
P-0014172	P-0014172-T01-IM5	Non-Small Cell Lung Cancer	Lung Adenocarcinoma	19	1:DECEASED	Primary	Male	83	>71	PD-1/PDL-1	IMPACT410		LUAD	Lung	365	Matched	17.617	HRP
P-0014182	P-0014182-T01-IM6	Colorectal Cancer	Colon Adenocarcinoma	9	0:LIVING	Primary	Male	66	61-70	PD-1/PDL-1	IMPACT468		COAD	Rectosigmoid Colon	841	Matched	7.78228	HRD
P-0014206	P-0014206-T01-IM6	Melanoma	Cutaneous Melanoma	27	0:LIVING	Metastasis	Male	55	50-60	Combo	IMPACT468	Soft Tissue	SKCM	Skin	895	Matched	22.4822	HRP
P-0014207	P-0014207-T01-IM6	Non-Small Cell Lung Cancer	Lung Adenocarcinoma	8	1:DECEASED	Metastasis	Male	79	>71	PD-1/PDL-1	IMPACT468	Lymph Node	LUAD	Lung	619	Matched	6.91758	HRD
P-0014220	P-0014220-T01-IM6	Glioma	Glioblastoma Multiforme	6	0:LIVING	Primary	Male	63	61-70	PD-1/PDL-1	IMPACT468		GBM	Brain	642	Matched	4.32349	HRP
P-0014229	P-0014229-T01-IM6	Melanoma	Cutaneous Melanoma	35	0:LIVING	Metastasis	Female	45	31-50	PD-1/PDL-1	IMPACT468	Soft Tissue	SKCM	Skin	613	Matched	29.3997	HRP
P-0014236	P-0014236-T01-IM6	Melanoma	Head and Neck Mucosal Melanoma	2	0:LIVING	Primary	Male	78	>71	Combo	IMPACT468		HNMUCM	Nasopharynx	673	Matched	1.7294	HRP
P-0014242	P-0014242-T01-IM6	Melanoma	Melanoma of Unknown Primary	30	0:LIVING	Metastasis	Male	60	50-60	Combo	IMPACT468	Soft Tissue	MUP	Unknown	708	Matched	25.0762	HRP
P-0014269	P-0014269-T01-IM6	Non-Small Cell Lung Cancer	Poorly Differentiated Non-Small Cell Lung Cancer	1	1:DECEASED	Metastasis	Male	75	>71	PD-1/PDL-1	IMPACT468	Liver	NSCLCPD	Lung	655	Matched	0.864698	HRP
P-0014323	P-0014323-T01-IM6	Cancer of Unknown Primary	Cancer of Unknown Primary	16	1:DECEASED	Metastasis	Female	45	31-50	PD-1/PDL-1	IMPACT468	Mesentery	CUP	Unknown	762	Matched	13.8352	HRD
P-0014328	P-0014328-T01-IM6	Non-Small Cell Lung Cancer	Large Cell Neuroendocrine Carcinoma	6	1:DECEASED	Metastasis	Female	61	61-70	Combo	IMPACT468	Lymph Node	LUNE	Lung	1288	Matched	4.32349	HRP
P-0014379	P-0014379-T01-IM6	Melanoma	Melanoma of Unknown Primary	2	0:LIVING	Metastasis	Male	48	31-50	PD-1/PDL-1	IMPACT468	Lung	MUP	Unknown	783	Matched	0.864698	HRP
P-0014402	P-0014402-T01-IM6	Bladder Cancer	Upper Tract Urothelial Carcinoma	10	1:DECEASED	Primary	Female	67	61-70	PD-1/PDL-1	IMPACT468		UTUC	Upper Tract	797	Matched	8.64698	HRP
P-0014418	P-0014418-T01-IM6	Bladder Cancer	Upper Tract Urothelial Carcinoma	15	1:DECEASED	Primary	Male	46	31-50	PD-1/PDL-1	IMPACT468		UTUC	Upper Tract	594	Matched	13.8352	HRD
P-0014421	P-0014421-T01-IM6	Bladder Cancer	Bladder Urothelial Carcinoma	6	0:LIVING	Primary	Male	83	>71	Combo	IMPACT468		BLCA	Bladder	476	Matched	4.32349	HRD
P-0014422	P-0014422-T01-IM6	Bladder Cancer	Upper Tract Urothelial Carcinoma	20	0:LIVING	Metastasis	Female	74	>71	PD-1/PDL-1	IMPACT468	Lung	UTUC	Upper Tract	941	Matched	17.294	HRP
P-0014449	P-0014449-T01-IM6	Melanoma	Melanoma of Unknown Primary	2	1:DECEASED	Metastasis	Male	67	61-70	Combo	IMPACT468	Soft Tissue	MUP	Unknown	803	Matched	1.7294	HRP
P-0014451	P-0014451-T01-IM6	Non-Small Cell Lung Cancer	Lung Adenocarcinoma	11	1:DECEASED	Primary	Female	65	61-70	PD-1/PDL-1	IMPACT468		LUAD	Lung	375	Matched	9.51168	HRP
P-0014465	P-0014465-T01-IM6	Head and Neck Cancer	Oral Cavity Squamous Cell Carcinoma	10	0:LIVING	Metastasis	Male	34	31-50	PD-1/PDL-1	IMPACT468	Soft Tissue	OCSC	Tongue	678	Matched	7.78228	HRD
P-0014470	P-0014470-T01-IM6	Bladder Cancer	Bladder Urothelial Carcinoma	24	0:LIVING	Metastasis	Male	80	>71	PD-1/PDL-1	IMPACT468	Lung	BLCA	Bladder	714	Matched	20.7528	HRP
P-0014507	P-0014507-T01-IM6	Bladder Cancer	Bladder Urothelial Carcinoma	9	0:LIVING	Primary	Female	56	50-60	Combo	IMPACT468		BLCA	Bladder	1026	Matched	7.78228	HRD
P-0014513	P-0014513-T01-IM6	Non-Small Cell Lung Cancer	Poorly Differentiated Non-Small Cell Lung Cancer	3	0:LIVING	Primary	Female	69	61-70	PD-1/PDL-1	IMPACT468		NSCLCPD	Lung	1094	Matched	2.59409	HRP
P-0014529	P-0014529-T01-IM6	Non-Small Cell Lung Cancer	Lung Squamous Cell Carcinoma	22	0:LIVING	Primary	Female	65	61-70	PD-1/PDL-1	IMPACT468		LUSC	Lung	1150	Matched	21.6175	HRP
P-0014556	P-0014556-T01-IM6	Melanoma	Cutaneous Melanoma	20	1:DECEASED	Metastasis	Male	83	>71	PD-1/PDL-1	IMPACT468	In-transit	SKCM	Skin	745	Matched	16.4293	HRP
P-0014562	P-0014562-T01-IM6	Non-Small Cell Lung Cancer	Poorly Differentiated Non-Small Cell Lung Cancer	14	0:LIVING	Metastasis	Male	71	61-70	PD-1/PDL-1	IMPACT468	Chest Wall	NSCLCPD	Lung	1091	Matched	12.1058	HRP
P-0014565	P-0014565-T01-IM6	Colorectal Cancer	Colon Adenocarcinoma	7	1:DECEASED	Primary	Female	53	50-60	PD-1/PDL-1	IMPACT468		COAD	Ascending Colon	658	Matched	6.05289	HRP
P-0014594	P-0014594-T01-IM6	Renal Cell Carcinoma	Renal Cell Carcinoma	3	0:LIVING	Primary	Male	61	50-60	PD-1/PDL-1	IMPACT468		RCC	Kidney	646	Matched	2.59409	HRP
P-0014599	P-0014599-T01-IM6	Non-Small Cell Lung Cancer	Non-Small Cell Lung Cancer	17	0:LIVING	Primary	Male	63	61-70	PD-1/PDL-1	IMPACT468		NSCLC	Lung	540	Matched	14.6999	HRP
P-0014600	P-0014600-T01-IM6	Renal Cell Carcinoma	Unclassified Renal Cell Carcinoma	6	1:DECEASED	Primary	Male	73	>71	PD-1/PDL-1	IMPACT468		URCC	Kidney	698	Matched	4.32349	HRP
P-0014619	P-0014619-T01-IM6	Renal Cell Carcinoma	Renal Clear Cell Carcinoma	3	0:LIVING	Primary	Male	60	50-60	PD-1/PDL-1	IMPACT468		CCRCC	Kidney	500	Matched	2.59409	HRD
P-0014648	P-0014648-T01-IM6	Bladder Cancer	Bladder Urothelial Carcinoma	7	0:LIVING	Primary	Male	67	61-70	PD-1/PDL-1	IMPACT468		BLCA	Bladder	1000	Matched	5.18819	HRP
P-0014666	P-0014666-T01-IM6	Melanoma	Acral Melanoma		0:LIVING	Metastasis	Female	30	<30	PD-1/PDL-1	IMPACT468	Lymph Node, Regional	ACRM	Skin	557	Matched	0	HRP
P-0014677	P-0014677-T01-IM6	Glioma	Glioblastoma Multiforme	3	0:LIVING	Primary	Male	50	31-50	PD-1/PDL-1	IMPACT468		GBM	Brain	664	Matched	1.7294	HRP
P-0014682	P-0014682-T01-IM6	Melanoma	Cutaneous Melanoma	1	0:LIVING	Metastasis	Male	83	>71	PD-1/PDL-1	IMPACT468	Lymph Node, Regional	SKCM	Skin	350	Matched	0.864698	HRP
P-0014736	P-0014736-T01-IM6	Non-Small Cell Lung Cancer	Lung Adenocarcinoma	6	1:DECEASED	Metastasis	Male	63	61-70	PD-1/PDL-1	IMPACT468	Chest wall soft tissue	LUAD	Lung	990	Matched	5.18819	HRP
P-0014772	P-0014772-T01-IM6	Non-Small Cell Lung Cancer	Lung Adenocarcinoma	10	1:DECEASED	Metastasis	Female	74	>71	PD-1/PDL-1	IMPACT468	Pleura	LUAD	Lung	529	Matched	8.64698	HRP
P-0014786	P-0014786-T01-IM6	Non-Small Cell Lung Cancer	Poorly Differentiated Non-Small Cell Lung Cancer	13	1:DECEASED	Primary	Female	65	61-70	PD-1/PDL-1	IMPACT468		NSCLCPD	Lung	446	Matched	11.2411	HRP
P-0014815	P-0014815-T01-IM6	Bladder Cancer	Bladder Urothelial Carcinoma	6	1:DECEASED	Primary	Female	61	50-60	PD-1/PDL-1	IMPACT468		BLCA	Bladder	778	Matched	5.18819	HRP
P-0014818	P-0014818-T01-IM6	Non-Small Cell Lung Cancer	Lung Adenocarcinoma	33	1:DECEASED	Metastasis	Male	83	>71	PD-1/PDL-1	IMPACT468	Lymph node	LUAD	Lung	1048	Matched	28.535	HRP
P-0014898	P-0014898-T01-IM6	Head and Neck Cancer	Hypopharynx Squamous Cell Carcinoma	6	1:DECEASED	Metastasis	Male	53	50-60	PD-1/PDL-1	IMPACT468	Chest Wall	HPHSC	Hypopharynx vs Oropharynx	960	Matched	5.18819	HRP
P-0014909	P-0014909-T01-IM6	Bladder Cancer	Bladder Urothelial Carcinoma	7	1:DECEASED	Primary	Male	67	61-70	PD-1/PDL-1	IMPACT468		BLCA	Bladder	807	Matched	5.18819	HRP
P-0014910	P-0014910-T01-IM6	Melanoma	Melanoma of Unknown Primary	41	0:LIVING	Metastasis	Male	71	>71	PD-1/PDL-1	IMPACT468	Soft Tissue	MUP	Unknown	552	Matched	32.8585	HRP
P-0014965	P-0014965-T01-IM6	Head and Neck Cancer	Oropharynx Squamous Cell Carcinoma	2	0:LIVING	Metastasis	Male	53	50-60	PD-1/PDL-1	IMPACT468	Lung	OPHSC	Tonsil	801	Matched	1.7294	HRP
P-0014966	P-0014966-T01-IM6	Melanoma	Cutaneous Melanoma	7	0:LIVING	Metastasis	Male	66	61-70	PD-1/PDL-1	IMPACT468	Pleura	SKCM	Skin	710	Matched	5.18819	HRP
P-0015007	P-0015007-T01-IM6	Melanoma	Cutaneous Melanoma	8	0:LIVING	Metastasis	Male	20	<30	PD-1/PDL-1	IMPACT468	Lymph Node, Non-Regional	SKCM	Skin	815	Matched	6.05289	HRP
P-0015010	P-0015010-T01-IM6	Melanoma	Cutaneous Melanoma	2	0:LIVING	Primary	Male	85	>71	PD-1/PDL-1	IMPACT468		SKCM	Skin	745	Matched	1.7294	HRP
P-0015047	P-0015047-T01-IM6	Non-Small Cell Lung Cancer	Lung Adenocarcinoma	16	0:LIVING	Metastasis	Female	76	>71	PD-1/PDL-1	IMPACT468	Liver	LUAD	Lung	661	Matched	12.9705	HRD
P-0015067	P-0015067-T01-IM6	Bladder Cancer	Bladder Urothelial Carcinoma	10	0:LIVING	Metastasis	Male	72	>71	PD-1/PDL-1	IMPACT468	Lymph Node	BLCA	Bladder	661	Matched	7.78228	HRP
P-0015078	P-0015078-T01-IM6	Non-Small Cell Lung Cancer	Lung Adenocarcinoma	9	0:LIVING	Metastasis	Female	71	61-70	PD-1/PDL-1	IMPACT468	Lymph node	LUAD	Lung	809	Matched	7.78228	HRD
P-0015085	P-0015085-T01-IM6	Non-Small Cell Lung Cancer	Lung Adenocarcinoma	8	1:DECEASED	Metastasis	Female	49	31-50	PD-1/PDL-1	IMPACT468	Liver	LUAD	Lung	778	Matched	6.91758	HRP
P-0015122	P-0015122-T01-IM6	Melanoma	Cutaneous Melanoma	12	0:LIVING	Primary	Female	75	>71	PD-1/PDL-1	IMPACT468		SKCM	Skin	864	Matched	9.51168	HRP
P-0015137	P-0015137-T01-IM6	Bladder Cancer	Urethral Urothelial Carcinoma	16	1:DECEASED	Metastasis	Male	81	>71	PD-1/PDL-1	IMPACT468	Lymph node	UCU	Bladder	669	Matched	12.9705	HRP
P-0015177	P-0015177-T01-IM6	Non-Small Cell Lung Cancer	Pleomorphic Carcinoma of the Lung	10	1:DECEASED	Primary	Male	73	>71	PD-1/PDL-1	IMPACT468		LUPC	Lung	857	Matched	7.78228	HRP
P-0015182	P-0015182-T01-IM6	Melanoma	Head and Neck Mucosal Melanoma	4	0:LIVING	Primary	Male	83	>71	PD-1/PDL-1	IMPACT468		HNMUCM	Maxillary Sinus	841	Matched	3.45879	HRP
P-0015186	P-0015186-T01-IM6	Bladder Cancer	Bladder Urothelial Carcinoma	14	1:DECEASED	Metastasis	Female	76	>71	PD-1/PDL-1	IMPACT468	Cervix	BLCA	Bladder	750	Matched	11.2411	HRP
P-0015214	P-0015214-T01-IM6	Non-Small Cell Lung Cancer	Lung Adenocarcinoma	28	1:DECEASED	Metastasis	Female	74	>71	PD-1/PDL-1	IMPACT468	Pleural Fluid	LUAD	Lung	615	Matched	24.2115	HRP
P-0015222	P-0015222-T01-IM6	Non-Small Cell Lung Cancer	Lung Adenocarcinoma	9	1:DECEASED	Primary	Male	62	61-70	PD-1/PDL-1	IMPACT468		LUAD	Lung	799	Matched	7.78228	HRP
P-0015237	P-0015237-T01-IM6	Colorectal Cancer	Colon Adenocarcinoma	60	0:LIVING	Metastasis	Female	75	>71	PD-1/PDL-1	IMPACT468	Liver	COAD	Colon	702	Matched	51.8819	HRD
P-0015251	P-0015251-T01-IM6	Esophagogastric Cancer	Esophagogastric Adenocarcinoma	10	1:DECEASED	Metastasis	Male	66	61-70	Combo	IMPACT468	Liver	EGC	Esophagogastric Junction	791	Matched	8.64698	HRP
P-0015257	P-0015257-T01-IM6	Melanoma	Cutaneous Melanoma	69	0:LIVING	Primary	Female	68	61-70	PD-1/PDL-1	IMPACT468		SKCM	Skin	569	Matched	58.7995	HRP
P-0015259	P-0015259-T01-IM6	Non-Small Cell Lung Cancer	Lung Adenocarcinoma	3	0:LIVING	Primary	Male	88	>71	PD-1/PDL-1	IMPACT468		LUAD	Lung	183	Matched	2.59409	HRD
P-0015289	P-0015289-T01-IM6	Glioma	Glioblastoma Multiforme	3	0:LIVING	Primary	Male	23	<30	PD-1/PDL-1	IMPACT468		GBM	Brain	683	Matched	2.59409	HRD
P-0015296	P-0015296-T01-IM6	Non-Small Cell Lung Cancer	Poorly Differentiated Non-Small Cell Lung Cancer	23	0:LIVING	Metastasis	Male	69	61-70	PD-1/PDL-1	IMPACT468	Adrenal Gland	NSCLCPD	Lung	893	Matched	19.8881	HRP
P-0015331	P-0015331-T01-IM6	Esophagogastric Cancer	Tubular Stomach Adenocarcinoma	20	1:DECEASED	Primary	Male	46	31-50	Combo	IMPACT468		TSTAD	Stomach	753	Matched	17.294	HRP
P-0015342	P-0015342-T01-IM6	Renal Cell Carcinoma	Renal Clear Cell Carcinoma	3	0:LIVING	Primary	Male	61	50-60	PD-1/PDL-1	IMPACT468		CCRCC	Kidney	335	Matched	1.7294	HRP
P-0015344	P-0015344-T01-IM6	Bladder Cancer	Bladder Urothelial Carcinoma	66	0:LIVING	Metastasis	Male	61	50-60	PD-1/PDL-1	IMPACT468	Soft Tissue	BLCA	Bladder	943	Matched	56.2054	HRD
P-0015346	P-0015346-T01-IM6	Glioma	Glioblastoma Multiforme	3	0:LIVING	Primary	Female	45	31-50	PD-1/PDL-1	IMPACT468		GBM	Brain	370	Matched	1.7294	HRP
P-0015348	P-0015348-T01-IM6	Non-Small Cell Lung Cancer	Lung Adenocarcinoma	12	0:LIVING	Metastasis	Male	63	61-70	PD-1/PDL-1	IMPACT468	Bone	LUAD	Lung	788	Matched	10.3764	HRP
P-0015369	P-0015369-T01-IM6	Glioma	Glioblastoma	2	0:LIVING	Primary	Male	63	61-70	PD-1/PDL-1	IMPACT468		GB	Brain	418	Matched	0.864698	HRP
P-0015373	P-0015373-T01-IM6	Melanoma	Cutaneous Melanoma	34	0:LIVING	Primary	Male	34	31-50	Combo	IMPACT468		SKCM	Skin	396	Matched	29.3997	HRP
P-0015407	P-0015407-T01-IM6	Melanoma	Cutaneous Melanoma	40	0:LIVING	Metastasis	Male	66	61-70	Combo	IMPACT468	Lung	SKCM	Scalp	1022	Matched	33.7232	HRP
P-0015415	P-0015415-T01-IM6	Melanoma	Melanoma of Unknown Primary	91	1:DECEASED	Metastasis	Male	66	61-70	Combo	IMPACT468	Brain	MUP	Unknown	697	Matched	77.8228	HRD
P-0015433	P-0015433-T01-IM6	Renal Cell Carcinoma	Papillary Renal Cell Carcinoma	1	0:LIVING	Primary	Male	68	61-70	PD-1/PDL-1	IMPACT468		PRCC	Kidney	357	Matched	0.864698	HRD
P-0015438	P-0015438-T01-IM6	Melanoma	Melanoma of Unknown Primary	79	0:LIVING	Metastasis	Male	73	>71	Combo	IMPACT468	Liver	MUP	Unknown	871	Matched	66.5818	HRP
P-0015445	P-0015445-T01-IM6	Breast Cancer	Breast Invasive Ductal Carcinoma	3	1:DECEASED	Primary	Female	60	50-60	PD-1/PDL-1	IMPACT468		IDC	Breast	735	Matched	2.59409	HRP
P-0015456	P-0015456-T01-IM6	Bladder Cancer	Bladder Adenocarcinoma	6	0:LIVING	Primary	Female	43	31-50	PD-1/PDL-1	IMPACT468		BLAD	Bladder	791	Matched	6.05289	HRP
P-0015471	P-0015471-T01-IM6	Melanoma	Cutaneous Melanoma	2	0:LIVING	Metastasis	Male	70	61-70	PD-1/PDL-1	IMPACT468	Lymph Node, Regional	SKCM	Skin	746	Matched	1.7294	HRP
P-0015501	P-0015501-T01-IM6	Bladder Cancer	Bladder Urothelial Carcinoma	18	1:DECEASED	Primary	Male	69	61-70	PD-1/PDL-1	IMPACT468		BLCA	Bladder	490	Matched	14.6999	HRP
P-0015511	P-0015511-T01-IM6	Melanoma	Melanoma of Unknown Primary	15	0:LIVING	Metastasis	Male	33	31-50	Combo	IMPACT468	Brain	MUP	Unknown	638	Matched	12.9705	HRP
P-0015512	P-0015512-T01-IM6	Melanoma	Cutaneous Melanoma	114	0:LIVING	Primary	Male	85	>71	PD-1/PDL-1	IMPACT468		SKCM	Skin	901	Matched	96.8462	HRD
P-0015521	P-0015521-T01-IM6	Melanoma	Cutaneous Melanoma	21	0:LIVING	Metastasis	Male	54	50-60	PD-1/PDL-1	IMPACT468	Lymph Node, Regional	SKCM	Skin	708	Matched	19.0234	HRP
P-0015530	P-0015530-T01-IM6	Melanoma	Cutaneous Melanoma	7	0:LIVING	Metastasis	Male	54	50-60	PD-1/PDL-1	IMPACT468	Soft Tissue	SKCM	Skin	658	Matched	5.18819	HRP
P-0015531	P-0015531-T01-IM6	Non-Small Cell Lung Cancer	Lung Squamous Cell Carcinoma	6	1:DECEASED	Metastasis	Female	54	50-60	PD-1/PDL-1	IMPACT468	Brain	LUSC	Lung	786	Matched	4.32349	HRP
P-0015556	P-0015556-T01-IM6	Non-Small Cell Lung Cancer	Lung Adenocarcinoma	5	0:LIVING	Metastasis	Male	67	61-70	PD-1/PDL-1	IMPACT468	Retroperitoneum	LUAD	Lung	749	Matched	4.32349	HRP
P-0015573	P-0015573-T01-IM6	Glioma	Glioblastoma Multiforme	60	0:LIVING	Primary	Male	59	50-60	PD-1/PDL-1	IMPACT468		GBM	Brain	865	Matched	51.0172	HRP
P-0015591	P-0015591-T01-IM6	Head and Neck Cancer	Oropharynx Squamous Cell Carcinoma		1:DECEASED	Metastasis	Male	62	61-70	PD-1/PDL-1	IMPACT468	Lung	OPHSC	Tonsil	1061	Matched	0	HRP
P-0015593	P-0015593-T01-IM6	Non-Small Cell Lung Cancer	Lung Adenocarcinoma	5	0:LIVING	Primary	Female	69	61-70	PD-1/PDL-1	IMPACT468		LUAD	Lung	836	Matched	4.32349	HRP
P-0015600	P-0015600-T01-IM6	Non-Small Cell Lung Cancer	Lung Adenocarcinoma	5	1:DECEASED	Metastasis	Female	50	31-50	PD-1/PDL-1	IMPACT468	Brain	LUAD	Lung	919	Matched	4.32349	HRP
P-0015603	P-0015603-T01-IM6	Glioma	Glioblastoma Multiforme	5	0:LIVING	Primary	Male	64	61-70	PD-1/PDL-1	IMPACT468		GBM	Brain	542	Matched	3.45879	HRP
P-0015612	P-0015612-T01-IM6	Melanoma	Cutaneous Melanoma	24	0:LIVING	Metastasis	Female	66	61-70	Combo	IMPACT468	Liver	SKCM	Skin	1148	Matched	19.8881	HRD
P-0015615	P-0015615-T01-IM6	Bladder Cancer	Bladder Urothelial Carcinoma	3	0:LIVING	Metastasis	Male	70	61-70	PD-1/PDL-1	IMPACT468	Lymph Node	BLCA	Bladder	359	Matched	2.59409	HRP
P-0015644	P-0015644-T01-IM6	Bladder Cancer	Bladder Urothelial Carcinoma	4	0:LIVING	Metastasis	Female	62	50-60	Combo	IMPACT468	Pelvis	BLCA	Unknown	942	Matched	3.45879	HRP
P-0015648	P-0015648-T01-IM6	Non-Small Cell Lung Cancer	Lung Squamous Cell Carcinoma	5	0:LIVING	Primary	Male	67	61-70	PD-1/PDL-1	IMPACT468		LUSC	Lung	160	Matched	4.32349	HRD
P-0015649	P-0015649-T01-IM6	Bladder Cancer	Urethral Urothelial Carcinoma	53	1:DECEASED	Metastasis	Male	75	>71	Combo	IMPACT468	Pelvis	UCU	Bladder	926	Matched	44.0996	HRP
P-0015660	P-0015660-T01-IM6	Bladder Cancer	Bladder Urothelial Carcinoma	11	1:DECEASED	Metastasis	Male	71	61-70	Combo	IMPACT468	Lung	BLCA	Bladder	1270	Matched	8.64698	HRP
P-0015661	P-0015661-T01-IM6	Bladder Cancer	Bladder Urothelial Carcinoma	5	0:LIVING	Metastasis	Male	55	50-60	PD-1/PDL-1	IMPACT468	Abdomen	BLCA	Bladder	746	Matched	3.45879	HRD
P-0015663	P-0015663-T01-IM6	Bladder Cancer	Bladder Urothelial Carcinoma	6	0:LIVING	Primary	Female	75	>71	Combo	IMPACT468		BLCA	Bladder	394	Matched	4.32349	HRP
P-0015679	P-0015679-T01-IM6	Melanoma	Cutaneous Melanoma	6	0:LIVING	Metastasis	Male	47	31-50	Combo	IMPACT468	Liver	SKCM	Skin	861	Matched	5.18819	HRP
P-0015697	P-0015697-T01-IM6	Melanoma	Cutaneous Melanoma	21	0:LIVING	Metastasis	Female	69	61-70	PD-1/PDL-1	IMPACT468	Lung	SKCM	Skin	901	Matched	18.1587	HRP
P-0015713	P-0015713-T01-IM6	Breast Cancer	Breast Invasive Ductal Carcinoma	1	0:LIVING	Metastasis	Female	33	31-50	PD-1/PDL-1	IMPACT468	Liver	IDC	Breast	957	Matched	0.864698	HRP
P-0015716	P-0015716-T01-IM6	Bladder Cancer	Bladder Urothelial Carcinoma	7	0:LIVING	Metastasis	Male	76	>71	PD-1/PDL-1	IMPACT468	Lymph Node	BLCA	Bladder	256	Matched	6.05289	HRP
P-0015717	P-0015717-T01-IM6	Melanoma	Desmoplastic Melanoma	2	0:LIVING	Primary	Male	56	50-60	Combo	IMPACT468		DESM	Soft Tissue	1267	Matched	1.7294	HRP
P-0015745	P-0015745-T01-IM6	Head and Neck Cancer	Oropharynx Squamous Cell Carcinoma	5	0:LIVING	Metastasis	Male	72	>71	PD-1/PDL-1	IMPACT468	Lung	OPHSC	Larynx	1017	Matched	5.18819	HRP
P-0015758	P-0015758-T01-IM6	Non-Small Cell Lung Cancer	Non-Small Cell Lung Cancer	6	0:LIVING	Primary	Female	89	>71	PD-1/PDL-1	IMPACT468		NSCLC	Lung	942	Matched	5.18819	HRP
P-0015780	P-0015780-T01-IM6	Non-Small Cell Lung Cancer	Lung Adenocarcinoma	7	0:LIVING	Primary	Male	53	50-60	PD-1/PDL-1	IMPACT468		LUAD	Lung	994	Matched	6.05289	HRP
P-0015785	P-0015785-T01-IM6	Non-Small Cell Lung Cancer	Lung Adenocarcinoma	26	1:DECEASED	Primary	Female	57	50-60	PD-1/PDL-1	IMPACT468	Lymph node	LUAD	Lung	1215	Matched	22.4822	HRP
P-0015791	P-0015791-T01-IM6	Melanoma	Cutaneous Melanoma	9	1:DECEASED	Metastasis	Male	65	50-60	PD-1/PDL-1	IMPACT468	Liver	SKCM	Skin	130	Matched	6.91758	HRP
P-0015830	P-0015830-T01-IM6	Melanoma	Cutaneous Melanoma	59	0:LIVING	Metastasis	Male	83	>71	PD-1/PDL-1	IMPACT468	Lymph Node, Regional	SKCM	Skin	802	Matched	50.1525	HRP
P-0015851	P-0015851-T01-IM6	Colorectal Cancer	Colon Adenocarcinoma	35	0:LIVING	Primary	Male	58	50-60	PD-1/PDL-1	IMPACT468		COAD	Ascending Colon	824	Matched	30.2644	HRD
P-0015855	P-0015855-T01-IM6	Melanoma	Cutaneous Melanoma	13	0:LIVING	Metastasis	Male	54	50-60	PD-1/PDL-1	IMPACT468	In-transit	SKCM	Skin	965	Matched	10.3764	HRP
P-0015904	P-0015904-T01-IM6	Esophagogastric Cancer	Stomach Adenocarcinoma	13	0:LIVING	Metastasis	Male	38	31-50	Combo	IMPACT468	Lymph node	STAD	Stomach	765	Matched	11.2411	HRP
P-0015905	P-0015905-T01-IM6	Breast Cancer	Breast Invasive Ductal Carcinoma	5	1:DECEASED	Primary	Female	52	50-60	PD-1/PDL-1	IMPACT468		IDC	Breast	649	Matched	4.32349	HRP
P-0015920	P-0015920-T01-IM6	Bladder Cancer	Bladder Urothelial Carcinoma	47	0:LIVING	Metastasis	Male	80	>71	PD-1/PDL-1	IMPACT468	Penis	BLCA	Bladder	731	Matched	41.5055	HRD
P-0015923	P-0015923-T01-IM6	Bladder Cancer	Bladder Urothelial Carcinoma	35	0:LIVING	Primary	Male	82	>71	PD-1/PDL-1	IMPACT468		BLCA	Bladder	525	Matched	31.1291	HRP
P-0015928	P-0015928-T01-IM6	Cancer of Unknown Primary	Squamous Cell Carcinoma, NOS	8	0:LIVING	Metastasis	Male	78	>71	Combo	IMPACT468	Lung	SCCNOS	Unknown	745	Matched	6.91758	HRP
P-0015937	P-0015937-T01-IM6	Non-Small Cell Lung Cancer	Lung Adenocarcinoma	12	0:LIVING	Metastasis	Female	74	>71	PD-1/PDL-1	IMPACT468	Lymph Node	LUAD	Lung	311	Matched	10.3764	HRP
P-0015955	P-0015955-T01-IM6	Non-Small Cell Lung Cancer	Lung Adenocarcinoma	8	1:DECEASED	Metastasis	Female	75	>71	PD-1/PDL-1	IMPACT468	Rib	LUAD	Lung	509	Matched	6.91758	HRP
P-0015965	P-0015965-T01-IM6	Bladder Cancer	Bladder Urothelial Carcinoma	4	1:DECEASED	Metastasis	Female	70	61-70	PD-1/PDL-1	IMPACT468	Pelvis	BLCA	Bladder	470	Matched	2.59409	HRP
P-0015966	P-0015966-T01-IM6	Bladder Cancer	Bladder Urothelial Carcinoma	27	0:LIVING	Metastasis	Male	71	61-70	PD-1/PDL-1	IMPACT468	Retroperitoneum	BLCA	Bladder	746	Matched	22.4822	HRD
P-0015967	P-0015967-T01-IM6	Cancer of Unknown Primary	Poorly Differentiated Carcinoma, NOS	4	0:LIVING	Metastasis	Male	61	50-60	PD-1/PDL-1	IMPACT468	Lymph Node	PDC	Cancer of Unknown Primary	688	Matched	3.45879	HRP
P-0015977	P-0015977-T01-IM6	Melanoma	Anorectal Mucosal Melanoma	3	0:LIVING	Metastasis	Female	42	31-50	Combo	IMPACT468	Lung	ARMM	Anus	654	Matched	2.59409	HRP
P-0015983	P-0015983-T01-IM6	Renal Cell Carcinoma	Renal Clear Cell Carcinoma	6	0:LIVING	Primary	Female	66	61-70	PD-1/PDL-1	IMPACT468		CCRCC	Kidney	411	Matched	5.18819	HRD
P-0015984	P-0015984-T01-IM6	Non-Small Cell Lung Cancer	Lung Squamous Cell Carcinoma	28	1:DECEASED	Metastasis	Female	67	61-70	PD-1/PDL-1	IMPACT468	Lymph Node	LUSC	Lung	737	Matched	24.2115	HRD
P-0015987	P-0015987-T01-IM6	Non-Small Cell Lung Cancer	Lung Adenocarcinoma	9	1:DECEASED	Metastasis	Female	71	61-70	PD-1/PDL-1	IMPACT468	Liver	LUAD	Lung	929	Matched	7.78228	HRD
P-0015989	P-0015989-T01-IM6	Melanoma	Acral Melanoma	3	0:LIVING	Metastasis	Male	67	61-70	PD-1/PDL-1	IMPACT468	In-transit	ACRM	Skin	878	Matched	2.59409	HRP
P-0016025	P-0016025-T01-IM6	Head and Neck Cancer	Oral Cavity Squamous Cell Carcinoma	26	0:LIVING	Primary	Female	77	>71	PD-1/PDL-1	IMPACT468		OCSC	Mouth	563	Matched	23.3468	HRP
P-0016028	P-0016028-T01-IM6	Cancer of Unknown Primary	Poorly Differentiated Carcinoma, NOS	3	0:LIVING	Metastasis	Female	62	61-70	PD-1/PDL-1	IMPACT468	Liver	PDC	Cancer of Unknown Primary	922	Matched	2.59409	HRP
P-0016033	P-0016033-T01-IM6	Non-Small Cell Lung Cancer	Lung Adenocarcinoma	34	0:LIVING	Primary	Male	73	>71	PD-1/PDL-1	IMPACT468		LUAD	Lung	813	Matched	28.535	HRP
P-0016046	P-0016046-T01-IM6	Non-Small Cell Lung Cancer	Lung Adenocarcinoma	6	0:LIVING	Metastasis	Female	69	61-70	PD-1/PDL-1	IMPACT468	Pleura	LUAD	Lung	874	Matched	5.18819	HRD
P-0016048	P-0016048-T01-IM6	Glioma	Glioblastoma Multiforme	5	1:DECEASED	Primary	Female	25	<30	PD-1/PDL-1	IMPACT468		GBM	Brain	667	Matched	4.32349	HRD
P-0016062	P-0016062-T01-IM6	Head and Neck Cancer	Head and Neck Squamous Cell Carcinoma	12	0:LIVING	Primary	Male	63	61-70	PD-1/PDL-1	IMPACT468		HNSC	base of tongue	542	Matched	10.3764	HRP
P-0016063	P-0016063-T01-IM6	Cancer of Unknown Primary	Small Cell Carcinoma of Unknown Primary	4	1:DECEASED	Metastasis	Male	68	61-70	CTLA4	IMPACT468	Liver	SCUP	Cancer of Unknown Primary	851	Matched	3.45879	HRP
P-0016149	P-0016149-T01-IM6	Bladder Cancer	Bladder Urothelial Carcinoma	19	0:LIVING	Primary	Male	65	61-70	Combo	IMPACT468		BLCA	Bladder	957	Matched	15.5646	HRP
P-0016174	P-0016174-T01-IM6	Non-Small Cell Lung Cancer	Lung Adenocarcinoma	16	0:LIVING	Primary	Female	73	>71	PD-1/PDL-1	IMPACT468		LUAD	Lung	811	Matched	12.9705	HRP
P-0016175	P-0016175-T01-IM6	Non-Small Cell Lung Cancer	Lung Adenocarcinoma	17	1:DECEASED	Metastasis	Female	77	>71	PD-1/PDL-1	IMPACT468	Bone	LUAD	Lung	806	Matched	14.6999	HRP
P-0016177	P-0016177-T01-IM6	Melanoma	Cutaneous Melanoma	6	0:LIVING	Metastasis	Male	73	>71	PD-1/PDL-1	IMPACT468	In-transit	SKCM	Skin	721	Matched	4.32349	HRP
P-0016181	P-0016181-T01-IM6	Colorectal Cancer	Colon Adenocarcinoma	76	0:LIVING	Primary	Female	77	>71	PD-1/PDL-1	IMPACT468		COAD	Colon	723	Matched	65.7171	HRD
P-0016185	P-0016185-T01-IM6	Non-Small Cell Lung Cancer	Lung Adenocarcinoma	7	1:DECEASED	Primary	Male	73	>71	PD-1/PDL-1	IMPACT468		LUAD	Lung	594	Matched	6.05289	HRP
P-0016188	P-0016188-T01-IM6	Cancer of Unknown Primary	Squamous Cell Carcinoma, NOS	28	0:LIVING	Metastasis	Male	72	>71	PD-1/PDL-1	IMPACT468		SCCNOS		1042	Matched	25.0762	HRP
P-0016191	P-0016191-T01-IM6	Head and Neck Cancer	Head and Neck Squamous Cell Carcinoma	10	0:LIVING	Primary	Male	78	>71	PD-1/PDL-1	IMPACT468		HNSC	Mouth	675	Matched	7.78228	HRP
P-0016197	P-0016197-T01-IM6	Melanoma	Cutaneous Melanoma	32	1:DECEASED	Metastasis	Male	83	>71	PD-1/PDL-1	IMPACT468	Brain	SKCM	Skin	680	Matched	26.8056	HRP
P-0016210	P-0016210-T01-IM6	Head and Neck Cancer	Head and Neck Squamous Cell Carcinoma	5	0:LIVING	Metastasis	Male	74	>71	PD-1/PDL-1	IMPACT468	Lymph Node	HNSC	Tonsil	411	Matched	4.32349	HRP
P-0016226	P-0016226-T01-IM6	Breast Cancer	Breast Invasive Cancer, NOS	4	1:DECEASED	Metastasis	Female	54	50-60	CTLA4	IMPACT468	Liver	BRCANOS	Breast	735	Matched	3.45879	HRP
P-0016233	P-0016233-T01-IM6	Esophagogastric Cancer	Esophageal Adenocarcinoma	5	1:DECEASED	Primary	Male	82	>71	PD-1/PDL-1	IMPACT468		ESCA	Esophagus	627	Matched	4.32349	HRP
P-0016237	P-0016237-T01-IM6	Cancer of Unknown Primary	Neuroendocrine Tumor, NOS	2	1:DECEASED	Metastasis	Male	70	61-70	PD-1/PDL-1	IMPACT468	Liver	NETNOS	Unknown	918	Matched	1.7294	HRD
P-0016238	P-0016238-T01-IM6	Glioma	Glioblastoma Multiforme	3	0:LIVING	Primary	Male	57	50-60	PD-1/PDL-1	IMPACT468		GBM	Brain	860	Matched	1.7294	HRP
P-0016240	P-0016240-T01-IM6	Head and Neck Cancer	Head and Neck Squamous Cell Carcinoma	4	0:LIVING	Primary	Female	55	50-60	PD-1/PDL-1	IMPACT468		HNSC	Neck	621	Matched	2.59409	HRP
P-0016241	P-0016241-T01-IM6	Cancer of Unknown Primary	Squamous Cell Carcinoma, NOS	10	0:LIVING	Metastasis	Female	59	50-60	PD-1/PDL-1	IMPACT468		SCCNOS	Unknown	417	Matched	8.64698	HRP
P-0016243	P-0016243-T01-IM6	Head and Neck Cancer	Oropharynx Squamous Cell Carcinoma		1:DECEASED	Metastasis	Male	45	31-50	PD-1/PDL-1	IMPACT468	Lymph Node	OPHSC	Tonsil	1175	Matched	0	HRP
P-0016256	P-0016256-T01-IM6	Glioma	Glioblastoma Multiforme	5	1:DECEASED	Primary	Male	55	50-60	PD-1/PDL-1	IMPACT468		GBM	Brain	773	Matched	3.45879	HRP
P-0016258	P-0016258-T01-IM6	Cancer of Unknown Primary	Poorly Differentiated Carcinoma, NOS	12	1:DECEASED	Metastasis	Female	53	50-60	PD-1/PDL-1	IMPACT468	Neck	PDC	Cancer of Unknown Primary	777	Matched	10.3764	HRD
P-0016276	P-0016276-T01-IM6	Melanoma	Head and Neck Mucosal Melanoma	7	0:LIVING	Primary	Female	86	>71	PD-1/PDL-1	IMPACT468		HNMUCM	Nasopharynx	578	Matched	6.91758	HRD
P-0016284	P-0016284-T01-IM6	Non-Small Cell Lung Cancer	Lung Adenocarcinoma	1	0:LIVING	Primary	Male	80	>71	PD-1/PDL-1	IMPACT468		LUAD	Lung	686	Matched	0.864698	HRP
P-0016287	P-0016287-T01-IM6	Melanoma	Uveal Melanoma	5	1:DECEASED	Metastasis	Male	90	>71	PD-1/PDL-1	IMPACT468	Liver	UM	Eye	819	Matched	5.18819	HRP
P-0016289	P-0016289-T01-IM6	Cancer of Unknown Primary	Squamous Cell Carcinoma, NOS	4	1:DECEASED	Metastasis	Male	59	50-60	PD-1/PDL-1	IMPACT468	Neck	SCCNOS	Cancer of Unknown Primary	586	Matched	3.45879	HRP
P-0016290	P-0016290-T01-IM6	Non-Small Cell Lung Cancer	Lung Adenocarcinoma	9	1:DECEASED	Metastasis	Female	83	>71	PD-1/PDL-1	IMPACT468	Liver	LUAD	Lung	775	Matched	8.64698	HRP
P-0016308	P-0016308-T01-IM6	Non-Small Cell Lung Cancer	Non-Small Cell Lung Cancer	18	1:DECEASED	Metastasis	Female	71	61-70	PD-1/PDL-1	IMPACT468	Lymph Node	NSCLC	Lung	1220	Matched	14.6999	HRP
P-0016311	P-0016311-T01-IM6	Esophagogastric Cancer	Esophageal Adenocarcinoma	4	0:LIVING	Primary	Male	56	50-60	PD-1/PDL-1	IMPACT468		ESCA	Esophagus	802	Matched	3.45879	HRP
P-0016314	P-0016314-T01-IM6	Colorectal Cancer	Colon Adenocarcinoma	126	1:DECEASED	Primary	Female	63	61-70	PD-1/PDL-1	IMPACT468		COAD	Colon	1463	Matched	109.817	HRD
P-0016316	P-0016316-T01-IM6	Bladder Cancer	Urachal Adenocarcinoma	4	0:LIVING	Primary	Female	68	61-70	PD-1/PDL-1	IMPACT468		UA	Bladder	583	Matched	3.45879	HRP
P-0016340	P-0016340-T01-IM6	Cancer of Unknown Primary	Poorly Differentiated Carcinoma, NOS	2	1:DECEASED	Metastasis	Female	35	31-50	PD-1/PDL-1	IMPACT468	Bone	PDC	Ovary	1050	Matched	1.7294	HRP
P-0016402	P-0016402-T01-IM6	Bladder Cancer	Bladder Urothelial Carcinoma	2	1:DECEASED	Metastasis	Male	42	31-50	PD-1/PDL-1	IMPACT468	Lymph Node	BLCA	Bladder	487	Matched	1.7294	HRP
P-0016481	P-0016481-T01-IM6	Non-Small Cell Lung Cancer	Non-Small Cell Lung Cancer	23	1:DECEASED	Primary	Male	62	61-70	PD-1/PDL-1	IMPACT468		NSCLC	Lung	311	Matched	19.8881	HRD
P-0016506	P-0016506-T01-IM6	Melanoma	Cutaneous Melanoma	4	0:LIVING	Metastasis	Female	46	31-50	PD-1/PDL-1	IMPACT468	In-transit	SKCM	Skin	860	Matched	3.45879	HRP
P-0016522	P-0016522-T01-IM6	Colorectal Cancer	Colon Adenocarcinoma	51	0:LIVING	Primary	Male	59	50-60	PD-1/PDL-1	IMPACT468		COAD	Colon	824	Matched	43.2349	HRD
P-0016531	P-0016531-T01-IM6	Melanoma	Anorectal Mucosal Melanoma	4	0:LIVING	Primary	Male	67	61-70	Combo	IMPACT468		ARMM	Anus	899	Matched	3.45879	HRD
P-0016542	P-0016542-T01-IM6	Non-Small Cell Lung Cancer	Lung Adenosquamous Carcinoma	22	1:DECEASED	Primary	Male	80	>71	PD-1/PDL-1	IMPACT468		LUAS	Lung	878	Matched	19.0234	HRP
P-0016546	P-0016546-T01-IM6	Bladder Cancer	Bladder Urothelial Carcinoma	27	1:DECEASED	Primary	Male	73	>71	PD-1/PDL-1	IMPACT468		BLCA	Bladder	959	Matched	21.6175	HRP
P-0016558	P-0016558-T01-IM6	Cancer of Unknown Primary	Poorly Differentiated Carcinoma, NOS	2	1:DECEASED	Metastasis	Female	57	50-60	PD-1/PDL-1	IMPACT468	Pelvis	PDC	Rectum	914	Matched	1.7294	HRP
P-0016562	P-0016562-T01-IM6	Head and Neck Cancer	Oropharynx Squamous Cell Carcinoma	9	0:LIVING	Metastasis	Male	45	31-50	PD-1/PDL-1	IMPACT468	Neck	OPHSC	Tongue	917	Matched	7.78228	HRD
P-0016614	P-0016614-T01-IM6	Non-Small Cell Lung Cancer	Lung Adenocarcinoma	8	1:DECEASED	Metastasis	Female	60	50-60	PD-1/PDL-1	IMPACT468	Lymph Node	LUAD	Lung	757	Matched	7.78228	HRP
P-0016618	P-0016618-T01-IM6	Bladder Cancer	Bladder Urothelial Carcinoma	1	0:LIVING	Metastasis	Female	81	>71	PD-1/PDL-1	IMPACT468	Lymph Node	BLCA	Bladder	846	Matched	0.864698	HRP
P-0016624	P-0016624-T01-IM6	Bladder Cancer	Bladder Urothelial Carcinoma	13	0:LIVING	Metastasis	Male	66	61-70	PD-1/PDL-1	IMPACT468	Lymph Node	BLCA	Bladder	1206	Matched	8.64698	HRP
P-0016634	P-0016634-T01-IM6	Cancer of Unknown Primary	Poorly Differentiated Carcinoma, NOS	10	1:DECEASED	Metastasis	Female	54	50-60	PD-1/PDL-1	IMPACT468	Axilla	PDC	Breast	738	Matched	8.64698	HRP
P-0016646	P-0016646-T01-IM6	Non-Small Cell Lung Cancer	Lung Adenocarcinoma	11	1:DECEASED	Primary	Male	77	>71	PD-1/PDL-1	IMPACT468		LUAD	Lung	1126	Matched	9.51168	HRP
P-0016648	P-0016648-T01-IM6	Melanoma	Acral Melanoma	2	0:LIVING	Metastasis	Male	87	>71	PD-1/PDL-1	IMPACT468	Lymph Node, Regional	ACRM	Skin	920	Matched	1.7294	HRP
P-0016691	P-0016691-T01-IM6	Glioma	Glioblastoma Multiforme	2	0:LIVING	Primary	Male	54	50-60	PD-1/PDL-1	IMPACT468		GBM	Brain	704	Matched	0.864698	HRP
P-0016697	P-0016697-T01-IM6	Melanoma	Mucosal Melanoma of the Vulva/Vagina	1	0:LIVING	Metastasis	Female	68	61-70	PD-1/PDL-1	IMPACT468	Lung	VMM	Vulva	885	Matched	0.864698	HRP
P-0016720	P-0016720-T01-IM6	Bladder Cancer	Upper Tract Urothelial Carcinoma	6	0:LIVING	Primary	Male	69	61-70	PD-1/PDL-1	IMPACT468		UTUC	Ureter	726	Matched	5.18819	HRP
P-0016724	P-0016724-T01-IM6	Cancer of Unknown Primary	Cancer of Unknown Primary	3	1:DECEASED	Metastasis	Male	53	50-60	PD-1/PDL-1	IMPACT468	Neck	CUP	Cancer of Unknown Primary	1291	Matched	2.59409	HRD
P-0016767	P-0016767-T01-IM6	Colorectal Cancer	Colon Adenocarcinoma	15	0:LIVING	Metastasis	Female	53	50-60	PD-1/PDL-1	IMPACT468	Lung	COAD	Colon	708	Matched	12.1058	HRP
P-0016775	P-0016775-T01-IM6	Cancer of Unknown Primary	Cancer of Unknown Primary	2	0:LIVING	Metastasis	Female	33	31-50	Combo	IMPACT468	Lymph Node	CUP	Unknown	1059	Matched	1.7294	HRP
P-0016782	P-0016782-T01-IM6	Non-Small Cell Lung Cancer	Lung Adenocarcinoma	25	0:LIVING	Metastasis	Female	61	50-60	PD-1/PDL-1	IMPACT468	Bone	LUAD	Lung	979	Matched	21.6175	HRP
P-0016809	P-0016809-T01-IM6	Cancer of Unknown Primary	Squamous Cell Carcinoma, NOS	4	0:LIVING	Metastasis	Female	89	>71	PD-1/PDL-1	IMPACT468	Lymph Node	SCCNOS	Lung	725	Matched	3.45879	HRP
P-0016835	P-0016835-T01-IM6	Head and Neck Cancer	Head and Neck Squamous Cell Carcinoma	7	0:LIVING	Metastasis	Female	68	61-70	PD-1/PDL-1	IMPACT468	Trachea	HNSC	Pharynx	713	Matched	6.05289	HRP
P-0016855	P-0016855-T01-IM6	Bladder Cancer	Bladder Urothelial Carcinoma	9	0:LIVING	Primary	Male	68	61-70	PD-1/PDL-1	IMPACT468		BLCA	Bladder	1108	Matched	6.91758	HRP
P-0016875	P-0016875-T01-IM6	Non-Small Cell Lung Cancer	Lung Adenocarcinoma	6	0:LIVING	Metastasis	Female	89	>71	PD-1/PDL-1	IMPACT468	Pleura	LUAD	Lung	770	Matched	5.18819	HRP
P-0016910	P-0016910-T01-IM6	Non-Small Cell Lung Cancer	Lung Adenocarcinoma	3	0:LIVING	Primary	Female	70	61-70	PD-1/PDL-1	IMPACT468		LUAD	Lung	1040	Matched	2.59409	HRP
P-0016915	P-0016915-T01-IM6	Bladder Cancer	Upper Tract Urothelial Carcinoma	11	0:LIVING	Metastasis	Male	79	>71	PD-1/PDL-1	IMPACT468	Lung	UTUC	Ureter	826	Matched	8.64698	HRD
P-0016918	P-0016918-T01-IM6	Cancer of Unknown Primary	Squamous Cell Carcinoma, NOS	14	0:LIVING	Metastasis	Male	62	61-70	PD-1/PDL-1	IMPACT468		SCCNOS	Unknown	853	Matched	12.1058	HRP
P-0016925	P-0016925-T01-IM6	Bladder Cancer	Bladder Urothelial Carcinoma	28	1:DECEASED	Primary	Male	71	61-70	PD-1/PDL-1	IMPACT468		BLCA	Bladder	727	Matched	23.3468	HRD
P-0016931	P-0016931-T01-IM6	Esophagogastric Cancer	Mucinous Stomach Adenocarcinoma	5	0:LIVING	Metastasis	Male	61	50-60	Combo	IMPACT468	Lymph Node	MSTAD	Esophagus	779	Matched	6.05289	HRP
P-0017044	P-0017044-T01-IM6	Bladder Cancer	Bladder Urothelial Carcinoma	6	0:LIVING	Primary	Male	53	50-60	PD-1/PDL-1	IMPACT468		BLCA	Bladder	798	Matched	5.18819	HRP
P-0017159	P-0017159-T01-IM6	Cancer of Unknown Primary	Adenocarcinoma, NOS	37	0:LIVING	Metastasis	Female	36	31-50	PD-1/PDL-1	IMPACT468		ADNOS	Unknown	879	Matched	33.7232	HRD
P-0017208	P-0017208-T01-IM6	Bladder Cancer	Bladder Urothelial Carcinoma	20	1:DECEASED	Primary	Male	66	61-70	PD-1/PDL-1	IMPACT468		BLCA	Bladder	711	Matched	16.4293	HRD
P-0017241	P-0017241-T01-IM6	Bladder Cancer	Bladder Urothelial Carcinoma	6	1:DECEASED	Primary	Male	71	61-70	PD-1/PDL-1	IMPACT468		BLCA	Bladder	664	Matched	4.32349	HRD
P-0017263	P-0017263-T01-IM6	Colorectal Cancer	Rectal Adenocarcinoma	4	0:LIVING	Metastasis	Male	74	>71	PD-1/PDL-1	IMPACT468		READ	Rectum	731	Matched	3.45879	HRP
P-0017276	P-0017276-T01-IM6	Bladder Cancer	Upper Tract Urothelial Carcinoma	6	1:DECEASED	Primary	Male	60	50-60	PD-1/PDL-1	IMPACT468		UTUC	Ureter	661	Matched	5.18819	HRP
P-0017285	P-0017285-T01-IM6	Cancer of Unknown Primary	Poorly Differentiated Carcinoma, NOS	1	0:LIVING	Primary	Female	17	<30	PD-1/PDL-1	IMPACT468		PDC	Nasopharynx	1133	Matched	0.864698	HRP
P-0017313	P-0017313-T01-IM6	Bladder Cancer	Upper Tract Urothelial Carcinoma	4	1:DECEASED	Primary	Male	79	>71	PD-1/PDL-1	IMPACT468		UTUC	Kidney/Upper Tract	783	Matched	3.45879	HRP
P-0017370	P-0017370-T01-IM6	Esophagogastric Cancer	Stomach Adenocarcinoma	41	0:LIVING	Primary	Male	64	61-70	PD-1/PDL-1	IMPACT468		STAD	Stomach	925	Matched	37.182	HRD
P-0017414	P-0017414-T01-IM6	Head and Neck Cancer	Nasopharyngeal Carcinoma		0:LIVING	Metastasis	Male	52	50-60	PD-1/PDL-1	IMPACT468	Lymph Node	NPC	Nasopharynx	785	Matched	0	HRP
P-0017472	P-0017472-T01-IM6	Bladder Cancer	Bladder Urothelial Carcinoma	25	0:LIVING	Primary	Male	80	>71	PD-1/PDL-1	IMPACT468		BLCA	Bladder	665	Matched	20.7528	HRP
P-0017508	P-0017508-T01-IM6	Head and Neck Cancer	Head and Neck Squamous Cell Carcinoma	6	1:DECEASED	Primary	Female	68	61-70	PD-1/PDL-1	IMPACT468		HNSC	Tongue	837	Matched	4.32349	HRP
P-0017599	P-0017599-T01-IM5	Bladder Cancer	Bladder Urothelial Carcinoma	6	1:DECEASED	Metastasis	Male	72	61-70	PD-1/PDL-1	IMPACT410	Lung	BLCA	Bladder	1130	Matched	5.87232	HRP
P-0017602	P-0017602-T01-IM5	Cancer of Unknown Primary	Neuroendocrine Carcinoma, NOS	3	1:DECEASED	Metastasis	Female	43	31-50	Combo	IMPACT410	Liver	NECNOS	Cancer of Unknown Primary	986	Matched	2.93616	HRP
P-0017658	P-0017658-T01-IM5	Bladder Cancer	Small Cell Bladder Cancer	11	0:LIVING	Metastasis	Male	76	>71	PD-1/PDL-1	IMPACT410	Lymph Node	SCBC	Bladder	1199	Matched	9.7872	HRP
P-0017678	P-0017678-T01-IM6	Head and Neck Cancer	Oral Cavity Squamous Cell Carcinoma	12	0:LIVING	Metastasis	Male	47	31-50	PD-1/PDL-1	IMPACT468	Oral Cavity	OCSC	Tongue	676	Matched	9.51168	HRP
P-0017687	P-0017687-T01-IM6	Head and Neck Cancer	Larynx Squamous Cell Carcinoma	8	0:LIVING	Metastasis	Female	76	>71	PD-1/PDL-1	IMPACT468	Lymph Node	LXSC	Larynx	814	Matched	7.78228	HRP
P-0017697	P-0017697-T01-IM6	Colorectal Cancer	Colon Adenocarcinoma	103	1:DECEASED	Metastasis	Female	60	50-60	PD-1/PDL-1	IMPACT468		COAD	Colon	741	Matched	89.9286	HRD
P-0017712	P-0017712-T01-IM6	Bladder Cancer	Bladder Urothelial Carcinoma	10	1:DECEASED	Metastasis	Male	70	61-70	PD-1/PDL-1	IMPACT468	Lymph Node	BLCA	Bladder	642	Matched	7.78228	HRP
P-0017717	P-0017717-T01-IM6	Head and Neck Cancer	Oropharynx Squamous Cell Carcinoma	5	0:LIVING	Primary	Male	66	61-70	PD-1/PDL-1	IMPACT468		OPHSC	Tongue	405	Matched	4.32349	HRP
P-0017755	P-0017755-T01-IM6	Cancer of Unknown Primary	Neuroendocrine Carcinoma, NOS	3	0:LIVING	Metastasis	Female	68	61-70	PD-1/PDL-1	IMPACT468	Lymph Node	NECNOS	Unknown	659	Matched	2.59409	HRP
P-0017766	P-0017766-T01-IM6	Colorectal Cancer	Colon Adenocarcinoma	9	0:LIVING	Metastasis	Male	66	61-70	Combo	IMPACT468	Lung	COAD	Colon	614	Matched	7.78228	HRP
P-0017769	P-0017769-T01-IM6	Head and Neck Cancer	Oral Cavity Squamous Cell Carcinoma	7	1:DECEASED	Primary	Male	39	31-50	PD-1/PDL-1	IMPACT468		OCSC	Palate	690	Matched	6.05289	HRP
P-0017986	P-0017986-T01-IM6	Colorectal Cancer	Colorectal Adenocarcinoma	70	0:LIVING	Primary	Female	33	31-50	PD-1/PDL-1	IMPACT468		COADREAD	Rectum	677	Matched	60.5289	HRD
P-0018028	P-0018028-T01-IM6	Bladder Cancer	Bladder Urothelial Carcinoma	10	1:DECEASED	Primary	Male	72	>71	PD-1/PDL-1	IMPACT468		BLCA	Bladder	620	Matched	7.78228	HRP
P-0018143	P-0018143-T01-IM6	Esophagogastric Cancer	Esophageal Squamous Cell Carcinoma	6	1:DECEASED	Primary	Female	70	61-70	PD-1/PDL-1	IMPACT468		ESCC	Esophagus	602	Matched	5.18819	HRP
P-0018185	P-0018185-T01-IM6	Head and Neck Cancer	Head and Neck Squamous Cell Carcinoma	4	0:LIVING	Primary	Female	49	31-50	PD-1/PDL-1	IMPACT468		HNSC	Mouth	602	Matched	4.32349	HRP
P-0018188	P-0018188-T01-IM6	Head and Neck Cancer	Head and Neck Squamous Cell Carcinoma	8	1:DECEASED	Metastasis	Female	61	50-60	PD-1/PDL-1	IMPACT468	Lymph Node	HNSC	Hypopharynx	620	Matched	7.78228	HRD
P-0018216	P-0018216-T01-IM6	Bladder Cancer	Bladder Urothelial Carcinoma	10	0:LIVING	Primary	Male	62	61-70	PD-1/PDL-1	IMPACT468		BLCA	Bladder	633	Matched	8.64698	HRP
P-0018229	P-0018229-T01-IM6	Bladder Cancer	Urethral Adenocarcinoma	5	0:LIVING	Metastasis	Female	71	61-70	PD-1/PDL-1	IMPACT468	Bladder	UAD	Urethra	564	Matched	4.32349	HRP
P-0018277	P-0018277-T01-IM6	Colorectal Cancer	Colon Adenocarcinoma	10	0:LIVING	Metastasis	Male	27	<30	Combo	IMPACT468	Liver	COAD	Colon	905	Matched	8.64698	HRP
P-0018340	P-0018340-T01-IM6	Esophagogastric Cancer	Esophageal Adenocarcinoma	5	0:LIVING	Primary	Male	71	61-70	PD-1/PDL-1	IMPACT468		ESCA	Esophagus	673	Matched	4.32349	HRP
P-0018341	P-0018341-T01-IM6	Cancer of Unknown Primary	Adenocarcinoma, NOS	4	0:LIVING	Metastasis	Female	54	50-60	PD-1/PDL-1	IMPACT468	Lung	ADNOS	Ovary	700	Matched	3.45879	HRP
P-0018371	P-0018371-T01-IM6	Esophagogastric Cancer	Esophageal Squamous Cell Carcinoma	5	0:LIVING	Metastasis	Male	73	>71	PD-1/PDL-1	IMPACT468	Lung	ESCC	Esophagus	599	Matched	4.32349	HRP
P-0018457	P-0018457-T01-IM6	Cancer of Unknown Primary	Cancer of Unknown Primary, NOS	3	1:DECEASED	Metastasis	Male	51	31-50	PD-1/PDL-1	IMPACT468		CUPNOS	Unknown	581	Matched	2.59409	HRP
P-0018464	P-0018464-T01-IM6	Esophagogastric Cancer	Esophagogastric Adenocarcinoma	7	0:LIVING	Metastasis	Male	26	<30	PD-1/PDL-1	IMPACT468	lymph	EGC	Gastroesophageal Junction	721	Matched	6.05289	HRP
P-0018541	P-0018541-T01-IM6	Bladder Cancer	Upper Tract Urothelial Carcinoma	10	0:LIVING	Primary	Male	79	>71	PD-1/PDL-1	IMPACT468		UTUC	Ureter	1004	Matched	7.78228	HRP
P-0018563	P-0018563-T01-IM6	Cancer of Unknown Primary	Poorly Differentiated Carcinoma, NOS	17	1:DECEASED	Metastasis	Female	64	61-70	PD-1/PDL-1	IMPACT468		PDC	Unknown	1178	Matched	16.4293	HRP
P-0018568	P-0018568-T01-IM6	Esophagogastric Cancer	Esophagogastric Adenocarcinoma	6	0:LIVING	Metastasis	Female	65	61-70	PD-1/PDL-1	IMPACT468	Liver	EGC	Gastroesophageal	938	Matched	5.18819	HRP
P-0018580	P-0018580-T01-IM6	Colorectal Cancer	Colon Adenocarcinoma	5	1:DECEASED	Primary	Female	41	31-50	PD-1/PDL-1	IMPACT468		COAD	Colon	820	Matched	4.32349	HRP
P-0018601	P-0018601-T01-IM6	Cancer of Unknown Primary	Neuroendocrine Carcinoma, NOS	7	1:DECEASED	Metastasis	Male	56	50-60	PD-1/PDL-1	IMPACT468	Liver	NECNOS	Cancer of Unknown Primary	1030	Matched	6.05289	HRP
P-0018665	P-0018665-T01-IM6	Cancer of Unknown Primary	Neuroendocrine Carcinoma, NOS	9	0:LIVING	Primary	Male	43	31-50	Combo	IMPACT468		NECNOS	cecum	818	Matched	7.78228	HRP
P-0018671	P-0018671-T01-IM6	Cancer of Unknown Primary	Squamous Cell Carcinoma, NOS	2	0:LIVING	Metastasis	Male	76	>71	PD-1/PDL-1	IMPACT468	Liver	SCCNOS	Cancer of Unknown Primary	1056	Matched	1.7294	HRP
P-0018673	P-0018673-T01-IM6	Cancer of Unknown Primary	Poorly Differentiated Carcinoma, NOS	33	0:LIVING	Metastasis	Female	78	>71	PD-1/PDL-1	IMPACT468	Lymph Node	PDC	Lung	970	Matched	28.535	HRP
P-0018683	P-0018683-T01-IM6	Esophagogastric Cancer	Esophagogastric Adenocarcinoma	7	0:LIVING	Primary	Female	63	61-70	PD-1/PDL-1	IMPACT468		EGC	Gastroesophageal	767	Matched	6.05289	HRP
P-0018771	P-0018771-T02-IM6	Esophagogastric Cancer	Esophagogastric Adenocarcinoma	9	0:LIVING	Primary	Male	71	61-70	PD-1/PDL-1	IMPACT468		EGC	Stomach	440	Matched	8.64698	HRP
P-0018782	P-0018782-T01-IM6	Esophagogastric Cancer	Stomach Adenocarcinoma	2	0:LIVING	Primary	Male	62	61-70	Combo	IMPACT468		STAD	Stomach	640	Matched	1.7294	HRP
P-0018800	P-0018800-T01-IM6	Esophagogastric Cancer	Adenocarcinoma of the Gastroesophageal Junction	10	0:LIVING	Primary	Male	49	31-50	Combo	IMPACT468		GEJ	Gastroesophageal Junction	497	Matched	8.64698	HRP
P-0018925	P-0018925-T01-IM6	Head and Neck Cancer	Larynx Squamous Cell Carcinoma	20	1:DECEASED	Metastasis	Male	69	61-70	PD-1/PDL-1	IMPACT468	Lung	LXSC	Larynx	718	Matched	17.294	HRP
P-0018927	P-0018927-T01-IM6	Esophagogastric Cancer	Esophagogastric Adenocarcinoma	8	0:LIVING	Metastasis	Female	68	61-70	Combo	IMPACT468	Adrenal Gland	EGC	Esophagogastric Junction	734	Matched	6.91758	HRP
P-0018931	P-0018931-T01-IM6	Cancer of Unknown Primary	Small Cell Carcinoma of Unknown Primary	5	0:LIVING	Metastasis	Female	66	61-70	Combo	IMPACT468	Liver	SCUP	Cancer of Unknown Primary	701	Matched	4.32349	HRP
P-0018960	P-0018960-T01-IM6	Cancer of Unknown Primary	Adenocarcinoma, NOS	12	1:DECEASED	Metastasis	Female	60	50-60	PD-1/PDL-1	IMPACT468	Rib	ADNOS	Cancer of Unknown Primary	746	Unmatched	10.3764	HRP
P-0018986	P-0018986-T01-IM6	Esophagogastric Cancer	Adenocarcinoma of the Gastroesophageal Junction	12	0:LIVING	Primary	Female	73	>71	PD-1/PDL-1	IMPACT468		GEJ	GE Junction	727	Matched	10.3764	HRD
P-0019003	P-0019003-T01-IM6	Cancer of Unknown Primary	Small Cell Carcinoma of Unknown Primary	5	0:LIVING	Metastasis	Male	81	>71	PD-1/PDL-1	IMPACT468	Esophagus	SCUP	Cancer of Unknown Primary	804	Matched	4.32349	HRP
P-0019012	P-0019012-T01-IM6	Cancer of Unknown Primary	Neuroendocrine Carcinoma, NOS	2	1:DECEASED	Primary	Male	80	>71	PD-1/PDL-1	IMPACT468		NECNOS	Retroperitenium	523	Matched	1.7294	HRP
P-0019027	P-0019027-T01-IM6	Cancer of Unknown Primary	Adenocarcinoma, NOS	5	1:DECEASED	Metastasis	Female	40	31-50	PD-1/PDL-1	IMPACT468	Lymph Node	ADNOS	Cancer of unknown primary	862	Matched	4.32349	HRP
P-0019034	P-0019034-T01-IM6	Cancer of Unknown Primary	Adenocarcinoma, NOS		0:LIVING	Metastasis	Female	61	50-60	PD-1/PDL-1	IMPACT468	Pelvis	ADNOS	Cancer of Unknown Primary	777	Matched	0	HRP
P-0019036	P-0019036-T01-IM6	Bladder Cancer	Bladder Urothelial Carcinoma	7	0:LIVING	Primary	Male	58	50-60	PD-1/PDL-1	IMPACT468		BLCA	Bladder	524	Matched	5.18819	HRP
P-0019101	P-0019101-T01-IM6	Bladder Cancer	Upper Tract Urothelial Carcinoma	19	0:LIVING	Primary	Female	52	50-60	PD-1/PDL-1	IMPACT468		UTUC	Kidney	1032	Matched	15.5646	HRD
P-0019226	P-0019226-T01-IM6	Head and Neck Cancer	Oropharynx Squamous Cell Carcinoma	5	0:LIVING	Metastasis	Male	29	<30	PD-1/PDL-1	IMPACT468	Pleura	OPHSC	Tongue	755	Matched	3.45879	HRP
P-0019240	P-0019240-T01-IM6	Head and Neck Cancer	Oral Cavity Squamous Cell Carcinoma	2	1:DECEASED	Metastasis	Male	59	50-60	PD-1/PDL-1	IMPACT468	Cerebellum	OCSC	Tongue	609	Matched	0.864698	HRP
P-0019258	P-0019258-T01-IM6	Head and Neck Cancer	Head and Neck Squamous Cell Carcinoma	8	1:DECEASED	Metastasis	Male	62	61-70	PD-1/PDL-1	IMPACT468	Axilla	HNSC	Tongue	737	Matched	6.91758	HRP
P-0019267	P-0019267-T01-IM6	Colorectal Cancer	Colon Adenocarcinoma	6	0:LIVING	Primary	Female	50	31-50	PD-1/PDL-1	IMPACT468		COAD	Rectosimoid Colon	597	Matched	5.18819	HRP
P-0019271	P-0019271-T01-IM6	Esophagogastric Cancer	Adenocarcinoma of the Gastroesophageal Junction	8	0:LIVING	Primary	Male	32	31-50	Combo	IMPACT468		GEJ	Esophagogastric Junction	740	Matched	6.91758	HRP
P-0019272	P-0019272-T01-IM6	Esophagogastric Cancer	Esophageal Adenocarcinoma	9	0:LIVING	Primary	Female	47	31-50	PD-1/PDL-1	IMPACT468		ESCA	Esophagus	687	Matched	7.78228	HRP
P-0019297	P-0019297-T01-IM6	Head and Neck Cancer	Oral Cavity Squamous Cell Carcinoma	4	0:LIVING	Primary	Female	44	31-50	PD-1/PDL-1	IMPACT468		OCSC	Tongue	705	Matched	4.32349	HRP
P-0019316	P-0019316-T01-IM6	Head and Neck Cancer	Hypopharynx Squamous Cell Carcinoma	9	1:DECEASED	Primary	Male	52	31-50	PD-1/PDL-1	IMPACT468		HPHSC	Hypopharynx vs Oropharynx	660	Matched	8.64698	HRP
P-0019351	P-0019351-T01-IM6	Esophagogastric Cancer	Stomach Adenocarcinoma	6	0:LIVING	Primary	Male	62	61-70	PD-1/PDL-1	IMPACT468		STAD	Stomach	723	Matched	5.18819	HRP
P-0019407	P-0019407-T01-IM6	Head and Neck Cancer	Head and Neck Squamous Cell Carcinoma	14	1:DECEASED	Metastasis	Male	77	>71	PD-1/PDL-1	IMPACT468	Liver	HNSC	Pharynx	749	Matched	12.1058	HRP
P-0019413	P-0019413-T01-IM6	Esophagogastric Cancer	Adenocarcinoma of the Gastroesophageal Junction	6	0:LIVING	Primary	Male	62	61-70	PD-1/PDL-1	IMPACT468		GEJ	Gastroesophageal Junction	476	Matched	6.91758	HRD
P-0019417	P-0019417-T01-IM6	Bladder Cancer	Bladder Urothelial Carcinoma	20	1:DECEASED	Metastasis	Male	75	>71	PD-1/PDL-1	IMPACT468	Ureter	BLCA	Bladder	574	Matched	15.5646	HRD
P-0019428	P-0019428-T01-IM6	Colorectal Cancer	Colon Adenocarcinoma	52	0:LIVING	Primary	Female	70	61-70	PD-1/PDL-1	IMPACT468		COAD	Colon	613	Matched	44.0996	HRD
P-0019475	P-0019475-T01-IM6	Colorectal Cancer	Colon Adenocarcinoma	106	1:DECEASED	Metastasis	Male	47	31-50	PD-1/PDL-1	IMPACT468	Liver	COAD	Colon	782	Matched	91.658	HRD
P-0019540	P-0019540-T01-IM6	Head and Neck Cancer	Oral Cavity Squamous Cell Carcinoma	8	1:DECEASED	Metastasis	Male	46	31-50	PD-1/PDL-1	IMPACT468	Lung	OCSC	Tongue	801	Matched	6.05289	HRP
P-0019648	P-0019648-T01-IM6	Cancer of Unknown Primary	Adenocarcinoma, NOS	1	0:LIVING	Metastasis	Male	67	61-70	PD-1/PDL-1	IMPACT468	Scapula	ADNOS	Cancer of Unknown Primary	814	Matched	0.864698	HRP
P-0019657	P-0019657-T01-IM6	Esophagogastric Cancer	Esophagogastric Adenocarcinoma	5	1:DECEASED	Metastasis	Male	70	61-70	PD-1/PDL-1	IMPACT468	Paraspinal Mass	EGC	Esophagus	926	Matched	5.18819	HRP
P-0019691	P-0019691-T01-IM6	Esophagogastric Cancer	Esophagogastric Adenocarcinoma	32	0:LIVING	Metastasis	Male	48	31-50	PD-1/PDL-1	IMPACT468	Liver	EGC	Stomach	759	Matched	26.8056	HRD
P-0019710	P-0019710-T01-IM6	Colorectal Cancer	Rectal Adenocarcinoma	8	1:DECEASED	Primary	Male	56	50-60	PD-1/PDL-1	IMPACT468		READ	Rectum	539	Matched	6.05289	HRP
P-0019717	P-0019717-T01-IM6	Bladder Cancer	Urethral Urothelial Carcinoma	17	0:LIVING	Metastasis	Male	63	61-70	PD-1/PDL-1	IMPACT468	Lymph Node	UCU	Renal Pelvis	700	Matched	13.8352	HRD
P-0019754	P-0019754-T01-IM6	Esophagogastric Cancer	Adenocarcinoma of the Gastroesophageal Junction	4	0:LIVING	Primary	Male	60	50-60	PD-1/PDL-1	IMPACT468		GEJ	Gastroesophageal	854	Matched	5.18819	HRP
P-0019771	P-0019771-T01-IM6	Bladder Cancer	Bladder Urothelial Carcinoma	8	0:LIVING	Primary	Female	55	50-60	PD-1/PDL-1	IMPACT468		BLCA	Bladder	637	Matched	6.05289	HRD
P-0019916	P-0019916-T01-IM6	Esophagogastric Cancer	Stomach Adenocarcinoma	4	0:LIVING	Primary	Female	44	31-50	Combo	IMPACT468		STAD	Stomach	753	Matched	3.45879	HRP
P-0019949	P-0019949-T01-IM6	Colorectal Cancer	Rectal Adenocarcinoma	43	0:LIVING	Metastasis	Male	28	<30	PD-1/PDL-1	IMPACT468	Peritoneum	READ	Rectum	767	Matched	37.182	HRD
P-0020040	P-0020040-T01-IM6	Head and Neck Cancer	Hypopharynx Squamous Cell Carcinoma	4	1:DECEASED	Primary	Male	62	61-70	PD-1/PDL-1	IMPACT468		HPHSC	Larynx	658	Matched	3.45879	HRP
P-0020047	P-0020047-T01-IM6	Bladder Cancer	Bladder Urothelial Carcinoma	11	0:LIVING	Metastasis	Female	76	>71	PD-1/PDL-1	IMPACT468	Lymph Node	BLCA	Bladder	811	Matched	8.64698	HRP
P-0020065	P-0020065-T01-IM6	Bladder Cancer	Bladder Urothelial Carcinoma	20	0:LIVING	Metastasis	Male	73	>71	PD-1/PDL-1	IMPACT468	Lymph Node	BLCA	Bladder	972	Matched	16.4293	HRP
P-0020086	P-0020086-T01-IM6	Bladder Cancer	Upper Tract Urothelial Carcinoma	20	0:LIVING	Metastasis	Female	80	>71	PD-1/PDL-1	IMPACT468	Lymph Node	UTUC	Renal Pelvis	572	Matched	16.4293	HRD
P-0020109	P-0020109-T01-IM6	Esophagogastric Cancer	Esophageal Squamous Cell Carcinoma	7	1:DECEASED	Primary	Male	66	61-70	PD-1/PDL-1	IMPACT468		ESCC	Esophagus	205	Matched	6.05289	HRP
P-0020113	P-0020113-T01-IM6	Head and Neck Cancer	Head and Neck Squamous Cell Carcinoma	3	1:DECEASED	Metastasis	Male	51	31-50	PD-1/PDL-1	IMPACT468	Lymph Node	HNSC	Neck	523	Matched	2.59409	HRP
P-0020121	P-0020121-T01-IM6	Bladder Cancer	Upper Tract Urothelial Carcinoma	19	0:LIVING	Primary	Female	79	>71	PD-1/PDL-1	IMPACT468		UTUC	Upper Tract	671	Matched	15.5646	HRD
P-0020122	P-0020122-T01-IM6	Bladder Cancer	Bladder Urothelial Carcinoma	26	0:LIVING	Primary	Female	64	61-70	PD-1/PDL-1	IMPACT468		BLCA	Bladder	804	Matched	21.6175	HRD
P-0020140	P-0020140-T02-IM6	Cancer of Unknown Primary	Adenocarcinoma, NOS	11	1:DECEASED	Metastasis	Male	73	>71	PD-1/PDL-1	IMPACT468	Soft Tissue	ADNOS	Unknown	425	Matched	9.51168	HRP
P-0020146	P-0020146-T01-IM6	Head and Neck Cancer	Head and Neck Squamous Cell Carcinoma	11	1:DECEASED	Primary	Female	67	61-70	PD-1/PDL-1	IMPACT468		HNSC	Oropharynx	488	Matched	10.3764	HRP
P-0020147	P-0020147-T01-IM6	Head and Neck Cancer	Hypopharynx Squamous Cell Carcinoma	6	0:LIVING	Metastasis	Male	69	61-70	PD-1/PDL-1	IMPACT468	Neck	HPHSC	Hypopharynx	843	Matched	5.18819	HRP
P-0020156	P-0020156-T01-IM6	Head and Neck Cancer	Sinonasal Squamous Cell Carcinoma	19	0:LIVING	Metastasis	Female	67	61-70	PD-1/PDL-1	IMPACT468	Orbital Floor	SNSC	Nasopharynx	790	Matched	17.294	HRD
P-0020167	P-0020167-T01-IM6	Bladder Cancer	Bladder Urothelial Carcinoma	5	1:DECEASED	Metastasis	Male	71	61-70	PD-1/PDL-1	IMPACT468	Liver	BLCA	Bladder	896	Matched	4.32349	HRP
P-0020169	P-0020169-T01-IM6	Esophagogastric Cancer	Esophageal Adenocarcinoma	7	1:DECEASED	Primary	Male	59	50-60	PD-1/PDL-1	IMPACT468		ESCA	Esophagus	477	Matched	6.05289	HRD
P-0020175	P-0020175-T01-IM6	Esophagogastric Cancer	Esophageal Adenocarcinoma	5	0:LIVING	Primary	Male	70	61-70	PD-1/PDL-1	IMPACT468		ESCA	Esophagus	918	Matched	4.32349	HRD
P-0020226	P-0020226-T01-IM6	Esophagogastric Cancer	Esophageal Adenocarcinoma	1	0:LIVING	Primary	Male	48	31-50	PD-1/PDL-1	IMPACT468		ESCA	Esophagus	888	Matched	0.864698	HRP
P-0020252	P-0020252-T01-IM6	Colorectal Cancer	Mucinous Adenocarcinoma of the Colon and Rectum	74	0:LIVING	Metastasis	Female	66	61-70	PD-1/PDL-1	IMPACT468		MACR	Colon	702	Matched	63.123	HRD
P-0020399	P-0020399-T01-IM6	Colorectal Cancer	Colon Adenocarcinoma	70	0:LIVING	Metastasis	Male	62	61-70	PD-1/PDL-1	IMPACT468	Lymph Node	COAD	Colon	742	Matched	60.5289	HRD
P-0020422	P-0020422-T01-IM6	Cancer of Unknown Primary	Adenocarcinoma, NOS	31	1:DECEASED	Metastasis	Female	67	61-70	PD-1/PDL-1	IMPACT468		ADNOS	Unknown	855	Matched	26.8056	HRP
P-0020489	P-0020489-T01-IM6	Cancer of Unknown Primary	Adenocarcinoma, NOS	10	1:DECEASED	Metastasis	Male	65	61-70	PD-1/PDL-1	IMPACT468	Lymph Node	ADNOS	Lung	1138	Matched	8.64698	HRP
P-0020542	P-0020542-T01-IM6	Bladder Cancer	Upper Tract Urothelial Carcinoma	7	0:LIVING	Primary	Male	73	>71	PD-1/PDL-1	IMPACT468		UTUC	Renal Pelvis	685	Matched	4.32349	HRP
P-0020591	P-0020591-T01-IM6	Cancer of Unknown Primary	Poorly Differentiated Carcinoma, NOS	23	0:LIVING	Metastasis	Male	74	>71	PD-1/PDL-1	IMPACT468	Adrenal Gland	PDC	Unknown	871	Matched	19.8881	HRP
P-0020592	P-0020592-T01-IM6	Bladder Cancer	Bladder Urothelial Carcinoma	8	0:LIVING	Primary	Male	75	>71	PD-1/PDL-1	IMPACT468		BLCA	Bladder	777	Matched	6.05289	HRP
P-0020594	P-0020594-T01-IM6	Cancer of Unknown Primary	Squamous Cell Carcinoma, NOS	6	1:DECEASED	Metastasis	Female	69	61-70	PD-1/PDL-1	IMPACT468	Lymph Node	SCCNOS	Unknown	841	Matched	5.18819	HRP
P-0020649	P-0020649-T01-IM6	Head and Neck Cancer	Head and Neck Squamous Cell Carcinoma	2	0:LIVING	Metastasis	Male	63	61-70	PD-1/PDL-1	IMPACT468	Lymph Node	HNSC	Tongue	802	Matched	1.7294	HRP
P-0020714	P-0020714-T01-IM6	Cancer of Unknown Primary	Poorly Differentiated Carcinoma, NOS	3	1:DECEASED	Metastasis	Female	62	61-70	PD-1/PDL-1	IMPACT468	Liver	PDC	Unknown	676	Matched	2.59409	HRD
P-0020770	P-0020770-T01-IM6	Cancer of Unknown Primary	Poorly Differentiated Carcinoma, NOS	6	0:LIVING	Metastasis	Male	66	61-70	Combo	IMPACT468	Neck	PDC	Unknown	503	Matched	5.18819	HRP
P-0020835	P-0020835-T01-IM6	Bladder Cancer	Bladder Urothelial Carcinoma	9	0:LIVING	Primary	Male	65	61-70	PD-1/PDL-1	IMPACT468		BLCA	Bladder	564	Matched	6.91758	HRP
P-0020846	P-0020846-T01-IM6	Head and Neck Cancer	Oral Cavity Squamous Cell Carcinoma	4	1:DECEASED	Metastasis	Male	62	61-70	PD-1/PDL-1	IMPACT468	Lymph Node	OCSC	Oral Cavity	777	Matched	4.32349	HRP
P-0020878	P-0020878-T01-IM6	Colorectal Cancer	Colon Adenocarcinoma	3	0:LIVING	Metastasis	Male	46	31-50	PD-1/PDL-1	IMPACT468	Liver	COAD	Colon	1095	Matched	2.59409	HRP
P-0020903	P-0020903-T01-IM6	Esophagogastric Cancer	Adenocarcinoma of the Gastroesophageal Junction	6	0:LIVING	Metastasis	Male	56	50-60	PD-1/PDL-1	IMPACT468	Soft Tissue	GEJ	Gastroesophageal Junction	729	Matched	6.05289	HRP
P-0020965	P-0020965-T01-IM6	Head and Neck Cancer	Head and Neck Squamous Cell Carcinoma	5	1:DECEASED	Metastasis	Male	60	50-60	PD-1/PDL-1	IMPACT468	Lymph Node	HNSC	Mouth	1025	Matched	4.32349	HRD
P-0020986	P-0020986-T01-IM6	Cancer of Unknown Primary	Cancer of Unknown Primary, NOS	16	0:LIVING	Metastasis	Female	76	>71	PD-1/PDL-1	IMPACT468		CUPNOS	Cancer of Unknown Primary	699	Matched	13.8352	HRP
P-0020995	P-0020995-T01-IM6	Bladder Cancer	Bladder Urothelial Carcinoma	7	1:DECEASED	Metastasis	Male	63	61-70	Combo	IMPACT468	Lung	BLCA	Unknown	871	Matched	5.18819	HRP
P-0021004	P-0021004-T01-IM6	Bladder Cancer	Bladder Urothelial Carcinoma	6	0:LIVING	Primary	Male	81	>71	PD-1/PDL-1	IMPACT468		BLCA	Bladder	561	Matched	5.18819	HRP
P-0021255	P-0021255-T01-IM6	Bladder Cancer	Bladder Urothelial Carcinoma	18	0:LIVING	Metastasis	Male	65	61-70	PD-1/PDL-1	IMPACT468	Skin	BLCA	Bladder	776	Matched	14.6999	HRD
P-0021266	P-0021266-T01-IM6	Cancer of Unknown Primary	Adenocarcinoma, NOS	27	0:LIVING	Metastasis	Female	54	50-60	PD-1/PDL-1	IMPACT468	Brain	ADNOS	Unknown	503	Matched	22.4822	HRP
P-0021304	P-0021304-T01-IM6	Colorectal Cancer	Colon Adenocarcinoma	97	0:LIVING	Metastasis	Male	50	31-50	PD-1/PDL-1	IMPACT468	Liver	COAD	Colon	510	Matched	83.8757	HRD
P-0021403	P-0021403-T01-IM6	Esophagogastric Cancer	Esophageal Adenocarcinoma	7	0:LIVING	Metastasis	Male	72	>71	Combo	IMPACT468	Liver	ESCA	Esophagus	987	Matched	6.05289	HRP
P-0021454	P-0021454-T01-IM6	Cancer of Unknown Primary	Adenocarcinoma, NOS	9	0:LIVING	Primary	Female	71	61-70	PD-1/PDL-1	IMPACT468		ADNOS	Cancer of Unknown Primary	601	Matched	7.78228	HRP
P-0021471	P-0021471-T01-IM6	Bladder Cancer	Bladder Urothelial Carcinoma	7	0:LIVING	Primary	Female	66	61-70	PD-1/PDL-1	IMPACT468		BLCA	Bladder	644	Matched	6.05289	HRD
P-0021474	P-0021474-T01-IM6	Head and Neck Cancer	Nasopharyngeal Carcinoma	3	0:LIVING	Metastasis	Male	68	61-70	PD-1/PDL-1	IMPACT468	Lung	NPC	Nasopharynx	867	Matched	2.59409	HRP
P-0021484	P-0021484-T01-IM6	Bladder Cancer	Bladder Urothelial Carcinoma	15	0:LIVING	Primary	Male	65	61-70	PD-1/PDL-1	IMPACT468		BLCA	Bladder	797	Matched	12.1058	HRD
P-0021503	P-0021503-T01-IM6	Bladder Cancer	Bladder Urothelial Carcinoma	25	1:DECEASED	Metastasis	Male	73	>71	PD-1/PDL-1	IMPACT468	Lymph Node	BLCA	Bladder	958	Matched	20.7528	HRD
P-0021507	P-0021507-T01-IM6	Cancer of Unknown Primary	Poorly Differentiated Carcinoma, NOS	10	1:DECEASED	Metastasis	Male	64	61-70	PD-1/PDL-1	IMPACT468	Lymph Node	PDC	Cancer of Unknown Primary	829	Matched	8.64698	HRP
P-0021528	P-0021528-T01-IM6	Bladder Cancer	Bladder Urothelial Carcinoma	17	0:LIVING	Metastasis	Male	86	>71	PD-1/PDL-1	IMPACT468	Liver	BLCA	Bladder	680	Matched	13.8352	HRP
P-0021532	P-0021532-T01-IM6	Bladder Cancer	Bladder Urothelial Carcinoma	16	0:LIVING	Primary	Female	79	>71	PD-1/PDL-1	IMPACT468		BLCA	Bladder	734	Matched	12.9705	HRP
P-0021621	P-0021621-T01-IM6	Head and Neck Cancer	Nasopharyngeal Carcinoma	4	0:LIVING	Metastasis	Female	53	50-60	PD-1/PDL-1	IMPACT468	Lung	NPC	Nasopharynx	601	Matched	3.45879	HRP
P-0021622	P-0021622-T01-IM6	Bladder Cancer	Upper Tract Urothelial Carcinoma	7	0:LIVING	Primary	Male	74	>71	PD-1/PDL-1	IMPACT468		UTUC	Kidney/Upper Tract	368	Matched	7.78228	HRP
P-0021644	P-0021644-T01-IM6	Bladder Cancer	Upper Tract Urothelial Carcinoma		0:LIVING	Metastasis	Male	84	>71	PD-1/PDL-1	IMPACT468		UTUC	Unknown	768	Matched	0	HRP
P-0021651	P-0021651-T01-IM6	Cancer of Unknown Primary	Small Cell Carcinoma of Unknown Primary	12	0:LIVING	Metastasis	Male	76	>71	Combo	IMPACT468	Liver	SCUP	Lung	930	Matched	10.3764	HRP
P-0021756	P-0021756-T01-IM6	Cancer of Unknown Primary	Squamous Cell Carcinoma, NOS	2	0:LIVING	Metastasis	Male	53	50-60	PD-1/PDL-1	IMPACT468	Skin	SCCNOS	Parotid Gland	625	Matched	1.7294	HRP
P-0021774	P-0021774-T01-IM6	Cancer of Unknown Primary	Cancer of Unknown Primary	102	0:LIVING	Primary	Male	59	50-60	PD-1/PDL-1	IMPACT468		CUP	Lung	929	Matched	88.1992	HRD
P-0021834	P-0021834-T01-IM6	Colorectal Cancer	Colorectal Adenocarcinoma	7	0:LIVING	Primary	Male	64	61-70	PD-1/PDL-1	IMPACT468		COADREAD	Rectosimoid Colon	385	Matched	6.05289	HRP
P-0021841	P-0021841-T01-IM6	Cancer of Unknown Primary	Squamous Cell Carcinoma, NOS	6	0:LIVING	Metastasis	Female	50	31-50	PD-1/PDL-1	IMPACT468	Lymph Node	SCCNOS	Unknown	828	Matched	5.18819	HRP
P-0021848	P-0021848-T01-IM6	Bladder Cancer	Bladder Urothelial Carcinoma	6	1:DECEASED	Metastasis	Male	60	50-60	PD-1/PDL-1	IMPACT468	Soft Tissue	BLCA	Bladder	785	Matched	4.32349	HRP
P-0021911	P-0021911-T01-IM6	Cancer of Unknown Primary	Neuroendocrine Carcinoma, NOS	9	1:DECEASED	Metastasis	Female	70	61-70	PD-1/PDL-1	IMPACT468	Liver	NECNOS	Bladder	871	Matched	6.91758	HRD
P-0021915	P-0021915-T01-IM6	Head and Neck Cancer	Oropharynx Squamous Cell Carcinoma	8	1:DECEASED	Metastasis	Male	65	61-70	PD-1/PDL-1	IMPACT468	Lung	OPHSC	Tonsil	769	Matched	6.91758	HRD
P-0021993	P-0021993-T01-IM6	Esophagogastric Cancer	Esophageal Adenocarcinoma	5	0:LIVING	Primary	Female	64	61-70	PD-1/PDL-1	IMPACT468		ESCA	Esophagus	627	Matched	4.32349	HRP
P-0022001	P-0022001-T01-IM6	Cancer of Unknown Primary	Adenocarcinoma, NOS	3	0:LIVING	Metastasis	Female	67	61-70	PD-1/PDL-1	IMPACT468	Pleura	ADNOS	Unknown	880	Matched	2.59409	HRP
P-0022034	P-0022034-T01-IM6	Bladder Cancer	Upper Tract Urothelial Carcinoma	1	1:DECEASED	Metastasis	Male	51	31-50	PD-1/PDL-1	IMPACT468	Lymph Node	UTUC	Kidney/Upper Tract	673	Matched	0.864698	HRP
P-0022068	P-0022068-T01-IM6	Bladder Cancer	Bladder Urothelial Carcinoma	8	0:LIVING	Primary	Female	83	>71	PD-1/PDL-1	IMPACT468		BLCA	Bladder	447	Matched	6.91758	HRP
P-0022154	P-0022154-T01-IM6	Esophagogastric Cancer	Adenocarcinoma of the Gastroesophageal Junction	3	0:LIVING	Primary	Male	76	>71	PD-1/PDL-1	IMPACT468		GEJ	Esophagogastric Junction	337	Matched	2.59409	HRP
P-0022441	P-0022441-T01-IM6	Head and Neck Cancer	Head and Neck Squamous Cell Carcinoma	13	0:LIVING	Metastasis	Female	70	61-70	PD-1/PDL-1	IMPACT468	lung	HNSC	Larynx	812	Matched	11.2411	HRP
P-0022502	P-0022502-T01-IM6	Head and Neck Cancer	Oral Cavity Squamous Cell Carcinoma	14	0:LIVING	Metastasis	Male	62	61-70	PD-1/PDL-1	IMPACT468	Lung	OCSC	Tongue	887	Matched	12.1058	HRP
P-0022510	P-0022510-T01-IM6	Esophagogastric Cancer	Esophageal Squamous Cell Carcinoma	6	1:DECEASED	Primary	Male	71	61-70	PD-1/PDL-1	IMPACT468		ESCC	Esophagus	791	Matched	5.18819	HRP
P-0022520	P-0022520-T01-IM6	Bladder Cancer	Upper Tract Urothelial Carcinoma	79	0:LIVING	Primary	Male	48	31-50	PD-1/PDL-1	IMPACT468		UTUC	Renal Pelvis	742	Matched	68.3111	HRD
P-0022543	P-0022543-T01-IM6	Cancer of Unknown Primary	Poorly Differentiated Carcinoma, NOS	5	0:LIVING	Metastasis	Male	22	<30	PD-1/PDL-1	IMPACT468	Bone	PDC	Cancer of Unknown Primary	887	Matched	4.32349	HRD
P-0022688	P-0022688-T01-IM6	Esophagogastric Cancer	Adenocarcinoma of the Gastroesophageal Junction	3	0:LIVING	Primary	Male	59	50-60	PD-1/PDL-1	IMPACT468		GEJ	Gastroesophageal Junction	935	Matched	3.45879	HRD
P-0022703	P-0022703-T01-IM6	Cancer of Unknown Primary	Squamous Cell Carcinoma, NOS	5	0:LIVING	Metastasis	Male	75	>71	PD-1/PDL-1	IMPACT468	Lung	SCCNOS	Oral Cavity	357	Matched	6.05289	HRP
P-0022788	P-0022788-T01-IM6	Esophagogastric Cancer	Esophageal Poorly Differentiated Carcinoma	10	0:LIVING	Metastasis	Male	54	50-60	Combo	IMPACT468	Liver	EPDCA	Esophagus	559	Matched	8.64698	HRP
P-0022847	P-0022847-T01-IM6	Esophagogastric Cancer	Esophagogastric Adenocarcinoma	6	1:DECEASED	Metastasis	Male	68	61-70	PD-1/PDL-1	IMPACT468	Omentum	EGC	Stomach	689	Matched	5.18819	HRP
P-0022952	P-0022952-T01-IM6	Esophagogastric Cancer	Esophageal Adenocarcinoma	9	0:LIVING	Primary	Male	55	50-60	PD-1/PDL-1	IMPACT468		ESCA	Esophagus	858	Matched	6.91758	HRP
P-0022977	P-0022977-T01-IM6	Colorectal Cancer	Colon Adenocarcinoma	3	0:LIVING	Metastasis	Female	48	31-50	PD-1/PDL-1	IMPACT468	Liver	COAD	Colon	661	Matched	2.59409	HRP
P-0022995	P-0022995-T01-IM6	Esophagogastric Cancer	Poorly Differentiated Carcinoma of the Stomach	6	1:DECEASED	Primary	Male	62	61-70	PD-1/PDL-1	IMPACT468		SPDAC	Stomach	779	Matched	5.18819	HRD
P-0023015	P-0023015-T01-IM6	Head and Neck Cancer	Head and Neck Squamous Cell Carcinoma	8	0:LIVING	Metastasis	Male	75	>71	PD-1/PDL-1	IMPACT468	Lung	HNSC	Tonsil	856	Matched	6.91758	HRD
P-0023086	P-0023086-T01-IM6	Cancer of Unknown Primary	Cancer of Unknown Primary	3	0:LIVING	Metastasis	Male	56	50-60	PD-1/PDL-1	IMPACT468	Bone	CUP	Unknown	717	Matched	4.32349	HRP
P-0023128	P-0023128-T01-IM6	Colorectal Cancer	Rectal Adenocarcinoma	14	0:LIVING	Primary	Male	44	31-50	PD-1/PDL-1	IMPACT468		READ	Rectum	669	Matched	12.1058	HRP
P-0023138	P-0023138-T01-IM6	Bladder Cancer	Bladder Urothelial Carcinoma	13	1:DECEASED	Primary	Male	76	>71	PD-1/PDL-1	IMPACT468		BLCA	Bladder	625	Matched	10.3764	HRP
P-0023194	P-0023194-T01-IM6	Esophagogastric Cancer	Esophageal Adenocarcinoma	3	0:LIVING	Primary	Male	59	50-60	PD-1/PDL-1	IMPACT468		ESCA	Esophagus	848	Matched	2.59409	HRP
P-0023425	P-0023425-T01-IM6	Bladder Cancer	Bladder Urothelial Carcinoma	14	1:DECEASED	Metastasis	Male	58	50-60	PD-1/PDL-1	IMPACT468	Retroperitoneum	BLCA	Bladder	441	Matched	11.2411	HRD
P-0023450	P-0023450-T01-IM6	Bladder Cancer	Upper Tract Urothelial Carcinoma	20	0:LIVING	Primary	Male	83	>71	PD-1/PDL-1	IMPACT468		UTUC	Kidney/Upper Tract	690	Matched	16.4293	HRD
P-0023553	P-0023553-T01-IM6	Esophagogastric Cancer	Esophageal Adenocarcinoma	11	0:LIVING	Primary	Male	56	50-60	PD-1/PDL-1	IMPACT468		ESCA	Esophagus	645	Matched	9.51168	HRP
P-0023557	P-0023557-T01-IM6	Head and Neck Cancer	Head and Neck Squamous Cell Carcinoma	7	0:LIVING	Primary	Male	58	50-60	PD-1/PDL-1	IMPACT468		HNSC	Oral Cavity	506	Matched	5.18819	HRP
P-0023603	P-0023603-T01-IM6	Esophagogastric Cancer	Adenocarcinoma of the Gastroesophageal Junction	8	1:DECEASED	Primary	Male	62	61-70	PD-1/PDL-1	IMPACT468		GEJ	Esophagogastric Junction	750	Matched	7.78228	HRP
P-0023627	P-0023627-T01-IM6	Esophagogastric Cancer	Esophageal Poorly Differentiated Carcinoma		0:LIVING	Primary	Male	54	50-60	PD-1/PDL-1	IMPACT468		EPDCA	Esophagus	539	Matched	0	HRP
P-0023731	P-0023731-T01-IM6	Colorectal Cancer	Colon Adenocarcinoma	7	0:LIVING	Metastasis	Female	56	50-60	PD-1/PDL-1	IMPACT468	Ovary	COAD	Colon	600	Matched	6.05289	HRP
P-0023749	P-0023749-T01-IM6	Head and Neck Cancer	Nasopharyngeal Carcinoma	8	0:LIVING	Metastasis	Male	55	50-60	PD-1/PDL-1	IMPACT468	Soft Tissue	NPC	Nasopharynx	523	Matched	6.91758	HRP
P-0023785	P-0023785-T01-IM6	Cancer of Unknown Primary	Cancer of Unknown Primary, NOS	18	0:LIVING	Metastasis	Male	59	50-60	PD-1/PDL-1	IMPACT468		CUPNOS	Cancer of Unknown Primary	341	Matched	16.4293	HRP
P-0023790	P-0023790-T01-IM6	Cancer of Unknown Primary	Cancer of Unknown Primary, NOS	5	0:LIVING	Metastasis	Female	35	31-50	PD-1/PDL-1	IMPACT468		CUPNOS	Cancer of Unknown Primary	350	Matched	4.32349	HRP
P-0023896	P-0023896-T01-IM6	Head and Neck Cancer	Oropharynx Squamous Cell Carcinoma	4	0:LIVING	Primary	Male	71	61-70	PD-1/PDL-1	IMPACT468		OPHSC	Tongue	312	Matched	3.45879	HRP
P-0023948	P-0023948-T01-IM6	Head and Neck Cancer	Head and Neck Squamous Cell Carcinoma	16	0:LIVING	Metastasis	Male	75	>71	PD-1/PDL-1	IMPACT468	Liver	HNSC	Head and Neck	485	Matched	14.6999	HRD
P-0023963	P-0023963-T01-IM6	Esophagogastric Cancer	Esophageal Adenocarcinoma	28	0:LIVING	Metastasis	Female	82	>71	PD-1/PDL-1	IMPACT468	Muscle	ESCA	Esophagus	562	Matched	24.2115	HRP
P-0023966	P-0023966-T01-IM6	Cancer of Unknown Primary	Undifferentiated Malignant Neoplasm	25	0:LIVING	Primary	Male	83	>71	Combo	IMPACT468		UDMN	Leg	438	Matched	20.7528	HRP
P-0024054	P-0024054-T01-IM6	Esophagogastric Cancer	Intestinal Type Stomach Adenocarcinoma	10	0:LIVING	Metastasis	Male	67	61-70	PD-1/PDL-1	IMPACT468	Lymph Node	ISTAD	Stomach	786	Matched	8.64698	HRP
P-0024068	P-0024068-T01-IM6	Esophagogastric Cancer	Esophageal Adenocarcinoma	38	0:LIVING	Metastasis	Female	70	61-70	PD-1/PDL-1	IMPACT468	Brain	ESCA	GE Junction	575	Matched	31.9938	HRD
P-0024084	P-0024084-T01-IM6	Cancer of Unknown Primary	Undifferentiated Malignant Neoplasm	2	0:LIVING	Metastasis	Male	74	>71	PD-1/PDL-1	IMPACT468		UDMN	Cancer of Unknown Primary	498	Matched	0.864698	HRP
P-0024205	P-0024205-T01-IM6	Esophagogastric Cancer	Esophageal Poorly Differentiated Carcinoma	6	0:LIVING	Primary	Male	60	50-60	PD-1/PDL-1	IMPACT468		EPDCA	Esophagus	833	Matched	6.91758	HRP
P-0024243	P-0024243-T01-IM6	Esophagogastric Cancer	Esophageal Adenocarcinoma	50	0:LIVING	Primary	Female	56	50-60	PD-1/PDL-1	IMPACT468		ESCA	Esophagus	714	Matched	42.3702	HRD
P-0024263	P-0024263-T01-IM6	Bladder Cancer	Bladder Urothelial Carcinoma	8	0:LIVING	Primary	Male	70	61-70	PD-1/PDL-1	IMPACT468		BLCA	Bladder	430	Matched	6.05289	HRD
P-0024270	P-0024270-T01-IM6	Esophagogastric Cancer	Stomach Adenocarcinoma	5	0:LIVING	Primary	Male	50	31-50	Combo	IMPACT468		STAD	Stomach	770	Matched	4.32349	HRP
P-0024386	P-0024386-T01-IM6	Head and Neck Cancer	Head and Neck Neuroendocrine Carcinoma	8	0:LIVING	Primary	Male	51	31-50	PD-1/PDL-1	IMPACT468		HNNE	Larynx	544	Matched	6.91758	HRP
P-0024419	P-0024419-T01-IM6	Esophagogastric Cancer	Mucinous Stomach Adenocarcinoma		0:LIVING	Metastasis	Male	60	50-60	PD-1/PDL-1	IMPACT468	Omentum	MSTAD	Stomach	548	Matched	0	HRP
P-0024527	P-0024527-T01-IM6	Esophagogastric Cancer	Esophageal Adenocarcinoma	3	0:LIVING	Metastasis	Male	57	50-60	Combo	IMPACT468	Lymph Node	ESCA	Unknown	312	Matched	2.59409	HRP
P-0024530	P-0024530-T01-IM6	Esophagogastric Cancer	Stomach Adenocarcinoma	7	0:LIVING	Primary	Male	64	61-70	PD-1/PDL-1	IMPACT468		STAD	Stomach	801	Matched	6.05289	HRP
P-0024544	P-0024544-T01-IM6	Bladder Cancer	Plasmacytoid/Signet Ring Cell Bladder Carcinoma	39	0:LIVING	Primary	Female	79	>71	PD-1/PDL-1	IMPACT468		SRCBC	Bladder	442	Matched	34.5879	HRD
P-0024576	P-0024576-T01-IM6	Head and Neck Cancer	Oropharynx Squamous Cell Carcinoma	11	0:LIVING	Primary	Male	62	61-70	PD-1/PDL-1	IMPACT468		OPHSC	Tongue	407	Matched	8.64698	HRD
P-0024731	P-0024731-T01-IM6	Skin Cancer, Non-Melanoma	Cutaneous Squamous Cell Carcinoma	71	0:LIVING	Metastasis	Male	78	>71	PD-1/PDL-1	IMPACT468	Axillary Lypmh Nodes	CSCC	Unknown	206	Matched	63.9877	HRD
P-0024753	P-0024753-T01-IM6	Cancer of Unknown Primary	Poorly Differentiated Carcinoma, NOS	1	0:LIVING	Metastasis	Female	21	<30	PD-1/PDL-1	IMPACT468	Lymph Node	PDC	Unknown	778	Matched	0.864698	HRP
P-0024795	P-0024795-T01-IM6	Bladder Cancer	Bladder Urothelial Carcinoma	14	0:LIVING	Primary	Female	72	>71	PD-1/PDL-1	IMPACT468		BLCA	Bladder	467	Matched	11.2411	HRP
P-0024824	P-0024824-T01-IM6	Colorectal Cancer	Colorectal Adenocarcinoma	12	0:LIVING	Metastasis	Male	55	50-60	PD-1/PDL-1	IMPACT468	Lymph Node	COADREAD	Colon	464	Matched	10.3764	HRP
P-0024827	P-0024827-T01-IM6	Bladder Cancer	Bladder Urothelial Carcinoma	9	0:LIVING	Primary	Male	74	>71	PD-1/PDL-1	IMPACT468		BLCA	Bladder	648	Matched	6.91758	HRD
P-0024866	P-0024866-T01-IM6	Head and Neck Cancer	Oropharynx Squamous Cell Carcinoma	68	0:LIVING	Primary	Male	68	61-70	PD-1/PDL-1	IMPACT468		OPHSC	Tongue	599	Matched	57.9348	HRD
P-0025079	P-0025079-T01-IM6	Bladder Cancer	Bladder Urothelial Carcinoma	4	0:LIVING	Primary	Male	82	>71	PD-1/PDL-1	IMPACT468		BLCA	Bladder	275	Matched	2.59409	HRP
P-0025115	P-0025115-T01-IM6	Cancer of Unknown Primary	Squamous Cell Carcinoma, NOS	15	0:LIVING	Metastasis	Male	59	50-60	PD-1/PDL-1	IMPACT468	Lymph Node	SCCNOS	Cancer of Unknown Primary	405	Matched	12.9705	HRD
P-0025120	P-0025120-T01-IM6	Bladder Cancer	Bladder Urothelial Carcinoma	5	0:LIVING	Primary	Female	59	50-60	PD-1/PDL-1	IMPACT468		BLCA	Bladder	417	Matched	3.45879	HRD
P-0025146	P-0025146-T01-IM6	Esophagogastric Cancer	Esophageal Adenocarcinoma	1	0:LIVING	Primary	Male	73	>71	PD-1/PDL-1	IMPACT468		ESCA	Esophagus	839	Matched	0.864698	HRP
P-0025174	P-0025174-T01-IM6	Bladder Cancer	Bladder Urothelial Carcinoma	5	0:LIVING	Primary	Female	64	61-70	PD-1/PDL-1	IMPACT468		BLCA	Bladder	498	Matched	3.45879	HRP
P-0025224	P-0025224-T01-IM6	Esophagogastric Cancer	Poorly Differentiated Carcinoma of the Stomach	15	0:LIVING	Primary	Male	48	31-50	PD-1/PDL-1	IMPACT468		SPDAC	Stomach	350	Matched	12.9705	HRP
P-0025313	P-0025313-T01-IM6	Bladder Cancer	Bladder Urothelial Carcinoma	6	0:LIVING	Metastasis	Female	83	>71	PD-1/PDL-1	IMPACT468	Lung	BLCA	Bladder, Upper Tract	948	Matched	4.32349	HRP
P-0025373	P-0025373-T01-IM6	Head and Neck Cancer	Head and Neck Squamous Cell Carcinoma	14	0:LIVING	Metastasis	Male	61	50-60	PD-1/PDL-1	IMPACT468	Lung	HNSC	Tongue	874	Matched	11.2411	HRP
P-0025394	P-0025394-T01-IM6	Esophagogastric Cancer	Adenocarcinoma of the Gastroesophageal Junction	7	0:LIVING	Primary	Male	73	>71	Combo	IMPACT468		GEJ	Esophagogastric Junction	1061	Matched	6.91758	HRP
P-0025471	P-0025471-T01-IM6	Esophagogastric Cancer	Esophageal Adenocarcinoma	4	0:LIVING	Metastasis	Male	43	31-50	PD-1/PDL-1	IMPACT468	Thigh	ESCA	Esophagus	801	Matched	3.45879	HRP
P-0025532	P-0025532-T01-IM6	Colorectal Cancer	Mucinous Adenocarcinoma of the Colon and Rectum	47	0:LIVING	Primary	Female	68	61-70	PD-1/PDL-1	IMPACT468		MACR	Colon	506	Matched	40.6408	HRP
P-0025544	P-0025544-T01-IM6	Head and Neck Cancer	Oral Cavity Squamous Cell Carcinoma	8	0:LIVING	Metastasis	Male	52	31-50	PD-1/PDL-1	IMPACT468	Muscle	OCSC	Tongue	541	Matched	7.78228	HRP
P-0025720	P-0025720-T01-IM6	Head and Neck Cancer	Oropharynx Squamous Cell Carcinoma	7	0:LIVING	Metastasis	Male	61	50-60	PD-1/PDL-1	IMPACT468	Lung	OPHSC	Tongue	839	Matched	6.05289	HRP
P-0025766	P-0025766-T01-IM6	Cancer of Unknown Primary	Cancer of Unknown Primary	6	0:LIVING	Metastasis	Male	80	>71	PD-1/PDL-1	IMPACT468	Adrenal	CUP	Unknown	600	Matched	4.32349	HRP
P-0025827	P-0025827-T01-IM6	Bladder Cancer	Bladder Urothelial Carcinoma	10	0:LIVING	Primary	Male	71	61-70	PD-1/PDL-1	IMPACT468		BLCA	Bladder	801	Matched	7.78228	HRP
P-0025888	P-0025888-T01-IM6	Bladder Cancer	Upper Tract Urothelial Carcinoma	5	0:LIVING	Primary	Female	80	>71	PD-1/PDL-1	IMPACT468		UTUC	Renal Pelvis	525	Matched	4.32349	HRP
P-0026063	P-0026063-T01-IM6	Cancer of Unknown Primary	Cancer of Unknown Primary	18	0:LIVING	Metastasis	Male	81	>71	PD-1/PDL-1	IMPACT468		CUP	Cancer of Unknown Primary	468	Matched	14.6999	HRD
P-0026114	P-0026114-T01-IM6	Esophagogastric Cancer	Adenocarcinoma of the Gastroesophageal Junction	5	0:LIVING	Primary	Female	75	>71	PD-1/PDL-1	IMPACT468		GEJ	Gastroesophageal Junction	505	Matched	4.32349	HRP
P-0026160	P-0026160-T01-IM6	Bladder Cancer	Upper Tract Urothelial Carcinoma	3	0:LIVING	Primary	Male	80	>71	PD-1/PDL-1	IMPACT468		UTUC	Renal Pelvis	884	Matched	1.7294	HRP
P-0026250	P-0026250-T01-IM6	Esophagogastric Cancer	Stomach Adenocarcinoma	4	0:LIVING	Metastasis	Female	74	>71	PD-1/PDL-1	IMPACT468	Abdomen	STAD	Stomach	527	Matched	3.45879	HRD
P-0026282	P-0026282-T01-IM6	Head and Neck Cancer	Oral Cavity Squamous Cell Carcinoma	3	0:LIVING	Primary	Male	67	61-70	PD-1/PDL-1	IMPACT468		OCSC	Tongue	709	Matched	2.59409	HRP
P-0026298	P-0026298-T01-IM6	Cancer of Unknown Primary	Cancer of Unknown Primary	5	0:LIVING	Metastasis	Male	62	61-70	PD-1/PDL-1	IMPACT468	Lymph Node	CUP	Unknown	316	Matched	4.32349	HRP
P-0026350	P-0026350-T01-IM6	Cancer of Unknown Primary	Undifferentiated Malignant Neoplasm	68	0:LIVING	Metastasis	Male	79	>71	Combo	IMPACT468		UDMN	Soft Tissue	546	Matched	58.7995	HRP
P-0026723	P-0026723-T01-IM6	Bladder Cancer	Bladder Urothelial Carcinoma	9	0:LIVING	Primary	Male	58	50-60	PD-1/PDL-1	IMPACT468		BLCA	Bladder	750	Matched	6.91758	HRP
P-0026892	P-0026892-T01-IM6	Bladder Cancer	Bladder Urothelial Carcinoma	7	0:LIVING	Metastasis	Male	89	>71	PD-1/PDL-1	IMPACT468	Epidural	BLCA	Bladder	450	Matched	6.05289	HRP
P-0026970	P-0026970-T01-IM6	Bladder Cancer	Bladder Urothelial Carcinoma	30	0:LIVING	Metastasis	Male	62	61-70	PD-1/PDL-1	IMPACT468	Lymph Node	BLCA	Bladder	676	Matched	25.9409	HRD
P-0027031	P-0027031-T01-IM6	Esophagogastric Cancer	Poorly Differentiated Carcinoma of the Stomach	3	0:LIVING	Metastasis	Female	32	31-50	PD-1/PDL-1	IMPACT468	Peritoneum	SPDAC	Stomach	413	Matched	2.59409	HRD
P-0027041	P-0027041-T01-IM6	Cancer of Unknown Primary	Poorly Differentiated Carcinoma, NOS	7	0:LIVING	Metastasis	Female	68	61-70	PD-1/PDL-1	IMPACT468	Lymph Node	PDC	Unknown	931	Matched	6.05289	HRP
P-0027346	P-0027346-T01-IM6	Bladder Cancer	Bladder Squamous Cell Carcinoma	7	0:LIVING	Primary	Male	76	>71	PD-1/PDL-1	IMPACT468		BLSC	Bladder	551	Matched	6.05289	HRP
