# Supplementary material for: Genomic and molecular landscape of homologous recombination deficiency across multiple cancer types
Source: Sci Rep. 2023 Jun 1;13:8899. doi: 10.1038/s41598-023-35092-w (PMC10235055; doi:10.1038/s41598-023-35092-w)
Supplement: Supplementary file 6 — Supplementary Information 6. [file 41598_2023_35092_MOESM6_ESM.xls]

## Sheet: Supplementary Table 3
Supplementary Table 3. Clinical information of scRNA-seq cohort
Patient ID	sample for scRNA-seq	histology of sample	HRR mutations	Age	Parity	Pathologic	ER	PR	HER2	HER2 FISH	Ki-67	PAM50 subtype	neoadjuvant therapy
Case_1	BC-1	breast cancer tissue	BRCA1 , c.4013delA (p.Lys1338Argfs*28)	25	nulliparous	invasive ductal carcinoma	90%+	negative	2+	negative	20%+	Luminal A	none
Case_1	NC-1	normal glands tissue on the same side of the cancer
Case_2	BC-2	breast cancer tissue	BRCA1 , c.2194G>T (p.Glu732Ter)	43	multiparous	invasive micropapillary carcinoma	20%+	negative	2+	negative	70%+	Luminal B	chemotheray
Case_2	NC-2	normal glands tissue on the same side of the cancer
Case_3	BC-3	breast cancer tissue	BRCA1 , c.1069A>T (p.Lys357Ter)	29	multiparous	invasive ductal carcinoma	negative	negative	2+	negative	80%+	Basal-like	none
Case_3	NC-3	normal glands tissue on the same side of the cancer
Case_4	BC-4	breast cancer tissue	BRCA1 , c.5251C>T (p.Arg1751Ter)	43	multiparous	invasive ductal carcinoma	negative	negative	1+	NA	60%+	Basal-like	none
Case_4	NC-4	normal glands tissue on the same side of the cancer
Data sources	Single-cell RNA sequencing reveals the cellular origin and evolution of breast cancer in BRCA1 mutation carriers. Cancer research 81, 2600-2611 (2021)
Patient ID	sample for scRNA-seq	histology of sample	HRR mutations	TumorTissueSite	Type	Notes	Rx.info	RECIST
ADR001	HRP	clear cell renal cell carcinoma		Renal	Primary	Nil	Non responder	SD
ADR013	HRD	clear cell renal cell carcinoma	Nonsense mutation in ARID1A	Renal	Primary	Nil	Responder	PR
Data sources	Determinants of anti-PD-1 response and resistance in clear cell renal cell carcinoma. Cancer cell 39, 1497-1518. e1411 (2021).
