# Supplementary material for: Genomic and molecular landscape of homologous recombination deficiency across multiple cancer types
Source: Sci Rep. 2023 Jun 1;13:8899. doi: 10.1038/s41598-023-35092-w (PMC10235055; doi:10.1038/s41598-023-35092-w)
Supplement: Supplementary file 7 — Supplementary Information 7. [file 41598_2023_35092_MOESM7_ESM.xls]

## Sheet: Supplementary Table 5
Supplementary Table 5. The TME and Immune Subtype of TCGA cohort
	TCGA_project	HISTOLOGICAL_SUBTYPE	Gender	Age	P_stage	C_stage	MFP	Immune Subtype	TCGA Subtype	OS	OS_FLAG	PFS	PFS_Flag	ips_ctla4_neg_pd1_neg	ips_ctla4_neg_pd1_pos	ips_ctla4_pos_pd1_neg	ips_ctla4_pos_pd1_pos	Purity	TMB	BCR Evenness	BCR Shannon	BCR Richness	TCR Shannon	TCR Richness	TCR Evenness	Margin_status	Residual_Tumor	MSI	EBV	HBV	HCV	HPV	Smoking	Race	Ethnicity	histological_type	icd_o_3_histology
TCGA-OR-A5J1	ACC	ACC	M	58	I/II		IE	C4	ACC.CIMP-high	1355	1	754	1					0.9246	0.61235				0.636514	2	0.918296			MSS						WHITE		Adrenocortical carcinoma- Usual Type	1970-01-01
TCGA-OR-A5J2	ACC	ACC	F	44	III/IV		F	C3	ACC.CIMP-low	1677	1	289	1					0.8985	0.707968	0.88817	2.89374	26	0	1				MSS						WHITE	HISPANIC OR LATINO	Adrenocortical carcinoma- Usual Type	1970-03-01
TCGA-OR-A5J3	ACC	ACC	F	23	III/IV		D	C4	ACC.CIMP-intermediate	2091	0	53	1					0.9466	0.266853					0				MSS						WHITE	HISPANIC OR LATINO	Adrenocortical carcinoma- Usual Type	1970-03-01
TCGA-OR-A5J5	ACC	ACC	M	30	III/IV		D	C4	ACC.CIMP-intermediate	365	1	50	1					0.978	9.12397									MSI						WHITE	HISPANIC OR LATINO	Adrenocortical carcinoma- Usual Type	1970-03-01
TCGA-OR-A5J6	ACC	ACC	F	29	I/II		IE	C4	ACC.CIMP-low	2703	0	2703	0					0.8396	0.738167				0	1				MSS						BLACK OR AFRICAN AMERICAN	HISPANIC OR LATINO	Adrenocortical carcinoma- Usual Type	1970-03-01
TCGA-OR-A5J7	ACC	ACC	F	30	III/IV		D	C4	ACC.CIMP-high	490	1	162	1					0.9571	1.22036					0				MSS						WHITE	HISPANIC OR LATINO	Adrenocortical carcinoma- Usual Type	1970-03-01
TCGA-OR-A5J8	ACC	ACC	M	66	III/IV		IE/F	C6	ACC.CIMP-intermediate	579	1	530	1					0.5895	2.07647	0.658449	1.28128	7	2.91249	19	0.989151			MSS						WHITE	HISPANIC OR LATINO	Adrenocortical carcinoma- Usual Type	1970-03-01
TCGA-OR-A5J9	ACC	ACC	F	22	I/II		D	C3	ACC.CIMP-high	1352	0	414	1					0.9428	0.782212				0	1				MSS						WHITE	HISPANIC OR LATINO	Adrenocortical carcinoma- Usual Type	1970-03-01
TCGA-OR-A5JA	ACC	ACC	F	53	III/IV		D	C4	ACC.CIMP-high	922	1	922	1					0.9518	12.1133				0	1				MSS						WHITE		Adrenocortical carcinoma- Usual Type	1970-03-01
TCGA-OR-A5JB	ACC	ACC	M	52	III/IV		IE	C2	ACC.CIMP-low	551	1	551	0					0.7474	7.62753				1.57946	11	0.658685			MSS						WHITE		Adrenocortical carcinoma- Usual Type	1970-03-01
TCGA-OR-A5JC	ACC	ACC	M	37			IE/F	C4	ACC.CIMP-intermediate	1750	1	1750	0					0.9107	0.630538				0	1				MSS						WHITE		Adrenocortical carcinoma- Usual Type	1970-03-01
TCGA-OR-A5JD	ACC	ACC	F	57	I/II		IE	C4	ACC.CIMP-low	3038	0	3038	0					0.8456	0.600083				1.56071	5	0.969724			MSS						WHITE		Adrenocortical Carcinoma- Oncocytic Type	1970-03-01
TCGA-OR-A5JE	ACC	ACC	F	17	I/II		D	C4	ACC.CIMP-high	2105	1	477	1					0.9365	1.23586				0	1				MSS						WHITE		Adrenocortical carcinoma- Usual Type	1970-03-01
TCGA-OR-A5JF	ACC	ACC	F	69	I/II		F	C4	ACC.CIMP-intermediate	2015	0	2015	0					0.9253	1.7523					0				MSS						WHITE		Adrenocortical carcinoma- Usual Type	1970-03-01
TCGA-OR-A5JG	ACC	ACC	M	61	III/IV		F	C4	ACC.CIMP-high	541	1	541	1					0.961	0.661296					0				MSS						WHITE		Adrenocortical carcinoma- Usual Type	1970-03-01
TCGA-OR-A5JI	ACC	ACC	M	22	I/II		IE/F	C3	ACC.CIMP-intermediate	2331	0	2331	0					0.8738	0.327704				1.47508	5	0.916516			MSS						WHITE		Adrenocortical carcinoma- Usual Type	1970-03-01
TCGA-OR-A5JJ	ACC	ACC	M	65	III/IV		D	C4	ACC.CIMP-intermediate	490	1	490	1					0.9624	0.491702	0.889642	2.86365	25	0	1				MSS						WHITE		Adrenocortical carcinoma- Usual Type	1970-03-01
TCGA-OR-A5JK	ACC	ACC	M	49	III/IV		IE	C3	ACC.CIMP-low	1497	0	1497	0					0.7108	0.595862	0.702583	1.13076	5	2.30667	11	0.961956			MSS						WHITE		Adrenocortical carcinoma- Usual Type	1970-03-01
TCGA-OR-A5JL	ACC	ACC	F	36	I/II		IE	C4	ACC.CIMP-low	2056	0	2056	0					0.9337	0.29323				0	1				MSS						WHITE		Adrenocortical carcinoma- Usual Type	1970-03-01
TCGA-OR-A5JM	ACC	ACC	F	25	III/IV		D	C4	ACC.CIMP-high	562	1	72	1					0.9894	1.40852					0				MSS						WHITE		Adrenocortical carcinoma- Usual Type	1970-03-01
TCGA-OR-A5JO	ACC	ACC	F	26	I/II		IE/F	C3	ACC.CIMP-low	1194	0	1194	0					0.7352	0.344613				1.64173	6	0.91627			MSS						WHITE		Adrenocortical carcinoma- Usual Type	1970-03-01
TCGA-OR-A5JP	ACC	ACC	M	40	I/II		D	C4	ACC.CIMP-high	464	0	464	0					0.9417	1.68895					0				MSS						WHITE		Adrenocortical carcinoma- Usual Type	1970-03-01
TCGA-OR-A5JQ	ACC	ACC	F	26	I/II		IE/F	C3	ACC.CIMP-low	1103	0	1103	0					0.7804	0.162342	0.64699	1.60771	12	2.83899	18	0.982223			MSS						WHITE		Adrenocortical Carcinoma- Myxoid Type	1970-03-01
TCGA-OR-A5JR	ACC	ACC	M	45	I/II		IE	C4	ACC.CIMP-low	3688	0	3688	0					0.8466	0.051687				0.693147	2	1			MSS						WHITE		Adrenocortical carcinoma- Usual Type	1970-03-01
TCGA-OR-A5JS	ACC	ACC	F	65	I/II		D	C4	ACC.CIMP-intermediate	383	0	166	1					0.971	0.763734					0				MSS						WHITE		Adrenocortical carcinoma- Usual Type	1970-03-01
TCGA-OR-A5JT	ACC	ACC	F	65	I/II		D	C4	ACC.CIMP-low	907	0	907	0					0.9216	0.606381				1.03972	3	0.946395			MSS						WHITE		Adrenocortical carcinoma- Usual Type	1970-03-01
TCGA-OR-A5JV	ACC	ACC	M	55	I/II		IE/F	C5	ACC.CIMP-low	2023	0	953	1					0.6575	0.680024				2.04319	8	0.982568			MSS						WHITE		Adrenocortical carcinoma- Usual Type	1970-03-01
TCGA-OR-A5JW	ACC	ACC	M	47	I/II		D	C4	ACC.CIMP-intermediate	2202	0	2202	0					0.9659	0.714419					0				MSS						WHITE		Adrenocortical carcinoma- Usual Type	1970-03-01
TCGA-OR-A5JX	ACC	ACC	M	50	III/IV		IE/F	C3	ACC.CIMP-low	950	0	950	0					0.97	0.821039					0				MSS						WHITE		Adrenocortical carcinoma- Usual Type	1970-03-01
TCGA-OR-A5JY	ACC	ACC	F	68	III/IV		D	C4	ACC.CIMP-high	552	1	75	1					0.9026	1.66338					0				MSS						WHITE		Adrenocortical carcinoma- Usual Type	1970-03-01
TCGA-OR-A5JZ	ACC	ACC	M	60	I/II		IE	C3	ACC.CIMP-low	822	0	247	1					0.9235	0.31415					0				MSS						WHITE		Adrenocortical carcinoma- Usual Type	1970-03-01
TCGA-OR-A5K0	ACC	ACC	F	69	I/II		D	C4	ACC.CIMP-high	1029	0	659	1					0.97	1.1932					0				MSS						WHITE		Adrenocortical carcinoma- Usual Type	1970-03-01
TCGA-OR-A5K1	ACC	ACC	M	48	I/II		IE	C3	ACC.CIMP-low	3289	0	826	1					0.8752	0.321546					0				MSS						WHITE		Adrenocortical carcinoma- Usual Type	1970-03-01
TCGA-OR-A5K3	ACC	ACC	M	53	I/II		IE	C4	ACC.CIMP-intermediate	3465	0	3465	0					0.8944	0.383369					0				MSS						WHITE		Adrenocortical Carcinoma- Oncocytic Type	1970-03-01
TCGA-OR-A5K4	ACC	ACC	F	64	III/IV		D	C4	ACC.CIMP-low	1082	0	1082	0					0.9432	5.29501					0				MSS						WHITE		Adrenocortical carcinoma- Usual Type	1970-03-01
TCGA-OR-A5K5	ACC	ACC	F	59	III/IV		D	C4	ACC.CIMP-high	498	1	108	1					0.9629	2.81315					0				MSS						WHITE		Adrenocortical carcinoma- Usual Type	1970-03-01
TCGA-OR-A5K6	ACC	ACC	F	56	I/II		F	C4	ACC.CIMP-intermediate	1493	0	391	1					0.9253	0.598415				0	1				MSS						WHITE	NOT HISPANIC OR LATINO	Adrenocortical carcinoma- Usual Type	1970-03-01
TCGA-OR-A5K8	ACC	ACC	M	39	I/II		IE	C3	ACC.CIMP-intermediate	749	0	749	0					0.9459	0.641042				0	1				MSS						WHITE	NOT HISPANIC OR LATINO	Adrenocortical carcinoma- Usual Type	1970-03-01
TCGA-OR-A5K9	ACC	ACC	F	61	I/II		D	C4	ACC.CIMP-high	344	1	236	1					0.956	3.00062					0				MSS						WHITE		Adrenocortical carcinoma- Usual Type	1970-03-01
TCGA-OR-A5KO	ACC	ACC	F	39	III/IV		D	C4	ACC.CIMP-intermediate	1414	0	541	1					0.9868	0.688693				0	1				MSS						WHITE	NOT HISPANIC OR LATINO	Adrenocortical carcinoma- Usual Type	1970-03-01
TCGA-OR-A5KT	ACC	ACC	F	44	I/II		F	C3	ACC.CIMP-low	2895	0	2099	1					0.775	0.518724					0				MSS						WHITE	NOT HISPANIC OR LATINO	Adrenocortical carcinoma- Usual Type	1970-03-01
TCGA-OR-A5KU	ACC	ACC	F	37	I/II		D	C4	ACC.CIMP-intermediate	4673	0	4673	0					0.9665	0.483544					0				MSS						WHITE	NOT HISPANIC OR LATINO	Adrenocortical carcinoma- Usual Type	1970-01-01
TCGA-OR-A5KV	ACC	ACC	F	17	III/IV		D	C4	ACC.CIMP-low	3878	0	1116	1					0.97	0.470213					0				MSS						WHITE	NOT HISPANIC OR LATINO	Adrenocortical carcinoma- Usual Type	1970-03-01
TCGA-OR-A5KW	ACC	ACC	F	55	III/IV		D	C4	ACC.CIMP-low	2076	0	2076	0					0.9601	0.477297					0				MSS						WHITE	NOT HISPANIC OR LATINO	Adrenocortical carcinoma- Usual Type	1970-03-01
TCGA-OR-A5KX	ACC	ACC	F	25	III/IV		D	C4	ACC.CIMP-high	1364	0	62	1					0.97	0.799182					0				MSS						WHITE	NOT HISPANIC OR LATINO	Adrenocortical carcinoma- Usual Type	1970-03-01
TCGA-OR-A5KY	ACC	ACC	F	23	III/IV		F	C4	ACC.CIMP-intermediate	391	1	178	1					0.887	0.675721					0				MSS						WHITE	NOT HISPANIC OR LATINO	Adrenocortical carcinoma- Usual Type	1970-03-01
TCGA-OR-A5KZ	ACC	ACC	M	42	I/II		D	C1	ACC.CIMP-intermediate	125	1	36	1					0.8921	0.680692				0	1				MSS						WHITE	NOT HISPANIC OR LATINO	Adrenocortical carcinoma- Usual Type	1970-03-01
TCGA-OR-A5L3	ACC	ACC	F	67	I/II		D	C5	ACC.CIMP-low	4628	0	4628	0					0.8103	0.564284					0				MSS						WHITE	NOT HISPANIC OR LATINO	Adrenocortical carcinoma- Usual Type	1970-03-01
TCGA-OR-A5L4	ACC	ACC	F	48	III/IV		D	C4	ACC.CIMP-low	967	0	967	0					0.8877	0.606158					0				MSS						WHITE	NOT HISPANIC OR LATINO	Adrenocortical carcinoma- Usual Type	1970-03-01
TCGA-OR-A5L5	ACC	ACC	F	77	I/II		IE/F	C3	ACC.CIMP-low	1317	0	1317	0					0.7653	0.246887				1.09861	3	1			MSS						WHITE	NOT HISPANIC OR LATINO	Adrenocortical carcinoma- Usual Type	1970-03-01
TCGA-OR-A5L6	ACC	ACC	M	60	I/II		IE/F	C4	ACC.CIMP-intermediate	861	0	861	0					0.9253	0.909644					0				MSS						WHITE	NOT HISPANIC OR LATINO	Adrenocortical carcinoma- Usual Type	1970-03-01
TCGA-OR-A5L8	ACC	ACC	F	36	I/II		D	C3	ACC.CIMP-low	885	0	885	0					0.964	0.343274				0	1				MSS						WHITE	NOT HISPANIC OR LATINO	Adrenocortical carcinoma- Usual Type	1970-03-01
TCGA-OR-A5L9	ACC	ACC	F	53	I/II		IE	C3	ACC.CIMP-low	871	0	871	0					0.8327	0.160636					0				MSS						WHITE	NOT HISPANIC OR LATINO	Adrenocortical carcinoma- Usual Type	1970-01-01
TCGA-OR-A5LA	ACC	ACC	F	52	I/II		IE/F	C3	ACC.CIMP-low	719	0	719	0					0.7651	0.190974				0	1				MSS						WHITE	NOT HISPANIC OR LATINO	Adrenocortical carcinoma- Usual Type	1970-03-01
TCGA-OR-A5LB	ACC	ACC	M	59	III/IV		D	C4	ACC.CIMP-intermediate	1204	1	611	1					0.9816	4.99781					0				MSI						WHITE	NOT HISPANIC OR LATINO	Adrenocortical carcinoma- Usual Type	1970-03-01
TCGA-OR-A5LC	ACC	ACC	F	71	III/IV		D	C4	ACC.CIMP-intermediate	159	1	50	1					0.9123	1.05381					0				MSS						WHITE	NOT HISPANIC OR LATINO	Adrenocortical carcinoma- Usual Type	1970-03-01
TCGA-OR-A5LD	ACC	ACC	M	52	III/IV		D	C4	ACC.CIMP-high	1197	1	444	1					0.9732	1.21601					0				MSS						WHITE	NOT HISPANIC OR LATINO	Adrenocortical carcinoma- Usual Type	1970-03-01
TCGA-OR-A5LE	ACC	ACC	M	14	I/II		D	C4	ACC.CIMP-high	662	1	265	1					0.9973	0.581273					0				MSS						WHITE	NOT HISPANIC OR LATINO	Adrenocortical carcinoma- Usual Type	1970-03-01
TCGA-OR-A5LG	ACC	ACC	M	46	III/IV		IE/F	C4	ACC.CIMP-low	1589	0	1393	1					0.8806	0.366014				0.693147	2	1			MSS						WHITE	NOT HISPANIC OR LATINO	Adrenocortical carcinoma- Usual Type	1970-03-01
TCGA-OR-A5LH	ACC	ACC	F	36	I/II		IE	C4	ACC.CIMP-low	2385	1	2385	1					0.9196	0.209489				1.03972	3	0.946395			MSS						WHITE	NOT HISPANIC OR LATINO	Adrenocortical carcinoma- Usual Type	1970-03-01
TCGA-OR-A5LJ	ACC	ACC	F	54	III/IV		IE	C3	ACC.CIMP-intermediate	1105	1	98	1					0.9481	9.57814				2.30462	11	0.961101			MSI						WHITE	NOT HISPANIC OR LATINO	Adrenocortical carcinoma- Usual Type	1970-03-01
TCGA-OR-A5LK	ACC	ACC	M	62	I/II		IE	C3	ACC.CIMP-intermediate	2740	0	2740	0					0.7118	0.993156				1.33218	4	0.960964			MSS								Adrenocortical Carcinoma- Oncocytic Type	1970-03-01
TCGA-OR-A5LL	ACC	ACC	F	75	I/II		D	C5	ACC.CIMP-low	1613	1	213	1					0.9253	1.24671					0				MSS								Adrenocortical carcinoma- Usual Type	1970-03-01
TCGA-OR-A5LM	ACC	ACC	M	23	I/II		D	C4	ACC.CIMP-intermediate	1858	0	1858	0					0.9521	0.600721					0				MSS								Adrenocortical carcinoma- Usual Type	1970-03-01
TCGA-OR-A5LN	ACC	ACC	F	31	I/II		IE	C3	ACC.CIMP-low	2342	0	2342	0					0.836	0.270483				1.79176	6	1			MSS								Adrenocortical carcinoma- Usual Type	1970-03-01
TCGA-OR-A5LO	ACC	ACC	F	61	I/II		D	C3	ACC.CIMP-high	2405	1	153	1					0.9954	1.5069					0				MSS								Adrenocortical carcinoma- Usual Type	1970-03-01
TCGA-OR-A5LP	ACC	ACC	F	37	I/II		IE/F	C3	ACC.CIMP-low	1857	0	1857	0					0.7799	0.446662				0.693147	2	1			MSS								Adrenocortical carcinoma- Usual Type	1970-03-01
TCGA-OR-A5LS	ACC	ACC	F	34	I/II		D	C4	ACC.CIMP-intermediate	1096	0	1096	0					0.9798	0.241563					0				MSS								Adrenocortical carcinoma- Usual Type	1970-03-01
TCGA-OR-A5LT	ACC	ACC	M	57	III/IV		D	C4	ACC.CIMP-intermediate	549	0	549	0					0.9503	0.580568				0	1				MSS								Adrenocortical carcinoma- Usual Type	1970-03-01
TCGA-OU-A5PI	ACC	ACC	F	53	III/IV		F	C4	ACC.CIMP-intermediate	1171	0	351	1					0.9338	0.665693					0				MSS						WHITE	NOT HISPANIC OR LATINO	Adrenocortical carcinoma- Usual Type	1970-03-01
TCGA-P6-A5OF	ACC	ACC	F	55	III/IV		F	C4	ACC.CIMP-intermediate	207	1	143	1					0.9253	0.6041					0				MSS						WHITE	NOT HISPANIC OR LATINO	Adrenocortical carcinoma- Usual Type	1970-03-01
TCGA-P6-A5OG	ACC	ACC	F	45	III/IV		F											0.4616										MSS						WHITE	NOT HISPANIC OR LATINO	Adrenocortical carcinoma- Usual Type	1970-03-01
TCGA-PA-A5YG	ACC	ACC	M	51	I/II		IE/F	C3	ACC.CIMP-low	756	0	756	0					0.7097	0.264825				2.52321	13	0.983727			MSS						WHITE	NOT HISPANIC OR LATINO	Adrenocortical carcinoma- Usual Type	1970-03-01
TCGA-PK-A5H8	ACC	ACC	M	42	I/II		F	C4	ACC.CIMP-intermediate	3623	0	3623	0					0.9134	0.477696					0				MSS						WHITE	NOT HISPANIC OR LATINO	Adrenocortical carcinoma- Usual Type	1970-03-01
TCGA-PK-A5H9	ACC	ACC	F	27	I/II		IE/F	C3	ACC.CIMP-low	616	0	616	0					0.8285	0.344052				1.47508	5	0.916516			MSS						ASIAN	NOT HISPANIC OR LATINO	Adrenocortical carcinoma- Usual Type	1970-03-01
TCGA-PK-A5HA	ACC	ACC	M	63	I/II		IE/F	C4	ACC.CIMP-high	1201	0	1201	0					0.7913	1.26493				1.32966	4	0.959148			MSS								Adrenocortical carcinoma- Usual Type	1970-03-01
TCGA-PK-A5HB	ACC	ACC	M	63			D	C4	ACC.CIMP-high	1293	0	213	1					0.936	24.9614					0				MSI								Adrenocortical carcinoma- Usual Type	1970-03-01
TCGA-2F-A9KP	BLCA	BLCA	M	66	III/IV		D	C1		364	1	343	1	8	6	7	6	0.7263	3.87849	0.956889	0.663265	2		0				MSS					Ever	WHITE	NOT HISPANIC OR LATINO	Muscle invasive urothelial carcinoma (pT2 or above)	2022-03-20
TCGA-2F-A9KQ	BLCA	BLCA	M	69	III/IV		D	C1		2886	0	2886	0	8	6	7	5	0.7019	1.80421					0				MSS					Never	WHITE	NOT HISPANIC OR LATINO	Muscle invasive urothelial carcinoma (pT2 or above)	2022-03-20
TCGA-2F-A9KR	BLCA	BLCA	F	59	III/IV		D	C1		3183	1	3086	1	9	7	9	7	0.9164	5.92486				1.47508	5	0.916516			MSS					Current			Muscle invasive urothelial carcinoma (pT2 or above)	2022-03-30
TCGA-2F-A9KT	BLCA	BLCA	M	83	I/II		D	C1		3314	0	3314	0	7	5	6	4	0.7019	9.60604				0	1				MSS					Current	WHITE	NOT HISPANIC OR LATINO	Muscle invasive urothelial carcinoma (pT2 or above)	2022-03-20
TCGA-2F-A9KW	BLCA	BLCA	F	67	III/IV		F	C4		254	1	85	1	7	6	7	6	0.7913	2.65948				1.09861	3	1			MSS					Ever	WHITE	NOT HISPANIC OR LATINO	Muscle invasive urothelial carcinoma (pT2 or above)	2022-03-20
TCGA-4Z-AA7M	BLCA	BLCA	M	65	III/IV		D	C1		495	0	495	0	8	6	7	5	0.836	14.2097				0.693147	2	1			MSS					Current	WHITE		Muscle invasive urothelial carcinoma (pT2 or above)	2022-03-20
TCGA-4Z-AA7N	BLCA	BLCA	M	65	III/IV		IE/F	C3		1367	1			9	9	9	9	0.3551	0.310769	0.632133	2.3627	42	4.45748	87	0.998114			MSS					Current	WHITE		Muscle invasive urothelial carcinoma (pT2 or above)	2022-03-20
TCGA-4Z-AA7O	BLCA	BLCA	M	64	I/II		IE	C1		512	0	512	0	10	9	10	8	0.7466	4.72928	0.937898	3.50555	42	2.07944	8	1			MSS					Current	BLACK OR AFRICAN AMERICAN		Muscle invasive urothelial carcinoma (pT2 or above)	2022-03-30
TCGA-4Z-AA7Q	BLCA	BLCA	M	79	III/IV		IE	C2		510	1			8	8	8	8	0.7018	6.39304	0.835516	3.44828	62	3.26257	27	0.989906			MSS					Ever	WHITE		Muscle invasive urothelial carcinoma (pT2 or above)	2022-03-20
TCGA-4Z-AA7R	BLCA	BLCA	M	73	III/IV		D	C1		522	1	353	1	8	6	7	5	0.7277	9.56554	0.901398	3.50808	49	0	1				MSS					Current	BLACK OR AFRICAN AMERICAN		Muscle invasive urothelial carcinoma (pT2 or above)	2022-03-30
TCGA-4Z-AA7S	BLCA	BLCA	M	66	III/IV		D	C1		1064	1			7	5	7	5	0.8643	1.69707				0.693147	2	1			MSS					Never	BLACK OR AFRICAN AMERICAN		Muscle invasive urothelial carcinoma (pT2 or above)	2022-03-30
TCGA-4Z-AA7W	BLCA	BLCA	M	55	I/II		IE	C2		840	0	760	1	9	9	10	10	0.5054	14.4709	0.814701	3.30805	58	3.46352	39	0.945397			MSS					Never	WHITE		Muscle invasive urothelial carcinoma (pT2 or above)	2022-03-20
TCGA-4Z-AA7Y	BLCA	BLCA	M	60	I/II		D	C1		1522	0	1522	0	9	7	9	7	0.7466	7.82812				0	1				MSS					Current	WHITE		Muscle invasive urothelial carcinoma (pT2 or above)	2022-03-30
TCGA-4Z-AA80	BLCA	BLCA	M	73	I/II		D	C2		19	1			9	8	9	7	0.7466	10.9677	0.916583	2.64927	18	1.03972	3	0.946395			MSS					Ever	WHITE		Muscle invasive urothelial carcinoma (pT2 or above)	2022-03-30
TCGA-4Z-AA81	BLCA	BLCA	M	80	I/II		IE	C2		1270	1			10	10	10	10	0.7466	5.72025	0.772755	1.92022	12	2.72841	17	0.963008			MSS					Ever	WHITE		Muscle invasive urothelial carcinoma (pT2 or above)	2022-03-30
TCGA-4Z-AA82	BLCA	BLCA	M	59	III/IV		D	C2		1556	1	1150	1	8	7	7	6	0.7466	2.80797	0.833191	0.577524	2	1.38629	4	1			MSS					Current	BLACK OR AFRICAN AMERICAN		Muscle invasive urothelial carcinoma (pT2 or above)	2022-03-20
TCGA-4Z-AA83	BLCA	BLCA	M	52	I/II		F	C1		2024	0	2024	0	9	7	8	7	0.7913	2.26461				0.693147	2	1			MSS					Ever	WHITE		Muscle invasive urothelial carcinoma (pT2 or above)	2022-03-30
TCGA-4Z-AA84	BLCA	BLCA	M	61	III/IV		D	C2		460	0	460	0	7	6	6	5	0.7913	12.0113	0.998007	1.38353	4	0.693147	2	1			MSS					Current	WHITE		Muscle invasive urothelial carcinoma (pT2 or above)	2022-03-20
TCGA-4Z-AA86	BLCA	BLCA	M	66	III/IV		IE/F	C2		311	1	136	1	7	7	7	8	0.5266	5.53346	0.833051	3.76688	92	3.79886	53	0.956821			MSS					Ever	BLACK OR AFRICAN AMERICAN		Muscle invasive urothelial carcinoma (pT2 or above)	2022-03-20
TCGA-4Z-AA87	BLCA	BLCA	M	72	III/IV		IE	C1		1454	0	581	1	7	7	7	6	0.6573	6.83576	0.816481	3.35645	61	2.36938	11	0.988109			MSS					Never	BLACK OR AFRICAN AMERICAN		Muscle invasive urothelial carcinoma (pT2 or above)	2022-03-20
TCGA-4Z-AA89	BLCA	BLCA	M	60	III/IV		IE	C4		1029	0	885	1	10	8	10	8	0.7913	3.5404					0				MSS					Ever	WHITE		Muscle invasive urothelial carcinoma (pT2 or above)	2022-03-30
TCGA-5N-A9KI	BLCA	BLCA	F	76	III/IV		F	C2		76	1			10	8	9	8	0.7118	4.53885	0.981713	0.680472	2	1.56071	5	0.969724			MSS					Current	WHITE	NOT HISPANIC OR LATINO	Muscle invasive urothelial carcinoma (pT2 or above)	2022-03-20
TCGA-5N-A9KM	BLCA	BLCA	F	73	III/IV		IE/F	C2		530	1	276	1	9	7	9	7	0.7558	5.79649	0.97582	1.89886	7	1.94591	7	1			MSS					Ever	WHITE	NOT HISPANIC OR LATINO	Muscle invasive urothelial carcinoma (pT2 or above)	2022-03-20
TCGA-BL-A5ZZ	BLCA	BLCA	F	80	III/IV		F	C1		377	0	242	1	6	6	6	5	0.6876	4.04747				2.14584	9	0.976615			MSS	Negative	Negative	Negative	Negative	Ever	WHITE	NOT HISPANIC OR LATINO	Muscle invasive urothelial carcinoma (pT2 or above)	2022-03-20
TCGA-BT-A0S7	BLCA	BLCA	M	75	III/IV		D	C1	BLCA.3	200	1			8	6	8	6	0.6309	1.01897		0	1	0	1				MSS	Negative	Negative	Negative	Negative	Ever	WHITE	NOT HISPANIC OR LATINO	Muscle invasive urothelial carcinoma (pT2 or above)	2022-03-20
TCGA-BT-A0YX	BLCA	BLCA	F	70	III/IV		IE	C1	BLCA.3	400	1	326	1	7	6	7	6	0.7094	16.1918	0.812825	2.54861	23	2.50014	14	0.94736			MSS	Negative	Negative	Negative	Negative	Never	WHITE	NOT HISPANIC OR LATINO	Muscle invasive urothelial carcinoma (pT2 or above)	2022-03-20
TCGA-BT-A20J	BLCA	BLCA	M	75	I/II		IE	C2	BLCA.4	579	1	432	1	7	7	7	6	0.6043	12.2998	0.718562	2.98841	64	3.01464	23	0.961455			MSS	Negative	Negative	Negative	Negative	Ever	WHITE	NOT HISPANIC OR LATINO	Muscle invasive urothelial carcinoma (pT2 or above)	2022-03-20
TCGA-BT-A20N	BLCA	BLCA	M	72	III/IV		D	C1	BLCA.1	795	1			8	6	7	5	0.7417	6.63934	0.999495	0.692797	2	0.636514	2	0.918296			MSS					Current			Muscle invasive urothelial carcinoma (pT2 or above)	2022-03-20
TCGA-BT-A20O	BLCA	BLCA	M	75	III/IV		IE	C2	BLCA.4	370	1	315	1	8	9	8	9	0.2098	4.60352	0.868756	4.35879	151	3.79375	66	0.905504			MSS	Negative	Negative	Negative	Negative		WHITE	NOT HISPANIC OR LATINO	Muscle invasive urothelial carcinoma (pT2 or above)	2022-03-20
TCGA-BT-A20P	BLCA	BLCA	F	81	III/IV		D	C1	BLCA.1	544	1			9	7	8	6	0.9689	2.58903					0				MSS	Negative	Negative	Negative	Negative	Never	WHITE	NOT HISPANIC OR LATINO	Muscle invasive urothelial carcinoma (pT2 or above)	2022-03-20
TCGA-BT-A20Q	BLCA	BLCA	M	73	III/IV		IE/F	C1	BLCA.2	593	1			9	8	9	8	0.7251	2.70204	0.804756	3.50609	78	3.25094	28	0.975613			MSS					Never	WHITE	NOT HISPANIC OR LATINO	Muscle invasive urothelial carcinoma (pT2 or above)	2022-03-20
TCGA-BT-A20R	BLCA	BLCA	F	79	III/IV		F	C2	BLCA.2	154	1			8	6	7	6	0.6672	6.8525				0.474139	2	0.684038			MSS					Never	WHITE	NOT HISPANIC OR LATINO	Muscle invasive urothelial carcinoma (pT2 or above)	2022-03-20
TCGA-BT-A20T	BLCA	BLCA	M	63	III/IV		IE	C1	BLCA.2	453	1	314	1	10	9	9	8	0.7683	6.72382		0	1	2.20083	12	0.885678			MSS	Negative	Negative	Negative	Negative	Ever	WHITE	NOT HISPANIC OR LATINO	Muscle invasive urothelial carcinoma (pT2 or above)	2022-03-20
TCGA-BT-A20U	BLCA	BLCA	F	70	III/IV		D	C1	BLCA.3	455	1			8	6	8	6	0.6251	2.20069		0	1	1.03972	3	0.946395			MSS					Never	WHITE	NOT HISPANIC OR LATINO	Muscle invasive urothelial carcinoma (pT2 or above)	2022-03-20
TCGA-BT-A20V	BLCA	BLCA	F	59	III/IV		IE			154	1			8	8	7	8	0.8347	2.69471									MSS	Negative	Negative	Negative	Positive		BLACK OR AFRICAN AMERICAN	NOT HISPANIC OR LATINO	Muscle invasive urothelial carcinoma (pT2 or above)	2022-03-20
TCGA-BT-A20W	BLCA	BLCA	M	71	I/II		D	C1	BLCA.2	254	1			9	7	9	7	0.7254	2.16033		0	1	2.72555	16	0.983035			MSS						WHITE	NOT HISPANIC OR LATINO	Muscle invasive urothelial carcinoma (pT2 or above)	2022-03-20
TCGA-BT-A20X	BLCA	BLCA	M	56	III/IV		D			251	1			8	7	8	6	0.5125	1.89908	0.632433	1.86216	19						MSS	Negative	Negative	Negative	Negative		WHITE	NOT HISPANIC OR LATINO	Muscle invasive urothelial carcinoma (pT2 or above)	2022-03-20
TCGA-BT-A2LA	BLCA	BLCA	M	54	III/IV		D			522	0	522	0	8	6	8	5	0.8956	4.91794									MSS					Ever	WHITE	NOT HISPANIC OR LATINO	Muscle invasive urothelial carcinoma (pT2 or above)	2022-03-20
TCGA-BT-A2LB	BLCA	BLCA	F	73	III/IV		F	C2	BLCA.2	492	1			8	7	8	7	0.5858	14.7597	0.957966	3.04447	24	2.97851	20	0.994251			MSS					Ever	WHITE	NOT HISPANIC OR LATINO	Muscle invasive urothelial carcinoma (pT2 or above)	2022-03-20
TCGA-BT-A2LD	BLCA	BLCA	F	78	III/IV		D	C2	BLCA.4	623	1	555	1	8	8	8	7	0.5746	2.60415	0.334705	0.232	2		0				MSS	Negative	Negative	Negative	Negative	Never	WHITE	NOT HISPANIC OR LATINO	Muscle invasive urothelial carcinoma (pT2 or above)	2022-03-20
TCGA-BT-A3PH	BLCA	BLCA	M	76	III/IV		D	C1	BLCA.1	142	1			7	5	6	4	0.8787	11.9449		0	1		0				MSS	Negative	Negative	Negative	Negative	Never	WHITE	NOT HISPANIC OR LATINO	Muscle invasive urothelial carcinoma (pT2 or above)	2022-03-20
TCGA-BT-A3PJ	BLCA	BLCA	M	76	III/IV		IE/F	C2	BLCA.3	789	0	789	0	9	9	9	9	0.7169	12.2728	0.904316	1.45544	5	2.70805	15	1			MSS	Negative	Negative	Negative	Negative	Never	WHITE	NOT HISPANIC OR LATINO	Muscle invasive urothelial carcinoma (pT2 or above)	2022-03-20
TCGA-BT-A3PK	BLCA	BLCA	M	80	I/II		F	C2	BLCA.3	303	1			7	6	7	6	0.5662	9.0595	0.795137	2.59063	26	2.15006	10	0.933759			MSS	Negative	Negative	Negative	Negative	Never	WHITE	NOT HISPANIC OR LATINO	Muscle invasive urothelial carcinoma (pT2 or above)	2022-03-20
TCGA-BT-A42C	BLCA	BLCA	M	64	I/II		D	C1	BLCA.1	873	0	873	0	8	6	8	6	0.8523	8.98304				1.09861	3	1			MSS	Negative	Negative	Negative	Negative	Current	WHITE	NOT HISPANIC OR LATINO	Muscle invasive urothelial carcinoma (pT2 or above)	2022-03-30
TCGA-BT-A42E	BLCA	BLCA	M	74	III/IV		IE	C2		1108	0	1108	0	7	7	8	7	0.7044	4.78223	0.874588	1.56705	6	3.08646	24	0.971179			MSS	Negative	Negative	Negative	Negative	Ever	WHITE	NOT HISPANIC OR LATINO	Muscle invasive urothelial carcinoma (pT2 or above)	2022-03-30
TCGA-BT-A42F	BLCA	BLCA	M	64	III/IV		IE	C2		864	0	864	0	7	7	7	7	0.3542	4.39185	0.874077	3.62142	63	3.11548	24	0.980309			MSS	Negative	Negative	Negative	Negative	Ever	WHITE	NOT HISPANIC OR LATINO	Muscle invasive urothelial carcinoma (pT2 or above)	2022-03-20
TCGA-C4-A0EZ	BLCA	BLCA	F	69	III/IV		D			273	1			6	4	6	4	0.9317	4.842									MSS	Negative	Negative	Negative	Negative	Current			Muscle invasive urothelial carcinoma (pT2 or above)	2022-03-20
TCGA-C4-A0F0	BLCA	BLCA	M	60	I/II		D	C2	BLCA.3	59	0	59	0	8	7	7	7	0.5727	2.30968				1.73287	6	0.967132			MSS	Negative	Negative	Negative	Negative	Current			Muscle invasive urothelial carcinoma (pT2 or above)	2022-03-20
TCGA-C4-A0F1	BLCA	BLCA	M	71	III/IV		D	C2	BLCA.3	89	0	89	0	9	7	8	7	0.7019	4.14165	0.923714	1.92081	8	0	1				MSS	Negative	Negative	Negative	Negative	Current			Muscle invasive urothelial carcinoma (pT2 or above)	2022-03-20
TCGA-C4-A0F6	BLCA	BLCA	F	82	III/IV		D	C1	BLCA.2	700	0	700	0	8	6	7	6	0.7959	5.19054	0.755976	2.30159	21	1.09861	3	1			MSS	Negative	Negative	Negative	Negative	Current			Muscle invasive urothelial carcinoma (pT2 or above)	2022-03-20
TCGA-C4-A0F7	BLCA	BLCA	M	77	III/IV		D	C1	BLCA.3	62	1			7	6	7	5	0.8806	1.75161				0.950271	3	0.864974			MSS	Negative	Negative	Negative	Negative	Never			Muscle invasive urothelial carcinoma (pT2 or above)	2022-03-20
TCGA-CF-A1HR	BLCA	BLCA	M	62	III/IV		IE/F	C1	BLCA.2	389	0	294	1	9	8	9	7	0.5576	6.89223	0.950567	0.658883	2	1.94591	7	1			MSS	Negative	Negative	Negative	Negative	Never	ASIAN	NOT HISPANIC OR LATINO	Muscle invasive urothelial carcinoma (pT2 or above)	2022-03-20
TCGA-CF-A1HS	BLCA	BLCA	F	75	III/IV		F	C2	BLCA.3	382	0	133	1	7	6	7	6	0.6932	6.4471		0	1	0.693147	2	1			MSS	Negative	Negative	Negative	Negative	Never	ASIAN	NOT HISPANIC OR LATINO	Muscle invasive urothelial carcinoma (pT2 or above)	1970-03-01
TCGA-CF-A27C	BLCA	BLCA	M	52	III/IV		D	C4	BLCA.1	425	0	425	0	9	7	8	7	0.8696	3.81502				1.03972	3	0.946395			MSS	Negative	Negative	Negative	Negative	Never	ASIAN	NOT HISPANIC OR LATINO	Muscle invasive urothelial carcinoma (pT2 or above)	2022-03-30
TCGA-CF-A3MF	BLCA	BLCA	M	34	III/IV		D	C3	BLCA.1	383	0	383	0	7	5	6	5	0.8868	0.603811					0				MSS	Negative	Negative	Negative	Negative	Never	ASIAN	NOT HISPANIC OR LATINO	Muscle invasive urothelial carcinoma (pT2 or above)	2022-03-30
TCGA-CF-A3MG	BLCA	BLCA	M	48	I/II		D	C1	BLCA.1	369	0	369	0	8	6	7	5	0.7466	3.65334					0				MSS	Negative	Negative	Negative	Negative	Never	ASIAN	NOT HISPANIC OR LATINO	Muscle invasive urothelial carcinoma (pT2 or above)	2022-03-30
TCGA-CF-A3MH	BLCA	BLCA	M	75	I/II		D	C1	BLCA.1	398	0	398	0	9	7	8	6	0.8633	1.2068		0	1		0				MSS	Negative	Negative	Negative	Negative	Current	ASIAN	NOT HISPANIC OR LATINO	Muscle invasive urothelial carcinoma (pT2 or above)	2022-03-30
TCGA-CF-A3MI	BLCA	BLCA	M	62	I/II		F	C3	BLCA.1	370	0	370	0	8	6	8	6	0.8893	1.84092					0				MSS	Negative	Negative	Negative	Negative	Current	ASIAN	NOT HISPANIC OR LATINO	Muscle invasive urothelial carcinoma (pT2 or above)	2022-03-30
TCGA-CF-A47S	BLCA	BLCA	M	41	I/II		IE/F	C4		333	0	333	0	8	7	8	6	0.8283	0.765502				0	1				MSS	Negative	Negative	Negative	Negative	Never	ASIAN	NOT HISPANIC OR LATINO	Muscle invasive urothelial carcinoma (pT2 or above)	2022-03-30
TCGA-CF-A47T	BLCA	BLCA	F	58	I/II		D	C1		385	1	139	1	7	5	6	5	0.6126	0.73321					0				MSS	Negative	Negative	Negative	Negative	Never	ASIAN	NOT HISPANIC OR LATINO	Muscle invasive urothelial carcinoma (pT2 or above)	2022-03-30
TCGA-CF-A47V	BLCA	BLCA	M	52	I/II		IE/F	C4		379	0	379	0	10	8	9	8	0.8683	1.99178				1.38629	4	1			MSS	Negative	Negative	Negative	Negative	Never	ASIAN	NOT HISPANIC OR LATINO	Muscle invasive urothelial carcinoma (pT2 or above)	2022-03-30
TCGA-CF-A47W	BLCA	BLCA	M	42	I/II		D	C4		368	0	368	0	9	7	8	6	0.8394	0.776985					0				MSS	Negative	Negative	Negative	Negative	Current	ASIAN	NOT HISPANIC OR LATINO	Muscle invasive urothelial carcinoma (pT2 or above)	2022-03-30
TCGA-CF-A47X	BLCA	BLCA	M	60	I/II		D	C4		384	0	384	0	8	7	8	6	0.6198	8.66598				0	1				MSS	Negative	Negative	Negative	Negative	Current	ASIAN	NOT HISPANIC OR LATINO	Muscle invasive urothelial carcinoma (pT2 or above)	2022-03-30
TCGA-CF-A47Y	BLCA	BLCA	M	55	I/II		D	C3		373	0	373	0	8	7	8	6	0.8806	1.70891				0	1				MSS	Negative	Negative	Negative	Negative	Never	ASIAN	NOT HISPANIC OR LATINO	Muscle invasive urothelial carcinoma (pT2 or above)	2022-03-30
TCGA-CF-A5U8	BLCA	BLCA	M	59	I/II		D	C4		399	0	399	0	8	6	8	6	0.7175	1.30642				0	1				MSS	Negative	Negative	Negative	Negative	Never	ASIAN	NOT HISPANIC OR LATINO	Muscle invasive urothelial carcinoma (pT2 or above)	2022-03-20
TCGA-CF-A5UA	BLCA	BLCA	M	67	I/II		D	C1		365	0	365	0	8	6	8	6	0.9374	1.79614					0				MSS	Negative	Negative	Negative	Negative	Ever	ASIAN	NOT HISPANIC OR LATINO	Muscle invasive urothelial carcinoma (pT2 or above)	2022-03-20
TCGA-CF-A7I0	BLCA	BLCA	M	54	I/II		F	C1		368	0	368	0	8	6	8	6	0.6126	1.01053				1.09861	3	1			MSS	Negative	Negative	Negative	Negative	Never	ASIAN	NOT HISPANIC OR LATINO	Muscle invasive urothelial carcinoma (pT2 or above)	2022-03-30
TCGA-CF-A8HX	BLCA	BLCA	F	55	I/II		D	C3		345	0	345	0	7	5	6	4	0.836	1.48357				0	1				MSS					Never	ASIAN	NOT HISPANIC OR LATINO	Muscle invasive urothelial carcinoma (pT2 or above)	2022-03-20
TCGA-CF-A8HY	BLCA	BLCA	M	59	I/II		D	C1		345	0	345	0	7	6	7	5	0.8985	2.48834				0.673012	2	0.970951			MSS					Never	ASIAN	NOT HISPANIC OR LATINO	Muscle invasive urothelial carcinoma (pT2 or above)	2022-03-20
TCGA-CF-A9FF	BLCA	BLCA	M	52	I/II		IE/F	C2		361	0	361	0	9	8	9	7	0.8606	3.75415				2.25386	10	0.978838			MSS					Never	ASIAN	NOT HISPANIC OR LATINO	Muscle invasive urothelial carcinoma (pT2 or above)	2022-03-30
TCGA-CF-A9FH	BLCA	BLCA	M	85	I/II		D	C2						10	9	10	9	0.7694	1.04543					0				MSS					Ever	ASIAN	NOT HISPANIC OR LATINO	Muscle invasive urothelial carcinoma (pT2 or above)	2022-03-30
TCGA-CF-A9FL	BLCA	BLCA	M	85	III/IV		F	C1		565	1	322	1	8	6	8	6	0.7466	1.60479	0.875144	0.961444	3	1.09861	3	1			MSS					Current	ASIAN	NOT HISPANIC OR LATINO	Muscle invasive urothelial carcinoma (pT2 or above)	2022-03-30
TCGA-CF-A9FM	BLCA	BLCA	M	50	I/II		F			398	0	398	0	8	7	8	6	0.7463	0.539068									MSS					Current	ASIAN	NOT HISPANIC OR LATINO		2022-03-30
TCGA-CU-A0YN	BLCA	BLCA	M	60	III/IV		D	C2	BLCA.3	393	1			7	6	7	6	0.6483	3.9827	0.520612	2.12282	59	3.31949	28	0.996185			MSS					Current	WHITE	NOT HISPANIC OR LATINO	Muscle invasive urothelial carcinoma (pT2 or above)	2022-03-30
TCGA-CU-A0YO	BLCA	BLCA	M	84	III/IV		IE/F	C1	BLCA.2	149	1	118	1	10	9	10	8	0.6336	2.43888		0	1	2.48491	12	1			MSS	Negative	Negative	Negative	Negative	Ever	WHITE	NOT HISPANIC OR LATINO	Muscle invasive urothelial carcinoma (pT2 or above)	2022-03-30
TCGA-CU-A0YR	BLCA	BLCA	M	83	III/IV		F	C1	BLCA.2	460	1	230	1	7	7	7	7	0.644	3.77666	0.922333	3.0734	28	2.3979	11	1			MSS					Ever	WHITE	NOT HISPANIC OR LATINO	Muscle invasive urothelial carcinoma (pT2 or above)	2022-03-20
TCGA-CU-A3KJ	BLCA	BLCA	M	75	III/IV		F	C1	BLCA.3	562	0	166	1	9	7	8	7	0.8726	6.00724		0	1	1.60944	5	1			MSS	Negative	Negative	Negative	Negative	Ever	WHITE	NOT HISPANIC OR LATINO	Muscle invasive urothelial carcinoma (pT2 or above)	2022-03-20
TCGA-CU-A3QU	BLCA	BLCA	M	58	III/IV		D	C4	BLCA.1	158	0	158	0	10	9	10	8	0.9193	2.51899				0	1				MSS	Negative	Negative	Negative	Negative	Ever	WHITE	NOT HISPANIC OR LATINO	Muscle invasive urothelial carcinoma (pT2 or above)	2022-03-20
TCGA-CU-A3YL	BLCA	BLCA	M	67	III/IV		IE/F	C3	BLCA.1	906	0	372	1	9	7	9	7	0.8806	6.13626				2.44102	12	0.982337			MSS	Negative	Negative	Negative	Negative	Ever	WHITE	NOT HISPANIC OR LATINO	Muscle invasive urothelial carcinoma (pT2 or above)	2022-03-30
TCGA-CU-A5W6	BLCA	BLCA	M	70	III/IV		D	C2		56	1			8	7	8	6	0.7913	5.59979	0.924621	1.79923	7	1.03972	3	0.946395			MSS	Negative	Negative	Negative	Negative	Current	WHITE	NOT HISPANIC OR LATINO	Muscle invasive urothelial carcinoma (pT2 or above)	2022-03-20
TCGA-CU-A72E	BLCA	BLCA	M	76	III/IV		F	C1		413	1	256	1	7	5	6	5	0.6573	2.57117				1.38629	4	1			MSS	Negative	Negative	Negative	Negative	Ever	WHITE	NOT HISPANIC OR LATINO	Muscle invasive urothelial carcinoma (pT2 or above)	2022-03-20
TCGA-DK-A1A5	BLCA	BLCA	M	79	I/II		D	C1	BLCA.2	65	1			10	9	9	8	0.7132	6.57567	0.902202	0.625359	2	1.38629	4	1			MSS	Negative	Negative	Negative	Negative	Ever	WHITE	NOT HISPANIC OR LATINO	Muscle invasive urothelial carcinoma (pT2 or above)	2022-03-20
TCGA-DK-A1A6	BLCA	BLCA	M	53	III/IV		IE	C2	BLCA.1	2020	0	2020	0	8	7	7	7				0	1	2.58231	14	0.978496			MSS	Negative	Negative	Negative	Negative	Ever	WHITE		Muscle invasive urothelial carcinoma (pT2 or above)	2022-03-20
TCGA-DK-A1A7	BLCA	BLCA	F	67	III/IV		IE/F	C1	BLCA.1	560	0	112	1	9	7	8	6	0.8447	6.03077		0	1	1.09861	3	1			MSS	Negative	Negative	Negative	Negative	Never	WHITE	NOT HISPANIC OR LATINO	Muscle invasive urothelial carcinoma (pT2 or above)	2022-03-20
TCGA-DK-A1AA	BLCA	BLCA	M	57	III/IV		IE/F	C1	BLCA.1	578	0	578	0	8	6	8	6	0.8891	2.15357				1.09861	3	1			MSS	Negative	Negative	Negative	Negative	Ever	WHITE	NOT HISPANIC OR LATINO	Muscle invasive urothelial carcinoma (pT2 or above)	2022-03-20
TCGA-DK-A1AB	BLCA	BLCA	F	74	III/IV		IE/F	C2	BLCA.3	508	1	364	1	8	7	8	7	0.6519	4.89203	0.895984	2.95302	27	2.79129	18	0.965722			MSS	Negative	Negative	Negative	Negative	Ever	WHITE	NOT HISPANIC OR LATINO	Muscle invasive urothelial carcinoma (pT2 or above)	2022-03-20
TCGA-DK-A1AC	BLCA	BLCA	M	72	III/IV		IE	C1	BLCA.2	3981	0	3981	0	7	7	7	7	0.7444	37.4777	0.512281	2.03391	53	3.01974	22	0.976931			MSS	Negative	Negative	Negative	Negative	Ever	WHITE		Muscle invasive urothelial carcinoma (pT2 or above)	2022-03-20
TCGA-DK-A1AD	BLCA	BLCA	M	69	III/IV		IE	C2	BLCA.2	3420	0	3420	0	9	8	9	7	0.849	6.06733	0.935014	1.67532	6	2.02533	8	0.973976			MSS	Negative	Negative	Negative	Negative		WHITE		Muscle invasive urothelial carcinoma (pT2 or above)	2022-03-20
TCGA-DK-A1AE	BLCA	BLCA	M	84	III/IV		D	C1	BLCA.3	491	0	211	1	8	7	8	6	0.8706	2.93704				1.79865	7	0.924324			MSS	Negative	Negative	Negative	Negative	Ever	WHITE	NOT HISPANIC OR LATINO	Muscle invasive urothelial carcinoma (pT2 or above)	2022-03-20
TCGA-DK-A1AF	BLCA	BLCA	F	84	III/IV		F	C1	BLCA.2	536	0	528	1	8	7	8	7	0.6227	2.73933	0.670894	2.55387	45	3.3021	33	0.9444			MSS	Negative	Negative	Negative	Negative	Never	WHITE	NOT HISPANIC OR LATINO	Muscle invasive urothelial carcinoma (pT2 or above)	2022-03-20
TCGA-DK-A1AG	BLCA	BLCA	M	65	III/IV		IE/F	C1	BLCA.1	475	0	475	0	8	6	8	6	0.8308	3.08204		0	1	1.73513	6	0.968393			MSS	Negative	Negative	Negative	Negative	Never	WHITE	NOT HISPANIC OR LATINO	Muscle invasive urothelial carcinoma (pT2 or above)	2022-03-20
TCGA-DK-A2HX	BLCA	BLCA	F	80	III/IV		F	C1	BLCA.2	1420	1			7	6	7	5	0.7722	2.56274	0.534758	1.112	8	2.44102	12	0.982337			MSS	Negative	Negative	Negative	Negative	Ever	WHITE	NOT HISPANIC OR LATINO	Muscle invasive urothelial carcinoma (pT2 or above)	2022-03-20
TCGA-DK-A2I1	BLCA	BLCA	F	73	I/II		IE/F	C1	BLCA.2	546	0	546	0	8	7	8	7	0.5873	6.04396	0.876264	3.97176	93	2.42698	14	0.919641			MSS	Negative	Negative	Negative	Negative	Never	WHITE	NOT HISPANIC OR LATINO	Muscle invasive urothelial carcinoma (pT2 or above)	2022-03-30
TCGA-DK-A2I2	BLCA	BLCA	F	63	III/IV		F	C4	BLCA.3	237	1	163	1	7	6	7	6	0.528	2.5033	0.787417	0.545796	2	1.73287	6	0.967132			MSS	Negative	Negative	Negative	Negative	Ever	WHITE	NOT HISPANIC OR LATINO	Muscle invasive urothelial carcinoma (pT2 or above)	2022-03-20
TCGA-DK-A2I4	BLCA	BLCA	M	79	III/IV		IE	C2	BLCA.4	4343	0	4343	0	8	9	8	9	0.4229	22.906	0.792859	3.3218	66	4.10245	71	0.962411			MSS	Negative	Negative	Negative	Negative	Ever	WHITE	NOT HISPANIC OR LATINO	Muscle invasive urothelial carcinoma (pT2 or above)	2022-03-30
TCGA-DK-A2I6	BLCA	BLCA	M	81	III/IV		D	C1	BLCA.3	2656	0	2656	0	7	7	6	6	0.709	6.83534				1.56071	5	0.969724			MSS	Negative	Negative	Negative	Negative	Ever	WHITE	NOT HISPANIC OR LATINO	Muscle invasive urothelial carcinoma (pT2 or above)	2022-03-20
TCGA-DK-A3IK	BLCA	BLCA	M	87	III/IV		IE/F	C3	BLCA.2	146	1			9	7	8	7	0.8004	5.53932	0.932234	2.92302	23	0.636514	2	0.918296			MSS	Negative	Negative	Negative	Negative	Never	WHITE	NOT HISPANIC OR LATINO	Muscle invasive urothelial carcinoma (pT2 or above)	2022-03-20
TCGA-DK-A3IL	BLCA	BLCA	F	79	III/IV		D	C1	BLCA.2	413	1			7	5	6	5	0.84	5.3067					0				MSS	Negative	Negative	Negative	Negative	Ever	WHITE	NOT HISPANIC OR LATINO	Muscle invasive urothelial carcinoma (pT2 or above)	2022-03-20
TCGA-DK-A3IM	BLCA	BLCA	M	76	III/IV		D	C1	BLCA.3	248	1	201	1	8	6	7	5	0.8374	2.19661				0	1				MSS	Negative	Negative	Negative	Negative	Ever	WHITE	NOT HISPANIC OR LATINO	Muscle invasive urothelial carcinoma (pT2 or above)	2022-03-20
TCGA-DK-A3IN	BLCA	BLCA	M	72	III/IV		F	C1	BLCA.2	250	1			6	6	6	6	0.5266	9.84364	0.600104	2.11618	34	2.99707	21	0.984413			MSS	Negative	Negative	Negative	Negative	Ever	WHITE	NOT HISPANIC OR LATINO	Muscle invasive urothelial carcinoma (pT2 or above)	2022-03-20
TCGA-DK-A3IQ	BLCA	BLCA	M	74	III/IV		F	C1		539	1	250	1	7	6	7	5	0.6289	4.79098		0	1	0	1				MSS	Negative	Negative	Negative	Negative	Ever	WHITE	NOT HISPANIC OR LATINO	Muscle invasive urothelial carcinoma (pT2 or above)	2022-03-20
TCGA-DK-A3IS	BLCA	BLCA	M	68	I/II		D	C1	BLCA.1	1529	0	1529	0	10	9	10	9	0.8612	9.33584				1.37782	5	0.856087			MSS	Negative	Negative	Negative	Negative	Ever	WHITE	NOT HISPANIC OR LATINO	Muscle invasive urothelial carcinoma (pT2 or above)	2022-03-20
TCGA-DK-A3IT	BLCA	BLCA	M	62	III/IV		D	C1	BLCA.2	648	0	648	0	8	6	7	6	0.6748	11.5585	0.854542	3.35991	51	2.14395	9	0.975755			MSS	Negative	Negative	Negative	Negative	Current	WHITE	NOT HISPANIC OR LATINO	Muscle invasive urothelial carcinoma (pT2 or above)	2022-03-20
TCGA-DK-A3IV	BLCA	BLCA	M	60	I/II		IE	C2	BLCA.1	294	1	212	1	9	9	9	8	0.6979	2.14908	0.584945	1.45353	12	3.70608	47	0.962582			MSS	Negative	Negative	Negative	Negative	Ever	WHITE	NOT HISPANIC OR LATINO	Muscle invasive urothelial carcinoma (pT2 or above)	2022-03-20
TCGA-DK-A3WW	BLCA	BLCA	M	57	III/IV		IE	C2	BLCA.3	633	0	633	0	8	9	8	9	0.6526	29.4333	0.810255	1.57668	7	2.89144	20	0.965186			MSS	Negative	Negative	Negative	Negative	Never	WHITE	NOT HISPANIC OR LATINO	Muscle invasive urothelial carcinoma (pT2 or above)	2022-03-20
TCGA-DK-A3WX	BLCA	BLCA	F	67	III/IV		D	C1	BLCA.3	321	1	303	1	7	7	7	7	0.6623	0.952922	0.929224	2.51639	15	2.29412	12	0.923223			MSS	Negative	Negative	Negative	Negative	Ever	WHITE	NOT HISPANIC OR LATINO	Muscle invasive urothelial carcinoma (pT2 or above)	2022-03-20
TCGA-DK-A3WY	BLCA	BLCA	F	67	III/IV		IE	C2	BLCA.4	4966	0	4966	0	9	9	9	10	0.2232	0.32659	0.87108	4.4317	162	5.14194	187	0.982954			MSS	Negative	Negative	Negative	Negative	Never	WHITE	NOT HISPANIC OR LATINO	Muscle invasive urothelial carcinoma (pT2 or above)	2022-03-20
TCGA-DK-A3X1	BLCA	BLCA	F	78	III/IV		F	C1	BLCA.2	2009	0	2009	0	9	7	9	7	0.7466	21.4835		0	1	1.09861	3	1			MSS	Negative	Negative	Negative	Negative	Ever	WHITE	NOT HISPANIC OR LATINO	Muscle invasive urothelial carcinoma (pT2 or above)	2022-03-20
TCGA-DK-A3X2	BLCA	BLCA	M	85	III/IV		D	C2	BLCA.1	547	1	533	1	7	5	6	4	0.7466	3.28296	0.910807	0.631323	2		0				MSS	Negative	Negative	Negative	Negative	Ever	WHITE	NOT HISPANIC OR LATINO	Muscle invasive urothelial carcinoma (pT2 or above)	2022-03-20
TCGA-DK-A6AV	BLCA	BLCA	F	82	I/II		D	C1		1952	0	1952	0	8	6	8	6	0.7019	2.87646	0.875561	1.40916	5	2.02533	8	0.973976			MSS	Negative	Negative	Negative	Negative	Ever	ASIAN	NOT HISPANIC OR LATINO	Muscle invasive urothelial carcinoma (pT2 or above)	2022-03-20
TCGA-DK-A6AW	BLCA	BLCA	M	70	I/II		D	C4		1621	0	1621	0	8	6	7	6	0.9259	101.694		0	1	0.693147	2	1			MSS	Negative	Negative	Negative	Negative	Ever	WHITE	NOT HISPANIC OR LATINO	Muscle invasive urothelial carcinoma (pT2 or above)	2022-03-20
TCGA-DK-A6B0	BLCA	BLCA	M	61	I/II		F	C4		2330	0	2330	0	8	7	8	6	0.7466	0.649108					0				MSS	Negative	Negative	Negative	Negative	Ever	WHITE	NOT HISPANIC OR LATINO	Muscle invasive urothelial carcinoma (pT2 or above)	2022-03-20
TCGA-DK-A6B1	BLCA	BLCA	M	67	I/II		F	C1		2049	0	2049	0	10	9	10	8	0.8806	3.48876				1.38629	4	1			MSS	Negative	Negative	Negative	Negative	Never	WHITE	NOT HISPANIC OR LATINO	Muscle invasive urothelial carcinoma (pT2 or above)	2022-03-20
TCGA-DK-A6B2	BLCA	BLCA	M	70	III/IV		IE			477	0	268	1	9	8	9	8	0.6543	4.6705									MSS	Negative	Negative	Negative	Negative	Current	WHITE	NOT HISPANIC OR LATINO	Muscle invasive urothelial carcinoma (pT2 or above)	2022-03-20
TCGA-DK-A6B5	BLCA	BLCA	M	45	III/IV		IE	C2		1542	0	1542	0	8	7	8	6	0.7913	3.30533		0	1	2.43079	12	0.978222			MSS	Negative	Negative	Negative	Negative	Never	WHITE	NOT HISPANIC OR LATINO	Muscle invasive urothelial carcinoma (pT2 or above)	2022-03-20
TCGA-DK-A6B6	BLCA	BLCA	M	57	I/II		IE	C4		1115	0	1115	0	10	9	10	9	0.7913	22.1974	0.613705	2.18193	35	2.20479	10	0.957526			MSS	Negative	Negative	Negative	Negative	Ever	WHITE	NOT HISPANIC OR LATINO	Muscle invasive urothelial carcinoma (pT2 or above)	2022-03-20
TCGA-DK-AA6L	BLCA	BLCA	M	48	III/IV		IE	C1		1163	1	920	1	8	7	8	7	0.714	11.0555		0	1	2.52321	13	0.983727			MSS					Current	WHITE	NOT HISPANIC OR LATINO	Muscle invasive urothelial carcinoma (pT2 or above)	2022-03-20
TCGA-DK-AA6M	BLCA	BLCA	F	64	I/II		IE	C2		1582	0	1582	0	8	8	8	7	0.6609	1.72309		0	1	2.04319	8	0.982568			MSS						WHITE	NOT HISPANIC OR LATINO	Muscle invasive urothelial carcinoma (pT2 or above)	2022-03-20
TCGA-DK-AA6P	BLCA	BLCA	F	72	I/II		D	C1		457	0	16	1	8	6	7	5	0.7913	4.90378		0	1	0.693147	2	1			MSS					Ever	WHITE	NOT HISPANIC OR LATINO	Muscle invasive urothelial carcinoma (pT2 or above)	2022-03-20
TCGA-DK-AA6Q	BLCA	BLCA	F	61	III/IV		IE	C2		413	1	285	1	9	9	9	8	0.7466	3.28452				1.86622	8	0.89746			MSS					Never	WHITE	NOT HISPANIC OR LATINO	Muscle invasive urothelial carcinoma (pT2 or above)	2022-03-20
TCGA-DK-AA6R	BLCA	BLCA	M	68	III/IV		D	C2		5040	0	4907	1	6	6	6	6	0.8021	9.73915				1.09861	3	1			MSS					Ever	WHITE	NOT HISPANIC OR LATINO	Muscle invasive urothelial carcinoma (pT2 or above)	2022-03-20
TCGA-DK-AA6S	BLCA	BLCA	M	60	III/IV		IE/F	C1		5050	0	2202	1	8	7	8	7	0.6166	15.402	0.902698	0.991715	3	2.52321	13	0.983727			MSS					Never	WHITE	NOT HISPANIC OR LATINO	Muscle invasive urothelial carcinoma (pT2 or above)	2022-03-20
TCGA-DK-AA6T	BLCA	BLCA	M	63	I/II		IE	C2		572	0	572	0	10	9	9	8	0.5651	2.40875		0	1	2.40364	12	0.967296			MSS					Ever	WHITE	NOT HISPANIC OR LATINO	Muscle invasive urothelial carcinoma (pT2 or above)	2022-03-20
TCGA-DK-AA6U	BLCA	BLCA	M	64	I/II		D	C2		578	0	578	0	9	7	8	6	0.836	11.9325				1.09861	3	1			MSS					Ever	WHITE	NOT HISPANIC OR LATINO	Muscle invasive urothelial carcinoma (pT2 or above)	2022-03-20
TCGA-DK-AA6W	BLCA	BLCA	M	78	I/II		D	C1		415	1	379	1	7	5	6	4	0.7913	7.02865	0.840438	0.923316	3	1.94591	7	1			MSS					Never	WHITE	NOT HISPANIC OR LATINO	Muscle invasive urothelial carcinoma (pT2 or above)	2022-03-20
TCGA-DK-AA6X	BLCA	BLCA	M	63	I/II		D	C2		467	0	467	0	9	8	9	7	0.8065	3.25823		0	1	1.94591	7	1			MSS					Current	WHITE	NOT HISPANIC OR LATINO	Muscle invasive urothelial carcinoma (pT2 or above)	2022-03-20
TCGA-DK-AA71	BLCA	BLCA	M	71	I/II		D	C1		415	0	415	0	8	6	8	6	0.9253	17.5855				1.09861	3	1			MSS					Never	WHITE	NOT HISPANIC OR LATINO	Muscle invasive urothelial carcinoma (pT2 or above)	2022-03-20
TCGA-DK-AA74	BLCA	BLCA	M	75	III/IV		IE/F	C2		1708	0	1708	0	8	8	8	8	0.4406	5.80382	0.775585	1.38966	6	2.44102	12	0.982337			MSS					Ever	WHITE	NOT HISPANIC OR LATINO	Muscle invasive urothelial carcinoma (pT2 or above)	2022-03-20
TCGA-DK-AA75	BLCA	BLCA	M	82	III/IV		D	C1		340	1	328	1	7	5	7	5	0.7019	12.041					0				MSS					Ever	WHITE	NOT HISPANIC OR LATINO	Muscle invasive urothelial carcinoma (pT2 or above)	2022-03-20
TCGA-DK-AA76	BLCA	BLCA	F	64	I/II		D	C4		366	0	366	0	8	6	7	5	0.7466	6.57414					0				MSS					Ever	WHITE	NOT HISPANIC OR LATINO	Muscle invasive urothelial carcinoma (pT2 or above)	2022-03-20
TCGA-DK-AA77	BLCA	BLCA	M	61	I/II		IE	C2		618	0	467	1	10	9	10	9	0.836	9.53188				2.45831	12	0.989297			MSS					Never	WHITE	NOT HISPANIC OR LATINO	Muscle invasive urothelial carcinoma (pT2 or above)	2022-03-20
TCGA-E5-A2PC	BLCA	BLCA	F	61	III/IV		IE	C2	BLCA.1	1326	0	1326	0	10	9	10	8	0.8812	6.01473				2.07915	10	0.902964			MSS	Negative	Negative	Negative	Negative	Ever	WHITE	NOT HISPANIC OR LATINO	Muscle invasive urothelial carcinoma (pT2 or above)	2022-03-20
TCGA-E5-A4TZ	BLCA	BLCA	M	64	III/IV		D	C2		467	1	435	1	7	5	6	4	0.7466	11.5022				0.693147	2	1			MSS	Negative	Negative	Negative	Negative	Ever	WHITE	NOT HISPANIC OR LATINO	Muscle invasive urothelial carcinoma (pT2 or above)	2022-03-20
TCGA-E5-A4U1	BLCA	BLCA	M	72	I/II		D	C1		1181	0	992	1	7	5	7	5	0.7514	15.1381					0				MSS	Negative	Negative	Negative	Negative	Ever		NOT HISPANIC OR LATINO	Muscle invasive urothelial carcinoma (pT2 or above)	2022-03-20
TCGA-E7-A3X6	BLCA	BLCA	M	70	I/II		IE	C2	BLCA.1	904	1	369	1	9	9	9	8	0.7925	3.05078				2.64844	16	0.955222			MSS	Negative	Negative	Negative	Negative	Never	WHITE	NOT HISPANIC OR LATINO	Muscle invasive urothelial carcinoma (pT2 or above)	2022-03-20
TCGA-E7-A3Y1	BLCA	BLCA	M	57	I/II		IE/F	C3	BLCA.1	163	0	163	0	9	7	8	6	0.8806	4.09884				1.09861	3	1			MSS	Negative	Negative	Negative	Negative	Never	WHITE	NOT HISPANIC OR LATINO	Muscle invasive urothelial carcinoma (pT2 or above)	2022-03-20
TCGA-E7-A4IJ	BLCA	BLCA	M	56	I/II		IE	C2		674	1	620	1	10	8	9	8	0.836	8.89266	0.946722	1.04008	3	1.55958	5	0.969022			MSS	Negative	Negative	Negative	Negative	Current	ASIAN	NOT HISPANIC OR LATINO	Muscle invasive urothelial carcinoma (pT2 or above)	2022-03-30
TCGA-E7-A4XJ	BLCA	BLCA	M	66	I/II		D	C1		68	1			7	5	6	4	0.836	1.10026					0				MSS	Negative	Negative	Negative	Negative	Current	ASIAN	NOT HISPANIC OR LATINO	Muscle invasive urothelial carcinoma (pT2 or above)	2022-03-20
TCGA-E7-A519	BLCA	BLCA	M	72	I/II		IE/F	C4		508	0	508	0	9	7	9	7	0.7913	2.10909				0	1				MSS	Negative	Negative	Negative	Negative	Current	WHITE	NOT HISPANIC OR LATINO	Muscle invasive urothelial carcinoma (pT2 or above)	2022-03-20
TCGA-E7-A541	BLCA	BLCA	M	66	I/II		IE	C2		778	1			10	9	9	9	0.7913	11.8855	0.944691	2.17523	10	2.5849	16	0.932306			MSS	Negative	Negative	Negative	Negative		WHITE	NOT HISPANIC OR LATINO	Muscle invasive urothelial carcinoma (pT2 or above)	2022-03-30
TCGA-E7-A5KE	BLCA	BLCA	F	78	I/II		D	C1		17	0	17	0	6	4	5	3	0.7466	4.6008					0				MSS	Negative	Negative	Negative	Negative	Never	ASIAN	NOT HISPANIC OR LATINO	Muscle invasive urothelial carcinoma (pT2 or above)	2022-03-20
TCGA-E7-A5KF	BLCA	BLCA	M	67	I/II		D	C4		20	0	20	0	9	7	8	6	0.7019	4.94748				0	1				MSS	Negative	Negative	Negative	Negative	Current	ASIAN	NOT HISPANIC OR LATINO	Muscle invasive urothelial carcinoma (pT2 or above)	2022-03-20
TCGA-E7-A677	BLCA	BLCA	M	81	I/II		IE/F	C1		820	0	820	0	9	8	9	8	0.836	5.68777				1.64342	6	0.917209			MSS	Negative	Negative	Negative	Negative	Never	ASIAN	NOT HISPANIC OR LATINO	Muscle invasive urothelial carcinoma (pT2 or above)	2022-03-20
TCGA-E7-A678	BLCA	BLCA	M	55	III/IV		IE	C4		798	0	798	0	10	8	9	7	0.7913	1.30347	0.941224	3.34638	35	0.636514	2	0.918296			MSS	Negative	Negative	Negative	Negative	Current	ASIAN	NOT HISPANIC OR LATINO	Muscle invasive urothelial carcinoma (pT2 or above)	2022-03-20
TCGA-E7-A6MD	BLCA	BLCA	M	66	III/IV		IE/F	C1		129	0	129	0	8	7	8	7	0.724	10.9588	0.954362	2.09695	9	3.49416	35	0.98279			MSS	Negative	Negative	Negative	Negative		WHITE	NOT HISPANIC OR LATINO	Muscle invasive urothelial carcinoma (pT2 or above)	2022-03-20
TCGA-E7-A6ME	BLCA	BLCA	M	75	I/II		IE	C2		731	0	731	0	10	10	10	9	0.7913	3.66439	0.888907	1.59271	6	0.693147	2	1			MSS	Negative	Negative	Negative	Negative	Current	ASIAN	NOT HISPANIC OR LATINO	Muscle invasive urothelial carcinoma (pT2 or above)	2022-03-20
TCGA-E7-A6MF	BLCA	BLCA	M	37	I/II		IE/F	C3		750	0	750	0	9	7	8	7	0.8617	1.1958				1.79176	6	1			MSS	Negative	Negative	Negative	Negative	Current	ASIAN	NOT HISPANIC OR LATINO	Muscle invasive urothelial carcinoma (pT2 or above)	2022-03-30
TCGA-E7-A7DU	BLCA	BLCA	M	73	III/IV		D	C6		28	0	28	0	8	6	7	5	0.7019	7.56279				0	1				MSS	Negative	Negative	Negative	Negative	Ever	WHITE	NOT HISPANIC OR LATINO	Muscle invasive urothelial carcinoma (pT2 or above)	2022-03-20
TCGA-E7-A7DV	BLCA	BLCA	M	44	III/IV		F	C4		37	0	37	0	7	7	7	6	0.3345	8.50516				0.636514	2	0.918296			MSS	Negative	Negative	Negative	Negative		WHITE	NOT HISPANIC OR LATINO	Muscle invasive urothelial carcinoma (pT2 or above)	2022-03-30
TCGA-E7-A7PW	BLCA	BLCA	M	63	III/IV		D	C1		416	0	174	1	8	7	8	6	0.9253	1.97451				1.60944	5	1			MSS	Negative	Negative	Negative	Negative	Ever	ASIAN	NOT HISPANIC OR LATINO	Muscle invasive urothelial carcinoma (pT2 or above)	2022-03-20
TCGA-E7-A7XN	BLCA	BLCA	M	66	III/IV		IE	C2		428	0	190	1	8	9	8	9	0.7019	23.6861				3.69676	51	0.940214			MSS	Negative	Negative	Negative	Negative	Current	ASIAN	NOT HISPANIC OR LATINO	Muscle invasive urothelial carcinoma (pT2 or above)	2022-03-20
TCGA-E7-A85H	BLCA	BLCA	M	64	III/IV		IE	C1		394	0	394	0	8	7	8	7	0.842	10.7672	0.959497	2.96585	22	2.61563	14	0.991123			MSS	Negative	Negative	Negative	Negative	Current	ASIAN	NOT HISPANIC OR LATINO	Muscle invasive urothelial carcinoma (pT2 or above)	2022-03-20
TCGA-E7-A8O7	BLCA	BLCA	M	52	I/II		F	C4		466	0	466	0	9	8	8	7	0.8092	0.723903	0.608785	1.90884	23	2.16396	9	0.984859			MSS					Never	ASIAN	NOT HISPANIC OR LATINO	Muscle invasive urothelial carcinoma (pT2 or above)	2022-03-20
TCGA-E7-A8O8	BLCA	BLCA	M	59	I/II		D	C1		13	0	13	0	9	7	9	7	0.6975	3.197				1.09861	3	1			MSS					Ever	ASIAN	NOT HISPANIC OR LATINO	Muscle invasive urothelial carcinoma (pT2 or above)	2022-03-20
TCGA-E7-A97P	BLCA	BLCA	M	73	I/II		IE	C2		437	1			8	8	8	8	0.6126	5.44611	0.912862	1.89824	8	3.15943	29	0.938268			MSS					Never	ASIAN	NOT HISPANIC OR LATINO	Muscle invasive urothelial carcinoma (pT2 or above)	2022-03-20
TCGA-E7-A97Q	BLCA	BLCA	F	60	III/IV		IE/F	C1		246	1			9	8	9	7	0.6508	1.88073	0.762366	1.36598	6	1.09861	3	1			MSS					Current	WHITE	NOT HISPANIC OR LATINO	Muscle invasive urothelial carcinoma (pT2 or above)	2022-03-20
TCGA-FD-A3B3	BLCA	BLCA	F	74	III/IV		IE/F	C2	BLCA.3	974	1			8	8	8	8	0.3269	4.46228	0.821779	4.14986	156	3.73718	51	0.950494			MSS	Negative	Negative	Negative	Negative	Ever	WHITE	NOT HISPANIC OR LATINO	Muscle invasive urothelial carcinoma (pT2 or above)	2022-03-30
TCGA-FD-A3B4	BLCA	BLCA	F	55	III/IV		IE/F			510	1	359	1	9	9	9	8	0.7415	2.09787	0.766373	2.36889	22						MSS	Negative	Negative	Negative	Positive	Current	BLACK OR AFRICAN AMERICAN	NOT HISPANIC OR LATINO	Muscle invasive urothelial carcinoma (pT2 or above)	2022-03-20
TCGA-FD-A3B5	BLCA	BLCA	M	86	III/IV		D	C2	BLCA.3	272	1			8	6	7	6	0.6852	4.1899					0				MSS	Negative	Negative	Negative	Negative	Ever	BLACK OR AFRICAN AMERICAN	NOT HISPANIC OR LATINO	Muscle invasive urothelial carcinoma (pT2 or above)	2022-03-20
TCGA-FD-A3B6	BLCA	BLCA	M	75	I/II		IE/F	C2	BLCA.4	1005	1			7	8	7	8	0.6149	7.45143	0.71175	1.385	7	2.79129	18	0.965722			MSS	Negative	Negative	Negative	Negative	Current	WHITE	NOT HISPANIC OR LATINO	Muscle invasive urothelial carcinoma (pT2 or above)	2022-03-30
TCGA-FD-A3B7	BLCA	BLCA	M	66	III/IV		IE/F	C2	BLCA.4	122	1	110	1	7	8	7	7	0.3859	1.77827	0.867926	4.51669	182	3.17991	31	0.926012			MSS	Negative	Negative	Negative	Negative	Ever	BLACK OR AFRICAN AMERICAN	NOT HISPANIC OR LATINO	Muscle invasive urothelial carcinoma (pT2 or above)	2022-03-20
TCGA-FD-A3B8	BLCA	BLCA	M	56	I/II		IE/F	C2	BLCA.4	384	0	384	0	7	8	7	8	0.3047	0.626029	0.626144	1.80979	18	3.79348	57	0.93827			MSS	Negative	Negative	Negative	Negative	Ever	WHITE	HISPANIC OR LATINO	Muscle invasive urothelial carcinoma (pT2 or above)	2022-03-20
TCGA-FD-A3N5	BLCA	BLCA	M	69	I/II		D	C2	BLCA.3	685	1	346	1	9	8	8	8	0.8347	8.36795	0.998001	0.691761	2	1.8867	7	0.96957			MSS	Negative	Negative	Negative	Negative	Ever	BLACK OR AFRICAN AMERICAN	NOT HISPANIC OR LATINO	Muscle invasive urothelial carcinoma (pT2 or above)	2022-03-20
TCGA-FD-A3N6	BLCA	BLCA	F	43	I/II		IE			851	0	851	0	9	8	9	8	0.8669	3.22975									MSS	Negative	Negative	Negative	Positive	Ever	BLACK OR AFRICAN AMERICAN	NOT HISPANIC OR LATINO	Muscle invasive urothelial carcinoma (pT2 or above)	2022-03-20
TCGA-FD-A3NA	BLCA	BLCA	M	60	I/II		IE	C2		1845	0	1338	1	9	8	9	7	0.6586	4.54119	0.649772	1.2644	7	2.44102	12	0.982337			MSS	Negative	Negative	Negative	Negative	Ever	WHITE	NOT HISPANIC OR LATINO	Muscle invasive urothelial carcinoma (pT2 or above)	2022-03-20
TCGA-FD-A3SJ	BLCA	BLCA	M	59	III/IV		D	C1	BLCA.2	739	1	548	1	8	6	8	6	0.8706	6.45039	0.997448	0.691378	2	1.84622	7	0.94877			MSS	Negative	Negative	Negative	Negative	Current	WHITE	NOT HISPANIC OR LATINO	Muscle invasive urothelial carcinoma (pT2 or above)	2022-03-20
TCGA-FD-A3SL	BLCA	BLCA	M	60	III/IV		F	C1	BLCA.2	712	1	260	1	8	7	8	6	0.6131	5.68869	0.366918	0.254328	2	1.56071	5	0.969724			MSS	Negative	Negative	Negative	Negative	Never	WHITE	NOT HISPANIC OR LATINO	Muscle invasive urothelial carcinoma (pT2 or above)	2022-03-20
TCGA-FD-A3SM	BLCA	BLCA	M	70	III/IV		F	C1	BLCA.2	547	1	144	1	8	6	7	6	0.8204	5.17296	0.623617	0.685114	3	1.973	8	0.948813			MSS	Negative	Negative	Negative	Negative	Ever	WHITE	NOT HISPANIC OR LATINO	Muscle invasive urothelial carcinoma (pT2 or above)	2022-03-20
TCGA-FD-A3SN	BLCA	BLCA	M	79	III/IV		F	C2	BLCA.2	887	0	199	1	8	7	7	6	0.7019	9.50166	0.994273	0.689178	2	1.89379	7	0.973215			MSS	Negative	Negative	Negative	Negative	Ever	WHITE	HISPANIC OR LATINO	Muscle invasive urothelial carcinoma (pT2 or above)	2022-03-20
TCGA-FD-A3SO	BLCA	BLCA	M	68	III/IV		F	C1	BLCA.3	168	1	143	1	8	7	7	7	0.6387	9.11281	0.718534	1.78549	12	2.2056	10	0.957879			MSS	Negative	Negative	Negative	Negative	Ever	WHITE	NOT HISPANIC OR LATINO	Muscle invasive urothelial carcinoma (pT2 or above)	2022-03-20
TCGA-FD-A3SP	BLCA	BLCA	M	60	III/IV		F	C1	BLCA.4	783	0	783	0	7	7	7	7	0.53	2.91789	0.728469	2.58996	35	3.29457	30	0.968649			MSS	Negative	Negative	Negative	Negative	Ever	WHITE	NOT HISPANIC OR LATINO	Muscle invasive urothelial carcinoma (pT2 or above)	2022-03-20
TCGA-FD-A3SQ	BLCA	BLCA	M	62	III/IV		IE/F	C2	BLCA.2	1423	1	1122	1	8	7	8	7	0.6382	1.81078	0.86025	3.52216	60	2.44102	12	0.982337			MSS	Negative	Negative	Negative	Negative	Ever	WHITE	NOT HISPANIC OR LATINO	Muscle invasive urothelial carcinoma (pT2 or above)	2022-03-20
TCGA-FD-A3SR	BLCA	BLCA	M	68	III/IV		IE	C2	BLCA.2	602	1	372	1	9	8	9	8	0.6811	3.75493	0.97879	0.678445	2	3.35499	29	0.996345			MSS	Negative	Negative	Negative	Negative	Ever	WHITE	NOT HISPANIC OR LATINO	Muscle invasive urothelial carcinoma (pT2 or above)	2022-03-20
TCGA-FD-A3SS	BLCA	BLCA	M	66	III/IV		D	C2	BLCA.2	391	1	310	1	8	6	7	6	0.8806	12.0929	0.999885	1.09849	3		0				MSS	Negative	Negative	Negative	Negative	Ever	WHITE	NOT HISPANIC OR LATINO	Muscle invasive urothelial carcinoma (pT2 or above)	2022-03-20
TCGA-FD-A43N	BLCA	BLCA	M	76	III/IV		F	C2		699	0	699	0	8	7	8	6	0.7019	4.5418	0.770049	2.56596	28	0.693147	2	1			MSS	Negative	Negative	Negative	Negative	Current	WHITE	NOT HISPANIC OR LATINO	Muscle invasive urothelial carcinoma (pT2 or above)	2022-03-20
TCGA-FD-A43P	BLCA	BLCA	M	74	I/II		IE	C2		832	0	832	0	9	8	9	9	0.6595	10.7924	0.830925	3.26705	51	4.00088	70	0.941718			MSS	Negative	Negative	Negative	Negative	Ever	BLACK OR AFRICAN AMERICAN	NOT HISPANIC OR LATINO	Muscle invasive urothelial carcinoma (pT2 or above)	2022-03-20
TCGA-FD-A43S	BLCA	BLCA	F	71	III/IV		IE/F	C3		455	0	455	0	9	8	9	8	0.4051	0	0.814209	2.51675	22	3.6969	43	0.982905			MSS	Negative	Negative	Negative	Negative	Current	WHITE	NOT HISPANIC OR LATINO	Muscle invasive urothelial carcinoma (pT2 or above)	2022-03-20
TCGA-FD-A43U	BLCA	BLCA	M	70	III/IV		IE/F	C2		636	0	497	1	7	6	7	6	0.4766	1.66492	0.758565	3.24413	72	3.29983	28	0.990284			MSS	Negative	Negative	Negative	Negative	Ever	WHITE	NOT HISPANIC OR LATINO	Muscle invasive urothelial carcinoma (pT2 or above)	2022-03-20
TCGA-FD-A43X	BLCA	BLCA	M	84	I/II		D	C4		110	0	110	0	8	6	8	6	0.8985	7.96304					0				MSS	Negative	Negative	Negative	Negative	Ever	WHITE	NOT HISPANIC OR LATINO	Muscle invasive urothelial carcinoma (pT2 or above)	2022-03-30
TCGA-FD-A43Y	BLCA	BLCA	M	65	III/IV		IE	C2		474	1			9	8	8	7	0.7412	1.6787				1.47913	5	0.919037			MSS	Negative	Negative	Negative	Negative	Current	WHITE	NOT HISPANIC OR LATINO	Muscle invasive urothelial carcinoma (pT2 or above)	2022-03-20
TCGA-FD-A5BR	BLCA	BLCA	M	57	I/II		IE/F	C1		813	0	813	0	8	7	8	7	0.7532	2.49275	0.925252	4.16346	90	3.07522	22	0.994881			MSS	Negative	Negative	Negative	Negative	Never	WHITE	NOT HISPANIC OR LATINO	Muscle invasive urothelial carcinoma (pT2 or above)	2022-03-20
TCGA-FD-A5BS	BLCA	BLCA	M	68	III/IV		IE/F	C2		1639	0	1639	0	8	9	8	9	0.208	0.545613	0.771379	4.03517	187	3.70835	55	0.92539			MSS	Negative	Negative	Negative	Negative	Never	WHITE	NOT HISPANIC OR LATINO	Muscle invasive urothelial carcinoma (pT2 or above)	2022-03-20
TCGA-FD-A5BT	BLCA	BLCA	M	84	III/IV		IE/F	C2		328	1			8	8	8	8	0.4335	3.00024	0.562171	0.389667	2	1.95663	9	0.890502			MSS	Negative	Negative	Negative	Negative	Ever	WHITE	NOT HISPANIC OR LATINO	Muscle invasive urothelial carcinoma (pT2 or above)	2022-03-20
TCGA-FD-A5BU	BLCA	BLCA	F	76	I/II		IE/F	C2		588	0	588	0	7	7	7	7	0.6226	1.98313	0.791678	2.57936	26	2.35167	11	0.980724			MSS	Negative	Negative	Negative	Negative	Current	BLACK OR AFRICAN AMERICAN	NOT HISPANIC OR LATINO	Muscle invasive urothelial carcinoma (pT2 or above)	2022-03-20
TCGA-FD-A5BV	BLCA	BLCA	F	47	III/IV		D	C1		163	1	134	1	8	7	8	6	0.8114	3.14973					0				MSS	Negative	Negative	Negative	Negative	Current	WHITE	NOT HISPANIC OR LATINO	Muscle invasive urothelial carcinoma (pT2 or above)	2022-03-20
TCGA-FD-A5BX	BLCA	BLCA	M	82	III/IV		F	C4		173	1	99	1	9	8	8	7	0.4834	9.47988				0	1				MSS	Negative	Negative	Negative	Negative	Ever	WHITE	NOT HISPANIC OR LATINO	Muscle invasive urothelial carcinoma (pT2 or above)	2022-03-20
TCGA-FD-A5BZ	BLCA	BLCA	F	77	III/IV		F	C2		835	1	533	1	8	6	7	6	0.7913	3.02158	0.930845	2.74082	19		0				MSS	Negative	Negative	Negative	Negative	Never	WHITE	NOT HISPANIC OR LATINO	Muscle invasive urothelial carcinoma (pT2 or above)	2022-03-20
TCGA-FD-A5C0	BLCA	BLCA	M	61	III/IV		F	C1		550	1	426	1	7	6	7	5	0.836	3.03483	0.95449	1.3232	4	1.24245	4	0.896241			MSS	Negative	Negative	Negative	Negative	Current	WHITE	NOT HISPANIC OR LATINO	Muscle invasive urothelial carcinoma (pT2 or above)	2022-03-20
TCGA-FD-A5C1	BLCA	BLCA	F	61	III/IV		IE	C2		1792	0	1792	0	8	8	8	8	0.5226	3.40964	0.933577	2.8423	21	2.54452	15	0.939614			MSS	Negative	Negative	Negative	Negative	Never	WHITE	NOT HISPANIC OR LATINO	Muscle invasive urothelial carcinoma (pT2 or above)	2022-03-20
TCGA-FD-A62N	BLCA	BLCA	M	69	III/IV		IE/F	C2		82	0	82	0	7	8	7	8	0.1444	2.33865	0.879687	4.43663	155	4.40322	89	0.980971			MSS	Negative	Negative	Negative	Negative	Ever	ASIAN	NOT HISPANIC OR LATINO	Muscle invasive urothelial carcinoma (pT2 or above)	2022-03-20
TCGA-FD-A62O	BLCA	BLCA	M	74	III/IV		D	C1		216	1			7	6	7	5	0.8806	4.60128		0	1	1.09861	3	1			MSS	Negative	Negative	Negative	Negative	Current	WHITE	NOT HISPANIC OR LATINO	Muscle invasive urothelial carcinoma (pT2 or above)	2022-03-20
TCGA-FD-A62P	BLCA	BLCA	M	76	I/II		F	C1		191	1			7	6	7	6	0.6956	9.76285		0	1	1.83102	7	0.940958			MSS	Negative	Negative	Negative	Negative	Ever	WHITE	NOT HISPANIC OR LATINO	Muscle invasive urothelial carcinoma (pT2 or above)	2022-03-20
TCGA-FD-A62S	BLCA	BLCA	F	60	III/IV		F	C2		406	1	306	1	7	6	7	6	0.5822	1.91914	0.711383	3.16043	85	3.1418	24	0.988594			MSS	Negative	Negative	Negative	Negative	Never	BLACK OR AFRICAN AMERICAN	NOT HISPANIC OR LATINO	Muscle invasive urothelial carcinoma (pT2 or above)	2022-03-20
TCGA-FD-A6TA	BLCA	BLCA	M	58	III/IV		IE/F	C1		1912	0	1912	0	8	7	8	7	0.629	7.33738	0.889253	4.54585	166	2.5666	14	0.972544			MSS	Negative	Negative	Negative	Negative	Never	WHITE	NOT HISPANIC OR LATINO	Muscle invasive urothelial carcinoma (pT2 or above)	2022-03-30
TCGA-FD-A6TB	BLCA	BLCA	M	82	III/IV		IE/F	C2		572	0	572	0	8	7	8	7	0.5258	5.05109	0.930417	3.9259	68	3.66204	41	0.986124			MSS	Negative	Negative	Negative	Negative	Ever	WHITE	NOT HISPANIC OR LATINO	Muscle invasive urothelial carcinoma (pT2 or above)	2022-03-20
TCGA-FD-A6TC	BLCA	BLCA	F	79	III/IV		F	C1		187	0	187	0	8	6	7	5	0.7913	24.7491	0.965077	2.61348	15	1.03972	3	0.946395			MSS	Negative	Negative	Negative	Negative	Ever	WHITE	NOT HISPANIC OR LATINO	Muscle invasive urothelial carcinoma (pT2 or above)	2022-03-20
TCGA-FD-A6TD	BLCA	BLCA	M	77	III/IV		IE/F	C2		386	1			8	8	8	8	0.6219	3.4915	0.834272	3.01249	37	1.60944	6	0.898244			MSS	Negative	Negative	Negative	Negative	Ever	WHITE	NOT HISPANIC OR LATINO	Muscle invasive urothelial carcinoma (pT2 or above)	2022-03-20
TCGA-FD-A6TE	BLCA	BLCA	M	54	III/IV		D	C1		376	0	321	1	10	9	10	9	0.8066	6.41362	0.921123	2.4309	14	1.60944	5	1			MSS	Negative	Negative	Negative	Negative	Current	WHITE	NOT HISPANIC OR LATINO	Muscle invasive urothelial carcinoma (pT2 or above)	2022-03-20
TCGA-FD-A6TF	BLCA	BLCA	F	80	III/IV		F	C1		69	1			7	6	6	6	0.754	3.68682	0.946895	2.73688	18	1.38629	4	1			MSS	Negative	Negative	Negative	Negative	Ever	WHITE	NOT HISPANIC OR LATINO	Muscle invasive urothelial carcinoma (pT2 or above)	2022-03-20
TCGA-FD-A6TG	BLCA	BLCA	M	73	III/IV		IE/F	C1		93	1			8	6	7	6	0.686	10.5668	0.785216	3.16077	56	3.02803	21	0.994583			MSS	Negative	Negative	Negative	Negative	Ever	WHITE	NOT HISPANIC OR LATINO	Muscle invasive urothelial carcinoma (pT2 or above)	2022-03-20
TCGA-FD-A6TH	BLCA	BLCA	M	63	III/IV		D	C2		131	1	126	1	7	7	7	6	0.8203	4.51566	0.939618	1.82841	7	1.38629	4	1			MSS	Negative	Negative	Negative	Negative	Current	WHITE	NOT HISPANIC OR LATINO	Muscle invasive urothelial carcinoma (pT2 or above)	2022-03-20
TCGA-FD-A6TI	BLCA	BLCA	M	73	III/IV		F	C1		294	1			9	7	8	7	0.8123	3.46442				1.33218	4	0.960964			MSS	Negative	Negative	Negative	Negative	Ever	WHITE	NOT HISPANIC OR LATINO	Muscle invasive urothelial carcinoma (pT2 or above)	2022-03-20
TCGA-FD-A6TK	BLCA	BLCA	M	60	III/IV		IE	C2		330	0	330	0	8	8	8	8	0.5298	3.18342	0.880962	2.99633	30	3.0247	22	0.978536			MSS	Negative	Negative	Negative	Negative	Ever	WHITE	NOT HISPANIC OR LATINO	Muscle invasive urothelial carcinoma (pT2 or above)	2022-03-20
TCGA-FJ-A3Z7	BLCA	BLCA	M	76	III/IV		F	C1	BLCA.2	945	0	945	0	8	7	8	7	0.7585	8.11475		0	1	1.38629	4	1			MSS	Negative	Negative	Negative	Negative	Never	WHITE	NOT HISPANIC OR LATINO	Muscle invasive urothelial carcinoma (pT2 or above)	2022-03-20
TCGA-FJ-A3Z9	BLCA	BLCA	M	72			D	C4		385	1			8	6	7	5	0.961	1.79845					0				MSS	Negative	Negative	Negative	Negative	Ever	WHITE	NOT HISPANIC OR LATINO	Muscle invasive urothelial carcinoma (pT2 or above)	2022-03-30
TCGA-FJ-A3ZE	BLCA	BLCA	M	65	III/IV		D	C4	BLCA.1	324	1	152	1	7	5	6	4	0.8838	10.649					0				MSS	Negative	Negative	Negative	Negative	Ever	WHITE	NOT HISPANIC OR LATINO	Muscle invasive urothelial carcinoma (pT2 or above)	2022-03-20
TCGA-FJ-A3ZF	BLCA	BLCA	M	73	III/IV		D	C1	BLCA.1	524	0	524	0	8	6	7	5	0.9342	6.01185				1.38629	4	1			MSS	Negative	Negative	Negative	Negative	Current	WHITE	NOT HISPANIC OR LATINO	Muscle invasive urothelial carcinoma (pT2 or above)	2022-03-30
TCGA-FJ-A871	BLCA	BLCA	M	49	III/IV		D	C1		272	1	106	1	9	7	8	7	0.9202	1.236		0	1		0				MSS	Negative	Negative	Negative	Negative	Ever	WHITE	NOT HISPANIC OR LATINO	Muscle invasive urothelial carcinoma (pT2 or above)	2022-03-20
TCGA-FT-A3EE	BLCA	BLCA	F	80	III/IV		D	C1	BLCA.1	99	1			7	6	7	6	0.7143	3.27796	0.907631	2.57151	17	1.09861	3	1			MSS	Negative	Negative	Negative	Negative	Never	WHITE	NOT HISPANIC OR LATINO	Muscle invasive urothelial carcinoma (pT2 or above)	2022-03-20
TCGA-FT-A61P	BLCA	BLCA	M	76	III/IV		F	C1		337	0	337	0	9	9	8	9	0.7148	4.07333	0.905414	1.25517	4	2.01981	8	0.971326			MSS	Negative	Negative	Negative	Negative	Ever	WHITE	NOT HISPANIC OR LATINO	Muscle invasive urothelial carcinoma (pT2 or above)	2022-03-20
TCGA-G2-A2EC	BLCA	BLCA	F	58	I/II		IE/F	C3	BLCA.2	696	1	679	1	9	7	9	7	0.5471	4.89124	0.90728	3.78734	65	3.69378	42	0.988257			MSS	Negative	Negative	Negative	Negative	Ever	BLACK OR AFRICAN AMERICAN	NOT HISPANIC OR LATINO	Muscle invasive urothelial carcinoma (pT2 or above)	2022-03-20
TCGA-G2-A2EF	BLCA	BLCA	M	50	I/II		IE	C2	BLCA.4	1884	0	1884	0	6	7	7	7	0.7301	6.75839	0.803714	2.12105	14	2.51159	14	0.951701			MSS	Negative	Negative	Negative	Negative	Current	WHITE	NOT HISPANIC OR LATINO	Muscle invasive urothelial carcinoma (pT2 or above)	2022-03-20
TCGA-G2-A2EJ	BLCA	BLCA	F	56	I/II		D	C2	BLCA.3	1460	0	910	1	8	8	8	8	0.677	8.23077				1.33218	4	0.960964			MSS	Negative	Negative	Negative	Negative	Current	WHITE	NOT HISPANIC OR LATINO	Muscle invasive urothelial carcinoma (pT2 or above)	2022-03-20
TCGA-G2-A2EK	BLCA	BLCA	M	57	I/II		IE/F	C3	BLCA.2	485	0	485	1	9	7	8	6	0.6932	1.79708		0	1	2.77097	17	0.978032			MSS	Negative	Negative	Negative	Negative	Never	WHITE	NOT HISPANIC OR LATINO	Muscle invasive urothelial carcinoma (pT2 or above)	2022-03-20
TCGA-G2-A2EL	BLCA	BLCA	M	77	I/II		D			819	1	105	1	9	7	8	6	0.8956	5.95981									MSS	Negative	Negative	Negative	Negative	Ever	WHITE	NOT HISPANIC OR LATINO	Muscle invasive urothelial carcinoma (pT2 or above)	2022-03-20
TCGA-G2-A2EO	BLCA	BLCA	M	69	III/IV		IE	C1	BLCA.2	1804	1			8	7	8	7	0.5554	21.3723	0.856971	2.37603	16	1.97225	8	0.94845			MSS	Negative	Negative	Negative	Negative	Never	WHITE	NOT HISPANIC OR LATINO	Muscle invasive urothelial carcinoma (pT2 or above)	2022-03-20
TCGA-G2-A2ES	BLCA	BLCA	M	85	I/II		IE	C2	BLCA.3	1004	1	897	1	7	7	7	7	0.6932	11.0634				2.63025	15	0.971272			MSS	Negative	Negative	Negative	Negative	Ever	WHITE	NOT HISPANIC OR LATINO	Muscle invasive urothelial carcinoma (pT2 or above)	2022-03-20
TCGA-G2-A3IB	BLCA	BLCA	M	66	I/II		D	C2	BLCA.3	220	1			8	7	8	6	0.8727	2.59387					0				MSS	Negative	Negative	Negative	Negative	Ever	BLACK OR AFRICAN AMERICAN	NOT HISPANIC OR LATINO	Muscle invasive urothelial carcinoma (pT2 or above)	2022-03-20
TCGA-G2-A3IE	BLCA	BLCA	M	51	I/II		IE	C3	BLCA.1	612	1			8	6	8	6	0.8489	9.81489	0.964052	1.55158	5	1.33218	4	0.960964			MSS	Negative	Negative	Negative	Negative	Current	WHITE	NOT HISPANIC OR LATINO	Muscle invasive urothelial carcinoma (pT2 or above)	2022-03-20
TCGA-G2-A3VY	BLCA	BLCA	M	66	I/II		D	C4	BLCA.1	536	0	536	0	9	6	8	6	1	19.2888				0	1				MSS	Negative	Negative	Negative	Negative	Never	ASIAN	NOT HISPANIC OR LATINO	Muscle invasive urothelial carcinoma (pT2 or above)	2022-03-20
TCGA-G2-AA3B	BLCA	BLCA	F	75	I/II		IE	C2		2008	0	2008	0	10	9	10	9	0.9521	19.387	0.890287	1.95616	9	2.19722	9	1			MSS					Ever	WHITE	NOT HISPANIC OR LATINO	Muscle invasive urothelial carcinoma (pT2 or above)	2022-03-20
TCGA-G2-AA3C	BLCA	BLCA	M	66	III/IV		F	C4		211	1			7	6	6	5	0.5487	6.47571				0.950271	3	0.864974			MSS					Ever	WHITE	NOT HISPANIC OR LATINO	Muscle invasive urothelial carcinoma (pT2 or above)	2022-03-20
TCGA-G2-AA3D	BLCA	BLCA	M	60	III/IV		D	C2		2139	0	2139	0	9	7	9	7	0.6244	6.21737				1.79176	6	1			MSS					Ever	WHITE	NOT HISPANIC OR LATINO	Muscle invasive urothelial carcinoma (pT2 or above)	2022-03-20
TCGA-G2-AA3F	BLCA	BLCA	M	77	III/IV		D	C1		893	0	893	0	8	6	7	6	0.7836	4.06963		0	1	1.38629	4	1			MSS					Ever	WHITE	NOT HISPANIC OR LATINO	Muscle invasive urothelial carcinoma (pT2 or above)	2022-03-20
TCGA-GC-A3BM	BLCA	BLCA	M	70	I/II		IE	C1	BLCA.1	651	1			9	8	9	7	0.7913	3.14209		0	1	0	1				MSS					Ever	WHITE	NOT HISPANIC OR LATINO	Muscle invasive urothelial carcinoma (pT2 or above)	2022-03-20
TCGA-GC-A3I6	BLCA	BLCA	M	45	III/IV		IE	C2	BLCA.3	630	1	546	1	9	8	9	8	0.8291	4.89718		0	1	1.73513	6	0.968393			MSS	Negative	Negative	Negative	Positive	Current	WHITE	NOT HISPANIC OR LATINO	Muscle invasive urothelial carcinoma (pT2 or above)	2022-03-20
TCGA-GC-A3OO	BLCA	BLCA	M	79	I/II		F	C1	BLCA.2	481	0	481	0	8	6	7	6	0.8074	3.20651	0.992643	1.09053	3	1.8867	7	0.96957			MSS	Negative	Negative	Negative	Negative	Current	WHITE	NOT HISPANIC OR LATINO	Muscle invasive urothelial carcinoma (pT2 or above)	2022-03-20
TCGA-GC-A3RB	BLCA	BLCA	M	54	III/IV		D	C2	BLCA.1	582	0	582	0	9	7	8	6	0.8707	4.03039	0.853236	2.25174	14	1.97225	8	0.94845			MSS	Negative	Negative	Negative	Negative	Current	WHITE	NOT HISPANIC OR LATINO	Muscle invasive urothelial carcinoma (pT2 or above)	2022-03-20
TCGA-GC-A3RC	BLCA	BLCA	M	59	I/II		IE	C2	BLCA.3	484	0	484	0	8	8	8	8	0.7453	8.63851	0.85045	2.30306	15	2.39591	12	0.964184			MSS	Negative	Negative	Negative	Negative	Ever	WHITE	NOT HISPANIC OR LATINO	Muscle invasive urothelial carcinoma (pT2 or above)	2022-03-20
TCGA-GC-A3RD	BLCA	BLCA	F	83	III/IV		F	C1	BLCA.1	428	0	428	0	7	5	7	5	0.9253	2.13128					0				MSS	Negative	Negative	Negative	Negative	Never	WHITE	NOT HISPANIC OR LATINO	Muscle invasive urothelial carcinoma (pT2 or above)	2022-03-20
TCGA-GC-A3WC	BLCA	BLCA	F	80	III/IV		IE	C2	BLCA.3	540	0	540	0	9	10	9	10	0.6126	3.80013	0.844542	3.42921	58	2.58694	16	0.93304			MSS					Ever	WHITE	NOT HISPANIC OR LATINO	Muscle invasive urothelial carcinoma (pT2 or above)	2022-03-20
TCGA-GC-A3YS	BLCA	BLCA	M	61	III/IV		D	C1	BLCA.3	758	0	758	0	8	7	8	7	0.7079	5.80574	0.960351	1.05505	3	0.693147	2	1			MSS	Negative	Negative	Negative	Negative	Ever	WHITE	NOT HISPANIC OR LATINO	Muscle invasive urothelial carcinoma (pT2 or above)	2022-03-20
TCGA-GC-A4ZW	BLCA	BLCA	M	71	III/IV		IE	C1		15	0	15	0	9	8	9	8	0.9878	18.148	0.809201	1.44989	6	1.09861	3	1			MSS	Negative	Negative	Negative	Negative	Ever	WHITE	NOT HISPANIC OR LATINO	Muscle invasive urothelial carcinoma (pT2 or above)	2022-03-20
TCGA-GC-A6I1	BLCA	BLCA	F	90	I/II		IE	C2		272	1			8	8	8	8	0.5556	5.68564	0.758642	3.73802	138	3.44628	34	0.97729			MSS	Negative	Negative	Negative	Negative	Never	WHITE	NOT HISPANIC OR LATINO	Muscle invasive urothelial carcinoma (pT2 or above)	2022-03-20
TCGA-GC-A6I3	BLCA	BLCA	F	90	III/IV		IE	C2		423	0	423	0	10	9	10	9	0.6931	5.58506	0.890796	2.93592	27	2.77416	18	0.959794			MSS					Ever	BLACK OR AFRICAN AMERICAN	NOT HISPANIC OR LATINO	Muscle invasive urothelial carcinoma (pT2 or above)	2022-03-20
TCGA-GD-A2C5	BLCA	BLCA	F	53	III/IV		F	C2	BLCA.2	812	0	214	1	9	7	8	7	0.6288	6.74763	0.971608	0.673467	2	1.03972	3	0.946395			MSS					Ever	WHITE	NOT HISPANIC OR LATINO	Muscle invasive urothelial carcinoma (pT2 or above)	2022-03-20
TCGA-GD-A3OP	BLCA	BLCA	F	84	III/IV		IE/F	C3	BLCA.2	64	0	64	0	9	7	8	7	0.7753	8.84763	0.890872	2.13622	11	2.59861	15	0.959585			MSS						WHITE	NOT HISPANIC OR LATINO	Muscle invasive urothelial carcinoma (pT2 or above)	2022-03-20
TCGA-GD-A3OQ	BLCA	BLCA	M	48	III/IV		D	C2	BLCA.1	95	0	95	0	8	7	7	6	0.8916	2.93061				1.38629	4	1			MSS					Current	WHITE	NOT HISPANIC OR LATINO	Muscle invasive urothelial carcinoma (pT2 or above)	2022-03-20
TCGA-GD-A3OS	BLCA	BLCA	F	54	I/II		D	C1	BLCA.4	638	0	499	1	9	8	9	7	0.8184	2.52213	0.952404	1.53284	5	2.19722	9	1			MSS	Negative	Negative	Negative	Negative	Current	WHITE	NOT HISPANIC OR LATINO	Muscle invasive urothelial carcinoma (pT2 or above)	2022-03-20
TCGA-GD-A6C6	BLCA	BLCA	M	64	III/IV		D	C2		67	0	67	0	8	7	8	6	0.9147	6.55464					0				MSS	Negative	Negative	Negative	Negative	Current	WHITE	NOT HISPANIC OR LATINO	Muscle invasive urothelial carcinoma (pT2 or above)	2022-03-20
TCGA-GD-A76B	BLCA	BLCA	F	86	I/II		IE	C2			1			10	10	10	10	0.7923	5.17028	0.789825	3.57142	92	2.75555	17	0.972588			MSS	Negative	Negative	Negative	Negative	Never	WHITE	NOT HISPANIC OR LATINO	Muscle invasive urothelial carcinoma (pT2 or above)	2022-03-20
TCGA-GU-A42P	BLCA	BLCA	M	72	III/IV		D	C1		332	1			7	5	7	5	0.7014	6.62012					0				MSS	Negative	Negative	Negative	Negative	Ever	WHITE	NOT HISPANIC OR LATINO	Muscle invasive urothelial carcinoma (pT2 or above)	2022-03-20
TCGA-GU-A42Q	BLCA	BLCA	M	67	III/IV		D	C1		344	1			8	6	7	5	0.7466	4.86462		0	1		0				MSS	Negative	Negative	Negative	Negative	Current	WHITE	NOT HISPANIC OR LATINO	Muscle invasive urothelial carcinoma (pT2 or above)	2022-03-20
TCGA-GU-A42R	BLCA	BLCA	M	68	III/IV		D	C1	BLCA.1	577	1	91	1	7	5	7	5	0.79	3.6445					0				MSS	Negative	Negative	Negative	Negative	Ever	WHITE	NOT HISPANIC OR LATINO	Muscle invasive urothelial carcinoma (pT2 or above)	2022-03-20
TCGA-GU-A762	BLCA	BLCA	M	87	III/IV		IE	C2		232	1			9	10	9	10	0.4545	2.67697	0.750414	2.88921	47	2.79511	27	0.848072			MSS	Negative	Negative	Negative	Negative	Never	WHITE	NOT HISPANIC OR LATINO	Muscle invasive urothelial carcinoma (pT2 or above)	2022-03-20
TCGA-GU-A763	BLCA	BLCA	M	72	III/IV		IE	C1		997	0	303	1	10	9	10	8	0.7019	1.75725				0.693147	2	1			MSS	Negative	Negative	Negative	Negative	Ever	WHITE	NOT HISPANIC OR LATINO	Muscle invasive urothelial carcinoma (pT2 or above)	2022-03-20
TCGA-GU-A764	BLCA	BLCA	M	66	I/II		IE	C1		610	0	610	0	7	8	6	7	0.6464	2.94126	0.741787	3.085	64	2.96502	20	0.989747			MSS	Negative	Negative	Negative	Negative	Ever	WHITE	NOT HISPANIC OR LATINO	Muscle invasive urothelial carcinoma (pT2 or above)	2022-03-20
TCGA-GU-A766	BLCA	BLCA	M	62	I/II		IE/F	C2		480	0	480	0	8	9	8	9	0.4761	4.97196	0.469638	1.0319	9	3.08785	25	0.959294			MSS	Negative	Negative	Negative	Negative	Never	WHITE	NOT HISPANIC OR LATINO	Muscle invasive urothelial carcinoma (pT2 or above)	2022-03-20
TCGA-GU-A767	BLCA	BLCA	M	81	III/IV		F	C2		144	1			9	7	8	6	0.7466	10.7531		0	1		0				MSS	Negative	Negative	Negative	Negative	Ever	WHITE	NOT HISPANIC OR LATINO	Muscle invasive urothelial carcinoma (pT2 or above)	2022-03-20
TCGA-GU-AATO	BLCA	BLCA	M	75	III/IV		IE	C1		324	1			8	7	8	7	0.7316	8.47153	0.88353	3.43854	49	2.04319	8	0.982568			MSS					Ever	WHITE	NOT HISPANIC OR LATINO	Muscle invasive urothelial carcinoma (pT2 or above)	2022-03-20
TCGA-GU-AATP	BLCA	BLCA	M	74	III/IV		IE/F	C2		1003	0	861	1	9	8	9	8	0.7019	8.5858		0	1	1.38629	4	1			MSS					Ever	WHITE	NOT HISPANIC OR LATINO	Muscle invasive urothelial carcinoma (pT2 or above)	2022-03-20
TCGA-GU-AATQ	BLCA	BLCA	M	68	III/IV		IE	C2		213	1			8	6	8	6	0.6391	4.46344					0				MSS					Ever	WHITE	NOT HISPANIC OR LATINO	Muscle invasive urothelial carcinoma (pT2 or above)	2022-03-20
TCGA-GV-A3JV	BLCA	BLCA	M	66	III/IV		IE	C1	BLCA.2	434	1	134	1	9	8	9	8	0.7974	2.95784	0.68984	2.34628	30	2.88921	21	0.948985			MSS	Negative	Negative	Negative	Negative	Ever	WHITE	NOT HISPANIC OR LATINO	Muscle invasive urothelial carcinoma (pT2 or above)	2022-03-20
TCGA-GV-A3JW	BLCA	BLCA	M	74	I/II		D	C1	BLCA.1	649	0	271	1	7	5	7	4	0.9153	2.20029					0				MSS	Negative	Negative	Negative	Negative	Ever	WHITE	NOT HISPANIC OR LATINO	Muscle invasive urothelial carcinoma (pT2 or above)	2022-03-20
TCGA-GV-A3JX	BLCA	BLCA	M	59	III/IV		IE	C2	BLCA.2	581	0	581	0	9	8	9	8	0.8903	7.72053	0.89161	1.59755	6	2.20479	10	0.957526			MSS	Negative	Negative	Negative	Negative	Ever	WHITE	NOT HISPANIC OR LATINO	Muscle invasive urothelial carcinoma (pT2 or above)	2022-03-20
TCGA-GV-A3JZ	BLCA	BLCA	M	55	III/IV		D	C1	BLCA.2	603	0	603	0	7	6	7	6	0.8275	12.6374	0.930403	3.13294	29	1.79176	6	1			MSS	Negative	Negative	Negative	Negative	Ever	WHITE	NOT HISPANIC OR LATINO	Muscle invasive urothelial carcinoma (pT2 or above)	2022-03-20
TCGA-GV-A3QF	BLCA	BLCA	M	79	III/IV		D	C1	BLCA.1	617	1			7	5	6	4	0.7913	3.58955				0.693147	2	1			MSS	Negative	Negative	Negative	Negative	Ever	WHITE	NOT HISPANIC OR LATINO	Muscle invasive urothelial carcinoma (pT2 or above)	2022-03-20
TCGA-GV-A3QG	BLCA	BLCA	M	65	III/IV		IE/F	C2	BLCA.4		1	84	1	8	8	8	8	0.5196	2.37185	0.829165	4.04865	132	4.816	132	0.986319			MSS	Negative	Negative	Negative	Negative	Current	WHITE	NOT HISPANIC OR LATINO	Muscle invasive urothelial carcinoma (pT2 or above)	2022-03-20
TCGA-GV-A3QH	BLCA	BLCA	M	67	I/II		D	C2	BLCA.1	258	1	125	1	9	8	9	7	0.8747	4.42922				0	1				MSS	Negative	Negative	Negative	Negative	Ever	WHITE	NOT HISPANIC OR LATINO	Muscle invasive urothelial carcinoma (pT2 or above)	2022-03-20
TCGA-GV-A3QI	BLCA	BLCA	M	47	III/IV		D	C4	BLCA.1	1110	0	768	1	10	8	9	7	1	12.7986				0	1				MSS	Negative	Negative	Negative	Negative	Ever	WHITE	NOT HISPANIC OR LATINO	Muscle invasive urothelial carcinoma (pT2 or above)	2022-03-20
TCGA-GV-A3QK	BLCA	BLCA	F	56	III/IV		IE	C1	BLCA.1	832	0	832	0	10	9	10	9	0.809	3.39869	0.711187	1.47887	8	3.10797	23	0.991222			MSS	Negative	Negative	Negative	Negative	Ever	WHITE	NOT HISPANIC OR LATINO	Muscle invasive urothelial carcinoma (pT2 or above)	2022-03-20
TCGA-GV-A40E	BLCA	BLCA	M	75	I/II		F	C2	BLCA.3	261	1	227	1	7	7	7	7	0.6478	3.90646				1.33218	4	0.960964			MSS	Negative	Negative	Negative	Negative	Ever	WHITE	NOT HISPANIC OR LATINO	Muscle invasive urothelial carcinoma (pT2 or above)	2022-03-20
TCGA-GV-A40G	BLCA	BLCA	M	77	I/II		D	C1	BLCA.1	580	0	580	0	8	6	7	5	0.9498	3.98771					0				MSS	Negative	Negative	Negative	Negative	Ever	WHITE	NOT HISPANIC OR LATINO	Muscle invasive urothelial carcinoma (pT2 or above)	2022-03-20
TCGA-GV-A6ZA	BLCA	BLCA	M	54	I/II		IE	C2		691	0	691	0	10	9	10	9	0.7466	8.74609	0.482489	1.27332	14	2.27187	10	0.98666			MSS	Negative	Negative	Negative	Negative	Current	WHITE	NOT HISPANIC OR LATINO	Muscle invasive urothelial carcinoma (pT2 or above)	2022-03-30
TCGA-H4-A2HO	BLCA	BLCA	M	53	III/IV		IE/F	C3	BLCA.1	46	0	46	0	9	7	8	6	0.7339	2.29098				2.44102	12	0.982337			MSS	Negative	Negative	Negative	Negative	Current	WHITE	NOT HISPANIC OR LATINO	Muscle invasive urothelial carcinoma (pT2 or above)	2022-03-30
TCGA-H4-A2HQ	BLCA	BLCA	F	64	III/IV		D	C2	BLCA.1	590	0	390	1	8	6	8	6	0.791	11.0436	0.711239	1.47898	8	1.38629	4	1			MSS	Negative	Negative	Negative	Negative	Ever	BLACK OR AFRICAN AMERICAN	NOT HISPANIC OR LATINO	Muscle invasive urothelial carcinoma (pT2 or above)	2022-03-20
TCGA-HQ-A2OE	BLCA	BLCA	M	69			D	C1	BLCA.1	1174	0	1174	0	7	5	6	5	0.836	4.11206	0.905625	1.76226	7	2.5993	14	0.984936			MSS	Negative	Negative	Negative	Negative	Ever			Muscle invasive urothelial carcinoma (pT2 or above)	2022-03-20
TCGA-HQ-A2OF	BLCA	BLCA	F	52	III/IV		D			1947	0	907	1	8	6	7	5	0.9937	2.91516									MSS	Negative	Negative	Negative	Negative	Never			Muscle invasive urothelial carcinoma (pT2 or above)	1960-03-01
TCGA-HQ-A5NE	BLCA	BLCA	M	57	III/IV		F	C2		370	1	211	1	8	8	8	7	0.6573	9.25355	0.969675	1.34426	4	0	1				MSS	Negative	Negative	Negative	Negative	Current			Muscle invasive urothelial carcinoma (pT2 or above)	2022-03-20
TCGA-K4-A3WS	BLCA	BLCA	M	66	III/IV		IE/F	C1	BLCA.2	761	0	761	0	8	7	8	7	0.6668	7.26684	0.876884	3.44776	51	2.52321	13	0.983727			MSS	Negative	Negative	Negative	Negative	Ever	WHITE	NOT HISPANIC OR LATINO	Muscle invasive urothelial carcinoma (pT2 or above)	2022-03-20
TCGA-K4-A3WU	BLCA	BLCA	M	87	III/IV		IE/F	C3	BLCA.2	105	0	105	0	8	7	8	7	0.6908	4.77236	0.993402	2.18273	9	3.74825	45	0.984654			MSS	Negative	Negative	Negative	Negative	Never	WHITE	NOT HISPANIC OR LATINO	Muscle invasive urothelial carcinoma (pT2 or above)	2022-03-20
TCGA-K4-A3WV	BLCA	BLCA	F	77	I/II		F	C1	BLCA.3	646	0	646	0	7	6	7	5	0.8806	1.59109	0.998846	0.692347	2		0				MSS					Ever	WHITE	HISPANIC OR LATINO	Muscle invasive urothelial carcinoma (pT2 or above)	2022-03-20
TCGA-K4-A4AB	BLCA	BLCA	M	76	III/IV		F	C1		84	0	84	0	9	7	8	6	0.6573	2.32281	0.989804	0.68608	2	0.636514	2	0.918296			MSS	Negative	Negative	Negative	Negative	Current	WHITE	NOT HISPANIC OR LATINO	Muscle invasive urothelial carcinoma (pT2 or above)	2022-03-20
TCGA-K4-A4AC	BLCA	BLCA	M	83	I/II		IE	C2		278	1	170	1	8	7	7	6	0.7917	3.85929		0	1	1.56071	5	0.969724			MSS	Negative	Negative	Negative	Negative	Ever	WHITE	NOT HISPANIC OR LATINO	Muscle invasive urothelial carcinoma (pT2 or above)	2022-03-20
TCGA-K4-A54R	BLCA	BLCA	M	59	I/II		IE	C2		842	0	842	0	7	7	7	7	0.6566	24.0059				2.57984	15	0.952657			MSS						WHITE	NOT HISPANIC OR LATINO	Muscle invasive urothelial carcinoma (pT2 or above)	2022-03-20
TCGA-K4-A5RH	BLCA	BLCA	M	69	III/IV		IE	C2		276	0	207	1	9	10	9	10	0.415	4.65276	0.812189	2.88761	35	3.83045	75	0.887195			MSS	Negative	Negative	Negative	Negative	Ever	WHITE	NOT HISPANIC OR LATINO	Muscle invasive urothelial carcinoma (pT2 or above)	2022-03-20
TCGA-K4-A5RI	BLCA	BLCA	F	67	III/IV		D	C1		356	1	237	1	7	5	6	4	0.7852	3.37748	0.872304	3.9815	96	1.03972	3	0.946395			MSS					Current	WHITE	NOT HISPANIC OR LATINO	Muscle invasive urothelial carcinoma (pT2 or above)	2022-03-20
TCGA-K4-A5RJ	BLCA	BLCA	M	75	I/II		IE	C2		539	0	539	0	8	9	8	9	0.3964	8.59115				3.34647	38	0.91997			MSS	Negative	Negative	Negative	Negative	Ever	WHITE	NOT HISPANIC OR LATINO	Muscle invasive urothelial carcinoma (pT2 or above)	2022-03-30
TCGA-K4-A6FZ	BLCA	BLCA	F	75	III/IV		F	C2		55	0	55	0	8	8	8	7	0.843	9.90915	0.949585	2.50601	14	2.47996	13	0.966863			MSS	Negative	Negative	Negative	Negative	Never	WHITE	NOT HISPANIC OR LATINO	Muscle invasive urothelial carcinoma (pT2 or above)	2022-03-20
TCGA-K4-A6MB	BLCA	BLCA	M	64	III/IV		D	C1		469	0	469	0	8	6	7	5	0.8094	8.44478				2.04319	8	0.982568			MSS	Negative	Negative	Negative	Negative	Ever	WHITE	NOT HISPANIC OR LATINO	Muscle invasive urothelial carcinoma (pT2 or above)	2022-03-20
TCGA-K4-A83P	BLCA	BLCA	M	77	III/IV		IE/F	C2		495	0	89	1	8	8	8	8	0.3228	6.17697	0.597738	3.19331	209	4.3391	78	0.995957			MSS	Negative	Negative	Negative	Negative	Ever	WHITE	NOT HISPANIC OR LATINO	Muscle invasive urothelial carcinoma (pT2 or above)	2022-03-20
TCGA-K4-AAQO	BLCA	BLCA	M	56	III/IV		IE/F	C1		359	0	359	0	9	7	8	7	0.709	6.65192	0.926076	2.72677	19	3.06253	22	0.990776			MSS					Ever	WHITE	NOT HISPANIC OR LATINO	Muscle invasive urothelial carcinoma (pT2 or above)	2022-03-20
TCGA-KQ-A41N	BLCA	BLCA	M	73	III/IV		D	C1		1604	0	1604	0	8	6	7	5	0.5479	7.17038				0	1				MSS	Negative	Negative	Negative	Negative	Ever	BLACK OR AFRICAN AMERICAN	NOT HISPANIC OR LATINO	Muscle invasive urothelial carcinoma (pT2 or above)	2022-03-20
TCGA-KQ-A41O	BLCA	BLCA	M	84	III/IV		D	C1		1538	0	1538	0	7	5	6	4	1	6.05871					0				MSS					Ever			Muscle invasive urothelial carcinoma (pT2 or above)	2022-03-20
TCGA-KQ-A41P	BLCA	BLCA	M	76	III/IV		F	C1		1094	0	178	1	7	6	7	5	0.7466	8.08335				1.03972	3	0.946395			MSS	Negative	Negative	Negative	Negative	Never	WHITE	NOT HISPANIC OR LATINO	Muscle invasive urothelial carcinoma (pT2 or above)	2022-03-20
TCGA-KQ-A41Q	BLCA	BLCA	M	89	III/IV		D	C1		1429	0	1314	1	9	7	8	6	0.7019	3.98834					0				MSS	Negative	Negative	Negative	Negative	Never	WHITE	NOT HISPANIC OR LATINO	Muscle invasive urothelial carcinoma (pT2 or above)	2022-03-20
TCGA-KQ-A41R	BLCA	BLCA	F	80	I/II		D	C4		1350	0	1350	0	8	6	8	6	0.6573	19.0409					0				MSS	Negative	Negative	Negative	Negative	Ever	WHITE	NOT HISPANIC OR LATINO	Muscle invasive urothelial carcinoma (pT2 or above)	2022-03-20
TCGA-KQ-A41S	BLCA	BLCA	F	87	III/IV		F	C1		35	0	35	0	9	7	8	6	0.7266	5.87835				1.09861	3	1			MSS	Negative	Negative	Negative	Negative	Never	WHITE		Muscle invasive urothelial carcinoma (pT2 or above)	2022-03-20
TCGA-LC-A66R	BLCA	BLCA	M	78	III/IV		IE	C2		466	0	466	0	8	9	8	9	0.7153	3.37663	0.901614	4.00556	85	2.56495	13	1			MSS	Negative	Negative	Negative	Negative	Ever	WHITE	NOT HISPANIC OR LATINO	Muscle invasive urothelial carcinoma (pT2 or above)	2022-03-20
TCGA-LT-A5Z6	BLCA	BLCA	M	56	I/II		IE	C1		474	0	474	0	8	7	8	6	0.8342	12.7027	0.855792	2.31753	15	1.74787	6	0.975504			MSS	Negative	Negative	Negative	Negative	Never	WHITE	NOT HISPANIC OR LATINO	Muscle invasive urothelial carcinoma (pT2 or above)	2022-03-20
TCGA-LT-A8JT	BLCA	BLCA	F	69	I/II		IE	C3		641	0	641	0	10	8	9	7	0.7913	1.98607	0.914658	2.00971	9	1.03972	3	0.946395			MSS					Ever	WHITE	NOT HISPANIC OR LATINO	Muscle invasive urothelial carcinoma (pT2 or above)	2022-03-30
TCGA-MV-A51V	BLCA	BLCA	M	75	III/IV		F	C1		410	0	410	0	9	7	8	6	0.9662	40.5864		0	1		0				MSS	Negative	Negative	Negative	Negative	Never	WHITE	NOT HISPANIC OR LATINO	Muscle invasive urothelial carcinoma (pT2 or above)	2022-03-30
TCGA-PQ-A6FI	BLCA	BLCA	M	70	I/II		D	C2		372	0	372	0	9	8	9	8	0.6573	3.97883	0.997503	0.691416	2	1.90615	7	0.97957			MSS	Negative	Negative	Negative	Negative	Ever	WHITE	NOT HISPANIC OR LATINO	Muscle invasive urothelial carcinoma (pT2 or above)	2022-03-20
TCGA-PQ-A6FN	BLCA	BLCA	F	78	III/IV		D	C1		507	0	507	0	8	6	7	6	0.4166	2.0583		0	1	0.636514	2	0.918296			MSS	Negative	Negative	Negative	Negative	Ever	WHITE	NOT HISPANIC OR LATINO	Muscle invasive urothelial carcinoma (pT2 or above)	2022-03-20
TCGA-R3-A69X	BLCA	BLCA	M	70	III/IV		IE/F	C1		433	0	433	0	8	7	8	7	0.6318	5.48416	0.916766	2.64979	18	3.07522	22	0.994881			MSS	Negative	Negative	Negative	Negative	Current	WHITE	NOT HISPANIC OR LATINO	Muscle invasive urothelial carcinoma (pT2 or above)	2022-03-20
TCGA-S5-A6DX	BLCA	BLCA	M	83	III/IV		IE	C2		56	1			7	6	7	7	0.5592	16.4031	0.910262	2.18271	11	2.02623	8	0.97441			MSS	Negative	Negative	Negative	Negative	Ever	WHITE	NOT HISPANIC OR LATINO	Muscle invasive urothelial carcinoma (pT2 or above)	2022-03-20
TCGA-S5-AA26	BLCA	BLCA	M	46	III/IV		D	C1		503	0	503	0	7	5	7	5	0.7913	6.21681				0	1				MSS					Never	BLACK OR AFRICAN AMERICAN	NOT HISPANIC OR LATINO	Muscle invasive urothelial carcinoma (pT2 or above)	2022-03-30
TCGA-SY-A9G0	BLCA	BLCA	M	82	III/IV		F	C3		1008	1			8	7	8	6	0.64	1.1505	0.614169	1.80838	19	2.68595	15	0.991837			MSS					Ever	WHITE	NOT HISPANIC OR LATINO	Muscle invasive urothelial carcinoma (pT2 or above)	2022-03-20
TCGA-SY-A9G5	BLCA	BLCA	M	66	III/IV		IE	C2		1186	0	1186	0	8	8	8	8	0.5755	26.4404	0.902998	1.98409	9	2.85318	21	0.937151			MSS					Never	WHITE	NOT HISPANIC OR LATINO	Muscle invasive urothelial carcinoma (pT2 or above)	2022-03-20
TCGA-UY-A78K	BLCA	BLCA	M	60	III/IV		IE	C2		536	1			8	8	9	8	0.7019	21.409	0.896537	2.84924	24	3.57345	36	0.99719			MSS	Negative	Negative	Negative	Negative	Current	WHITE	NOT HISPANIC OR LATINO	Muscle invasive urothelial carcinoma (pT2 or above)	2022-03-30
TCGA-UY-A78L	BLCA	BLCA	M	62	III/IV		F	C1		1127	0	355	1	7	6	7	6	0.7466	5.18294	0.894107	0.619748	2	1.09861	3	1			MSS	Negative	Negative	Negative	Negative		WHITE	NOT HISPANIC OR LATINO	Muscle invasive urothelial carcinoma (pT2 or above)	2022-03-30
TCGA-UY-A78M	BLCA	BLCA	F	81	III/IV		D	C1		690	1			7	6	7	5	0.7134	4.10637	0.907236	1.2577	4		0				MSS	Negative	Negative	Negative	Negative	Never	ASIAN	NOT HISPANIC OR LATINO	Muscle invasive urothelial carcinoma (pT2 or above)	2022-03-20
TCGA-UY-A78N	BLCA	BLCA	M	80	III/IV		D	C1		2641	1	2472	1	7	5	7	5	0.9302	6.68182				0	1				MSS	Negative	Negative	Negative	Negative	Ever	WHITE	NOT HISPANIC OR LATINO	Muscle invasive urothelial carcinoma (pT2 or above)	2022-03-20
TCGA-UY-A78O	BLCA	BLCA	F	75	I/II		D	C1		2312	0	2312	0	8	7	8	6	0.7997	4.9491	0.97348	1.89431	7		0				MSS	Negative	Negative	Negative	Negative	Never	WHITE	NOT HISPANIC OR LATINO	Muscle invasive urothelial carcinoma (pT2 or above)	2022-03-20
TCGA-UY-A78P	BLCA	BLCA	F	78	I/II		IE/F	C2		2380	0	2380	0	8	8	8	8	0.5743	7.1909	0.927577	2.86718	22	2.78788	18	0.964539			MSS					Ever	WHITE	NOT HISPANIC OR LATINO	Muscle invasive urothelial carcinoma (pT2 or above)	2022-03-20
TCGA-UY-A8OB	BLCA	BLCA	M	63	III/IV		IE	C2		2109	0	2109	0	10	10	10	10	0.8223	9.24748				0.636514	2	0.918296			MSS					Ever	WHITE	HISPANIC OR LATINO	Muscle invasive urothelial carcinoma (pT2 or above)	2022-03-20
TCGA-UY-A8OC	BLCA	BLCA	M	90	III/IV		F	C1		92	1	32	1	7	6	7	5	0.7663	2.59324	0.991098	1.59511	5	0.636514	2	0.918296			MSS					Never	WHITE	NOT HISPANIC OR LATINO	Muscle invasive urothelial carcinoma (pT2 or above)	2022-03-20
TCGA-UY-A8OD	BLCA	BLCA	F	68	I/II		IE/F	C1		3432	0	3432	0	8	6	8	6	0.7025	2.56718	0.777071	1.07725	4	2.40364	12	0.967296			MSS						BLACK OR AFRICAN AMERICAN	NOT HISPANIC OR LATINO	Muscle invasive urothelial carcinoma (pT2 or above)	2022-03-20
TCGA-UY-A9PA	BLCA	BLCA	M	48	III/IV		IE	C2		1072	0	1072	0	10	10	10	10	0.9123	4.0782				1.32966	4	0.959148			MSS					Current	WHITE	NOT HISPANIC OR LATINO	Muscle invasive urothelial carcinoma (pT2 or above)	2022-03-20
TCGA-UY-A9PB	BLCA	BLCA	M	49	III/IV		IE/F	C2		899	0	899	0	8	8	8	8	0.5111	13.6497	0.802362	3.77875	111	3.41474	32	0.985286			MSS					Ever	WHITE	NOT HISPANIC OR LATINO	Muscle invasive urothelial carcinoma (pT2 or above)	2022-03-20
TCGA-UY-A9PD	BLCA	BLCA	M	80	III/IV		D	C1		542	0	542	0	10	8	10	8	0.8648	7.59374	0.758939	3.06843	57	0.693147	2	1			MSS					Current	WHITE	NOT HISPANIC OR LATINO	Muscle invasive urothelial carcinoma (pT2 or above)	2022-03-20
TCGA-UY-A9PE	BLCA	BLCA	M	86	III/IV		D	C1		189	0	473	1	9	7	8	6	0.8806	5.64435	0.895676	2.98457	28	0.636514	2	0.918296			MSS					Ever	WHITE	NOT HISPANIC OR LATINO	Muscle invasive urothelial carcinoma (pT2 or above)	2022-03-20
TCGA-UY-A9PF	BLCA	BLCA	M	77	III/IV		IE/F	C1		117	0	117	0	9	7	9	7	0.7466	11.5967				1.60944	5	1			MSS					Ever	WHITE	NOT HISPANIC OR LATINO	Muscle invasive urothelial carcinoma (pT2 or above)	2022-03-30
TCGA-UY-A9PH	BLCA	BLCA	M	73	I/II		IE	C2		1561	0	1561	0	9	9	9	9	0.3672	9.09609	0.940748	3.96949	68	2.78863	18	0.964798			MSS					Never	WHITE	NOT HISPANIC OR LATINO	Muscle invasive urothelial carcinoma (pT2 or above)	2022-03-20
TCGA-XF-A8HB	BLCA	BLCA	F	50	I/II		D	C6		1370	0	1370	0	9	7	8	6	0.8893	2.05624				0	1				MSS					Ever		HISPANIC OR LATINO	Muscle invasive urothelial carcinoma (pT2 or above)	2022-03-30
TCGA-XF-A8HC	BLCA	BLCA	M	79	III/IV		D	C4		200	1			8	6	8	6	0.9497	3.44648					0				MSS					Never	ASIAN	NOT HISPANIC OR LATINO	Muscle invasive urothelial carcinoma (pT2 or above)	2022-03-30
TCGA-XF-A8HD	BLCA	BLCA	M	77	III/IV		IE	C2		2964	0	2964	0	10	10	10	10	0.7173	12.2056	0.884967	2.45365	16	2.45297	18	0.848669			MSS					Ever	WHITE	NOT HISPANIC OR LATINO	Muscle invasive urothelial carcinoma (pT2 or above)	2022-03-20
TCGA-XF-A8HE	BLCA	BLCA	M	47	III/IV		IE	C2		3817	0	3817	0	7	7	7	7	0.7346	10.5902	0.936782	2.32782	12	3.16342	24	0.995397			MSS					Never	WHITE	NOT HISPANIC OR LATINO	Muscle invasive urothelial carcinoma (pT2 or above)	2022-03-20
TCGA-XF-A8HF	BLCA	BLCA	M	80	III/IV		D	C1		2954	1			9	7	8	7	0.8195	4.22806	0.720272	1.72714	11	0.693147	2	1			MSS					Ever	WHITE	NOT HISPANIC OR LATINO	Muscle invasive urothelial carcinoma (pT2 or above)	2022-03-20
TCGA-XF-A8HG	BLCA	BLCA	M	69	III/IV		D	C4		467	1	398	1	8	6	7	5	0.7466	7.91621					0				MSI					Ever	WHITE	NOT HISPANIC OR LATINO	Muscle invasive urothelial carcinoma (pT2 or above)	2022-03-20
TCGA-XF-A8HH	BLCA	BLCA	F	61	III/IV		F	C1		57	1			8	6	7	6	0.6788	2.29413	0.834005	1.34228	5	1.03972	3	0.946395			MSS					Never	WHITE	NOT HISPANIC OR LATINO	Muscle invasive urothelial carcinoma (pT2 or above)	2022-03-20
TCGA-XF-A8HI	BLCA	BLCA	F	57	III/IV		F	C1		544	1	468	1	9	7	8	7	0.7466	1.85142	0.830559	2.13034	13	1.79176	6	1			MSS					Never	WHITE	NOT HISPANIC OR LATINO	Muscle invasive urothelial carcinoma (pT2 or above)	2022-03-30
TCGA-XF-A9SH	BLCA	BLCA	F	65	I/II		IE/F	C3		1971	1	547	1	8	6	7	5	0.7913	1.08914	0.894582	0.620077	2	0	1				MSS					Never	ASIAN	NOT HISPANIC OR LATINO	Muscle invasive urothelial carcinoma (pT2 or above)	2022-03-20
TCGA-XF-A9SI	BLCA	BLCA	F	73	I/II		IE	C2		2423	0	2423	0	8	9	9	9	0.3322	9.11703	0.805726	4.30446	209	4.7781	131	0.980084			MSS					Never	ASIAN	NOT HISPANIC OR LATINO	Muscle invasive urothelial carcinoma (pT2 or above)	2022-03-30
TCGA-XF-A9SJ	BLCA	BLCA	M	83	III/IV		IE	C2		98	1			8	8	8	8	0.658	7.21928	0.906649	2.91839	25	2.42602	12	0.9763			MSS					Ever	WHITE	NOT HISPANIC OR LATINO	Muscle invasive urothelial carcinoma (pT2 or above)	2022-03-20
TCGA-XF-A9SK	BLCA	BLCA	M	65	III/IV		IE/F	C2		486	1	382	1	8	7	8	7	0.6934	3.96455	0.868714	2.46125	17	2.3947	12	0.963698			MSS					Ever	WHITE	NOT HISPANIC OR LATINO	Muscle invasive urothelial carcinoma (pT2 or above)	2022-03-20
TCGA-XF-A9SL	BLCA	BLCA	M	69	III/IV		IE/F	C3		2020	1			8	7	8	7	0.4229	2.17517	0.959174	1.99455	8	4.10564	62	0.994791			MSS					Ever	WHITE	NOT HISPANIC OR LATINO	Muscle invasive urothelial carcinoma (pT2 or above)	2022-03-20
TCGA-XF-A9SM	BLCA	BLCA	M	76	III/IV		IE	C2		1048	0	1048	0	8	8	8	9	0.535	6.10033	0.883795	3.47493	51	4.0576	61	0.987042			MSS					Ever	WHITE	NOT HISPANIC OR LATINO	Muscle invasive urothelial carcinoma (pT2 or above)	2022-03-20
TCGA-XF-A9SP	BLCA	BLCA	M	59	III/IV		IE/F	C2		454	1	310	1	9	7	8	7	0.6382	8.07261	0.607617	2.40084	52	2.47996	13	0.966863			MSS					Current	WHITE	NOT HISPANIC OR LATINO	Muscle invasive urothelial carcinoma (pT2 or above)	2022-03-20
TCGA-XF-A9ST	BLCA	BLCA	M	68	III/IV		D	C1		128	1			7	6	6	5	0.8665	15.8652				0	1				MSS					Ever	WHITE	NOT HISPANIC OR LATINO	Muscle invasive urothelial carcinoma (pT2 or above)	2022-03-30
TCGA-XF-A9SU	BLCA	BLCA	F	74	III/IV		F	C1		182	1	103	1	7	6	7	6	0.6946	1.51027	0.792013	2.76928	33	2.07944	8	1			MSS					Ever	WHITE	NOT HISPANIC OR LATINO	Muscle invasive urothelial carcinoma (pT2 or above)	2022-03-30
TCGA-XF-A9SV	BLCA	BLCA	M	82	III/IV		F	C1		388	1	237	1	7	5	7	5	0.8085	1.76565	0.901965	0.625194	2	0.693147	2	1			MSS					Ever	WHITE	NOT HISPANIC OR LATINO	Muscle invasive urothelial carcinoma (pT2 or above)	2022-03-30
TCGA-XF-A9SW	BLCA	BLCA	M	85	III/IV		F	C1		362	1			8	6	7	6	0.6169	1.1596	0.916641	2.01407	9	1.09861	3	1			MSS					Ever	WHITE	NOT HISPANIC OR LATINO	Muscle invasive urothelial carcinoma (pT2 or above)	2022-03-20
TCGA-XF-A9SX	BLCA	BLCA	F	63	III/IV		IE	C2		719	1	475	1	8	8	8	8	0.618	2.86346	0.930476	2.04447	9	2.96502	20	0.989747			MSS					Ever	WHITE	NOT HISPANIC OR LATINO	Muscle invasive urothelial carcinoma (pT2 or above)	2022-03-20
TCGA-XF-A9SY	BLCA	BLCA	F	60	III/IV		IE/F	C2		640	0	168	1	7	8	7	8	0.6612	11.3295	0.913068	4.17702	97	3.18367	25	0.989064			MSS					Current	WHITE	NOT HISPANIC OR LATINO	Muscle invasive urothelial carcinoma (pT2 or above)	2022-03-20
TCGA-XF-A9SZ	BLCA	BLCA	M	79	III/IV		F	C1		859	1	854	1	8	7	8	7	0.6583	5.81659	0.963443	1.5506	5	1.74787	6	0.975504			MSS					Ever	WHITE	NOT HISPANIC OR LATINO	Muscle invasive urothelial carcinoma (pT2 or above)	2022-03-20
TCGA-XF-A9T0	BLCA	BLCA	M	68	III/IV		IE/F	C1		799	0	799	0	7	6	7	6	0.802	19.9383	0.735688	2.9998	59	2.36938	11	0.988109			MSS					Ever	WHITE	NOT HISPANIC OR LATINO	Muscle invasive urothelial carcinoma (pT2 or above)	2022-03-20
TCGA-XF-A9T2	BLCA	BLCA	M	54	III/IV		D	C1		575	1			8	6	7	6	0.825	2.36787					0				MSS					Never	WHITE	NOT HISPANIC OR LATINO	Muscle invasive urothelial carcinoma (pT2 or above)	2022-03-20
TCGA-XF-A9T3	BLCA	BLCA	F	69	III/IV		IE/F	C2		68	0	68	0	9	9	9	9	0.708	10.6934	0.834891	1.62462	7	1.60944	5	1			MSS					Current	WHITE	NOT HISPANIC OR LATINO	Muscle invasive urothelial carcinoma (pT2 or above)	2022-03-20
TCGA-XF-A9T4	BLCA	BLCA	M	48	III/IV		F	C2		495	1	307	1	8	9	8	8	0.8377	0.978825	0.823041	1.60156	7	1.33218	4	0.960964			MSS					Never	WHITE	NOT HISPANIC OR LATINO	Muscle invasive urothelial carcinoma (pT2 or above)	2022-03-20
TCGA-XF-A9T5	BLCA	BLCA	F	78	III/IV		IE	C2		2027	0	847	1	10	10	10	10	0.5891	19.1312	0.882879	4.2341	121	3.74856	48	0.96832			MSS					Never	WHITE	NOT HISPANIC OR LATINO	Muscle invasive urothelial carcinoma (pT2 or above)	2022-03-20
TCGA-XF-A9T6	BLCA	BLCA	F	88	III/IV		D	C2		64	0	64	0	8	7	8	7	0.8108	8.96545				2.19722	9	1			MSS					Never	WHITE	NOT HISPANIC OR LATINO	Muscle invasive urothelial carcinoma (pT2 or above)	2022-03-30
TCGA-XF-A9T8	BLCA	BLCA	M	64	III/IV		IE/F	C2		418	1			7	7	7	7	0.5378	18.9524	0.921997	2.55632	16	3.38078	36	0.943424			MSS					Ever	WHITE	NOT HISPANIC OR LATINO	Muscle invasive urothelial carcinoma (pT2 or above)	2022-03-20
TCGA-XF-AAME	BLCA	BLCA	F	64	I/II		IE/F	C1		2828	1	2663	1	8	7	8	7	0.4812	0.410711	0.896436	4.60917	171	3.72118	42	0.995587			MSS					Never	WHITE	NOT HISPANIC OR LATINO	Muscle invasive urothelial carcinoma (pT2 or above)	2022-03-20
TCGA-XF-AAMG	BLCA	BLCA	M	49	III/IV		D	C1		3364	0	3364	0	8	6	7	6	0.8273	27.397	0.997201	0.691207	2	0.693147	2	1			MSS					Ever	WHITE	HISPANIC OR LATINO	Muscle invasive urothelial carcinoma (pT2 or above)	2022-03-20
TCGA-XF-AAMH	BLCA	BLCA	M	80	III/IV		D	C2		344	1	313	1	6	5	6	5	0.8746	1.67751					0				MSS					Current	WHITE	NOT HISPANIC OR LATINO	Muscle invasive urothelial carcinoma (pT2 or above)	2022-03-20
TCGA-XF-AAMJ	BLCA	BLCA	M	70	III/IV		F	C2		1670	1			8	6	8	6	0.7537	1.04427	0.883856	3.45767	50	1.79176	6	1			MSS					Never	ASIAN	NOT HISPANIC OR LATINO	Muscle invasive urothelial carcinoma (pT2 or above)	2022-03-20
TCGA-XF-AAML	BLCA	BLCA	M	75	I/II		IE	C2		232	1			10	10	10	10	0.8357	13.4857	0.981216	1.07798	3	1.74787	6	0.975504			MSS					Ever	WHITE	NOT HISPANIC OR LATINO	Muscle invasive urothelial carcinoma (pT2 or above)	2022-03-30
TCGA-XF-AAMQ	BLCA	BLCA	F	59	I/II		IE	C2		2177	0	2177	0	8	8	8	7	0.7741	5.14416	0.824039	3.51261	71	3.92817	55	0.980245			MSS					Ever	WHITE	NOT HISPANIC OR LATINO	Muscle invasive urothelial carcinoma (pT2 or above)	2022-03-30
TCGA-XF-AAMR	BLCA	BLCA	M	48	III/IV		F	C1		2790	0	2790	0	9	7	8	6	0.7082	2.59137				2.09827	9	0.954966			MSS					Never	WHITE	NOT HISPANIC OR LATINO	Muscle invasive urothelial carcinoma (pT2 or above)	2022-03-20
TCGA-XF-AAMT	BLCA	BLCA	F	75	III/IV		F	C2		90	1			8	7	8	7	0.7011	2.94213	0.13367	0.320528	11	1.54983	5	0.962961			MSS					Ever	WHITE	NOT HISPANIC OR LATINO	Muscle invasive urothelial carcinoma (pT2 or above)	2022-03-20
TCGA-XF-AAMW	BLCA	BLCA	F	79	III/IV		F	C2		253	1			8	7	8	7	0.7454	0.716907	0.889833	1.73154	7	0	1				MSS					Never	WHITE	NOT HISPANIC OR LATINO	Muscle invasive urothelial carcinoma (pT2 or above)	2022-03-20
TCGA-XF-AAMX	BLCA	BLCA	F	87	III/IV		D	C1		206	1			7	6	7	5	0.8391	9.16061	0.842115	2.09258	12	1.56071	5	0.969724			MSS					Never	BLACK OR AFRICAN AMERICAN	NOT HISPANIC OR LATINO	Muscle invasive urothelial carcinoma (pT2 or above)	2022-03-20
TCGA-XF-AAMY	BLCA	BLCA	M	78	III/IV		F	C1		3011	0	637	1	7	5	6	5	0.7024	3.13557	0.957932	0.663988	2		0				MSS					Never	WHITE	NOT HISPANIC OR LATINO	Muscle invasive urothelial carcinoma (pT2 or above)	2022-03-30
TCGA-XF-AAMZ	BLCA	BLCA	F	81	III/IV		D	C1		1348	1	1344	1	8	6	8	6	0.9167	7.22795	0.963445	1.33562	4	2.77259	16	1			MSS					Never	WHITE	NOT HISPANIC OR LATINO	Muscle invasive urothelial carcinoma (pT2 or above)	2022-03-30
TCGA-XF-AAN0	BLCA	BLCA	M	68	III/IV		D	C1		1718	1	603	1	8	6	7	6	0.7247	11.4515	0.979502	2.65254	15	2.45831	12	0.989297			MSS					Ever	WHITE	NOT HISPANIC OR LATINO	Muscle invasive urothelial carcinoma (pT2 or above)	2022-03-20
TCGA-XF-AAN1	BLCA	BLCA	F	75	III/IV		D	C2		941	1	650	1	9	8	9	7	0.9173	2.12025		0	1	0	1				MSS					Ever		NOT HISPANIC OR LATINO	Muscle invasive urothelial carcinoma (pT2 or above)	2022-03-30
TCGA-XF-AAN2	BLCA	BLCA	M	73	I/II		IE	C2		1869	1			8	9	8	8	0.8569	11.4122				2.29312	13	0.894021			MSS					Ever	WHITE	NOT HISPANIC OR LATINO	Muscle invasive urothelial carcinoma (pT2 or above)	2022-03-20
TCGA-XF-AAN3	BLCA	BLCA	M	76	III/IV		F	C1		2625	0	2625	0	8	6	7	6	0.756	3.7967	0.791954	0.87005	3	2.84648	18	0.984815			MSS					Never	WHITE	NOT HISPANIC OR LATINO	Muscle invasive urothelial carcinoma (pT2 or above)	2022-03-20
TCGA-XF-AAN4	BLCA	BLCA	F	77	III/IV		IE/F	C2		823	1			6	6	6	6	0.4644	0.998133				2.87148	18	0.993463			MSS					Current	WHITE	NOT HISPANIC OR LATINO	Muscle invasive urothelial carcinoma (pT2 or above)	2022-03-20
TCGA-XF-AAN5	BLCA	BLCA	F	61	III/IV		IE	C2		2293	0	2293	0	8	8	8	8	0.772	8.71615		0	1	2.07944	8	1			MSS					Ever	WHITE	NOT HISPANIC OR LATINO	Muscle invasive urothelial carcinoma (pT2 or above)	2022-03-20
TCGA-XF-AAN7	BLCA	BLCA	M	60	III/IV		D	C1		565	1	321	1	8	6	7	6	0.727	4.39613					0				MSS					Current	WHITE	NOT HISPANIC OR LATINO	Muscle invasive urothelial carcinoma (pT2 or above)	2022-03-20
TCGA-XF-AAN8	BLCA	BLCA	F	74	III/IV		IE/F	C6		118	1			7	6	7	6		0	0.855065	1.96886	10	2.58857	14	0.98087			MSS					Current	WHITE	NOT HISPANIC OR LATINO	Muscle invasive urothelial carcinoma (pT2 or above)	2022-03-20
TCGA-YC-A89H	BLCA	BLCA	F	78	I/II		IE/F	C1		573	0	573	0	7	5	6	5	0.7019	40.1052	0.851416	2.46091	18	1.09861	3	1			MSS					Current	WHITE	NOT HISPANIC OR LATINO	Muscle invasive urothelial carcinoma (pT2 or above)	2022-03-20
TCGA-YC-A8S6	BLCA	BLCA	M	71	I/II		F	C1		293	0	293	0	8	7	8	7	0.6177	2.65764				2.83321	17	1			MSS					Ever	WHITE	NOT HISPANIC OR LATINO	Muscle invasive urothelial carcinoma (pT2 or above)	2022-03-30
TCGA-YC-A9TC	BLCA	BLCA	M	71	III/IV		D	C1		20	1			8	7	8	7	0.8806	3.34313				1.09861	3	1			MSS					Never	WHITE	NOT HISPANIC OR LATINO	Muscle invasive urothelial carcinoma (pT2 or above)	2022-03-20
TCGA-YF-AA3L	BLCA	BLCA	F	47	I/II		IE	C1		364	0	364	0	8	6	8	6	0.8684	8.16178				0	1				MSS					Current		HISPANIC OR LATINO	Muscle invasive urothelial carcinoma (pT2 or above)	2022-03-20
TCGA-YF-AA3M	BLCA	BLCA	M	57	I/II		D	C1		415	0	381	1	8	6	7	6	0.8529	4.14302					0				MSS					Current		HISPANIC OR LATINO	Muscle invasive urothelial carcinoma (pT2 or above)	2022-03-20
TCGA-ZF-A9R0	BLCA	BLCA	M	82	III/IV		IE/F	C1		680	1	559	1	10	9	10	8	0.7913	5.1108				1.60944	5	1			MSS					Ever	WHITE	NOT HISPANIC OR LATINO	Muscle invasive urothelial carcinoma (pT2 or above)	2022-03-20
TCGA-ZF-A9R1	BLCA	BLCA	M	81	III/IV		D	C1		773	0	758	1	8	6	8	6	0.8806	2.46026		0	1	1.60944	5	1			MSS					Never	WHITE	NOT HISPANIC OR LATINO	Muscle invasive urothelial carcinoma (pT2 or above)	2022-03-20
TCGA-ZF-A9R2	BLCA	BLCA	M	75	I/II		D	C1		642	0	642	0	8	6	8	6	0.8538	3.83697				0	1				MSS					Ever	WHITE	NOT HISPANIC OR LATINO	Muscle invasive urothelial carcinoma (pT2 or above)	2022-03-30
TCGA-ZF-A9R3	BLCA	BLCA	F	53	I/II		IE/F	C2		949	1	917	1	9	8	9	8	0.7913	2.32428	0.843756	1.85392	9	2.07944	8	1			MSS					Current	WHITE	NOT HISPANIC OR LATINO	Muscle invasive urothelial carcinoma (pT2 or above)	2022-03-20
TCGA-ZF-A9R4	BLCA	BLCA	M	83	I/II		IE	C4		921	0	921	0	10	10	10	9	0.7183	6.98523	0.881146	1.41815	5	2.07944	8	1			MSS					Never	WHITE	NOT HISPANIC OR LATINO	Muscle invasive urothelial carcinoma (pT2 or above)	2022-03-20
TCGA-ZF-A9R5	BLCA	BLCA	M	59	III/IV		IE	C4		1090	0	1090	0	10	9	10	8	0.5213	3.09639	0.842787	1.75253	8	2.19722	9	1			MSS					Current	WHITE	NOT HISPANIC OR LATINO	Muscle invasive urothelial carcinoma (pT2 or above)	2022-03-20
TCGA-ZF-A9R7	BLCA	BLCA	F	76	I/II		IE	C2		665	0	665	0	10	10	10	10	0.731	18.2245	0.893889	1.73943	7	3.08648	27	0.93648			MSS					Ever	WHITE	NOT HISPANIC OR LATINO	Muscle invasive urothelial carcinoma (pT2 or above)	2022-03-20
TCGA-ZF-A9R9	BLCA	BLCA	M	58	III/IV		IE/F	C3		864	1	852	1	9	7	8	7	0.6961	5.04636	0.934125	2.84397	21	1.79176	6	1			MSS					Ever	WHITE	NOT HISPANIC OR LATINO	Muscle invasive urothelial carcinoma (pT2 or above)	2022-03-20
TCGA-ZF-A9RC	BLCA	BLCA	M	77	III/IV		F	C1		2868	0	2868	0	7	5	6	4	0.795	24.0837		0	1	0	1				MSS					Ever	WHITE	NOT HISPANIC OR LATINO	Muscle invasive urothelial carcinoma (pT2 or above)	2022-03-20
TCGA-ZF-A9RE	BLCA	BLCA	F	78	I/II		D	C2		106	1			8	6	7	5	0.6165	1.72878	0.986993	0.684132	2	1.09861	3	1			MSS					Never	WHITE	NOT HISPANIC OR LATINO	Muscle invasive urothelial carcinoma (pT2 or above)	2022-03-20
TCGA-ZF-A9RF	BLCA	BLCA	M	74	I/II		IE	C2		1949	0	1565	1	9	10	9	10	0.7107	6.65282	0.882707	1.9395	9	3.05323	31	0.889121			MSS					Current	WHITE	NOT HISPANIC OR LATINO	Muscle invasive urothelial carcinoma (pT2 or above)	2022-03-20
TCGA-ZF-A9RL	BLCA	BLCA	M	61	I/II		D	C4		2703	0	2509	1	9	7	8	6	0.7466	8.51182				0.693147	2	1			MSS					Ever	WHITE	NOT HISPANIC OR LATINO	Muscle invasive urothelial carcinoma (pT2 or above)	2022-03-20
TCGA-ZF-A9RM	BLCA	BLCA	M	70	I/II		D	C4		1455	0	1455	0	9	7	8	6	0.9285	2.31988				0	1				MSS					Current	WHITE	NOT HISPANIC OR LATINO	Muscle invasive urothelial carcinoma (pT2 or above)	2022-03-20
TCGA-ZF-A9RN	BLCA	BLCA	F	67	III/IV		IE	C2		615	1	516	1	8	8	8	8	0.7987	4.93157				2.9252	20	0.976457			MSS					Never	WHITE	NOT HISPANIC OR LATINO	Muscle invasive urothelial carcinoma (pT2 or above)	2022-03-20
TCGA-ZF-AA4N	BLCA	BLCA	M	74	I/II		F	C1		88	1			8	7	7	7	0.7019	4.22971				1.35178	4	0.975106			MSS					Ever	WHITE	NOT HISPANIC OR LATINO		2022-03-10
TCGA-ZF-AA4R	BLCA	BLCA	M	67	III/IV		D	C2		1036	1	750	1	8	7	8	6	0.8292	1.74314				1.60944	5	1			MSS					Never	WHITE	NOT HISPANIC OR LATINO	Muscle invasive urothelial carcinoma (pT2 or above)	2022-03-20
TCGA-ZF-AA4T	BLCA	BLCA	M	65	III/IV		F	C2		599	1	511	1	10	8	9	8	0.7913	2.58652		0	1		0				MSS					Never	WHITE	NOT HISPANIC OR LATINO	Muscle invasive urothelial carcinoma (pT2 or above)	2022-03-20
TCGA-ZF-AA4U	BLCA	BLCA	M	70	III/IV		D	C1		262	1	199	1	10	8	10	8	0.7913	1.57564				0	1				MSS					Ever	WHITE	NOT HISPANIC OR LATINO	Muscle invasive urothelial carcinoma (pT2 or above)	2022-03-20
TCGA-ZF-AA4V	BLCA	BLCA	M	66	III/IV		IE	C2		1806	0	1806	0	7	7	7	7	0.7019	16.6781	0.965872	1.33898	4	2.44102	12	0.982337			MSS					Current	WHITE	NOT HISPANIC OR LATINO	Muscle invasive urothelial carcinoma (pT2 or above)	2022-03-20
TCGA-ZF-AA4W	BLCA	BLCA	M	56	III/IV		D	C2		1830	0	1679	1	9	8	8	7	0.7019	14.3106					0				MSI					Never	WHITE	NOT HISPANIC OR LATINO	Muscle invasive urothelial carcinoma (pT2 or above)	2022-03-20
TCGA-ZF-AA4X	BLCA	BLCA	M	56	I/II		D	C4		2044	0	1668	1	10	9	10	8	0.7913	16.5283				1.38629	4	1			MSS					Never	WHITE	NOT HISPANIC OR LATINO	Muscle invasive urothelial carcinoma (pT2 or above)	2022-03-20
TCGA-ZF-AA51	BLCA	BLCA	F	69	I/II		IE/F	C1		1714	0	1714	0	8	7	8	7	0.6573	18.0966	0.907575	3.41357	43	3.09104	22	1			MSS					Ever	WHITE	NOT HISPANIC OR LATINO	Muscle invasive urothelial carcinoma (pT2 or above)	2022-03-20
TCGA-ZF-AA52	BLCA	BLCA	M	70	III/IV		F	C1		1077	1			8	6	7	6	0.6349	2.98874	0.841858	2.22171	14	1.09861	3	1			MSS					Ever	WHITE	NOT HISPANIC OR LATINO	Muscle invasive urothelial carcinoma (pT2 or above)	2022-03-20
TCGA-ZF-AA53	BLCA	BLCA	M	60	I/II		IE/F	C2		1761	0	1761	0	7	8	7	7	0.5451	4.32673	0.814647	1.31112	5	2.58857	14	0.98087			MSS					Never	WHITE	NOT HISPANIC OR LATINO	Muscle invasive urothelial carcinoma (pT2 or above)	2022-03-20
TCGA-ZF-AA54	BLCA	BLCA	M	71	III/IV		F	C4		590	1			8	8	8	8	0.4741	4.99648				2.96502	20	0.989747			MSS					Ever	WHITE	NOT HISPANIC OR LATINO	Muscle invasive urothelial carcinoma (pT2 or above)	2022-03-20
TCGA-ZF-AA56	BLCA	BLCA	F	79	III/IV		F	C2		259	1	248	1	9	7	8	7	0.6573	2.88037	0.761886	2.42132	24	1.94591	7	1			MSS					Never	WHITE	NOT HISPANIC OR LATINO	Muscle invasive urothelial carcinoma (pT2 or above)	2022-03-20
TCGA-ZF-AA58	BLCA	BLCA	F	61	III/IV		IE/F	C2		1649	0	1649	0	8	9	8	9	0.5706	5.90661	0.913743	2.41142	14	3.22389	26	0.9895			MSS					Ever	WHITE	NOT HISPANIC OR LATINO	Muscle invasive urothelial carcinoma (pT2 or above)	2022-03-20
TCGA-ZF-AA5H	BLCA	BLCA	F	60	III/IV		IE	C2		897	0	449	1	8	9	8	9	0.6573	1.59645	0.880612	3.80203	75	3.24513	27	0.984614			MSS					Ever	WHITE	NOT HISPANIC OR LATINO	Muscle invasive urothelial carcinoma (pT2 or above)	2022-03-20
TCGA-ZF-AA5N	BLCA	BLCA	F	62	III/IV		D	C2		168	1			8	7	8	6	0.8311	1.43364		0	1		0				MSS					Ever	WHITE	NOT HISPANIC OR LATINO	Muscle invasive urothelial carcinoma (pT2 or above)	2022-03-20
TCGA-ZF-AA5P	BLCA	BLCA	M	65	III/IV		F	C1		372	0	372	0	9	8	9	8	0.6604	1.16749	0.918759	3.96673	75	1.09861	3	1			MSS					Ever	WHITE	NOT HISPANIC OR LATINO	Muscle invasive urothelial carcinoma (pT2 or above)	2022-03-20
TCGA-3C-AAAU	BRCA	BRCA	F	55			D	C1	BRCA.LumA	4047	0	1808	1	8	6	7	5	0.7886	0.459911		0	1	1.60944	5	1	Negative		MSS						WHITE	NOT HISPANIC OR LATINO	Infiltrating Lobular Carcinoma	2022-03-20
TCGA-3C-AALI	BRCA	BRCA	F	50	I/II		IE	C1	BRCA.Her2	4005	0	4005	0	8	7	8	7	0.6974	9.45811	0.835361	3.49988	66	3.71357	41	1	Negative		MSS						BLACK OR AFRICAN AMERICAN	NOT HISPANIC OR LATINO	Infiltrating Ductal Carcinoma	2000-03-01
TCGA-3C-AALJ	BRCA	BRCA	F	62	I/II		IE	C1	BRCA.LumB	1474	0	1474	0	9	7	8	7	0.7666	0.531066	0.59232	1.51927	13	3.43399	31	1	Negative		MSS						BLACK OR AFRICAN AMERICAN	NOT HISPANIC OR LATINO	Infiltrating Ductal Carcinoma	2000-03-01
TCGA-3C-AALK	BRCA	BRCA	F	52	I/II		F	C1	BRCA.LumA	1448	0	1448	0	8	7	8	6	0.6869	1.02408	0.887338	2.85623	25	3.13549	23	1	Close		MSS						BLACK OR AFRICAN AMERICAN	NOT HISPANIC OR LATINO	Infiltrating Ductal Carcinoma	2000-03-01
TCGA-4H-AAAK	BRCA	BRCA	F	50	III/IV		F	C1	BRCA.LumA	348	0	348	0	8	6	7	6	0.649	0.356355	0.957786	3.12056	26	2.91249	19	0.989151	Negative		MSS						WHITE	NOT HISPANIC OR LATINO	Infiltrating Lobular Carcinoma	2022-03-20
TCGA-5L-AAT0	BRCA	BRCA	F	42	I/II		IE/F	C3	BRCA.LumA	1477	0	1477	0	9	7	8	7	0.6501	2.81567	0.865768	1.55125	6	3.51119	36	0.979815	Positive		MSS						WHITE	HISPANIC OR LATINO	Infiltrating Lobular Carcinoma	2022-03-20
TCGA-5L-AAT1	BRCA	BRCA	F	63	III/IV		IE							9	8	9	8	0.5553								Negative		MSS						WHITE	HISPANIC OR LATINO	Infiltrating Lobular Carcinoma	2022-03-20
TCGA-5T-A9QA	BRCA	BRCA	F	52	I/II		D	C4	BRCA.LumB	303	0	303	0	8	6	8	6	0.8368	0.586671				0	1				MSS						BLACK OR AFRICAN AMERICAN	NOT HISPANIC OR LATINO	Other specify	2022-03-23
TCGA-A1-A0SB	BRCA	BRCA	F	70	I/II		D	C1	BRCA.Normal	259	0	259	0	8	5	7	5	0.9328	0.419783					0		Negative			Negative	Negative	Negative	Negative		WHITE	NOT HISPANIC OR LATINO	Other specify	2000-03-01
TCGA-A1-A0SD	BRCA	BRCA	F	59	I/II		F	C2	BRCA.LumA	437	0	437	0	8	7	8	6	0.6906	0.806966	0.912267	2.18752	11	2.96694	22	0.959852	Negative		MSS	Negative	Negative	Negative	Negative		WHITE	NOT HISPANIC OR LATINO	Infiltrating Ductal Carcinoma	2000-03-01
TCGA-A1-A0SE	BRCA	BRCA	F	56	I/II		D	C1	BRCA.LumA	1321	0	1321	0	8	6	7	6	0.7979	0.666147		0	1	3.40493	32	0.982455	Negative		MSS	Negative	Negative	Negative	Negative		WHITE	NOT HISPANIC OR LATINO	Mixed Histology (please specify)	2022-03-22
TCGA-A1-A0SF	BRCA	BRCA	F	54	I/II		IE/F	C1	BRCA.LumA	1463	0	1463	0	9	8	9	8	0.7237	1.24261	0.877379	2.02024	10	4.14562	67	0.985952	Negative		MSI	Negative	Negative	Negative	Negative		WHITE	NOT HISPANIC OR LATINO	Infiltrating Ductal Carcinoma	2000-03-01
TCGA-A1-A0SG	BRCA	BRCA	F	61	I/II		IE/F	C3	BRCA.LumA	434	0	434	0	8	6	7	6	0.7569	0.78505	0.141803	0.0982901	2	2.87822	19	0.97751	Negative		MSS	Negative	Negative	Negative	Negative		WHITE	NOT HISPANIC OR LATINO	Other specify	2022-03-07
TCGA-A1-A0SH	BRCA	BRCA	F	39	I/II		F	C6	BRCA.LumA	1437	0	1437	0	8	6	7	6	0.6574	2.29538	0.982615	0.681097	2	2.44102	12	0.982337	Negative		MSI	Negative	Negative	Negative	Negative		WHITE	NOT HISPANIC OR LATINO	Infiltrating Ductal Carcinoma	2000-03-01
TCGA-A1-A0SI	BRCA	BRCA	F	52	I/II		IE	C2	BRCA.LumB	635	0	635	0	8	8	8	7	0.6438	4.95147	0.672339	2.40934	36	4.28033	77	0.985388	Negative		MSS	Negative	Negative	Negative	Negative		WHITE	NOT HISPANIC OR LATINO	Infiltrating Ductal Carcinoma	2000-03-01
TCGA-A1-A0SJ	BRCA	BRCA	F	39	III/IV		D	C1	BRCA.LumA	416	0	416	0	8	7	8	6	0.7984	0.799851	0.924915	3.4119	40	2.97851	20	0.994251	Negative		MSS	Negative	Negative	Negative	Negative		BLACK OR AFRICAN AMERICAN	NOT HISPANIC OR LATINO	Infiltrating Ductal Carcinoma	2000-03-01
TCGA-A1-A0SK	BRCA	BRCA	F	54	I/II		D	C1	BRCA.Basal	967	1	967	1	6	4	5	4	0.9288	1.56446	0.773766	2.04201	14	0.636514	2	0.918296	Negative		MSS	Negative	Negative	Negative	Negative		ASIAN	NOT HISPANIC OR LATINO	Other specify	2022-03-13
TCGA-A1-A0SM	BRCA	BRCA	M	77	I/II		F	C1	BRCA.LumA	242	0	242	0	8	6	7	6	0.7903	0.489372				0	1		Negative		MSS	Negative	Negative	Negative	Negative		WHITE	NOT HISPANIC OR LATINO	Infiltrating Ductal Carcinoma	2000-03-01
TCGA-A1-A0SN	BRCA	BRCA	F	50	I/II		D	C1	BRCA.LumB	1196	0	1196	0	8	7	8	7	0.6915	1.44253				4.32539	78	0.992811	Negative		MSS	Negative	Negative	Negative	Negative		WHITE	NOT HISPANIC OR LATINO	Infiltrating Ductal Carcinoma	2000-03-01
TCGA-A1-A0SO	BRCA	BRCA	F	67	I/II		D	C1	BRCA.Basal	852	0	852	0	7	6	7	5	0.9325	6.81241	0.462928	1.31157	17	2.67235	16	0.963847	Negative		MSS	Negative	Negative	Negative	Negative		WHITE	NOT HISPANIC OR LATINO	Infiltrating Ductal Carcinoma	2000-03-01
TCGA-A1-A0SP	BRCA	BRCA	F	40	I/II		IE	C2	BRCA.Basal	584	0	584	0	7	6	7	6	0.6913	1.37854	0.831227	3.62141	78	3.47613	33	0.994172	Negative		MSS	Negative	Negative	Negative	Negative			NOT HISPANIC OR LATINO	Infiltrating Ductal Carcinoma	2000-03-01
TCGA-A1-A0SQ	BRCA	BRCA	F	45	I/II		D	C3	BRCA.LumA	554	0	554	0	8	6	7	5	0.8417	0.740357				2.02533	8	0.973976	Negative		MSS	Negative	Negative	Negative	Negative		WHITE	NOT HISPANIC OR LATINO	Infiltrating Ductal Carcinoma	2000-03-01
TCGA-A2-A04N	BRCA	BRCA	F	66	I/II		F	C1	BRCA.LumA	4354	0	4354	0	8	6	7	6	0.717	1.06431	0.694943	1.11847	5	2.54004	13	0.990287	Negative		MSS	Negative	Negative	Negative	Negative		WHITE	HISPANIC OR LATINO	Infiltrating Ductal Carcinoma	2000-03-01
TCGA-A2-A04P	BRCA	BRCA	F	36	III/IV		IE	C2	BRCA.Basal	548	1	102	1	9	8	9	8	0.7001	3.19607	0.845888	2.78791	27	3.3322	28	1	Positive		MSS	Negative	Negative	Negative	Negative		BLACK OR AFRICAN AMERICAN		Infiltrating Ductal Carcinoma	2000-03-01
TCGA-A2-A04Q	BRCA	BRCA	F	48	I/II		IE	C2	BRCA.Basal	2385	0	2385	0	9	9	9	9	0.3242	0.8822	0.813454	4.42363	230	4.87942	160	0.961428	Negative		MSS	Negative	Negative	Negative	Negative		WHITE		Infiltrating Ductal Carcinoma	2000-03-01
TCGA-A2-A04R	BRCA	BRCA	F	36	I/II		D	C1	BRCA.LumB	3709	0	3709	0	7	5	6	5	0.9501	2.03015				1.03972	3	0.946395	Negative		MSS	Negative	Negative	Negative	Negative		BLACK OR AFRICAN AMERICAN	NOT HISPANIC OR LATINO	Infiltrating Ductal Carcinoma	2000-03-01
TCGA-A2-A04T	BRCA	BRCA	F	62	I/II		IE	C2	BRCA.Basal	2246	0	2246	0	7	7	7	7	0.7466	2.23501	0.711549	2.58832	38	3.85545	59	0.945535	Negative		MSS	Negative	Negative	Negative	Negative		WHITE		Infiltrating Ductal Carcinoma	2000-03-01
TCGA-A2-A04U	BRCA	BRCA	F	47	I/II		D	C1	BRCA.Basal	2654	0	2654	0	7	6	7	5	0.8602	1.28426	0.773433	1.60831	8	0.693147	2	1	Negative		MSS	Negative	Negative	Negative	Negative		WHITE	NOT HISPANIC OR LATINO	Infiltrating Ductal Carcinoma	2000-03-01
TCGA-A2-A04V	BRCA	BRCA	F	39	I/II		F	C1	BRCA.LumA	1920	1	1470	1	8	6	7	5	0.8341	0.68457				2.44102	12	0.982337	Negative		MSS	Negative	Negative	Negative	Negative		WHITE	NOT HISPANIC OR LATINO	Infiltrating Ductal Carcinoma	2000-03-01
TCGA-A2-A04W	BRCA	BRCA	F	50	I/II		D	C1	BRCA.Her2	3102	0	3102	0	8	6	7	5	0.7309	3.29451		0	1	1.79176	6	1	Negative		MSS	Negative	Negative	Negative	Negative		WHITE	NOT HISPANIC OR LATINO	Other specify	2022-03-01
TCGA-A2-A04X	BRCA	BRCA	F	34	I/II		IE	C2	BRCA.Her2	1686	0	1686	0	10	9	10	9	0.7223	0.695783	0.818627	3.71926	94	4.27085	76	0.986172	Negative		MSS	Negative	Negative	Negative	Negative		WHITE		Infiltrating Ductal Carcinoma	2000-03-01
TCGA-A2-A04Y	BRCA	BRCA	F	53	I/II		IE	C2	BRCA.LumB	1099	0	1099	0	8	7	8	6	0.7318	1.15311	0.731411	1.75385	11	3.57197	41	0.961869	Negative		MSS	Negative	Negative	Negative	Negative		WHITE		Infiltrating Ductal Carcinoma	2000-03-01
TCGA-A2-A0CK	BRCA	BRCA	F	60	III/IV		IE/F	C1	BRCA.LumA	4159	0	1364	1	9	8	9	7	0.7057	0.259725				2.81336	17	0.992991	Negative		MSS	Negative	Negative	Negative	Negative		WHITE	NOT HISPANIC OR LATINO	Infiltrating Lobular Carcinoma	2022-03-20
TCGA-A2-A0CL	BRCA	BRCA	F	37	III/IV		IE	C2	BRCA.Normal	3015	0	3015	0	8	9	9	9	0.3716	2.76115	0.895127	3.89981	78	5.4031	243	0.983623	Positive		MSS	Negative	Negative	Negative	Negative		BLACK OR AFRICAN AMERICAN	NOT HISPANIC OR LATINO	Infiltrating Ductal Carcinoma	2000-03-01
TCGA-A2-A0CM	BRCA	BRCA	F	40	I/II		IE	C2	BRCA.Basal	754	1	382	1	8	8	8	8	0.5497	1.48576	0.617706	2.51872	59	3.95861	57	0.979113	Negative		MSS	Negative	Negative	Negative	Negative		BLACK OR AFRICAN AMERICAN	NOT HISPANIC OR LATINO	Infiltrating Ductal Carcinoma	2000-03-01
TCGA-A2-A0CO	BRCA	BRCA	F	85	I/II		IE/F	C2	BRCA.LumA	3492	1	3492	0	9	8	8	8	0.7228	0	0.766473	1.68411	9	3.6907	44	0.975294	Positive		MSS	Negative	Negative	Negative	Negative		WHITE	NOT HISPANIC OR LATINO	Infiltrating Lobular Carcinoma	2022-03-20
TCGA-A2-A0CP	BRCA	BRCA	F	60	I/II		F	C1	BRCA.LumA	2813	0	2813	0	8	7	8	6	0.6409	0.979411				0.950271	3	0.864974	Negative		MSS	Negative	Negative	Negative	Negative		WHITE	NOT HISPANIC OR LATINO	Infiltrating Ductal Carcinoma	2000-03-01
TCGA-A2-A0CQ	BRCA	BRCA	F	62	I/II		F	C4	BRCA.LumA	2695	0	2695	0	8	7	8	6	0.7701	0.818032				2.48491	12	1	Negative		MSS	Negative	Negative	Negative	Negative		BLACK OR AFRICAN AMERICAN	NOT HISPANIC OR LATINO	Infiltrating Ductal Carcinoma	2000-03-01
TCGA-A2-A0CR	BRCA	BRCA	F	54	I/II		IE	C6	BRCA.LumA	3283	0	3283	0	9	9	9	9	0.4889	2.41408	0.935719	3.58253	46	4.74691	124	0.984778	Close		MSS	Negative	Negative	Negative	Negative		ASIAN	NOT HISPANIC OR LATINO	Infiltrating Lobular Carcinoma	2022-03-20
TCGA-A2-A0CS	BRCA	BRCA	F	73	III/IV		F	C1	BRCA.LumA	2348	1	2348	0	8	6	7	6	0.7057	0.818769				1.74787	6	0.975504	Positive		MSS	Negative	Negative	Negative	Negative		WHITE	NOT HISPANIC OR LATINO	Infiltrating Ductal Carcinoma	2000-03-01
TCGA-A2-A0CT	BRCA	BRCA	F	71	I/II		D	C1	BRCA.LumA	2289	0	2289	0	7	6	7	5	1	2.12939				0	1		Negative		MSS	Negative	Negative	Negative	Negative		WHITE	NOT HISPANIC OR LATINO	Infiltrating Ductal Carcinoma	2000-03-01
TCGA-A2-A0CU	BRCA	BRCA	F	73	I/II		D	C1	BRCA.LumA	158	1	158	0	7	5	6	5	0.7034	1.14256				2.45831	12	0.989297	Close		MSS	Negative	Negative	Negative	Negative		WHITE	NOT HISPANIC OR LATINO	Infiltrating Ductal Carcinoma	2000-03-01
TCGA-A2-A0CV	BRCA	BRCA	F	41	I/II		IE/F	C3	BRCA.LumA	3011	0	3011	0	8	7	8	6	0.625	0.547255		0	1	3.32954	31	0.969584	Negative		MSS	Negative	Negative	Negative	Negative		ASIAN	NOT HISPANIC OR LATINO	Infiltrating Ductal Carcinoma	2000-03-01
TCGA-A2-A0CW	BRCA	BRCA	F	67	I/II		D	C2	BRCA.LumB	3283	0	3283	0	8	7	8	7	0.8349	1.51166	0.786491	0.545154	2	3.27634	31	0.954091	Negative		MSS	Negative	Negative	Negative	Negative		WHITE	NOT HISPANIC OR LATINO	Infiltrating Ductal Carcinoma	2000-03-01
TCGA-A2-A0CX	BRCA	BRCA	F	52	I/II		D	C2	BRCA.Her2	1728	0	1728	0	7	6	7	6	0.5922	6.55066	0.871927	3.02187	32	3.75911	46	0.98184	Negative		MSS	Negative	Negative	Negative	Negative		WHITE	NOT HISPANIC OR LATINO	Infiltrating Ductal Carcinoma	2000-03-01
TCGA-A2-A0CY	BRCA	BRCA	F	63	I/II		D	C1	BRCA.LumB	1673	0	1673	0	6	4	5	3	0.5145					1.03972	3	0.946395	Negative			Negative	Negative	Negative	Negative		WHITE	NOT HISPANIC OR LATINO	Infiltrating Ductal Carcinoma	2000-03-01
TCGA-A2-A0CZ	BRCA	BRCA	F	46	I/II		IE/F	C3	BRCA.Normal	1616	0	1616	0	9	7	8	7	0.7413	0.63191	0.974271	1.74566	6	3.71424	42	0.993732	Positive			Negative	Negative	Negative	Negative		WHITE	NOT HISPANIC OR LATINO	Infiltrating Ductal Carcinoma	2000-03-01
TCGA-A2-A0D0	BRCA	BRCA	F	60	I/II		IE	C2	BRCA.Basal	2048	0	2048	0	8	7	7	7	0.8171	1.97829				3.06243	23	0.976699	Negative		MSS	Negative	Negative	Negative	Negative		BLACK OR AFRICAN AMERICAN	NOT HISPANIC OR LATINO	Infiltrating Ductal Carcinoma	2000-03-01
TCGA-A2-A0D1	BRCA	BRCA	F	76	I/II		D	C1	BRCA.Her2	1051	0	1051	0	7	5	7	5	0.898	1.22014	0.991431	1.59565	5	2.27187	10	0.98666	Negative		MSS	Negative	Negative	Negative	Negative		WHITE	NOT HISPANIC OR LATINO	Infiltrating Ductal Carcinoma	2000-03-01
TCGA-A2-A0D2	BRCA	BRCA	F	45	I/II		IE	C1	BRCA.Basal	1027	0	1027	0	8	7	8	7	0.712	2.14831	0.851465	3.4121	55	3.24913	27	0.985828	Negative		MSS	Negative	Negative	Negative	Negative		WHITE	NOT HISPANIC OR LATINO	Infiltrating Ductal Carcinoma	2000-03-01
TCGA-A2-A0D3	BRCA	BRCA	F	42	I/II		IE	C3	BRCA.LumA	1873	0	1873	0	8	7	8	7	0.8266	0.680913	0.877736	2.10472	11	3.4178	33	0.977488	Negative		MSS	Negative	Negative	Negative	Negative		WHITE	NOT HISPANIC OR LATINO	Infiltrating Ductal Carcinoma	2000-03-01
TCGA-A2-A0D4	BRCA	BRCA	F	37	I/II		D	C1	BRCA.LumB	767	0	767	0	7	5	6	5	0.8456	0.840892		0	1	1.03972	3	0.946395	Negative		MSS	Negative	Negative	Negative	Negative		BLACK OR AFRICAN AMERICAN	NOT HISPANIC OR LATINO	Infiltrating Ductal Carcinoma	2000-03-01
TCGA-A2-A0EN	BRCA	BRCA	F	70	I/II		IE/F	C3	BRCA.LumA	4088	0	4088	0	8	8	8	8	0.5883	0.817828	0.951015	2.18979	10	5.009	163	0.983361	Negative		MSS	Negative	Negative	Negative	Negative		WHITE	NOT HISPANIC OR LATINO	Infiltrating Lobular Carcinoma	2022-03-20
TCGA-A2-A0EO	BRCA	BRCA	F	54	I/II		F	C3	BRCA.LumA	2442	0	2442	0	8	7	8	6	0.6086	0.614152	0.881278	1.83257	8	3.64556	41	0.981685	Close		MSS	Negative	Negative	Negative	Negative		WHITE	NOT HISPANIC OR LATINO	Infiltrating Ductal Carcinoma	2000-03-01
TCGA-A2-A0EP	BRCA	BRCA	F	56	I/II		IE/F	C3	BRCA.LumA	3603	0	3603	0	7	7	8	8	0.3512	0.107012	0.881352	3.41189	48	4.78163	128	0.98549	Negative		MSS	Negative	Negative	Negative	Negative		WHITE	NOT HISPANIC OR LATINO	Infiltrating Lobular Carcinoma	2022-03-20
TCGA-A2-A0EQ	BRCA	BRCA	F	64	I/II		IE	C2	BRCA.Her2	2426	0	2426	0	9	9	9	8	0.5025	5.00936	0.707265	3.78182	210	5.0023	169	0.975126	Negative		MSS	Negative	Negative	Negative	Negative		BLACK OR AFRICAN AMERICAN	NOT HISPANIC OR LATINO	Infiltrating Ductal Carcinoma	2000-03-01
TCGA-A2-A0ER	BRCA	BRCA	F	63	I/II		D	C1	BRCA.LumA	2263	0	2263	0	8	6	7	6	0.8351	0.686303	0.911146	1.63255	6	2.73634	16	0.986926	Negative		MSS	Negative	Negative	Negative	Negative		WHITE	NOT HISPANIC OR LATINO	Infiltrating Ductal Carcinoma	2000-03-01
TCGA-A2-A0ES	BRCA	BRCA	F	52	I/II		F	C3	BRCA.LumA	2190	0	2190	0	8	7	7	6	0.7674	0.217277				3.09235	25	0.960693	Negative		MSS	Negative	Negative	Negative	Negative		WHITE	NOT HISPANIC OR LATINO	Infiltrating Lobular Carcinoma	2022-03-20
TCGA-A2-A0ET	BRCA	BRCA	F	58	III/IV		IE	C4	BRCA.LumA	1066	0	1066	0	9	7	9	7	0.861	1.06168				3.16499	25	0.983258	Negative		MSS	Negative	Negative	Negative	Negative		WHITE	NOT HISPANIC OR LATINO	Infiltrating Ductal Carcinoma	2000-03-01
TCGA-A2-A0EU	BRCA	BRCA	F	79	I/II		D	C1	BRCA.LumA	1043	0	1043	0	7	6	7	5	0.84	1.2091				1.73513	6	0.968393	Negative		MSS	Negative	Negative	Negative	Negative		WHITE	NOT HISPANIC OR LATINO	Infiltrating Ductal Carcinoma	2000-03-01
TCGA-A2-A0EV	BRCA	BRCA	F	80	I/II		IE	C2	BRCA.LumA	968	0	968	0	9	8	8	7	0.5945	1.71816	0.863345	3.6301	67	3.83147	50	0.979409	Negative		MSS	Negative	Negative	Negative	Negative		WHITE	NOT HISPANIC OR LATINO	Infiltrating Ductal Carcinoma	2000-03-01
TCGA-A2-A0EW	BRCA	BRCA	F	53	III/IV		F	C3	BRCA.LumA	1884	1	1353	1	8	7	8	7	0.5991	0.378719	0.736581	1.61843	9	3.45302	35	0.971219	Positive		MSS	Negative	Negative	Negative	Negative		WHITE	NOT HISPANIC OR LATINO	Infiltrating Lobular Carcinoma	2022-03-20
TCGA-A2-A0EX	BRCA	BRCA	F	46	I/II		IE/F	C3	BRCA.LumA	752	0	752	0	9	7	8	6	0.6738	0.678097	0.931807	0.645879	2	2.9252	20	0.976457	Negative		MSS	Negative	Negative	Negative	Negative		WHITE	NOT HISPANIC OR LATINO	Infiltrating Lobular Carcinoma	2022-03-20
TCGA-A2-A0EY	BRCA	BRCA	F	62	I/II		D	C1	BRCA.LumB	1925	0	1925	0	7	6	7	5	0.7092	4.9958	0.940951	2.33818	12	3.89182	50	0.994836	Negative		MSS	Negative	Negative	Negative	Negative		WHITE	NOT HISPANIC OR LATINO	Infiltrating Ductal Carcinoma	2000-03-01
TCGA-A2-A0ST	BRCA	BRCA	F	62	I/II		IE	C2	BRCA.Basal	3017	0	3017	0	9	10	9	10	0.3132	0.328164	0.811508	4.04978	147	5.01122	175	0.970266	Negative		MSS	Negative	Negative	Negative	Negative		WHITE	NOT HISPANIC OR LATINO	Infiltrating Ductal Carcinoma	2000-03-01
TCGA-A2-A0SU	BRCA	BRCA	F	66	I/II		IE/F	C1	BRCA.LumA	1662	0	1662	0	9	7	8	7	0.7712	0.787114				3.25511	27	0.987643	Negative		MSS	Negative	Negative	Negative	Negative		WHITE	NOT HISPANIC OR LATINO	Infiltrating Ductal Carcinoma	2000-03-01
TCGA-A2-A0SV	BRCA	BRCA	F	63	III/IV		F	C2	BRCA.LumB	825	1	825	1	8	6	8	6	0.6729	0.853417	0.825422	0.572139	2	3.35247	30	0.985673	Positive		MSS	Negative	Negative	Negative	Negative		WHITE	NOT HISPANIC OR LATINO	Infiltrating Ductal Carcinoma	2000-03-01
TCGA-A2-A0SW	BRCA	BRCA	F	82	III/IV		IE	C2	BRCA.LumB	1365	1	653	1	9	8	8	8	0.6421	1.63226	0.793192	4.56541	316	4.29257	86	0.963682	Negative		MSS	Negative	Negative	Negative	Negative		WHITE	NOT HISPANIC OR LATINO	Infiltrating Ductal Carcinoma	2000-03-01
TCGA-A2-A0SX	BRCA	BRCA	F	48	I/II		IE	C2	BRCA.Basal	1534	0	1239	1	8	8	8	8	0.6626	0.584669	0.651888	3.66858	278	4.9201	152	0.979343	Negative		MSS	Negative	Negative	Negative	Negative		WHITE	NOT HISPANIC OR LATINO	Infiltrating Ductal Carcinoma	2000-03-01
TCGA-A2-A0SY	BRCA	BRCA	F	62	III/IV		IE/F	C3	BRCA.LumA	1347	0	1347	0	8	7	7	6	0.8188	2.98415	0.901054	3.0025	28	4.24613	75	0.983473	Negative		MSS	Negative	Negative	Negative	Negative		WHITE	NOT HISPANIC OR LATINO	Infiltrating Lobular Carcinoma	2022-03-20
TCGA-A2-A0T0	BRCA	BRCA	F	59	I/II		F	C1	BRCA.Basal	533	0	533	0	6	5	6	4	0.7259	4.55347	0.885236	1.72259	7	3.11548	24	0.980309	Negative		MSS	Negative	Negative	Negative	Negative		WHITE	NOT HISPANIC OR LATINO	Infiltrating Ductal Carcinoma	2000-03-01
TCGA-A2-A0T1	BRCA	BRCA	F	55	III/IV		IE	C1	BRCA.Her2	521	0	521	0	8	8	8	8	0.4113	0.583969	0.810945	3.93473	128	4.90817	145	0.986223	Negative		MSS	Negative	Negative	Negative	Negative		AMERICAN INDIAN OR ALASKA NATIVE	NOT HISPANIC OR LATINO	Infiltrating Ductal Carcinoma	2000-03-01
TCGA-A2-A0T2	BRCA	BRCA	F	66	III/IV		IE/F	C1	BRCA.Basal	255	1	255	1	7	5	6	5	0.8631	0.740556				2.81336	17	0.992991	Close		MSS	Negative	Negative	Negative	Negative		WHITE	NOT HISPANIC OR LATINO	Infiltrating Ductal Carcinoma	2000-03-01
TCGA-A2-A0T3	BRCA	BRCA	F	37	I/II		D	C1	BRCA.LumB	1516	0	1516	0	8	6	7	5	0.7466	0.78396				2.5993	14	0.984936	Negative		MSS	Negative	Negative	Negative	Negative		WHITE	NOT HISPANIC OR LATINO	Infiltrating Ductal Carcinoma	2000-03-01
TCGA-A2-A0T4	BRCA	BRCA	F	62	I/II		F	C2	BRCA.LumA	624	0	624	0	8	7	8	7	0.6972	0.746464		0	1	3.482	36	0.971671	Negative		MSS	Negative	Negative	Negative	Negative		WHITE	NOT HISPANIC OR LATINO	Infiltrating Lobular Carcinoma	2022-03-20
TCGA-A2-A0T5	BRCA	BRCA	F	39	I/II		D	C1	BRCA.LumA	531	0	531	0	8	6	7	5	0.7658	0.412103				1.97225	8	0.94845	Negative		MSS	Negative	Negative	Negative	Negative		WHITE	NOT HISPANIC OR LATINO	Infiltrating Ductal Carcinoma	2000-03-01
TCGA-A2-A0T6	BRCA	BRCA	F	50	I/II		F	C3	BRCA.LumA	575	0	575	0	8	7	7	6	0.7257	0.485905	0.828214	2.12433	13	3.9891	57	0.986656	Negative		MSS	Negative	Negative	Negative	Negative		WHITE	NOT HISPANIC OR LATINO	Infiltrating Lobular Carcinoma	2022-03-20
TCGA-A2-A0T7	BRCA	BRCA	F	51	I/II		F	C1	BRCA.LumA	631	0	631	0	8	7	7	6	0.7923	0.534446	0.9687	0.671452	2	3.44705	35	0.969539	Negative		MSS	Negative	Negative	Negative	Negative		WHITE	NOT HISPANIC OR LATINO	Infiltrating Ductal Carcinoma	2000-03-01
TCGA-A2-A0YC	BRCA	BRCA	F	59	I/II		F	C2	BRCA.LumA	990	0	756	1	8	7	7	6	0.8188	0.566254	0.456166	0.81734	6	3.04482	22	0.985046	Close		MSS	Negative	Negative	Negative	Negative		WHITE	NOT HISPANIC OR LATINO	Infiltrating Ductal Carcinoma	2000-03-01
TCGA-A2-A0YD	BRCA	BRCA	F	63	I/II		F	C1	BRCA.LumA	769	0	769	0	8	7	7	6	0.7142	1.64814		0	1	3.41443	39	0.931999	Negative		MSS	Negative	Negative	Negative	Negative		WHITE	NOT HISPANIC OR LATINO	Infiltrating Lobular Carcinoma	2022-03-20
TCGA-A2-A0YE	BRCA	BRCA	F	48	I/II		D	C2	BRCA.Basal	554	0	554	0	8	6	7	6	0.8224	0.695449	0.591652	1.77243	20	2.01981	8	0.971326	Negative		MSS	Negative	Negative	Negative	Negative		WHITE	NOT HISPANIC OR LATINO	Infiltrating Ductal Carcinoma	2000-03-01
TCGA-A2-A0YF	BRCA	BRCA	F	67	I/II		F	C4	BRCA.LumA	1535	0	1535	0	7	6	7	5	0.8519	0.615067	0.635054	0.697678	3	2.6788	16	0.966175	Negative		MSS	Negative	Negative	Negative	Negative		BLACK OR AFRICAN AMERICAN	NOT HISPANIC OR LATINO	Infiltrating Ductal Carcinoma	2000-03-01
TCGA-A2-A0YG	BRCA	BRCA	F	63	III/IV		D	C1	BRCA.LumB	666	0	666	0	8	6	7	6	0.7976	1.32871	0.726361	1.59598	9	2.3992	12	0.965511	Negative		MSS	Negative	Negative	Negative	Negative		WHITE	NOT HISPANIC OR LATINO	Infiltrating Ductal Carcinoma	2000-03-01
TCGA-A2-A0YH	BRCA	BRCA	F	53	III/IV		IE	C2	BRCA.LumB	659	0	659	0	7	7	7	7	0.6068	1.89419	0.903322	3.77082	65	3.24027	30	0.952685	Negative		MSS	Negative	Negative	Negative	Negative		WHITE	NOT HISPANIC OR LATINO	Infiltrating Ductal Carcinoma	2000-03-01
TCGA-A2-A0YI	BRCA	BRCA	F	62	I/II		IE/F	C3	BRCA.LumA	1505	0	1505	0	8	7	8	7	0.6682	0.302151	0.737479	2.7018	39	4.2524	77	0.978958	Negative		MSS	Negative	Negative	Negative	Negative		WHITE	NOT HISPANIC OR LATINO	Infiltrating Ductal Carcinoma	2022-03-22
TCGA-A2-A0YJ	BRCA	BRCA	F	39	III/IV		D	C1	BRCA.Basal	566	0	559	1	7	6	7	5	0.726	2.03665	0.763064	1.05783	4	0	1		Negative		MSS	Negative	Negative	Negative	Negative		WHITE	NOT HISPANIC OR LATINO	Infiltrating Ductal Carcinoma	2000-03-01
TCGA-A2-A0YK	BRCA	BRCA	F	61	I/II		IE/F	C3	BRCA.Normal	588	0	588	0	8	8	8	8	0.5516	7.9546	0.790912	2.63548	28	4.77392	139	0.967463	Close		MSS	Negative	Negative	Negative	Negative		WHITE	NOT HISPANIC OR LATINO	Infiltrating Lobular Carcinoma	2022-03-20
TCGA-A2-A0YL	BRCA	BRCA	F	48	III/IV		IE/F	C1	BRCA.LumA	1474	0	1474	0	9	8	8	7	0.7032	0.571396	0.946892	1.6966	6	3.33109	31	0.970035	Negative		MSS	Negative	Negative	Negative	Negative		WHITE	NOT HISPANIC OR LATINO	Infiltrating Lobular Carcinoma	2022-03-20
TCGA-A2-A0YM	BRCA	BRCA	F	67	I/II		F	C2	BRCA.Basal	965	0	965	0	7	6	7	6	0.7266	1.9502	0.939563	2.25297	11	3.49166	34	0.99016	Negative		MSS	Negative	Negative	Negative	Negative		WHITE	NOT HISPANIC OR LATINO	Infiltrating Ductal Carcinoma	2000-03-01
TCGA-A2-A0YT	BRCA	BRCA	F	56	III/IV		D	C2	BRCA.LumB	723	1	723	0	8	6	7	5	0.7817	1.55018				2.34572	13	0.91453	Negative		MSS	Negative	Negative	Negative	Negative		WHITE	NOT HISPANIC OR LATINO	Infiltrating Ductal Carcinoma	2000-03-01
TCGA-A2-A1FV	BRCA	BRCA	F	74	I/II		D	C3	BRCA.LumA	714	0	714	0	7	5	6	4	0.9309	1.06366				1.03972	3	0.946395	Negative		MSS	Negative	Negative	Negative	Negative		WHITE	NOT HISPANIC OR LATINO	Infiltrating Lobular Carcinoma	2022-03-20
TCGA-A2-A1FW	BRCA	BRCA	F	62	III/IV		D	C4	BRCA.LumB	528	0	528	0	7	6	7	5	0.8923	1.70116	0.87195	2.61213	20	2.70805	15	1	Negative		MSS	Negative	Negative	Negative	Negative		WHITE	NOT HISPANIC OR LATINO	Infiltrating Ductal Carcinoma	2000-03-01
TCGA-A2-A1FX	BRCA	BRCA	F	61	III/IV		D	C4	BRCA.LumB	1847	0	1847	0	8	6	7	6	0.8364	0.562287				3.12242	24	0.982496	Negative		MSS	Negative	Negative	Negative	Negative		WHITE	NOT HISPANIC OR LATINO	Infiltrating Ductal Carcinoma	2000-03-01
TCGA-A2-A1FZ	BRCA	BRCA	F	63	I/II		F	C3	BRCA.LumA	683	0	683	0	7	6	6	5	0.7087	0.62027				2.24504	10	0.975006	Negative		MSS	Negative	Negative	Negative	Negative		WHITE	NOT HISPANIC OR LATINO	Infiltrating Ductal Carcinoma	2000-03-01
TCGA-A2-A1G0	BRCA	BRCA	F	49	I/II		IE/F	C3	BRCA.LumA	616	0	616	0	8	6	7	6	0.7088	0.550428	0.869639	2.46387	17	3.67181	41	0.988754	Negative		MSS	Negative	Negative	Negative	Negative		WHITE	NOT HISPANIC OR LATINO	Other specify	2000-03-01
TCGA-A2-A1G1	BRCA	BRCA	F	85	I/II		IE	C2	BRCA.Basal	584	0	584	0	7	7	7	7	0.5685	0.720637	0.713042	3.05928	73	3.65114	44	0.964841	Negative		MSS	Negative	Negative	Negative	Negative		WHITE	NOT HISPANIC OR LATINO	Infiltrating Ductal Carcinoma	2000-03-01
TCGA-A2-A1G4	BRCA	BRCA	F	71	III/IV		D	C1	BRCA.LumB	595	0	595	0	7	5	6	4	0.8879	0.784998	0.924361	4.17977	92	3.09104	22	1	Negative		MSS	Negative	Negative	Negative	Negative		WHITE	NOT HISPANIC OR LATINO	Infiltrating Ductal Carcinoma	2000-03-01
TCGA-A2-A1G6	BRCA	BRCA	F	50	III/IV		IE/F	C3	BRCA.Normal	501	0	501	0	8	7	7	6	0.7913	0.224725	0.907262	1.46018	5	2.61973	16	0.944868	Negative		MSS	Negative	Negative	Negative	Negative		WHITE	NOT HISPANIC OR LATINO	Infiltrating Ductal Carcinoma	2000-03-01
TCGA-A2-A259	BRCA	BRCA	F	70	I/II		IE/F	C1	BRCA.LumA	1596	0	1596	0	7	7	7	6	0.6159	0.565518	0.666269	1.07232	5	3.93764	52	0.996557	Close		MSS	Negative	Negative	Negative	Negative		BLACK OR AFRICAN AMERICAN	NOT HISPANIC OR LATINO	Infiltrating Ductal Carcinoma	2000-03-01
TCGA-A2-A25A	BRCA	BRCA	F	44	I/II		F	C1	BRCA.Normal	3276	0	3276	0	9	7	8	7	0.595	2.42287	0.990708	1.37341	4	3.94291	55	0.983923	Negative		MSS	Negative	Negative	Negative	Negative		WHITE	NOT HISPANIC OR LATINO	Infiltrating Lobular Carcinoma	2022-03-20
TCGA-A2-A25B	BRCA	BRCA	F	39	I/II		D	C2	BRCA.LumB	1291	0	1290	1	7	6	6	5	0.8657	2.40886	0.738836	2.28377	22	3.17805	24	1	Close		MSS	Negative	Negative	Negative	Negative		BLACK OR AFRICAN AMERICAN	NOT HISPANIC OR LATINO	Infiltrating Ductal Carcinoma	2000-03-01
TCGA-A2-A25C	BRCA	BRCA	F	50	I/II		D	C2	BRCA.LumB	523	0	523	0	9	8	8	7	0.7454	0.942825		0	1	3.52138	35	0.990445	Negative		MSS	Negative	Negative	Negative	Negative		WHITE	NOT HISPANIC OR LATINO	Infiltrating Ductal Carcinoma	2000-03-01
TCGA-A2-A25D	BRCA	BRCA	F	90	III/IV		IE	C2	BRCA.LumA	552	0	552	0	9	8	9	8	0.6756	1.34728	0.826527	2.86453	32	4.39349	90	0.976372	Positive		MSS	Negative	Negative	Negative	Negative		WHITE	NOT HISPANIC OR LATINO	Infiltrating Lobular Carcinoma	2022-03-20
TCGA-A2-A25E	BRCA	BRCA	F	34	III/IV		D	C1	BRCA.LumB	3204	0	2989	1	7	6	7	5	0.8077	1.39049				3.00477	21	0.986942	Negative		MSS	Negative	Negative	Negative	Negative		BLACK OR AFRICAN AMERICAN	NOT HISPANIC OR LATINO	Infiltrating Ductal Carcinoma	2000-03-01
TCGA-A2-A25F	BRCA	BRCA	F	66	I/II		IE	C2	BRCA.Basal	322	0	322	0	8	8	8	9	0.2489	0.0592756	0.709681	2.86928	57	6.00215	515	0.961242	Negative		MSS	Negative	Negative	Negative	Negative		WHITE	NOT HISPANIC OR LATINO	Infiltrating Ductal Carcinoma	2000-03-01
TCGA-A2-A3KC	BRCA	BRCA	F	55	I/II		F	C3	BRCA.LumA	1102	0	1102	0	8	7	7	6	0.7365	0		0	1	2.93612	21	0.964394	Negative		MSS	Negative	Negative	Negative	Negative		BLACK OR AFRICAN AMERICAN	NOT HISPANIC OR LATINO	Infiltrating Lobular Carcinoma	2022-03-20
TCGA-A2-A3KD	BRCA	BRCA	F	47	III/IV		F	C3	BRCA.LumA	1206	0	1206	0	8	6	7	5	0.8248	0.177217	0.991072	1.0888	3	2.14584	9	0.976615	Positive		MSS	Negative	Negative	Negative	Negative		WHITE	NOT HISPANIC OR LATINO	Mucinous Carcinoma	1980-03-01
TCGA-A2-A3XS	BRCA	BRCA	F	62	III/IV		IE	C2	BRCA.Basal	1032	1	682	1	8	7	8	7	0.7855	0	0.838877	2.73314	26	3.47613	33	0.994172	Negative		MSS	Negative	Negative	Negative	Negative		BLACK OR AFRICAN AMERICAN	NOT HISPANIC OR LATINO	Infiltrating Ductal Carcinoma	2000-03-01
TCGA-A2-A3XT	BRCA	BRCA	F	45	I/II		IE	C2	BRCA.Basal	2770	0	2770	0	9	8	8	7	0.6632	1.39838	0.917132	2.54283	16	3.41495	32	0.985347	Negative		MSS	Negative	Negative	Negative	Negative		BLACK OR AFRICAN AMERICAN	NOT HISPANIC OR LATINO	Infiltrating Ductal Carcinoma	2000-03-01
TCGA-A2-A3XU	BRCA	BRCA	F	35	I/II		D	C1	BRCA.Basal	912	1	574	1	7	6	7	5	0.807	0.367994					0		Negative		MSS	Negative	Negative	Negative	Negative		BLACK OR AFRICAN AMERICAN	NOT HISPANIC OR LATINO	Infiltrating Ductal Carcinoma	2000-03-01
TCGA-A2-A3XV	BRCA	BRCA	F	46	I/II		D	C1	BRCA.Her2	996	0	996	0	8	6	7	6	0.836	0.783143				0.867563	3	0.78969	Negative		MSS	Negative	Negative	Negative	Negative		BLACK OR AFRICAN AMERICAN	NOT HISPANIC OR LATINO	Infiltrating Ductal Carcinoma	2000-03-01
TCGA-A2-A3XW	BRCA	BRCA	F	42	I/II		IE/F	C2	BRCA.Normal	1712	0	1712	0	9	8	9	8	0.6063	0.108373				2.9866	23	0.952513	Negative		MSS	Negative	Negative	Negative	Negative		BLACK OR AFRICAN AMERICAN	NOT HISPANIC OR LATINO	Infiltrating Ductal Carcinoma	2000-03-01
TCGA-A2-A3XX	BRCA	BRCA	F	49	I/II		IE	C1	BRCA.Basal	1439	1	1439	0	9	7	8	7	0.7868	0.623312	0.906274	4.22635	106	3.1418	24	0.988594	Negative		MSS	Negative	Negative	Negative	Negative		BLACK OR AFRICAN AMERICAN	NOT HISPANIC OR LATINO	Infiltrating Ductal Carcinoma	2000-03-01
TCGA-A2-A3XY	BRCA	BRCA	F	49	I/II		IE/F	C2	BRCA.Basal	1093	1	802	1	8	8	8	8	0.5595	0	0.828179	2.9678	36	4.06542	59	0.997029	Negative		MSS	Negative	Negative	Negative	Negative		BLACK OR AFRICAN AMERICAN	NOT HISPANIC OR LATINO	Infiltrating Ductal Carcinoma	2000-03-01
TCGA-A2-A3XZ	BRCA	BRCA	F	46	I/II		IE	C2	BRCA.Her2	1532	0	1532	0	8	8	8	8	0.6138	0.661372	0.885567	3.58039	57	4.3729	84	0.986928	Negative		MSS	Negative	Negative	Negative	Negative		BLACK OR AFRICAN AMERICAN	NOT HISPANIC OR LATINO	Infiltrating Ductal Carcinoma	2000-03-01
TCGA-A2-A3Y0	BRCA	BRCA	F	57	I/II		IE	C2	BRCA.Basal	1546	0	1546	0	8	7	8	7	0.7326	3.01368	0.901031	3.87809	74	3.96376	56	0.984699	Close		MSS	Negative	Negative	Negative	Negative		BLACK OR AFRICAN AMERICAN	NOT HISPANIC OR LATINO	Infiltrating Ductal Carcinoma	2000-03-01
TCGA-A2-A4RW	BRCA	BRCA	F	49	III/IV		IE/F	C3	BRCA.LumA	222	0	222	0	8	7	7	6	0.7072	0	0.482658	0.669105	4	2.77259	16	1	Negative		MSS	Negative	Negative	Negative	Negative		WHITE	NOT HISPANIC OR LATINO	Infiltrating Lobular Carcinoma	2022-03-20
TCGA-A2-A4RX	BRCA	BRCA	F	67	I/II		D	C3	BRCA.Basal	742	0	742	0	8	7	7	6	0.6782	0	0.934009	2.92858	23	3.02803	21	0.994583	Negative		MSS	Negative	Negative	Negative	Negative		BLACK OR AFRICAN AMERICAN	NOT HISPANIC OR LATINO	Metaplastic Carcinoma	1975-03-01
TCGA-A2-A4RY	BRCA	BRCA	F	46	III/IV		F	C3	BRCA.Normal	648	0	648	0	9	7	8	7	0.7913	0	0.893513	0.619336	2	3.01495	21	0.990286	Negative		MSS	Negative	Negative	Negative	Negative		WHITE	NOT HISPANIC OR LATINO	Infiltrating Lobular Carcinoma	2022-03-20
TCGA-A2-A4S0	BRCA	BRCA	F	77	I/II		D	C3	BRCA.LumA	706	0	706	0	9	7	8	6	0.883	0					0		Negative		MSS	Negative	Negative	Negative	Negative		WHITE	NOT HISPANIC OR LATINO	Mucinous Carcinoma	1980-03-01
TCGA-A2-A4S1	BRCA	BRCA	F	66	I/II		F	C6	BRCA.Basal	820	0	820	0	9	8	8	7	0.4622	1.48622				0.693147	2	1	Negative		MSS						WHITE	NOT HISPANIC OR LATINO	Metaplastic Carcinoma	1975-03-01
TCGA-A2-A4S2	BRCA	BRCA	F	62	III/IV		IE	C2	BRCA.LumA	643	0	643	0	8	8	8	8	0.7401	0.560503	0.622371	1.29418	8	3.24638	28	0.974245	Negative		MSS	Negative	Negative	Negative	Negative		WHITE	NOT HISPANIC OR LATINO	Infiltrating Lobular Carcinoma	2022-03-24
TCGA-A2-A4S3	BRCA	BRCA	F	59	I/II		IE	C2	BRCA.LumB	666	0	666	0	8	8	8	7	0.6935	1.17854	0.888616	3.07971	32	2.98777	21	0.98136	Negative		MSS	Negative	Negative	Negative	Negative		BLACK OR AFRICAN AMERICAN	NOT HISPANIC OR LATINO	Infiltrating Ductal Carcinoma	2000-03-01
TCGA-A7-A0CD	BRCA	BRCA	F	66	I/II		D	C4	BRCA.LumA	1165	0	1165	0	8	7	8	6	0.8525	0.550623	0.913607	2.53306	16	1.38629	4	1	Negative		MSS	Negative	Negative	Negative	Negative		WHITE	NOT HISPANIC OR LATINO	Infiltrating Ductal Carcinoma	2000-03-01
TCGA-A7-A0CE	BRCA	BRCA	F	57	I/II		D	C2	BRCA.Normal	1074	0	1074	0	9	7	8	7	0.8551	2.53288	0.867898	2.50855	18	2.42602	12	0.9763	Negative		MSS						WHITE	NOT HISPANIC OR LATINO	Infiltrating Ductal Carcinoma	2000-03-01
TCGA-A7-A0CG	BRCA	BRCA	F	78	I/II		IE/F	C3	BRCA.LumA	1043	0	1043	0	9	8	8	7	0.5327	1.00553	0.77275	1.69791	9	4.55738	106	0.977258	Close		MSS	Negative	Negative	Negative	Negative		WHITE	NOT HISPANIC OR LATINO	Mixed Histology (please specify)	2022-03-22
TCGA-A7-A0CH	BRCA	BRCA	F	79	I/II		D	C1	BRCA.Normal	1079	0	1079	0	8	6	7	5	0.7978	0.810116	0.836392	2.97367	35	2.01981	8	0.971326	Negative								WHITE	NOT HISPANIC OR LATINO	Infiltrating Ductal Carcinoma	2000-03-01
TCGA-A7-A0CJ	BRCA	BRCA	F	57	I/II		D	C2	BRCA.LumB	931	0	931	0	7	6	7	5	0.8785	1.5151				2.78779	17	0.983967	Positive		MSS	Negative	Negative	Negative	Negative		WHITE	NOT HISPANIC OR LATINO	Infiltrating Ductal Carcinoma	2000-03-01
TCGA-A7-A0D9	BRCA	BRCA	F	37	I/II		D	C1	BRCA.Normal	1139	0	1139	0	7	5	6	4	0.8921	0.565406				1.60944	5	1	Negative		MSS						WHITE	NOT HISPANIC OR LATINO	Infiltrating Ductal Carcinoma	2000-03-01
TCGA-A7-A0DA	BRCA	BRCA	F	62	I/II		F	C1	BRCA.Basal	1085	0	1085	0	9	7	8	7	0.7466	3.52175				1.0114	3	0.92062	Negative		MSS	Negative	Negative	Negative	Negative		WHITE	NOT HISPANIC OR LATINO	Infiltrating Ductal Carcinoma	2000-03-01
TCGA-A7-A13F	BRCA	BRCA	F	44	III/IV		D	C4	BRCA.Normal	765	0	765	0	7	5	6	4	0.7915	0.923851				1.09861	3	1	Negative		MSS						WHITE	NOT HISPANIC OR LATINO	Infiltrating Ductal Carcinoma	2000-03-01
TCGA-A7-A13H	BRCA	BRCA	F	61	I/II		IE/F	C3	BRCA.LumA	899	0	795	1	7	7	7	7	0.671	0	0.82191	3.03193	40	3.13468	32	0.904479	Negative		MSS	Negative	Negative	Negative	Negative		WHITE	NOT HISPANIC OR LATINO	Infiltrating Lobular Carcinoma	2022-03-20
TCGA-A7-A26G	BRCA	BRCA	F	50	I/II		IE/F	C1	BRCA.Basal	722	0	722	0	7	6	7	6	0.5182	1.24246	0.78412	3.72739	116	4.29063	77	0.987758	Negative		MSS	Negative	Negative	Negative	Negative		BLACK OR AFRICAN AMERICAN	NOT HISPANIC OR LATINO	Other specify	1975-03-01
TCGA-A7-A26H	BRCA	BRCA	F	72	I/II		IE/F	C1	BRCA.LumA	724	0	291	1	7	6	7	6	0.7811	3.04244	0.782788	2.76039	34	3.48567	37	0.965314	Negative		MSS	Negative	Negative	Negative	Negative		WHITE	NOT HISPANIC OR LATINO	Infiltrating Ductal Carcinoma	2000-03-01
TCGA-A7-A2KD	BRCA	BRCA	F	53	III/IV		IE	C2	BRCA.LumB	679	0	679	0	7	6	7	6	0.6932	0.573836	0.836656	2.65894	24	4.07224	60	0.994601	Negative		MSS	Negative	Negative	Negative	Negative		BLACK OR AFRICAN AMERICAN	NOT HISPANIC OR LATINO	Infiltrating Ductal Carcinoma	2000-03-01
TCGA-A7-A3IY	BRCA	BRCA	F	71	I/II		F	C4	BRCA.LumA	345	0	345	0	8	6	7	6	0.614	0				1.60944	5	1	Negative		MSS	Negative	Negative	Negative	Negative		WHITE	NOT HISPANIC OR LATINO	Mucinous Carcinoma	1980-03-01
TCGA-A7-A3IZ	BRCA	BRCA	F	62	I/II		D	C3	BRCA.LumA	322	0	322	0	7	5	6	5	0.9059	0				0.693147	2	1	Negative		MSS	Negative	Negative	Negative	Negative		WHITE	NOT HISPANIC OR LATINO	Infiltrating Lobular Carcinoma	2022-03-20
TCGA-A7-A3J0	BRCA	BRCA	F	62	I/II		IE	C3	BRCA.LumA	313	0	313	0	8	7	8	7	0.8681	0		0	1	2.76163	17	0.974733	Negative		MSS	Negative	Negative	Negative	Negative		WHITE	NOT HISPANIC OR LATINO	Mucinous Carcinoma	1980-03-01
TCGA-A7-A3J1	BRCA	BRCA	F	63	I/II		IE/F	C2	BRCA.LumA	343	0	343	0	8	8	8	8	0.6485	0	0.591471	1.51709	13	4.49301	97	0.982142	Negative		MSS	Negative	Negative	Negative	Negative		WHITE	NOT HISPANIC OR LATINO	Infiltrating Lobular Carcinoma	2022-03-20
TCGA-A7-A3RF	BRCA	BRCA	F	79	I/II		D	C4	BRCA.LumA	408	0	174	1	8	6	7	5	0.8802	0.402229		0	1	0.693147	2	1	Negative		MSS	Negative	Negative	Negative	Negative		WHITE	NOT HISPANIC OR LATINO	Mucinous Carcinoma	1980-03-01
TCGA-A7-A425	BRCA	BRCA	F	70	III/IV		F	C3	BRCA.LumA	447	0	419	1	7	6	7	5	0.8133	0.54024				2.01981	8	0.971326	Negative		MSS	Negative	Negative	Negative	Negative		WHITE	NOT HISPANIC OR LATINO	Infiltrating Lobular Carcinoma	2022-03-20
TCGA-A7-A426	BRCA	BRCA	F	50	III/IV		IE/F	C3	BRCA.LumA	364	0	364	0	9	7	8	7	0.7037	0	0.689936	1.11041	5	2.65425	17	0.936834	Negative		MSS	Negative	Negative	Negative	Negative		WHITE	NOT HISPANIC OR LATINO	Infiltrating Lobular Carcinoma	2022-03-20
TCGA-A7-A4SA	BRCA	BRCA	F	40	I/II		IE	C2	BRCA.LumA	454	0	454	0	9	8	9	8	0.7065	0		0	1	3.61019	40	0.97867	Negative		MSS	Negative	Negative	Negative	Negative		WHITE	NOT HISPANIC OR LATINO	Infiltrating Lobular Carcinoma	2022-03-20
TCGA-A7-A4SB	BRCA	BRCA	F	56	III/IV		D	C3	BRCA.LumA	418	0	418	0	8	6	7	6	0.846	0				0.693147	2	1	Negative		MSS	Negative	Negative	Negative	Negative		WHITE	NOT HISPANIC OR LATINO	Infiltrating Lobular Carcinoma	2022-03-20
TCGA-A7-A4SC	BRCA	BRCA	F	62	I/II		IE/F	C3	BRCA.LumA	446	0	446	0	8	7	7	6	0.7975	0.553679				2.35167	11	0.980724	Negative		MSS	Negative	Negative	Negative	Negative		WHITE	NOT HISPANIC OR LATINO	Infiltrating Lobular Carcinoma	2022-03-20
TCGA-A7-A4SD	BRCA	BRCA	F	52	I/II		IE	C2	BRCA.Basal	441	0	441	0	8	8	8	8	0.4889	0.815901	0.719543	3.70802	173	3.48583	34	0.988507	Negative		MSS	Negative	Negative	Negative	Negative		BLACK OR AFRICAN AMERICAN	NOT HISPANIC OR LATINO	Infiltrating Ductal Carcinoma	2000-03-01
TCGA-A7-A4SE	BRCA	BRCA	F	54	I/II		D	C2	BRCA.Basal	644	0	644	0	8	7	8	6	0.7913	1.77707		0	1	1.74787	6	0.975504	Negative		MSS	Negative	Negative	Negative	Negative		BLACK OR AFRICAN AMERICAN	NOT HISPANIC OR LATINO	Infiltrating Ductal Carcinoma	2000-03-01
TCGA-A7-A4SF	BRCA	BRCA	F	54	I/II		D	C1	BRCA.Her2	545	0	545	0	8	7	7	6	0.7498	0	0.817361	0.897962	3	2.27187	10	0.98666	Positive		MSS	Negative	Negative	Negative	Negative		BLACK OR AFRICAN AMERICAN	NOT HISPANIC OR LATINO	Infiltrating Ductal Carcinoma	2000-03-01
TCGA-A7-A56D	BRCA	BRCA	F	84	I/II		IE	C2	BRCA.LumA	448	0	448	0	8	7	8	7	0.587	2.45501	0.848724	1.52071	6	0	1		Negative		MSS	Negative	Negative	Negative	Negative		BLACK OR AFRICAN AMERICAN	NOT HISPANIC OR LATINO	Infiltrating Ductal Carcinoma	2000-03-01
TCGA-A7-A5ZV	BRCA	BRCA	F	62	I/II		D	C4	BRCA.Basal	368	0	368	0	7	6	7	5	0.8146	3.63994				0	1		Negative			Negative	Negative	Negative	Negative		BLACK OR AFRICAN AMERICAN	NOT HISPANIC OR LATINO	Infiltrating Carcinoma NOS	2022-03-10
TCGA-A7-A5ZW	BRCA	BRCA	F	47	I/II		IE/F	C1	BRCA.LumA	326	0	326	0	9	7	8	7	0.7466	0.560127				1.67699	6	0.935945	Negative		MSS	Negative	Negative	Negative	Negative		BLACK OR AFRICAN AMERICAN	NOT HISPANIC OR LATINO	Infiltrating Ductal Carcinoma	2000-03-01
TCGA-A7-A5ZX	BRCA	BRCA	F	48	III/IV		F	C3	BRCA.LumA	336	0	336	0	8	6	7	6	0.836	0.582023		0	1	0.562335	2	0.811278			MSS	Negative	Negative	Negative	Negative		WHITE	NOT HISPANIC OR LATINO	Infiltrating Lobular Carcinoma	2022-03-20
TCGA-A7-A6VV	BRCA	BRCA	F	51	I/II		F	C1	BRCA.Basal	313	0	313	0	7	6	7	6	0.6841	0.933106	0.882373	3.18618	37	2.89037	18	1	Negative		MSS	Negative	Negative	Negative	Negative		BLACK OR AFRICAN AMERICAN	NOT HISPANIC OR LATINO	Infiltrating Ductal Carcinoma	2000-03-01
TCGA-A7-A6VW	BRCA	BRCA	F	48	I/II		F	C2	BRCA.Basal	285	0	285	0	8	7	8	6	0.8178	1.23388	1	0.693147	2	0	1		Close		MSS	Negative	Negative	Negative	Negative		BLACK OR AFRICAN AMERICAN	NOT HISPANIC OR LATINO	Infiltrating Ductal Carcinoma	2000-03-01
TCGA-A7-A6VX	BRCA	BRCA	F	68	I/II		F	C2	BRCA.LumB	317	0	317	0	8	6	7	6	0.7913	2.36636				1.38629	4	1	Negative		MSS	Negative	Negative	Negative	Negative		BLACK OR AFRICAN AMERICAN	NOT HISPANIC OR LATINO	Infiltrating Ductal Carcinoma	2000-03-01
TCGA-A7-A6VY	BRCA	BRCA	F	48	I/II		IE	C2	BRCA.Basal	266	0	266	0	8	8	8	8	0.5982	1.88556	0.764058	3.58446	109	3.07522	22	0.994881	Negative		MSS	Negative	Negative	Negative	Negative		BLACK OR AFRICAN AMERICAN	NOT HISPANIC OR LATINO	Infiltrating Ductal Carcinoma	2000-03-01
TCGA-A8-A06N	BRCA	BRCA	F	66	III/IV		D	C4	BRCA.LumB	0	0	0	0	7	6	6	5	0.9499	0.920717				1.09861	3	1	Negative			Negative	Negative	Negative	Negative				Infiltrating Ductal Carcinoma	2000-03-01
TCGA-A8-A06O	BRCA	BRCA	F	60	I/II		D	C2	BRCA.LumB	396	0	396	0	8	7	8	6	0.7379	1.94353	0.664554	2.38144	36	3.19892	26	0.981836	Negative		MSS	Negative	Negative	Negative	Negative				Infiltrating Ductal Carcinoma	2000-03-01
TCGA-A8-A06P	BRCA	BRCA	F	63	III/IV		F	C1	BRCA.LumA	396	0	396	0	7	6	6	5	0.6135	0.922555	0.912065	3.67138	56	2.68595	15	0.991837	Negative		MSS	Negative	Negative	Negative	Negative				Infiltrating Ductal Carcinoma	2000-03-01
TCGA-A8-A06Q	BRCA	BRCA	F	63	III/IV		D	C4	BRCA.LumB	31	0	31	0	7	5	6	5	0.912	5.79463				1.03972	3	0.946395	Negative		MSS	Negative	Negative	Negative	Negative				Infiltrating Ductal Carcinoma	2000-03-01
TCGA-A8-A06R	BRCA	BRCA	F	69	I/II		D	C2	BRCA.LumB	547	0	547	0	8	7	7	6	0.6126	1.59943	0.576666	1.9006	27	1.49047	5	0.926082	Negative		MSS	Negative	Negative	Negative	Negative				Infiltrating Ductal Carcinoma	2000-03-01
TCGA-A8-A06T	BRCA	BRCA	F	75	III/IV		IE	C2	BRCA.LumA	1614	0	1614	0	9	8	8	7	0.7562	0.72983	0.67613	1.91562	17	3.17076	31	0.923347	Negative		MSS	Negative	Negative	Negative	Negative				Infiltrating Ductal Carcinoma	2000-03-01
TCGA-A8-A06U	BRCA	BRCA	F	80	I/II		IE	C2	BRCA.LumA	883	1	883	0	9	8	9	8	0.7982	1.75502	0.894992	3.55338	53	3.18805	27	0.967295	Negative		MSS	Negative	Negative	Negative	Negative				Infiltrating Ductal Carcinoma	2000-03-01
TCGA-A8-A06X	BRCA	BRCA	F	77	I/II		IE	C2	BRCA.LumB	943	1	943	0	8	8	8	7	0.7535	5.25242	0.922137	2.02614	9	2.67235	16	0.963847	Negative		MSS	Negative	Negative	Negative	Negative				Infiltrating Ductal Carcinoma	2000-03-01
TCGA-A8-A06Y	BRCA	BRCA	F	66	I/II		D	C4	BRCA.LumA	791	0	791	1	8	6	8	6	0.8864	0.767483					0		Negative		MSS	Negative	Negative	Negative	Negative				Infiltrating Ductal Carcinoma	2000-03-01
TCGA-A8-A06Z	BRCA	BRCA	F	84	I/II		D	C4	BRCA.LumB	31	0	31	0	7	5	6	4	0.8996	1.91011					0				MSS	Negative	Negative	Negative	Negative				Infiltrating Ductal Carcinoma	2000-03-01
TCGA-A8-A075	BRCA	BRCA	F	42	I/II		IE	C1	BRCA.LumB	518	0	518	0	7	7	7	6	0.6706	1.87906	0.54533	2.95113	224	3.27371	29	0.972208	Negative		MSS	Negative	Negative	Negative	Negative				Infiltrating Ductal Carcinoma	2000-03-01
TCGA-A8-A076	BRCA	BRCA	F	66	I/II		D	C2	BRCA.LumB	1642	0	1642	0	7	6	7	6	0.7129	1.97868	0.735672	2.39689	26	3.03267	22	0.981117	Negative		MSS	Negative	Negative	Negative	Negative				Infiltrating Ductal Carcinoma	2000-03-01
TCGA-A8-A079	BRCA	BRCA	F	69	III/IV		D	C1	BRCA.LumB	274	0	274	0	7	6	7	5	0.8402	1.70258	0.841915	3.34265	53	1.56071	5	0.969724	Negative		MSS	Negative	Negative	Negative	Negative				Infiltrating Ductal Carcinoma	2000-03-01
TCGA-A8-A07B	BRCA	BRCA	F	69	I/II		D	C1	BRCA.LumA	1308	0	1308	0	7	6	7	5	0.7587	1.84955				0	1		Negative		MSS	Negative	Negative	Negative	Negative				Infiltrating Ductal Carcinoma	2000-03-01
TCGA-A8-A07C	BRCA	BRCA	F	57	I/II		IE	C2	BRCA.Basal	1034	0	1034	0	7	6	7	6	0.7396	3.43674	0.768009	3.16968	62	3.67976	40	0.997528	Negative			Negative	Negative	Negative	Negative				Infiltrating Ductal Carcinoma	2000-03-01
TCGA-A8-A07E	BRCA	BRCA	F	81			D	C1	BRCA.LumA	608	0	608	0	8	6	7	6	0.656	1.40164				3.80928	47	0.989385	Negative			Negative	Negative	Negative	Negative				Infiltrating Ductal Carcinoma	2000-03-01
TCGA-A8-A07F	BRCA	BRCA	F	65	I/II		IE/F	C3	BRCA.LumA	577	0	577	0	8	7	7	6	0.7302	0.749671	0.903903	1.75891	7	3.29245	28	0.988069	Negative		MSS	Negative	Negative	Negative	Negative				Infiltrating Ductal Carcinoma	2000-03-01
TCGA-A8-A07G	BRCA	BRCA	F	65	I/II		IE/F	C1	BRCA.LumA	577	0	577	0	8	7	8	6	0.6288	1.38774	0.99328	0.688489	2	3.01197	30	0.885561	Negative		MSS	Negative	Negative	Negative	Negative				Infiltrating Ductal Carcinoma	2000-03-01
TCGA-A8-A07I	BRCA	BRCA	F	69	III/IV		F	C2	BRCA.Her2	426	0	426	0	8	7	8	7	0.836	1.11604	0.828312	3.17131	46	2.09513	10	0.909902	Negative		MSS	Negative	Negative	Negative	Negative				Infiltrating Ductal Carcinoma	2000-03-01
TCGA-A8-A07J	BRCA	BRCA	F	35	I/II		F	C6	BRCA.LumA	365	0	365	0	7	6	7	5	0.6573	0.879076	0.953151	0.660674	2	2.75219	17	0.971403	Negative		MSS	Negative	Negative	Negative	Negative				Infiltrating Ductal Carcinoma	2000-03-01
TCGA-A8-A07L	BRCA	BRCA	F	58	III/IV		D	C1	BRCA.LumB	975	0	975	0	7	6	7	5	0.8472	2.26688				1.38629	4	1	Negative		MSS	Negative	Negative	Negative	Negative				Infiltrating Ductal Carcinoma	2000-03-01
TCGA-A8-A07O	BRCA	BRCA	F	51	I/II		D	C1	BRCA.Basal	304	0	304	0	7	6	6	5	0.7915	1.04026	0.715125	0.785645	3	2.73011	17	0.96361	Negative		MSS	Negative	Negative	Negative	Negative				Infiltrating Ductal Carcinoma	2000-03-01
TCGA-A8-A07P	BRCA	BRCA	F	68	I/II		D	C1	BRCA.LumA	334	0	334	0	7	6	7	5	0.733	1.25244				2.5993	14	0.984936	Negative		MSS	Negative	Negative	Negative	Negative				Infiltrating Ductal Carcinoma	2000-03-01
TCGA-A8-A07R	BRCA	BRCA	F	80	III/IV		D	C2	BRCA.Basal	273	0	273	0	8	7	7	6	0.893		0.894739	3.60164	56	1.03972	3	0.946395	Positive		MSS	Negative	Negative	Negative	Negative				Infiltrating Ductal Carcinoma	2000-03-01
TCGA-A8-A07S	BRCA	BRCA	F	73	I/II		F	C4	BRCA.LumB	243	0	243	0	8	6	7	5	0.8806					1.27703	4	0.921185	Positive			Negative	Negative	Negative	Negative				Mixed Histology (please specify)	2022-03-22
TCGA-A8-A07U	BRCA	BRCA	F	66	III/IV		IE	C2	BRCA.Basal	760	0	760	0	8	9	8	9	0.4026	1.4838	0.798039	3.87832	129	4.734	118	0.99231	Negative		MSS	Negative	Negative	Negative	Negative				Infiltrating Ductal Carcinoma	2000-03-01
TCGA-A8-A07W	BRCA	BRCA	F	76	III/IV		D	C1	BRCA.LumB	304	0	304	0	7	6	6	5	0.7274	3.29877	0.888345	2.40568	15	2.94162	20	0.981936	Positive		MSS	Negative	Negative	Negative	Negative				Infiltrating Ductal Carcinoma	2000-03-01
TCGA-A8-A07Z	BRCA	BRCA	F	85	I/II		D	C2	BRCA.LumA	1371	0	1371	0	9	8	9	7	0.8806	0.449862		0	1	1.60944	5	1	Negative		MSS	Negative	Negative	Negative	Negative				Infiltrating Ductal Carcinoma	2000-03-01
TCGA-A8-A081	BRCA	BRCA	F	80	I/II		IE	C2	BRCA.LumB	0	0	0	0	7	7	7	7	0.7511	2.6925	0.831231	3.7122	87	4.07301	77	0.937659	Negative		MSS	Negative	Negative	Negative	Negative				Infiltrating Ductal Carcinoma	2000-03-01
TCGA-A8-A082	BRCA	BRCA	F	58	I/II		D	C4	BRCA.LumB	549	0	549	0	8	6	7	5	0.7587	0.476118					0		Negative		MSS	Negative	Negative	Negative	Negative				Infiltrating Ductal Carcinoma	2000-03-01
TCGA-A8-A083	BRCA	BRCA	F	67	I/II		D	C4	BRCA.LumA	0	0	0	0	8	7	8	6	0.893	0.931396				1.09861	3	1	Negative		MSS	Negative	Negative	Negative	Negative				Infiltrating Ductal Carcinoma	2000-03-01
TCGA-A8-A084	BRCA	BRCA	F	81	I/II		D							8	7	8	6	0.8224								Positive			Negative	Negative	Negative	Negative				Infiltrating Ductal Carcinoma	2000-03-01
TCGA-A8-A085	BRCA	BRCA	M	44	I/II		D	C4	BRCA.LumB	1124	0	1124	0	7	5	6	4	0.8605	1.82542					0		Negative		MSS	Negative	Negative	Negative	Negative				Infiltrating Ductal Carcinoma	2000-03-01
TCGA-A8-A086	BRCA	BRCA	F	59	I/II		D	C1	BRCA.LumA	396	0	396	0	7	6	6	5	0.724	0.482325		0	1	2.13833	9	0.973197	Negative			Negative	Negative	Negative	Negative				Infiltrating Ductal Carcinoma	2000-03-01
TCGA-A8-A08A	BRCA	BRCA	F	89	I/II		F	C3	BRCA.LumA	30	0	30	0	8	7	8	6	0.6746	0.615202	0.550162	0.885451	5	2.52321	13	0.983727	Negative			Negative	Negative	Negative	Negative				Infiltrating Ductal Carcinoma	2000-03-01
TCGA-A8-A08B	BRCA	BRCA	F	52	I/II		IE	C2	BRCA.Her2	1156	0	1156	0	9	8	9	8	0.7913	1.19216	0.999994	0.693143	2	1.34381	4	0.969354	Negative		MSS	Negative	Negative	Negative	Negative				Infiltrating Ductal Carcinoma	2000-03-01
TCGA-A8-A08C	BRCA	BRCA	F	65	I/II		D	C3	BRCA.LumA	881	0	881	0	8	6	8	6	0.8423	0				2.58231	14	0.978496	Negative		MSS	Negative	Negative	Negative	Negative				Infiltrating Ductal Carcinoma	2000-03-01
TCGA-A8-A08F	BRCA	BRCA	F	59	III/IV		IE							7	6	6	6	0.7413								Negative		MSS	Negative	Negative	Negative	Negative				Infiltrating Ductal Carcinoma	2000-03-01
TCGA-A8-A08G	BRCA	BRCA	F	41	I/II		IE	C2	BRCA.LumB	607	0	607	0	8	6	7	6	0.7383	1.31639				3.11916	24	0.981469	Negative		MSS	Negative	Negative	Negative	Negative				Infiltrating Ductal Carcinoma	2000-03-01
TCGA-A8-A08H	BRCA	BRCA	F	66	I/II		F	C6	BRCA.Normal	0	0	0	0	7	6	7	6	0.3776	3.08013	0.966107	0.669654	2	3.47844	38	0.956249	Negative		MSS	Negative	Negative	Negative	Negative				Infiltrating Ductal Carcinoma	2000-03-01
TCGA-A8-A08I	BRCA	BRCA	F	53	I/II		IE	C2	BRCA.LumB	365	0	365	0	8	9	8	9	0.7019	0.982204	0.821576	4.28446	184	4.68784	141	0.947275	Negative			Negative	Negative	Negative	Negative				Infiltrating Ductal Carcinoma	2000-03-01
TCGA-A8-A08J	BRCA	BRCA	F	52	III/IV		D	C2	BRCA.Her2	1127	1	1127	1	8	7	7	6	0.7508	0.911077	0.855934	3.51864	61	2.36938	11	0.988109	Positive		MSS	Negative	Negative	Negative	Negative				Infiltrating Ductal Carcinoma	1941-03-01
TCGA-A8-A08L	BRCA	BRCA	F	89	III/IV		IE	C1	BRCA.Her2	304	1	304	0	7	6	7	6	0.7132	5.81996	0.838107	2.32373	16	3.99269	57	0.987543	Negative		MSS	Negative	Negative	Negative	Negative				Infiltrating Ductal Carcinoma	2000-03-01
TCGA-A8-A08O	BRCA	BRCA	F	45	III/IV		D	C1	BRCA.LumA	943	0	762	1	7	6	7	5	0.8251	0.635604				1.38629	4	1	Positive		MSS	Negative	Negative	Negative	Negative				Infiltrating Ductal Carcinoma	2000-03-01
TCGA-A8-A08P	BRCA	BRCA	F	70	III/IV		IE	C2	BRCA.LumB	943	0	943	0	7	7	7	7	0.6126	1.73641	0.801045	1.11048	4	3.19493	31	0.930386	Negative		MSS	Negative	Negative	Negative	Negative				Infiltrating Ductal Carcinoma	2000-03-01
TCGA-A8-A08R	BRCA	BRCA	F	52	I/II		IE	C2	BRCA.Basal	30	0	30	0	7	7	7	7	0.6015	5.56129	0.80414	4.07103	158	3.85813	50	0.986224	Negative		MSS	Negative	Negative	Negative	Negative				Infiltrating Ductal Carcinoma	2000-03-01
TCGA-A8-A08S	BRCA	BRCA	F	71	I/II		D							9	8	9	7	0.8646								Negative		MSS	Negative	Negative	Negative	Negative				Infiltrating Ductal Carcinoma	2000-03-01
TCGA-A8-A08T	BRCA	BRCA	F	64	III/IV		IE/F	C1	BRCA.LumA	3409	1	2557	1	7	5	6	5	0.7913	1.11073	0.876193	3.11517	35	2.39591	12	0.964184	Positive		MSS	Negative	Negative	Negative	Negative				Infiltrating Ductal Carcinoma	2000-03-01
TCGA-A8-A08X	BRCA	BRCA	F	43	III/IV		IE	C1	BRCA.Her2	1308	0	366	1	8	7	7	7	0.5296	0.823187	0.862873	3.20434	41	2.78104	18	0.962173	Negative		MSS	Negative	Negative	Negative	Negative				Infiltrating Ductal Carcinoma	2000-03-01
TCGA-A8-A08Z	BRCA	BRCA	F	76	III/IV		F	C6	BRCA.LumA	1217	0	1217	0	7	6	6	5	0.7508	0.810204		0	1	2.39425	13	0.933448	Negative		MSS	Negative	Negative	Negative	Negative				Infiltrating Ductal Carcinoma	2000-03-01
TCGA-A8-A090	BRCA	BRCA	F	74	I/II		F	C2	BRCA.LumA	0	0	0	0	7	6	7	6	0.7223	0.948638	0.830217	1.48755	6	2.71296	16	0.978494	Negative		MSS	Negative	Negative	Negative	Negative				Infiltrating Ductal Carcinoma	2000-03-01
TCGA-A8-A091	BRCA	BRCA	F	61	I/II		D	C3	BRCA.LumA	1004	0	243	1	7	5	6	4	0.7984	0.492997	0.887917	2.74459	22	2.69801	16	0.973102	Negative		MSS	Negative	Negative	Negative	Negative				Infiltrating Ductal Carcinoma	2000-03-01
TCGA-A8-A092	BRCA	BRCA	F	48	III/IV		D	C2	BRCA.LumB	942	0	942	0	7	6	7	5	0.7971	2.07829				2.96502	20	0.989747	Negative		MSS	Negative	Negative	Negative	Negative				Infiltrating Ductal Carcinoma	2000-03-01
TCGA-A8-A093	BRCA	BRCA	F	61	I/II		D	C1	BRCA.LumA	546	0	546	0	8	6	7	5	0.7953	2.56091		0	1		0		Negative		MSS	Negative	Negative	Negative	Negative				Infiltrating Ductal Carcinoma	2000-03-01
TCGA-A8-A094	BRCA	BRCA	F	75	I/II		IE	C2	BRCA.Her2	0	0	0	0	6	6	6	6	0.5718	5.06468	0.923853	3.4308	41	3.10725	26	0.953701	Negative		MSS	Negative	Negative	Negative	Negative				Infiltrating Ductal Carcinoma	2000-03-01
TCGA-A8-A095	BRCA	BRCA	F	45	I/II		D	C1	BRCA.LumB	1277	0	1277	0	8	6	7	5	0.7011	3.46205				2.24189	12	0.902204	Negative		MSS	Negative	Negative	Negative	Negative				Infiltrating Ductal Carcinoma	2000-03-01
TCGA-A8-A096	BRCA	BRCA	F	73	I/II		IE/F	C6	BRCA.LumB	0	0	0	0	8	8	8	7	0.6573	0.784664	0.763395	2.20649	18	3.91148	59	0.959275	Negative		MSS	Negative	Negative	Negative	Negative				Infiltrating Ductal Carcinoma	2000-03-01
TCGA-A8-A097	BRCA	BRCA	F	65	I/II		F	C1	BRCA.LumA	365	0	365	0	8	7	8	6	0.6655	2.39487	0.936209	1.50677	5	2.63906	14	1	Negative		MSS	Negative	Negative	Negative	Negative				Infiltrating Ductal Carcinoma	2000-03-01
TCGA-A8-A099	BRCA	BRCA	F	76			IE/F	C3	BRCA.LumA	304	0	304	0	8	6	7	6	0.7718	0.84835				2.25273	10	0.978347			MSS	Negative	Negative	Negative	Negative				Infiltrating Ductal Carcinoma	2000-03-01
TCGA-A8-A09A	BRCA	BRCA	F	40			IE/F	C3	BRCA.LumA	304	0	304	0	7	6	7	6	0.6764	5.57993				3.36521	32	0.970995	Positive		MSS	Negative	Negative	Negative	Negative				Infiltrating Ductal Carcinoma	2000-03-01
TCGA-A8-A09B	BRCA	BRCA	F	58	III/IV		D	C1	BRCA.LumA	365	0	365	0	7	6	7	5	0.7784	1.13541				2.27187	10	0.98666	Negative		MSS	Negative	Negative	Negative	Negative				Infiltrating Ductal Carcinoma	2000-03-01
TCGA-A8-A09C	BRCA	BRCA	F	69			D	C1	BRCA.LumB	31	0	31	0	7	5	7	5	0.8515	0.69161				1.88916	7	0.970836			MSS	Negative	Negative	Negative	Negative				Infiltrating Ductal Carcinoma	2000-03-01
TCGA-A8-A09D	BRCA	BRCA	F	47	I/II		F	C6	BRCA.LumA	1522	0	1522	0	7	6	7	5	0.7034	1.08604				3.10281	24	0.976324	Negative		MSS	Negative	Negative	Negative	Negative				Infiltrating Ductal Carcinoma	2000-03-01
TCGA-A8-A09E	BRCA	BRCA	F	73	III/IV		D							9	7	8	7	0.8806								Positive		MSS	Negative	Negative	Negative	Negative				Infiltrating Ductal Carcinoma	2000-03-01
TCGA-A8-A09G	BRCA	BRCA	F	79	III/IV		IE	C2	BRCA.Her2	0	0	0	0	9	8	9	8	0.7041	6.39909	0.651583	2.59916	54	3.88305	58	0.956313	Negative		MSS	Negative	Negative	Negative	Negative				Infiltrating Ductal Carcinoma	2000-03-01
TCGA-A8-A09I	BRCA	BRCA	F	84	I/II		IE	C2	BRCA.LumB	1371	0	1371	0	8	7	7	7	0.7318	3.29937	0.847198	3.12521	40	3.24997	31	0.946414	Negative		MSS	Negative	Negative	Negative	Negative				Infiltrating Ductal Carcinoma	2000-03-01
TCGA-A8-A09K	BRCA	BRCA	F	68	I/II		IE							8	7	7	7	0.8836								Negative		MSS	Negative	Negative	Negative	Negative				Infiltrating Ductal Carcinoma	2000-03-01
TCGA-A8-A09M	BRCA	BRCA	F	75	III/IV		IE	C2	BRCA.LumB	1006	0	1006	0	8	8	8	7	0.836	3.51114	0.876927	2.82272	25	2.84487	20	0.949641	Negative		MSS	Negative	Negative	Negative	Negative				Infiltrating Ductal Carcinoma	2000-03-01
TCGA-A8-A09N	BRCA	BRCA	F	57	III/IV		D	C1	BRCA.LumB	31	0	31	0	9	7	8	7	0.7806	1.62105	0.483454	0.778089	5	2.81336	17	0.992991	Negative		MSS	Negative	Negative	Negative	Negative				Infiltrating Ductal Carcinoma	2000-03-01
TCGA-A8-A09Q	BRCA	BRCA	F	83	III/IV		IE	C2	BRCA.LumB	761	0	761	0	7	6	7	6	0.5457	3.62287	0.848507	4.05512	119	4.19166	68	0.993401	Positive		MSS	Negative	Negative	Negative	Negative				Infiltrating Ductal Carcinoma	2000-03-01
TCGA-A8-A09R	BRCA	BRCA	F	82	I/II		IE	C1	BRCA.LumB	273	0	273	0	7	7	7	7	0.656	1.82036	0.750403	1.34454	6	3.13133	24	0.985299	Negative			Negative	Negative	Negative	Negative				Infiltrating Ductal Carcinoma	2000-03-01
TCGA-A8-A09T	BRCA	BRCA	F	68			F	C4	BRCA.LumA	579	0	579	0	7	6	7	5	0.744	0.631162					0		Negative		MSS	Negative	Negative	Negative	Negative				Infiltrating Lobular Carcinoma	2022-03-20
TCGA-A8-A09V	BRCA	BRCA	F	51	I/II		D	C3	BRCA.LumA	457	0	457	0	7	6	7	5	0.787	0.647602	0.676072	0.742741	3	1.09861	3	1	Negative		MSS	Negative	Negative	Negative	Negative				Infiltrating Lobular Carcinoma	2022-03-20
TCGA-A8-A09W	BRCA	BRCA	F	70	III/IV		D	C2	BRCA.LumB	30	0	30	0	8	7	8	6	0.7019	2.14965	0.549498	0.884384	5	2.6225	16	0.945866			MSS	Negative	Negative	Negative	Negative				Infiltrating Lobular Carcinoma	2022-03-20
TCGA-A8-A09X	BRCA	BRCA	F	62	III/IV		IE	C2	BRCA.Her2	426	1	426	0	8	7	7	7	0.474	1.36118	0.87606	3.58689	60	3.78168	53	0.952495			MSS	Negative	Negative	Negative	Negative				Infiltrating Lobular Carcinoma	2022-03-20
TCGA-A8-A09Z	BRCA	BRCA	F	83	I/II		IE	C3	BRCA.LumB	0	0	0	0	10	10	10	9	0.7913	29.9325	0.945183	1.03839	3	3.35247	30	0.985673	Positive		MSI	Negative	Negative	Negative	Negative				Infiltrating Lobular Carcinoma	2022-03-20
TCGA-A8-A0A1	BRCA	BRCA	F	84	I/II		IE	C3	BRCA.LumA	365	0	365	0	7	7	7	7	0.6573	1.25571				3.07703	27	0.933611	Negative		MSS	Negative	Negative	Negative	Negative				Infiltrating Lobular Carcinoma	2022-03-20
TCGA-A8-A0A2	BRCA	BRCA	F	66	I/II		IE/F	C3	BRCA.LumA	579	0	579	0	8	7	7	6	0.769	0.690447	0.731485	3.43165	109	3.68344	41	0.991885	Negative		MSS	Negative	Negative	Negative	Negative				Infiltrating Lobular Carcinoma	2022-03-20
TCGA-A8-A0A4	BRCA	BRCA	F	73	I/II		D	C1	BRCA.LumA	396	0	396	0	8	7	8	6	0.787	0.612395		0	1	2.33837	11	0.975177	Negative		MSS	Negative	Negative	Negative	Negative				Infiltrating Lobular Carcinoma	2022-03-20
TCGA-A8-A0A6	BRCA	BRCA	F	64	III/IV		IE	C3	BRCA.LumA	640	0	640	0	9	8	9	8	0.6691	0.724418	0.915794	4.11067	89	3.78779	48	0.978454	Negative		MSS	Negative	Negative	Negative	Negative				Infiltrating Lobular Carcinoma	2022-03-20
TCGA-A8-A0A7	BRCA	BRCA	F	57	I/II		IE	C2	BRCA.Her2	30	0	30	0	8	8	8	8	0.3716	4.78255	0.812943	4.05694	147	5.35679	264	0.960696	Negative		MSS	Negative	Negative	Negative	Negative				Infiltrating Lobular Carcinoma	2022-03-20
TCGA-A8-A0A9	BRCA	BRCA	F	80	I/II		D	C2	BRCA.LumA	822	0	822	0	7	6	7	6	0.7913	1.50656				2.61563	14	0.991123	Negative		MSS	Negative	Negative	Negative	Negative				Infiltrating Ductal Carcinoma	2000-03-01
TCGA-A8-A0AB	BRCA	BRCA	F	54	I/II		D	C1	BRCA.LumA	518	0	518	0	6	4	5	3	0.9078	0.726116	0.999955	0.693116	2	0	1		Negative		MSS	Negative	Negative	Negative	Negative				Infiltrating Lobular Carcinoma	2022-03-20
TCGA-A8-A0AD	BRCA	BRCA	F	83	I/II		F	C4	BRCA.LumA	1157	0	1157	0	7	5	6	5	0.7413	0.707522				1.47508	5	0.916516	Negative		MSS	Negative	Negative	Negative	Negative				Mixed Histology (please specify)	2022-03-22
TCGA-AC-A23C	BRCA	BRCA	F	62	I/II		IE	C2	BRCA.LumA	585	0	585	0	9	8	8	7	0.6347	3.19225	0.821505	3.63994	84	3.44691	33	0.985814	Negative		MSS	Negative	Negative	Negative	Negative		WHITE		Infiltrating Ductal Carcinoma	2000-03-01
TCGA-AC-A23E	BRCA	BRCA	F	50	I/II		F	C4	BRCA.LumA	698	0	698	0	7	6	6	5	0.5792	0.461467		0	1	1.03972	3	0.946395	Negative		MSS	Negative	Negative	Negative	Negative		WHITE		Infiltrating Ductal Carcinoma	2000-03-01
TCGA-AC-A23G	BRCA	BRCA	F	76	I/II		F	C1	BRCA.LumA	2248	0	2248	0	8	7	7	6	0.5808	0				2.44102	12	0.982337	Negative		MSS	Negative	Negative	Negative	Negative		WHITE		Infiltrating Lobular Carcinoma	2022-03-20
TCGA-AC-A23H	BRCA	BRCA	F	90	I/II		D	C1	BRCA.Normal	174	1	174	1	6	4	5	4	0.8197	113.654	0.904214	1.88026	8	1.60944	5	1	Negative		MSS						WHITE	NOT HISPANIC OR LATINO	Infiltrating Ductal Carcinoma	2000-03-01
TCGA-AC-A2B8	BRCA	BRCA	F	84	I/II		F	C6	BRCA.LumA	677	0	654	1	8	7	7	6	0.6892	2.25098	0.99232	0.687824	2	3.80695	46	0.994333	Negative		MSS	Negative	Negative	Negative	Negative		WHITE	NOT HISPANIC OR LATINO	Infiltrating Lobular Carcinoma	2022-03-20
TCGA-AC-A2BK	BRCA	BRCA	F	78	III/IV		D	C1	BRCA.Basal	2222	0	2222	0	8	6	7	5	0.9767	1.65175	0.861564	2.49024	18	1.56071	5	0.969724	Negative		MSS	Negative	Negative	Negative	Negative		BLACK OR AFRICAN AMERICAN		Infiltrating Ductal Carcinoma	2000-03-01
TCGA-AC-A2BM	BRCA	BRCA	F	41	I/II		D	C2	BRCA.LumB	3022	0	3022	0	8	7	8	7	0.727	0.350239	0.832379	3.00565	37	3.73217	43	0.99228	Negative		MSS	Negative	Negative	Negative	Negative		BLACK OR AFRICAN AMERICAN		Infiltrating Ductal Carcinoma	2000-03-01
TCGA-AC-A2FB	BRCA	BRCA	F	65	I/II		IE/F	C2	BRCA.Normal	1234	0	1234	0	8	8	8	8	0.4436	0.274965	0.996511	0.690729	2	5.26974	230	0.969044	Negative		MSS						WHITE	NOT HISPANIC OR LATINO	Infiltrating Lobular Carcinoma	2022-03-20
TCGA-AC-A2FE	BRCA	BRCA	F	62	III/IV		IE/F	C6	BRCA.LumA	2636	1	766	1	8	8	8	7	0.5379	0		0	1	4.46038	89	0.993704	Negative		MSS	Negative	Negative	Negative	Negative		WHITE	NOT HISPANIC OR LATINO	Infiltrating Lobular Carcinoma	2022-03-20
TCGA-AC-A2FF	BRCA	BRCA	F	40	I/II		IE/F	C3	BRCA.Normal	2759	0	2759	0	8	8	8	7	0.6667	0.250712	0.863345	3.5491	61	4.59823	104	0.990061	Negative		MSS						ASIAN	NOT HISPANIC OR LATINO	Infiltrating Lobular Carcinoma	2022-03-20
TCGA-AC-A2FG	BRCA	BRCA	F	79	I/II		F	C3	BRCA.LumA	1853	0	1853	0	8	6	7	6	0.7895	0.837094	0.929135	1.66479	6	3.25975	28	0.978255	Negative		MSS	Negative	Negative	Negative	Negative		WHITE		Infiltrating Lobular Carcinoma	2022-03-20
TCGA-AC-A2FK	BRCA	BRCA	F	45	III/IV		IE/F	C3	BRCA.Normal	2650	0	2650	0	8	7	8	6	0.8222	0				2.7511	18	0.951816	Negative		MSS	Negative	Negative	Negative	Negative		WHITE	HISPANIC OR LATINO	Infiltrating Lobular Carcinoma	2022-03-20
TCGA-AC-A2FM	BRCA	BRCA	F	87	I/II		D	C1	BRCA.Normal	792	1	780	1	8	6	7	5	0.8989	0	0.612754	1.09791	6	1.56071	5	0.969724	Negative		MSS						WHITE	NOT HISPANIC OR LATINO	Infiltrating Lobular Carcinoma	2022-03-20
TCGA-AC-A2FO	BRCA	BRCA	F	65	I/II		IE/F	C3	BRCA.LumA	2255	0	2255	0	9	8	8	7	0.5956	0.638339	0.751794	2.79184	41	3.74478	44	0.989585	Negative		MSS	Negative	Negative	Negative	Negative		WHITE	NOT HISPANIC OR LATINO	Infiltrating Lobular Carcinoma	2022-03-20
TCGA-AC-A2QI	BRCA	BRCA	F	76	III/IV		IE/F	C3	BRCA.LumA	588	0	588	0	8	7	8	7	0.7098	0	0.958282	1.99269	8	3.00477	21	0.986942	Negative		MSS	Negative	Negative	Negative	Negative		WHITE	NOT HISPANIC OR LATINO	Infiltrating Lobular Carcinoma	2022-03-20
TCGA-AC-A2QJ	BRCA	BRCA	F	48	III/IV		F	C1	BRCA.Basal	446	1	237	1	7	6	7	6	0.4884	0				0.693147	2	1	Negative		MSS	Negative	Negative	Negative	Negative		WHITE	HISPANIC OR LATINO	Metaplastic Carcinoma	1975-03-01
TCGA-AC-A3BB	BRCA	BRCA	F	46	III/IV		IE/F	C3	BRCA.LumA	987	0	987	0	9	8	8	7	0.5299	0	0.927383	3.32329	36	4.16676	69	0.984094	Negative		MSS	Negative	Negative	Negative	Negative		BLACK OR AFRICAN AMERICAN	NOT HISPANIC OR LATINO	Infiltrating Lobular Carcinoma	2022-03-20
TCGA-AC-A3EH	BRCA	BRCA	F	79	III/IV		IE/F	C1	BRCA.LumA	197	1	197	0	7	6	6	5	0.8033	0				2.07944	8	1	Negative		MSS	Negative	Negative	Negative	Negative		WHITE	NOT HISPANIC OR LATINO	Infiltrating Lobular Carcinoma	2022-03-22
TCGA-AC-A3HN	BRCA	BRCA	F	87	I/II		F	C3	BRCA.LumA	496	0	496	0	8	7	8	7	0.6751	0.227503	0.923267	4.01049	77	3.75847	45	0.987341	Negative		MSS	Negative	Negative	Negative	Negative		WHITE	NOT HISPANIC OR LATINO	Infiltrating Lobular Carcinoma	2022-03-20
TCGA-AC-A3QP	BRCA	BRCA	F	79	I/II		F	C1	BRCA.LumA	675	0	675	0	9	7	8	6	0.804	0.444362	0.997643	0.691514	2	1.35221	5	0.840175	Negative		MSS	Negative	Negative	Negative	Negative		WHITE	NOT HISPANIC OR LATINO	Infiltrating Lobular Carcinoma	2022-03-20
TCGA-AC-A3TM	BRCA	BRCA	F	50	III/IV		IE	C1	BRCA.LumA	762	0	762	0	9	7	8	7	0.8322	0				2.84648	18	0.984815	Negative		MSS	Negative	Negative	Negative	Negative		WHITE	NOT HISPANIC OR LATINO	Infiltrating Lobular Carcinoma	2022-03-20
TCGA-AC-A3TN	BRCA	BRCA	F	75	I/II		D	C3	BRCA.LumA	456	0	456	0	8	7	8	6	0.8632	0				1.79176	6	1	Negative		MSS	Negative	Negative	Negative	Negative		WHITE	NOT HISPANIC OR LATINO	Infiltrating Lobular Carcinoma	2022-03-20
TCGA-AC-A3W5	BRCA	BRCA	F	65	I/II		IE/F	C1	BRCA.Her2	504	0	504	0	7	7	7	6	0.6823	2.28539	0.889034	3.40379	46	3.52024	36	0.982343	Close		MSS	Negative	Negative	Negative	Negative		BLACK OR AFRICAN AMERICAN	NOT HISPANIC OR LATINO	Infiltrating Lobular Carcinoma	2022-03-20
TCGA-AC-A3W6	BRCA	BRCA	F	90	III/IV		IE/F	C1	BRCA.LumA	602	0	602	0	9	8	8	7	0.5696	0	0.915493	2.108	10	3.8807	51	0.986996	Negative		MSS	Negative	Negative	Negative	Negative		WHITE	NOT HISPANIC OR LATINO	Infiltrating Lobular Carcinoma	2022-03-20
TCGA-AC-A3W7	BRCA	BRCA	F	66	I/II		F	C3	BRCA.LumA	471	0	471	0	8	7	8	6	0.7726	0		0	1	2.83899	18	0.982223	Negative		MSS	Negative	Negative	Negative	Negative		WHITE	NOT HISPANIC OR LATINO	Infiltrating Lobular Carcinoma	2022-03-20
TCGA-AC-A3YI	BRCA	BRCA	F	74	III/IV		F	C1	BRCA.Normal	707	0	707	0	8	7	7	6	0.607	0.26401	0.946894	1.31267	4	1.90615	7	0.97957	Negative		MSS	Negative	Negative	Negative	Negative		WHITE	NOT HISPANIC OR LATINO	Infiltrating Lobular Carcinoma	2022-03-20
TCGA-AC-A3YJ	BRCA	BRCA	F	66	I/II		IE/F	C3	BRCA.LumA	754	0	754	0	8	6	8	6	0.7918	0.331016		0	1	1.8867	7	0.96957	Negative		MSS	Negative	Negative	Negative	Negative		WHITE	NOT HISPANIC OR LATINO	Other specify	1950-03-01
TCGA-AC-A4ZE	BRCA	BRCA	F	63	I/II		F	C3	BRCA.LumA	890	0	890	0	7	6	7	5	0.8169	0.953818				2.83321	17	1	Negative		MSS						WHITE	NOT HISPANIC OR LATINO	Infiltrating Lobular Carcinoma	2022-03-20
TCGA-AC-A5EH	BRCA	BRCA	F	76	I/II		F	C1	BRCA.Her2	511	0	511	0	7	6	7	6	0.7604	2.74168				2.45831	12	0.989297	Negative		MSS	Negative	Negative	Negative	Negative		BLACK OR AFRICAN AMERICAN	NOT HISPANIC OR LATINO	Infiltrating Ductal Carcinoma	2000-03-01
TCGA-AC-A5XS	BRCA	BRCA	F	74	I/II		IE	C2	BRCA.LumA	588	0	588	0	9	8	9	8	0.656	8.56548	0.431433	1.13858	14	3.05984	24	0.962802	Negative		MSS	Negative	Negative	Negative	Negative		WHITE	NOT HISPANIC OR LATINO	Infiltrating Lobular Carcinoma	2022-03-20
TCGA-AC-A5XU	BRCA	BRCA	F	74	I/II		D	C1	BRCA.LumA	455	0	455	0	8	7	8	6	0.7798	1.12676	0.863349	4.03428	107	1.38629	4	1	Negative		MSS	Negative	Negative	Negative	Negative		BLACK OR AFRICAN AMERICAN	NOT HISPANIC OR LATINO	Infiltrating Ductal Carcinoma	2000-03-01
TCGA-AC-A62V	BRCA	BRCA	M	58	III/IV		D	C1	BRCA.LumB	348	1	348	1	7	6	7	5	0.7923	1.38687				1.09861	3	1	Negative		MSS	Negative	Negative	Negative	Negative		BLACK OR AFRICAN AMERICAN	NOT HISPANIC OR LATINO	Infiltrating Ductal Carcinoma	2000-03-01
TCGA-AC-A62X	BRCA	BRCA	F	72	I/II		D	C2	BRCA.Basal	417	0	417	0	9	8	8	8	0.9269	1.13399					0		Negative		MSS	Negative	Negative	Negative	Negative		BLACK OR AFRICAN AMERICAN	NOT HISPANIC OR LATINO	Infiltrating Ductal Carcinoma	2000-03-01
TCGA-AC-A62Y	BRCA	BRCA	F	79	I/II		F	C4	BRCA.LumA	530	0	530	0	8	7	8	6	0.7913	1.23227				1.74787	6	0.975504	Positive		MSS	Negative	Negative	Negative	Negative		WHITE	NOT HISPANIC OR LATINO	Infiltrating Lobular Carcinoma	2022-03-20
TCGA-AC-A6IV	BRCA	BRCA	F	47	I/II		F	C6	BRCA.LumA	568	0	568	0	8	7	7	6	0.6198	0.319142	0.881529	1.41877	5	3.82964	48	0.989263	Negative		MSS	Negative	Negative	Negative	Negative		WHITE	NOT HISPANIC OR LATINO	Infiltrating Lobular Carcinoma	2022-03-24
TCGA-AC-A6IW	BRCA	BRCA	F	73	I/II		IE	C2	BRCA.Basal	413	0	413	0	8	7	8	8	0.5423	2.539	0.833652	2.64939	24	4.04376	63	0.976015	Negative		MSS	Negative	Negative	Negative	Negative		BLACK OR AFRICAN AMERICAN	NOT HISPANIC OR LATINO	Infiltrating Ductal Carcinoma	2000-03-01
TCGA-AC-A6NO	BRCA	BRCA	F	43	I/II		D	C1	BRCA.LumA	51	0	51	0	8	6	7	5	0.8625	0.479264				0.693147	2	1	Negative		MSS	Negative	Negative	Negative	Negative		BLACK OR AFRICAN AMERICAN	NOT HISPANIC OR LATINO	Infiltrating Ductal Carcinoma	2000-03-01
TCGA-AC-A7VB	BRCA	BRCA	F	51	I/II		D	C2	BRCA.LumB	250	0	250	0	8	7	8	6	0.9649	0.471413	0.629797	1.12844	6		0		Negative		MSS						BLACK OR AFRICAN AMERICAN	NOT HISPANIC OR LATINO	Infiltrating Ductal Carcinoma	2000-03-01
TCGA-AC-A7VC	BRCA	BRCA	F	56	I/II		D	C4	BRCA.Basal	1	0	1	0	8	6	7	5	0.6409	0.275659				0	1		Negative		MSS						WHITE	NOT HISPANIC OR LATINO	Metaplastic Carcinoma	1975-03-01
TCGA-AC-A8OP	BRCA	BRCA	F	72	I/II		F	C3	BRCA.LumA	614	0	614	0	8	6	7	6	0.762	2.81772				2.62505	15	0.96935	Negative		MSS						BLACK OR AFRICAN AMERICAN	NOT HISPANIC OR LATINO	Infiltrating Ductal Carcinoma	2000-03-01
TCGA-AC-A8OQ	BRCA	BRCA	F	72	I/II		IE	C1	BRCA.Basal	34	0	34	0	9	8	9	8	0.5986	1.42213	0.750161	4.21075	274	3.84002	48	0.991945	Negative		MSS						BLACK OR AFRICAN AMERICAN	NOT HISPANIC OR LATINO	Infiltrating Ductal Carcinoma	2000-03-01
TCGA-AC-A8OR	BRCA	BRCA	F	75	I/II		F	C4	BRCA.LumA	40	0	40	0	8	6	7	5	0.8006	0.291334					0		Negative		MSS						WHITE	NOT HISPANIC OR LATINO	Mucinous Carcinoma	1980-03-01
TCGA-AC-A8OS	BRCA	BRCA	F	71	I/II		IE/F	C3	BRCA.LumA	70	0	70	0	9	8	8	7	0.6523	0.84935	0.909434	1.46368	5	3.2761	28	0.983162	Negative		MSS						WHITE	NOT HISPANIC OR LATINO	Infiltrating Lobular Carcinoma	2022-03-20
TCGA-AN-A03X	BRCA	BRCA	F	74	I/II		F	C1	BRCA.LumA	10	0	10	0	8	6	7	6	0.6844	1.03007				0	1		Negative		MSS	Negative	Negative	Negative	Negative		WHITE	NOT HISPANIC OR LATINO	Infiltrating Ductal Carcinoma	2000-03-01
TCGA-AN-A03Y	BRCA	BRCA	F	66	I/II		D	C1	BRCA.LumB	10	0	10	0	8	6	7	6	0.7892	0.749388				3.34788	30	0.984323	Negative		MSS	Negative	Negative	Negative	Negative		WHITE	NOT HISPANIC OR LATINO	Infiltrating Ductal Carcinoma	2000-03-01
TCGA-AN-A041	BRCA	BRCA	F	29	I/II		D	C1	BRCA.LumA	7	0	7	0	8	6	7	6	0.7223	0.675361	0.979125	2.03603	8	1.90615	7	0.97957	Negative		MSS	Negative	Negative	Negative	Negative		WHITE	NOT HISPANIC OR LATINO	Infiltrating Ductal Carcinoma	2000-03-01
TCGA-AN-A046	BRCA	BRCA	F	68	I/II		IE	C2	BRCA.LumA	10	0	10	0	9	8	8	8	0.7034	151.468				4.23921	73	0.988055	Negative		MSS	Negative	Negative	Negative	Negative		WHITE	NOT HISPANIC OR LATINO	Infiltrating Ductal Carcinoma	2000-03-01
TCGA-AN-A049	BRCA	BRCA	F	62	I/II		D	C2	BRCA.LumA	19	0	19	0	8	7	8	6	0.6627	0.777856	0.819412	0.900216	3	2.86792	20	0.957336	Positive		MSS	Negative	Negative	Negative	Negative		WHITE	NOT HISPANIC OR LATINO	Infiltrating Ductal Carcinoma	2000-03-01
TCGA-AN-A04A	BRCA	BRCA	F	36	III/IV		D	C1	BRCA.LumA	90	0	90	0	8	6	7	6	0.7125	1.00084		0	1	2.36938	11	0.988109	Positive		MSS	Negative	Negative	Negative	Negative		WHITE	NOT HISPANIC OR LATINO	Infiltrating Ductal Carcinoma	2000-03-01
TCGA-AN-A04C	BRCA	BRCA	F	51	I/II		D	C1	BRCA.Her2	54	0	54	0	7	5	7	5	0.8375	1.75227	0.629691	1.97439	23	2.78779	17	0.983967	Positive		MSS	Negative	Negative	Negative	Negative		WHITE	NOT HISPANIC OR LATINO	Infiltrating Ductal Carcinoma	2000-03-01
TCGA-AN-A04D	BRCA	BRCA	F	58	I/II		D	C1	BRCA.Basal	52	0	52	0	7	5	6	4	0.9699	2.11377				1.09861	3	1	Positive		MSS	Negative	Negative	Negative	Negative		WHITE	NOT HISPANIC OR LATINO	Infiltrating Ductal Carcinoma	2000-03-01
TCGA-AN-A0AJ	BRCA	BRCA	F	79	I/II		IE	C2	BRCA.LumB	303	0	303	0	7	7	7	7	0.7697	2.07155	0.791497	2.66521	29	4.23766	72	0.990879	Negative		MSS	Negative	Negative	Negative	Negative		WHITE	NOT HISPANIC OR LATINO	Infiltrating Ductal Carcinoma	2022-03-22
TCGA-AN-A0AK	BRCA	BRCA	F	76	I/II		D	C1	BRCA.LumB	224	0	224	0	7	6	7	6	0.8077	30.6738	0.744369	1.54787	8	2.64533	16	0.954101	Negative		MSI	Negative	Negative	Negative	Negative		WHITE	NOT HISPANIC OR LATINO	Infiltrating Ductal Carcinoma	2000-03-01
TCGA-AN-A0AL	BRCA	BRCA	F	41	III/IV		D	C2	BRCA.Basal	227	0	227	0	8	7	8	7	0.6126	2.08445	0.825074	3.91492	115	3.14458	25	0.976919	Negative		MSS	Negative	Negative	Negative	Negative		WHITE	NOT HISPANIC OR LATINO	Infiltrating Ductal Carcinoma	2000-03-01
TCGA-AN-A0AM	BRCA	BRCA	F	56	I/II		IE	C2	BRCA.LumB	5	0	5	0	8	7	8	7	0.7049	2.21925	0.841108	2.99043	35	3.52138	35	0.990445	Negative		MSS	Negative	Negative	Negative	Negative		WHITE	NOT HISPANIC OR LATINO	Infiltrating Ductal Carcinoma	2000-03-01
TCGA-AN-A0AR	BRCA	BRCA	F	55	I/II		D	C1	BRCA.Basal	10	0	10	0	7	5	6	4	0.9397	3.01553				1.09861	3	1	Negative		MSS	Negative	Negative	Negative	Negative		WHITE	NOT HISPANIC OR LATINO	Infiltrating Ductal Carcinoma	2000-03-01
TCGA-AN-A0AS	BRCA	BRCA	F	70	III/IV		F	C6	BRCA.LumA	10	0	10	0	6	4	6	4	0.6939	1.08284				1.67699	6	0.935945	Negative		MSS	Negative	Negative	Negative	Negative		WHITE	NOT HISPANIC OR LATINO	Infiltrating Ductal Carcinoma	2000-03-01
TCGA-AN-A0AT	BRCA	BRCA	F	62	I/II		IE	C1	BRCA.Basal	10	0	10	0	8	7	8	7	0.7913	3.10413	0.86814	3.41337	51	3.64723	41	0.982136	Negative		MSS	Negative	Negative	Negative	Negative		WHITE	NOT HISPANIC OR LATINO	Infiltrating Ductal Carcinoma	2000-03-01
TCGA-AN-A0FD	BRCA	BRCA	F	71	I/II		D	C2	BRCA.LumA	196	0	196	0	9	8	8	7	0.8136	0.87818	0.713537	2.29679	25	2.88758	19	0.980689	Negative		MSS	Negative	Negative	Negative	Negative		WHITE	NOT HISPANIC OR LATINO	Infiltrating Ductal Carcinoma	2000-03-01
TCGA-AN-A0FF	BRCA	BRCA	F	32	I/II		D	C2	BRCA.LumB	172	0	172	0	9	8	9	7	0.8646	0.475619	0.945398	1.52156	5	3.38927	30	0.996493	Negative		MSS	Negative	Negative	Negative	Negative		WHITE	NOT HISPANIC OR LATINO	Infiltrating Ductal Carcinoma	2000-03-01
TCGA-AN-A0FJ	BRCA	BRCA	F	59	III/IV		D	C1	BRCA.Basal	242	0	242	0	7	6	7	5	0.8179	2.22514				1.73287	6	0.967132	Negative		MSS	Negative	Negative	Negative	Negative		WHITE	NOT HISPANIC OR LATINO	Infiltrating Ductal Carcinoma	2000-03-01
TCGA-AN-A0FK	BRCA	BRCA	F	88	III/IV		D	C1	BRCA.LumA	213	0	213	0	9	7	8	6	0.8266	0.882454	0.377627	0.869518	10	1.09861	3	1	Negative		MSS	Negative	Negative	Negative	Negative		WHITE	NOT HISPANIC OR LATINO	Infiltrating Ductal Carcinoma	2000-03-01
TCGA-AN-A0FL	BRCA	BRCA	F	62	I/II		D	C2	BRCA.Basal	231	0	231	0	9	7	8	7	0.9115	4.18613				0.693147	2	1	Negative		MSS	Negative	Negative	Negative	Negative		WHITE	NOT HISPANIC OR LATINO	Infiltrating Ductal Carcinoma	2000-03-01
TCGA-AN-A0FN	BRCA	BRCA	F	61	I/II		IE/F	C6	BRCA.LumA	218	0	218	0	9	8	9	8	0.4	0.920501	0.859444	4.02403	108	4.94181	147	0.990257	Negative		MSS	Negative	Negative	Negative	Negative		WHITE	NOT HISPANIC OR LATINO	Infiltrating Lobular Carcinoma	2000-03-01
TCGA-AN-A0FS	BRCA	BRCA	F	55	I/II		F	C1	BRCA.LumA	210	0	210	0	8	6	7	5	0.7357	1.54841				2.43079	12	0.978222	Negative		MSS	Negative	Negative	Negative	Negative		WHITE	NOT HISPANIC OR LATINO	Infiltrating Lobular Carcinoma	2000-03-01
TCGA-AN-A0FT	BRCA	BRCA	F	63	I/II		F	C1	BRCA.LumA	214	0	214	0	7	6	7	5	0.7243	2.1735				2.73634	16	0.986926	Negative		MSS	Negative	Negative	Negative	Negative		WHITE	NOT HISPANIC OR LATINO	Infiltrating Ductal Carcinoma	2000-03-01
TCGA-AN-A0FV	BRCA	BRCA	F	58	I/II		D	C4	BRCA.Her2	10	0	10	0	7	5	7	5	0.7019	1.99906					0		Negative		MSS	Negative	Negative	Negative	Negative		WHITE	NOT HISPANIC OR LATINO	Infiltrating Ductal Carcinoma	2000-03-01
TCGA-AN-A0FW	BRCA	BRCA	F	67	III/IV		D	C1	BRCA.LumA	11	0	11	0	9	7	8	6	0.7805	2.78055		0	1	3.31949	28	0.996185	Negative		MSS	Negative	Negative	Negative	Negative		WHITE	NOT HISPANIC OR LATINO	Infiltrating Ductal Carcinoma	2000-03-01
TCGA-AN-A0FX	BRCA	BRCA	F	52	I/II		D	C1	BRCA.Basal	10	0	10	0	8	6	7	6	0.8136	3.10296	0.703129	1.80349	13	3.02803	21	0.994583	Negative		MSS	Negative	Negative	Negative	Negative		WHITE	NOT HISPANIC OR LATINO	Infiltrating Ductal Carcinoma	2000-03-01
TCGA-AN-A0FY	BRCA	BRCA	F	55	I/II		D	C1	BRCA.LumB	10	0	10	0	8	6	7	5	0.7921	1.2214				2.81336	17	0.992991	Negative		MSS	Negative	Negative	Negative	Negative		WHITE	NOT HISPANIC OR LATINO	Infiltrating Ductal Carcinoma	2000-03-01
TCGA-AN-A0FZ	BRCA	BRCA	F	45	III/IV		D	C1	BRCA.LumA	10	0	10	0	7	5	6	4	0.7466	1.47832				1.38629	4	1	Negative		MSS	Negative	Negative	Negative	Negative		WHITE	NOT HISPANIC OR LATINO	Infiltrating Ductal Carcinoma	2000-03-01
TCGA-AN-A0G0	BRCA	BRCA	F	56	I/II		D	C1	BRCA.Basal	16	0	16	0	7	6	7	5	0.8131	0.856092	0.733078	2.9509	56	2.99573	20	1	Negative		MSS	Negative	Negative	Negative	Negative		WHITE	NOT HISPANIC OR LATINO	Infiltrating Ductal Carcinoma	2000-03-01
TCGA-AN-A0XL	BRCA	BRCA	F	61	I/II		F	C1	BRCA.LumA	163	0	163	0	8	6	7	5	0.6888	0.848196				1.56071	5	0.969724	Negative			Negative	Negative	Negative	Negative		WHITE	NOT HISPANIC OR LATINO	Infiltrating Ductal Carcinoma	2000-03-01
TCGA-AN-A0XN	BRCA	BRCA	F	68	III/IV		F	C6	BRCA.LumA	10	0	10	0	7	6	6	5	0.6999	3.6271				1.90615	7	0.97957	Negative		MSS	Negative	Negative	Negative	Negative		WHITE	NOT HISPANIC OR LATINO	Infiltrating Ductal Carcinoma	2000-03-01
TCGA-AN-A0XO	BRCA	BRCA	F	59	III/IV		D	C1	BRCA.LumA	375	0	375	0	8	6	7	5	0.8323	0.944288				0	1		Negative		MSS	Negative	Negative	Negative	Negative		WHITE	NOT HISPANIC OR LATINO	Infiltrating Ductal Carcinoma	2000-03-01
TCGA-AN-A0XP	BRCA	BRCA	F	69	III/IV		D	C2	BRCA.LumA	9	0	9	0	8	7	8	7	0.8277	0.685724				1.73287	6	0.967132	Negative		MSS	Negative	Negative	Negative	Negative		WHITE	NOT HISPANIC OR LATINO	Infiltrating Ductal Carcinoma	2000-03-01
TCGA-AN-A0XR	BRCA	BRCA	F	55	III/IV		D	C2	BRCA.LumB	10	0	10	0	9	8	9	7	0.9256	0.78224				1.47508	5	0.916516	Negative		MSS	Negative	Negative	Negative	Negative		WHITE	NOT HISPANIC OR LATINO	Infiltrating Ductal Carcinoma	2000-03-01
TCGA-AN-A0XS	BRCA	BRCA	F	63	III/IV		IE/F	C3	BRCA.LumA	10	0	10	0	8	7	8	7	0.7201	0.640865	0.766878	3.70273	125	3.73483	47	0.970049	Negative		MSS	Negative	Negative	Negative	Negative		WHITE	NOT HISPANIC OR LATINO	Infiltrating Ductal Carcinoma	2000-03-01
TCGA-AN-A0XT	BRCA	BRCA	F	54	III/IV		D	C3	BRCA.LumA	10	0	10	0	8	6	7	6	0.8163	0.295681				1.51571	5	0.941762	Negative		MSS	Negative	Negative	Negative	Negative		WHITE	NOT HISPANIC OR LATINO	Infiltrating Ductal Carcinoma	2000-03-01
TCGA-AN-A0XU	BRCA	BRCA	F	54	I/II		IE	C1	BRCA.Basal	10	0	10	0	9	8	9	8	0.7875	3.18916	0.744014	3.22213	76	2.54612	14	0.964783	Negative		MSS	Negative	Negative	Negative	Negative		WHITE	NOT HISPANIC OR LATINO	Infiltrating Ductal Carcinoma	2000-03-01
TCGA-AN-A0XV	BRCA	BRCA	F	67	III/IV		D	C1	BRCA.LumA	162	0	162	0	9	8	9	8	0.7121	0.834926	0.851847	3.05261	36	3.66204	44	0.967722	Negative		MSS	Negative	Negative	Negative	Negative		WHITE	NOT HISPANIC OR LATINO	Infiltrating Ductal Carcinoma	2000-03-01
TCGA-AN-A0XW	BRCA	BRCA	F	36	III/IV		IE	C1	BRCA.LumA	170	0	170	0	8	7	8	7	0.6989	8.01882	0.750407	2.88918	47	3.86388	59	0.947601	Negative		MSS	Negative	Negative	Negative	Negative		WHITE	NOT HISPANIC OR LATINO	Infiltrating Ductal Carcinoma	2000-03-01
TCGA-AO-A03L	BRCA	BRCA	F	34	III/IV		D	C2	BRCA.LumA	2442	0	2442	0	8	7	8	7	0.7349	0.897515	0.841831	3.0841	39	3.66903	41	0.988006	Negative		MSS	Negative	Negative	Negative	Negative		ASIAN	NOT HISPANIC OR LATINO	Infiltrating Ductal Carcinoma	2000-03-01
TCGA-AO-A03M	BRCA	BRCA	F	29	I/II		IE	C2	BRCA.LumA	1866	0	1866	0	8	8	8	8	0.6514	19.4444	0.486202	1.88219	48	4.86829	138	0.988033	Negative			Negative	Negative	Negative	Negative		WHITE	NOT HISPANIC OR LATINO	Infiltrating Ductal Carcinoma	2000-03-01
TCGA-AO-A03N	BRCA	BRCA	F	59	I/II		D	C1	BRCA.LumB	2031	0	1645	1	7	5	7	5	0.7942	2.43262				1.34738	4	0.971927	Negative			Negative	Negative	Negative	Negative		WHITE	NOT HISPANIC OR LATINO	Infiltrating Ductal Carcinoma	2000-03-01
TCGA-AO-A03O	BRCA	BRCA	F	69	I/II		IE	C2	BRCA.LumB	2483	1	2483	0	8	8	8	7	0.7688	1.90094	0.749921	2.35137	23	3.07493	25	0.955281	Negative		MSS	Negative	Negative	Negative	Negative		BLACK OR AFRICAN AMERICAN	NOT HISPANIC OR LATINO	Infiltrating Ductal Carcinoma	2000-03-01
TCGA-AO-A03P	BRCA	BRCA	F	54	I/II		D	C2	BRCA.LumB	2911	1	1922	1	8	7	8	6	0.8316	0.989519	0.944537	3.00179	24	2.04319	8	0.982568	Close		MSS	Negative	Negative	Negative	Negative		BLACK OR AFRICAN AMERICAN	NOT HISPANIC OR LATINO	Infiltrating Ductal Carcinoma	2000-03-01
TCGA-AO-A03R	BRCA	BRCA	F	57	I/II		IE	C1	BRCA.Normal	2091	0	2091	0	8	7	8	7	0.7243	0.982864	0.742803	1.02974	4	3.37459	32	0.973702	Negative		MSS	Negative	Negative	Negative	Negative		WHITE	NOT HISPANIC OR LATINO	Infiltrating Ductal Carcinoma	2000-03-01
TCGA-AO-A03T	BRCA	BRCA	F	42	I/II		IE	C2	BRCA.Normal	2124	0	2124	0	10	9	10	9	0.813	2.35431	0.967486	0.67061	2	2.96787	21	0.974822	Negative		MSS	Negative	Negative	Negative	Negative		WHITE	NOT HISPANIC OR LATINO	Infiltrating Ductal Carcinoma	2000-03-01
TCGA-AO-A03U	BRCA	BRCA	F	31	I/II		IE/F	C3	BRCA.Normal	1793	1	1614	1	8	6	7	6	0.6747	0.115862	0.948534	0.657473	2	2.83413	18	0.98054	Negative			Negative	Negative	Negative	Negative		WHITE	NOT HISPANIC OR LATINO	Other specify	2022-03-02
TCGA-AO-A03V	BRCA	BRCA	F	41	I/II		D	C1	BRCA.LumA	1351	0	1351	0	9	7	8	6	0.7466	1.46541				2.83899	18	0.982223	Negative		MSS	Negative	Negative	Negative	Negative		WHITE	NOT HISPANIC OR LATINO	Infiltrating Ductal Carcinoma	2000-03-01
TCGA-AO-A0J2	BRCA	BRCA	F	41	I/II		IE	C2	BRCA.Her2	997	0	997	0	9	8	9	8	0.7887	1.47722	0.970951	0.673012	2	3.27082	31	0.952483	Negative		MSS	Negative	Negative	Negative	Negative		WHITE	NOT HISPANIC OR LATINO	Infiltrating Ductal Carcinoma	2000-03-01
TCGA-AO-A0J3	BRCA	BRCA	F	67	I/II		D	C4	BRCA.LumB	651	0	651	0	8	6	7	5	0.945	2.12426				1.47508	5	0.916516	Negative		MSS	Negative	Negative	Negative	Negative		WHITE	NOT HISPANIC OR LATINO	Other specify	2022-03-23
TCGA-AO-A0J4	BRCA	BRCA	F	41	I/II		IE	C2	BRCA.Basal	1587	0	1587	0	9	9	9	8	0.661	2.58728	0.897936	4.12612	99	4.95726	148	0.992005	Negative		MSS	Negative	Negative	Negative	Negative		BLACK OR AFRICAN AMERICAN	NOT HISPANIC OR LATINO	Infiltrating Ductal Carcinoma	2000-03-01
TCGA-AO-A0J5	BRCA	BRCA	F	48	III/IV		F	C1	BRCA.LumA	792	1	792	1	8	7	7	6	0.6372	1.27029				2.91249	19	0.989151	Close		MSS	Negative	Negative	Negative	Negative		WHITE	NOT HISPANIC OR LATINO	Other specify	2022-03-23
TCGA-AO-A0J6	BRCA	BRCA	F	61	I/II		IE	C2	BRCA.Basal	1140	0	1140	0	8	7	8	7	0.7779	2.69369	0.782863	1.80261	10	3.77405	57	0.933467	Negative		MSS	Negative	Negative	Negative	Negative		WHITE	NOT HISPANIC OR LATINO	Infiltrating Ductal Carcinoma	2000-03-01
TCGA-AO-A0J7	BRCA	BRCA	F	71	I/II		D	C1	BRCA.LumB	618	0	618	0	7	5	6	4	0.893	0.452175				0.693147	2	1	Negative		MSS	Negative	Negative	Negative	Negative		WHITE	NOT HISPANIC OR LATINO	Other specify	2022-03-23
TCGA-AO-A0J8	BRCA	BRCA	F	61	I/II		IE/F	C2	BRCA.LumA	680	0	680	0	8	7	8	6	0.769	0.548902	0.83242	1.15398	4	3.80569	47	0.988453	Negative		MSS	Negative	Negative	Negative	Negative		WHITE	NOT HISPANIC OR LATINO	Infiltrating Lobular Carcinoma	2022-03-20
TCGA-AO-A0J9	BRCA	BRCA	F	61	III/IV		IE/F	C1	BRCA.LumA	1613	0	1066	1	8	7	8	6	0.5233	2.71656		0	1	3.65334	43	0.971324	Negative		MSS	Negative	Negative	Negative	Negative		WHITE	NOT HISPANIC OR LATINO	Infiltrating Lobular Carcinoma	2022-03-20
TCGA-AO-A0JA	BRCA	BRCA	F	36	III/IV		D	C1	BRCA.LumA	655	0	143	1	8	6	7	6	0.79	0.653178	0.890132	1.43261	5	3.11024	24	0.978661	Negative		MSS	Negative	Negative	Negative	Negative		BLACK OR AFRICAN AMERICAN	NOT HISPANIC OR LATINO	Infiltrating Ductal Carcinoma	2000-03-01
TCGA-AO-A0JB	BRCA	BRCA	F	50	III/IV		IE/F	C1	BRCA.Normal	1542	0	1542	0	8	6	8	6	0.8334	2.66854	0.860876	0.945769	3	0.693147	2	1	Negative		MSS	Negative	Negative	Negative	Negative		WHITE	NOT HISPANIC OR LATINO	Infiltrating Ductal Carcinoma	2000-03-01
TCGA-AO-A0JC	BRCA	BRCA	F	64	I/II		IE	C2	BRCA.LumA	1547	0	1547	0	9	10	10	10	0.1344	3.48732	0.900442	3.36556	42	6.42683	708	0.979335	Negative		MSS	Negative	Negative	Negative	Negative		WHITE	NOT HISPANIC OR LATINO	Infiltrating Ductal Carcinoma	2000-03-01
TCGA-AO-A0JD	BRCA	BRCA	F	59	III/IV		IE	C2	BRCA.LumB	2190	0	2190	0	8	7	8	6	0.7512	2.87063	0.949967	0.658467	2	2.70884	22	0.876351	Negative		MSS	Negative	Negative	Negative	Negative		WHITE	NOT HISPANIC OR LATINO	Infiltrating Ductal Carcinoma	2000-03-01
TCGA-AO-A0JE	BRCA	BRCA	F	53	III/IV		IE	C2	BRCA.Her2	2335	0	2335	0	8	8	8	8	0.6612	1.21408	0.74598	3.45014	102	4.09843	70	0.964678	Positive		MSS	Negative	Negative	Negative	Negative		BLACK OR AFRICAN AMERICAN	NOT HISPANIC OR LATINO	Infiltrating Ductal Carcinoma	2000-03-01
TCGA-AO-A0JF	BRCA	BRCA	F	68	I/II		F	C3	BRCA.LumA	1980	0	1980	0	8	7	7	6	0.7511	0.666321				3.53845	40	0.959222	Negative		MSS	Negative	Negative	Negative	Negative		WHITE	NOT HISPANIC OR LATINO	Infiltrating Ductal Carcinoma	2000-03-01
TCGA-AO-A0JG	BRCA	BRCA	F	49	III/IV		IE/F	C3	BRCA.LumA	798	0	798	0	9	8	9	8	0.7331	0.418529	0.925713	2.94196	24	4.56439	103	0.984823	Close		MSS	Negative	Negative	Negative	Negative		WHITE	NOT HISPANIC OR LATINO	Other specify	2022-03-23
TCGA-AO-A0JI	BRCA	BRCA	F	56	I/II		D	C4	BRCA.LumA	1528	0	1528	0	9	7	8	7	0.9084	0.386715	0.878002	2.18175	12	2.5993	14	0.984936	Negative		MSS	Negative	Negative	Negative	Negative		WHITE	NOT HISPANIC OR LATINO	Infiltrating Ductal Carcinoma	2000-03-01
TCGA-AO-A0JJ	BRCA	BRCA	F	54	I/II		IE/F	C6	BRCA.LumA	1887	0	1887	0	9	8	8	7	0.6854	0.432572	0.957571	2.91535	21	4.28567	85	0.964664	Negative		MSS	Negative	Negative	Negative	Negative		WHITE	NOT HISPANIC OR LATINO	Infiltrating Lobular Carcinoma	2022-03-20
TCGA-AO-A0JL	BRCA	BRCA	F	59	III/IV		D	C1	BRCA.Basal	1683	0	1683	0	8	7	8	6	0.8053		0.969703	1.06533	3	0	1		Negative			Negative	Negative	Negative	Negative		WHITE	NOT HISPANIC OR LATINO	Infiltrating Ductal Carcinoma	2000-03-01
TCGA-AO-A0JM	BRCA	BRCA	F	40	I/II		D	C2	BRCA.LumB	2184	0	2184	0	8	7	8	7	0.7582	0.957627		0	1	2.4582	13	0.958383	Negative		MSS	Negative	Negative	Negative	Negative			HISPANIC OR LATINO	Infiltrating Ductal Carcinoma	2000-03-01
TCGA-AO-A124	BRCA	BRCA	F	38	I/II		IE	C2	BRCA.Basal	3506	0	3506	0	9	8	8	7	0.8859	3.67436	0.855707	1.53322	6	2.7334	17	0.964771	Negative		MSS	Negative	Negative	Negative	Negative		WHITE	NOT HISPANIC OR LATINO	Other specify	2022-03-23
TCGA-AO-A125	BRCA	BRCA	F	72	I/II		D	C3	BRCA.LumA	3456	0	3456	0	8	6	7	5	0.984	0.767745					0		Negative			Negative	Negative	Negative	Negative		BLACK OR AFRICAN AMERICAN	NOT HISPANIC OR LATINO	Other specify	1950-03-01
TCGA-AO-A126	BRCA	BRCA	F	39	I/II		F	C1	BRCA.LumA	3307	0	267	1	8	7	8	6	0.8614	0.459951				3.09224	24	0.972999	Negative			Negative	Negative	Negative	Negative		ASIAN	NOT HISPANIC OR LATINO	Infiltrating Ductal Carcinoma	2000-03-01
TCGA-AO-A128	BRCA	BRCA	F	61	I/II		IE	C2	BRCA.Basal	3248	0	3248	0	6	8	7	8	0.4024	22.8957	0.818832	3.68459	90	4.88344	252	0.883173	Negative		MSS	Negative	Negative	Negative	Negative		WHITE	NOT HISPANIC OR LATINO	Infiltrating Ductal Carcinoma	2000-03-01
TCGA-AO-A129	BRCA	BRCA	F	29	I/II		IE	C2	BRCA.Basal	3286	0	3286	0	8	7	8	7	0.6281	2.82703	0.84863	3.77017	85	4.26578	74	0.991105	Negative			Negative	Negative	Negative	Negative		WHITE	NOT HISPANIC OR LATINO	Infiltrating Ductal Carcinoma	2000-03-01
TCGA-AO-A12A	BRCA	BRCA	F	47	I/II		IE/F	C1	BRCA.LumA	3112	0	3112	0	9	8	8	7	0.6831	0.393542		0	1	3.82526	48	0.988133	Close		MSS	Negative	Negative	Negative	Negative		WHITE	NOT HISPANIC OR LATINO	Infiltrating Ductal Carcinoma	2000-03-01
TCGA-AO-A12B	BRCA	BRCA	F	63	I/II		D	C4	BRCA.LumA	2989	0	2989	0	9	7	8	6	0.9025	0.525329	0.726699	0.798361	3	2.25386	10	0.978838	Negative			Negative	Negative	Negative	Negative		WHITE	HISPANIC OR LATINO	Infiltrating Ductal Carcinoma	2000-03-01
TCGA-AO-A12C	BRCA	BRCA	F	42	I/II		D	C1	BRCA.LumA	2372	0	2372	0	7	6	7	5	0.8583					0.693147	2	1	Negative			Negative	Negative	Negative	Negative		WHITE	NOT HISPANIC OR LATINO	Infiltrating Ductal Carcinoma	2000-03-01
TCGA-AO-A12D	BRCA	BRCA	F	43	I/II		IE	C2	BRCA.Her2	2515	0	2515	0	8	8	8	8	0.4647	1.35529	0.796576	3.66036	99	4.3893	83	0.993315	Negative		MSS	Negative	Negative	Negative	Negative		WHITE	NOT HISPANIC OR LATINO	Infiltrating Ductal Carcinoma	2000-03-01
TCGA-AO-A12E	BRCA	BRCA	F	51	I/II		F	C4	BRCA.LumA	2142	0	2142	0	8	7	7	6	0.6979	0.767217				2.27187	10	0.98666	Negative			Negative	Negative	Negative	Negative		WHITE	NOT HISPANIC OR LATINO	Infiltrating Lobular Carcinoma	2022-03-20
TCGA-AO-A12F	BRCA	BRCA	F	36	I/II		D	C1	BRCA.Basal	1842	0	1842	0	7	5	6	5	0.7978	1.00163	0.726074	1.50983	8	1.76776	7	0.90845	Negative		MSS	Negative	Negative	Negative	Negative		WHITE	NOT HISPANIC OR LATINO	Infiltrating Ductal Carcinoma	2000-03-01
TCGA-AO-A12G	BRCA	BRCA	F	75	I/II		D	C1	BRCA.LumA	1639	0	1639	0	8	7	7	6	0.8106	0.954886		0	1	3.08785	24	0.971616	Negative			Negative	Negative	Negative	Negative		WHITE	NOT HISPANIC OR LATINO	Other specify	2022-03-22
TCGA-AO-A12H	BRCA	BRCA	F	69	I/II		F	C4	BRCA.LumA	1234	0	1234	0	8	7	8	6	0.7787	0.555486				1.27703	4	0.921185	Negative		MSS	Negative	Negative	Negative	Negative		BLACK OR AFRICAN AMERICAN	NOT HISPANIC OR LATINO	Other specify	2022-03-23
TCGA-AO-A1KO	BRCA	BRCA	F	46	I/II		IE/F	C3	BRCA.Normal	622	0	622	0	8	6	7	6	0.7957	0		0	1	2.57028	15	0.949126	Negative		MSS	Negative	Negative	Negative	Negative		WHITE	NOT HISPANIC OR LATINO	Infiltrating Lobular Carcinoma	2022-03-20
TCGA-AO-A1KP	BRCA	BRCA	F	77	I/II		D	C1	BRCA.LumB	2953	0	2953	0	7	5	6	4	0.9611	0.463878				1.79176	6	1	Negative		MSS	Negative	Negative	Negative	Negative		WHITE	NOT HISPANIC OR LATINO	Infiltrating Ductal Carcinoma	2000-03-01
TCGA-AO-A1KQ	BRCA	BRCA	M	84	III/IV		IE	C2	BRCA.LumB	1882	0	1882	0	8	7	8	6	0.7314		0.800173	2.21855	16	3.84002	48	0.991945	Negative			Negative	Negative	Negative	Negative		WHITE	NOT HISPANIC OR LATINO	Infiltrating Ductal Carcinoma	2000-03-01
TCGA-AO-A1KR	BRCA	BRCA	F	51	I/II		IE	C2	BRCA.Basal	2513	0	2513	0	8	7	8	7	0.7423	1.98053	0.859631	0.595851	2	2.29312	12	0.922821	Negative		MSS	Negative	Negative	Negative	Negative		WHITE	NOT HISPANIC OR LATINO	Infiltrating Ductal Carcinoma	2000-03-01
TCGA-AO-A1KS	BRCA	BRCA	F	69	I/II		D	C4	BRCA.LumB	350	0	350	0	7	5	6	5	0.7771	0.895619				3.32847	29	0.98847	Negative		MSS	Negative	Negative	Negative	Negative		WHITE	NOT HISPANIC OR LATINO	Infiltrating Lobular Carcinoma	2022-03-20
TCGA-AO-A1KT	BRCA	BRCA	F	78	I/II		F	C1	BRCA.LumB	541	0	541	0	7	5	6	5	0.7696	0.918528	0.893336	1.73835	7	1.88916	7	0.970836	Negative		MSS	Negative	Negative	Negative	Negative		WHITE	NOT HISPANIC OR LATINO	Infiltrating Ductal Carcinoma	2000-03-01
TCGA-AQ-A04H	BRCA	BRCA	F	61	III/IV		D	C1	BRCA.LumB	754	0	754	0	7	5	7	5	0.8719	1.70985	0.97428	0.675319	2	2.54004	13	0.990287	Negative		MSS	Negative	Negative	Negative	Negative		WHITE	NOT HISPANIC OR LATINO	Infiltrating Ductal Carcinoma	2000-03-01
TCGA-AQ-A04J	BRCA	BRCA	F	45	I/II		IE	C1	BRCA.Basal	819	0	819	0	8	7	8	7	0.5991	1.79085	0.79219	2.86053	37	4.64821	112	0.985103	Negative		MSS	Negative	Negative	Negative	Negative		WHITE	NOT HISPANIC OR LATINO	Infiltrating Ductal Carcinoma	2000-03-01
TCGA-AQ-A04L	BRCA	BRCA	F	48	I/II		F	C1	BRCA.LumA	3957	0	3957	0	6	5	6	4	0.8262					2.07944	8	1	Negative			Negative	Negative	Negative	Negative		WHITE	NOT HISPANIC OR LATINO	Infiltrating Ductal Carcinoma	2000-03-01
TCGA-AQ-A0Y5	BRCA	BRCA	F	70	III/IV		F	C4	BRCA.LumA	172	1	172	0	6	5	6	4	0.7019	1.51049				0.693147	2	1	Negative		MSS	Negative	Negative	Negative	Negative		WHITE	NOT HISPANIC OR LATINO	Infiltrating Ductal Carcinoma	2000-03-01
TCGA-AQ-A1H2	BRCA	BRCA	F	84	III/IV		IE	C4	BRCA.LumA	475	0	475	0	7	6	7	5	0.894	0.634277				2.77097	17	0.978032	Negative		MSS	Negative	Negative	Negative	Negative		WHITE	NOT HISPANIC OR LATINO	Infiltrating Ductal Carcinoma	2000-03-01
TCGA-AQ-A1H3	BRCA	BRCA	F	49	III/IV		IE/F	C1	BRCA.LumA	989	0	989	0	8	7	7	6	0.7233	0.595559	0.822634	1.80751	9	4.01803	59	0.985405	Negative		MSS	Negative	Negative	Negative	Negative		WHITE	NOT HISPANIC OR LATINO	Infiltrating Ductal Carcinoma	2000-03-01
TCGA-AQ-A54N	BRCA	BRCA	F	51	I/II		IE	C4	BRCA.Basal	78	0	78	0	8	6	7	6	0.9075	0	0.94582	0.655593	2		0		Negative		MSS	Negative	Negative	Negative	Negative		BLACK OR AFRICAN AMERICAN	HISPANIC OR LATINO	Infiltrating Ductal Carcinoma	2000-03-01
TCGA-AQ-A54O	BRCA	BRCA	M	51	I/II		IE	C1	BRCA.LumB	1001	0	1001	0	8	6	8	6	0.7984	0.408142				0	1		Negative		MSS	Negative	Negative	Negative	Negative		BLACK OR AFRICAN AMERICAN	NOT HISPANIC OR LATINO	Infiltrating Ductal Carcinoma	2000-03-01
TCGA-AQ-A7U7	BRCA	BRCA	F	55	III/IV		IE/F	C2	BRCA.LumA	584	1	584	0	9	9	9	10	0.5218	1.02902	0.313295	1.31731	67	4.81372	135	0.981336	Negative		MSS						WHITE	NOT HISPANIC OR LATINO	Infiltrating Lobular Carcinoma	2022-03-20
TCGA-AR-A0TP	BRCA	BRCA	F	43	I/II		D	C1	BRCA.Basal	4275	0	4275	0	7	5	7	5	0.9681	1.40058					0		Negative		MSS	Negative	Negative	Negative	Negative		WHITE	NOT HISPANIC OR LATINO	Infiltrating Ductal Carcinoma	2000-03-01
TCGA-AR-A0TQ	BRCA	BRCA	F	27	III/IV		IE	C2	BRCA.LumB	2991	0	2991	0	9	8	9	8	0.7026	0.826122	0.813868	3.02236	41	4.53587	98	0.989291	Negative		MSS	Negative	Negative	Negative	Negative		WHITE	NOT HISPANIC OR LATINO	Infiltrating Ductal Carcinoma	2000-03-01
TCGA-AR-A0TR	BRCA	BRCA	F	68	I/II		D	C3	BRCA.LumA	160	1	160	0	7	6	7	5	0.9022	0.786118	0.943659	1.69081	6	3.07522	22	0.994881	Negative		MSS	Negative	Negative	Negative	Negative		WHITE	NOT HISPANIC OR LATINO	Infiltrating Ductal Carcinoma	2000-03-01
TCGA-AR-A0TS	BRCA	BRCA	F	46	I/II		IE	C2	BRCA.Basal	2558	0	2558	0	8	7	8	7	0.4654	1.60416	0.888795	3.27866	40	5.39183	227	0.993895	Negative		MSS	Negative	Negative	Negative	Negative		WHITE	NOT HISPANIC OR LATINO	Infiltrating Ductal Carcinoma	2000-03-01
TCGA-AR-A0TT	BRCA	BRCA	F	53	III/IV		IE	C6	BRCA.LumB	3316	0	3316	0	7	7	7	8	0.5199	1.33776	0.740285	3.9758	215	5.13834	181	0.988428	Negative		MSS	Negative	Negative	Negative	Negative		BLACK OR AFRICAN AMERICAN		Infiltrating Ductal Carcinoma	2000-03-01
TCGA-AR-A0TU	BRCA	BRCA	F	35	I/II		IE	C2	BRCA.Basal	709	0	709	0	8	7	8	7	0.8189	1.75949	0.823042	1.47469	6	3.34066	35	0.939615	Negative		MSS	Negative	Negative	Negative	Negative				Infiltrating Ductal Carcinoma	2000-03-01
TCGA-AR-A0TV	BRCA	BRCA	F	66	I/II		IE	C2	BRCA.LumB	2288	0	2288	0	8	8	8	8	0.7775	1.5084	0.8493	3.233	45	4.12096	65	0.987202	Negative		MSS	Negative	Negative	Negative	Negative				Infiltrating Ductal Carcinoma	2000-03-01
TCGA-AR-A0TW	BRCA	BRCA	F	50	III/IV		IE	C2	BRCA.LumA	3009	0	739	1	8	7	8	7	0.7947	1.43695	0.793387	4.23854	209	3.70411	43	0.984821	Negative		MSS	Negative	Negative	Negative	Negative		WHITE	NOT HISPANIC OR LATINO	Infiltrating Ductal Carcinoma	2000-03-01
TCGA-AR-A0TX	BRCA	BRCA	F	64	I/II		IE	C3	BRCA.Her2	1972	0	1972	0	8	8	8	8	0.5818	7.10005	0.715822	3.1631	83	4.34247	81	0.988172	Negative		MSS	Negative	Negative	Negative	Negative				Infiltrating Ductal Carcinoma	2000-03-01
TCGA-AR-A0TY	BRCA	BRCA	F	54	I/II		D	C1	BRCA.LumB	1699	1	544	1	8	6	7	5	0.8835	2.00409	0.806055	1.29729	5	2.47622	13	0.965407	Negative		MSS	Negative	Negative	Negative	Negative		WHITE	NOT HISPANIC OR LATINO	Infiltrating Ductal Carcinoma	2000-03-01
TCGA-AR-A0TZ	BRCA	BRCA	F	43	III/IV		D	C1	BRCA.LumA	3262	1	1313	1	8	6	7	5	0.8597	1.42934				2.56495	13	1	Negative		MSS	Negative	Negative	Negative	Negative		WHITE	NOT HISPANIC OR LATINO	Infiltrating Ductal Carcinoma	2000-03-01
TCGA-AR-A0U0	BRCA	BRCA	F	73	I/II		IE	C2	BRCA.Basal	1988	0	1988	0	9	10	9	10	0.5965	1.05583	0.745896	3.40453	96	3.6681	47	0.952718	Negative		MSS	Negative	Negative	Negative	Negative		WHITE		Infiltrating Ductal Carcinoma	2000-03-01
TCGA-AR-A0U2	BRCA	BRCA	F	47	III/IV		IE	C3	BRCA.LumB	2551	1	1609	1	8	7	8	7	0.7958	1.30446	0.33827	0.606099	6	3.50284	38	0.962957	Negative		MSS	Negative	Negative	Negative	Negative		WHITE	NOT HISPANIC OR LATINO	Infiltrating Ductal Carcinoma	2000-03-01
TCGA-AR-A0U3	BRCA	BRCA	F	59	I/II		D	C1	BRCA.LumA	4080	0	4080	0	8	6	7	6	0.8902	0.760896		0	1	2.52321	13	0.983727	Negative		MSS	Negative	Negative	Negative	Negative		WHITE	HISPANIC OR LATINO	Infiltrating Ductal Carcinoma	2000-03-01
TCGA-AR-A0U4	BRCA	BRCA	F	54	I/II		F	C4	BRCA.Basal	3261	0	3261	0	7	7	7	6	0.4542	4.23878	0.625272	1.98715	24	3.27545	28	0.982969	Negative			Negative	Negative	Negative	Negative		WHITE	NOT HISPANIC OR LATINO	Infiltrating Ductal Carcinoma	2000-03-01
TCGA-AR-A1AH	BRCA	BRCA	F	51	I/II		D	C1	BRCA.Basal	3807	0	1136	1	7	5	6	4	0.9104	1.94116		0	1	0.693147	2	1	Negative		MSS	Negative	Negative	Negative	Negative		WHITE	NOT HISPANIC OR LATINO	Infiltrating Ductal Carcinoma	2000-03-01
TCGA-AR-A1AI	BRCA	BRCA	F	47	I/II		IE	C2	BRCA.Basal	3296	0	588	1	7	7	7	7	0.5233	1.99295	0.733107	4.01483	239	4.05016	73	0.943992	Negative		MSS	Negative	Negative	Negative	Negative		WHITE	NOT HISPANIC OR LATINO	Medullary Carcinoma	2022-03-10
TCGA-AR-A1AJ	BRCA	BRCA	F	83	I/II		IE	C2	BRCA.Basal	3072	0	3072	0	7	8	7	8	0.41	0.900666	0.790092	3.42168	76	4.94271	163	0.970348	Negative		MSS	Negative	Negative	Negative	Negative		WHITE	NOT HISPANIC OR LATINO	Infiltrating Ductal Carcinoma	2000-03-01
TCGA-AR-A1AK	BRCA	BRCA	F	70	I/II		F	C2	BRCA.LumA	3159	0	3159	0	8	8	8	7	0.5835	1.52985				4.13462	65	0.990474	Negative		MSS	Negative	Negative	Negative	Negative		WHITE	NOT HISPANIC OR LATINO	Infiltrating Lobular Carcinoma	2022-03-20
TCGA-AR-A1AL	BRCA	BRCA	F	60	III/IV		F	C3	BRCA.LumA	2971	0	2971	0	8	6	7	6	0.6334	0.602883	0.966455	1.73166	6	3.81344	46	0.996029	Negative		MSS	Negative	Negative	Negative	Negative		WHITE	NOT HISPANIC OR LATINO	Infiltrating Lobular Carcinoma	2022-03-20
TCGA-AR-A1AM	BRCA	BRCA	F	52	III/IV		IE/F	C1	BRCA.LumA	2991	0	2991	0	8	7	8	7	0.7182	0	0.918875	2.20337	11	2.91249	19	0.989151	Negative		MSS	Negative	Negative	Negative	Negative		WHITE	NOT HISPANIC OR LATINO	Infiltrating Lobular Carcinoma	2022-03-20
TCGA-AR-A1AN	BRCA	BRCA	F	46	I/II		F	C1	BRCA.LumA	2920	0	2920	0	8	6	7	6	0.6708	0.569058	0.363102	0.251683	2	2.75167	16	0.992454	Negative		MSS	Negative	Negative	Negative	Negative		WHITE	HISPANIC OR LATINO	Infiltrating Ductal Carcinoma	2000-03-01
TCGA-AR-A1AO	BRCA	BRCA	F	47	I/II		IE/F	C2	BRCA.Normal	2618	0	2618	0	7	7	7	6	0.4766	2.05347	0.749015	2.16493	18	4.89375	141	0.988885	Negative		MSS	Negative	Negative	Negative	Negative		WHITE	NOT HISPANIC OR LATINO	Infiltrating Ductal Carcinoma	2000-03-01
TCGA-AR-A1AP	BRCA	BRCA	F	80	I/II		F	C2	BRCA.LumA	2856	0	2856	0	7	6	7	6	0.7471	0.815616	0.959978	0.665406	2	2.39331	12	0.96314	Negative		MSS	Negative	Negative	Negative	Negative		WHITE	NOT HISPANIC OR LATINO	Infiltrating Ductal Carcinoma	2000-03-01
TCGA-AR-A1AQ	BRCA	BRCA	F	49	I/II		IE	C2	BRCA.Basal	3021	0	3021	0	8	8	8	8	0.5404	0.914745	0.797291	3.60518	92	3.93845	69	0.930172	Negative		MSS	Negative	Negative	Negative	Negative		WHITE	NOT HISPANIC OR LATINO	Infiltrating Ductal Carcinoma	2000-03-01
TCGA-AR-A1AR	BRCA	BRCA	F	50	III/IV		IE	C2	BRCA.Basal	524	1	268	1	7	6	7	6	0.6122	1.18753	0.883343	1.42169	5	4.30583	82	0.977106	Negative		MSS	Negative	Negative	Negative	Negative		WHITE	NOT HISPANIC OR LATINO	Infiltrating Ductal Carcinoma	2000-03-01
TCGA-AR-A1AS	BRCA	BRCA	F	54	I/II		F	C4	BRCA.LumA	1150	0	1150	0	6	4	6	4	0.8509	0.786978					0		Negative		MSS	Negative	Negative	Negative	Negative		ASIAN		Infiltrating Ductal Carcinoma	2000-03-01
TCGA-AR-A1AT	BRCA	BRCA	F	62	I/II		IE	C2	BRCA.Her2	1272	1	1272	0	9	8	9	8	0.5659	0.70197	0.890604	3.37022	44	3.60064	40	0.97608	Negative		MSS	Negative	Negative	Negative	Negative		WHITE	NOT HISPANIC OR LATINO	Infiltrating Lobular Carcinoma	2022-03-20
TCGA-AR-A1AU	BRCA	BRCA	F	39	III/IV		F	C1	BRCA.LumA	2868	0	2868	0	8	6	7	6	0.7646	0.510863	0.735015	0.509474	2	2.14584	9	0.976615	Negative		MSS	Negative	Negative	Negative	Negative		WHITE	NOT HISPANIC OR LATINO	Infiltrating Ductal Carcinoma	2000-03-01
TCGA-AR-A1AV	BRCA	BRCA	M	68	I/II		D	C4	BRCA.LumA	1864	0	1864	0	7	5	6	5	0.7856	1.07363				1.79176	6	1	Negative		MSS	Negative	Negative	Negative	Negative		WHITE	HISPANIC OR LATINO	Infiltrating Ductal Carcinoma	2000-03-01
TCGA-AR-A1AW	BRCA	BRCA	F	65	I/II		IE	C2	BRCA.LumB	2632	0	2632	0	8	9	8	9	0.3857	0.703305	0.669516	2.67069	54	5.52814	262	0.992779	Negative		MSS	Negative	Negative	Negative	Negative		WHITE	NOT HISPANIC OR LATINO	Infiltrating Ductal Carcinoma	2000-03-01
TCGA-AR-A1AX	BRCA	BRCA	F	64	I/II		IE	C2	BRCA.LumA	2629	0	2629	0	9	9	9	9	0.3705	0.581341	0.699422	2.83996	58	4.98594	152	0.992447	Negative		MSS	Negative	Negative	Negative	Negative		WHITE	NOT HISPANIC OR LATINO	Infiltrating Ductal Carcinoma	2000-03-01
TCGA-AR-A1AY	BRCA	BRCA	F	65	I/II		D	C1	BRCA.Basal	1026	0	1026	0	8	6	7	6	0.8587	1.36019				1.94591	7	1	Negative		MSS	Negative	Negative	Negative	Negative		WHITE	NOT HISPANIC OR LATINO	Infiltrating Ductal Carcinoma	2000-03-01
TCGA-AR-A24H	BRCA	BRCA	F	65	I/II		IE	C2	BRCA.LumB	4894	0	4894	0	7	6	7	6	0.855	3.59892	0.399339	0.642711	5	3.75268	43	0.997736	Negative		MSS	Negative	Negative	Negative	Negative		WHITE	NOT HISPANIC OR LATINO	Infiltrating Lobular Carcinoma	2022-03-20
TCGA-AR-A24K	BRCA	BRCA	F	46	I/II		D	C1	BRCA.LumB	1548	0	1548	0	7	5	6	4	0.8974	0.725422				0.693147	2	1	Negative		MSS	Negative	Negative	Negative	Negative		WHITE		Infiltrating Ductal Carcinoma	2000-03-01
TCGA-AR-A24L	BRCA	BRCA	F	26	I/II		D	C2	BRCA.LumA	2866	1	1414	1	7	6	6	5	0.7182	1.05912				1.94591	7	1	Negative		MSS	Negative	Negative	Negative	Negative		WHITE	NOT HISPANIC OR LATINO	Infiltrating Ductal Carcinoma	2000-03-01
TCGA-AR-A24M	BRCA	BRCA	F	38	III/IV		F	C6	BRCA.LumA	3660	0	3660	0	8	6	7	5	0.7982	0.385342				1.74787	6	0.975504	Negative		MSS	Negative	Negative	Negative	Negative		WHITE	NOT HISPANIC OR LATINO	Mixed Histology (please specify)	2022-03-22
TCGA-AR-A24N	BRCA	BRCA	F	54	I/II		D	C2	BRCA.LumB	3035	0	3035	0	9	8	9	7	0.8511	0.939615	0.648237	2.84864	81	2.19722	9	1	Negative		MSS	Negative	Negative	Negative	Negative		WHITE	NOT HISPANIC OR LATINO	Infiltrating Ductal Carcinoma	2000-03-01
TCGA-AR-A24O	BRCA	BRCA	F	43	III/IV		F	C2	BRCA.LumA	3607	0	2561	1	8	7	8	6	0.6188	0.48822	0.941998	1.83304	7	3.85206	49	0.989785	Negative		MSS	Negative	Negative	Negative	Negative		WHITE	NOT HISPANIC OR LATINO	Mixed Histology (please specify)	2022-03-22
TCGA-AR-A24P	BRCA	BRCA	F	47	I/II		D	C1	BRCA.LumA	84	0	84	0	8	6	7	5	0.7805	0.579859	0.967168	1.34078	4	3.07522	22	0.994881	Negative		MSS	Negative	Negative	Negative	Negative		WHITE	NOT HISPANIC OR LATINO	Infiltrating Ductal Carcinoma	2000-03-01
TCGA-AR-A24Q	BRCA	BRCA	F	49	I/II		D	C1	BRCA.Basal	3172	0	3172	0	8	7	8	7	0.6575	4.16979	0.808477	3.80755	111	4.39106	84	0.991028	Negative		MSS	Negative	Negative	Negative	Negative		WHITE		Infiltrating Ductal Carcinoma	2000-03-01
TCGA-AR-A24R	BRCA	BRCA	F	45	III/IV		IE	C2	BRCA.LumB	3430	0	3430	0	7	6	7	6	0.7847	0.624647	0.945893	2.35045	12	4.08259	62	0.989206	Negative		MSS	Negative	Negative	Negative	Negative		WHITE	NOT HISPANIC OR LATINO	Infiltrating Ductal Carcinoma	2000-03-01
TCGA-AR-A24S	BRCA	BRCA	F	61	I/II		F	C2	BRCA.LumB	2976	0	2976	0	6	6	6	5	0.5987	1.18037	0.738044	1.02315	4	3.99818	56	0.99325	Negative		MSS	Negative	Negative	Negative	Negative		WHITE	NOT HISPANIC OR LATINO	Infiltrating Ductal Carcinoma	2000-03-01
TCGA-AR-A24T	BRCA	BRCA	F	46	III/IV		F	C6	BRCA.LumA	3202	0	3202	0	8	6	7	6	0.746	0.568956				2.5993	14	0.984936	Negative		MSS	Negative	Negative	Negative	Negative		WHITE	NOT HISPANIC OR LATINO	Infiltrating Lobular Carcinoma	2022-03-20
TCGA-AR-A24U	BRCA	BRCA	F	47	I/II		IE/F	C2	BRCA.Her2	3128	0	3128	0	7	7	7	7	0.4064	0.738144	0.818519	4.36097	206	4.7002	112	0.996121	Negative		MSS	Negative	Negative	Negative	Negative		WHITE	NOT HISPANIC OR LATINO	Infiltrating Ductal Carcinoma	2000-03-01
TCGA-AR-A24V	BRCA	BRCA	F	52	I/II		F	C2	BRCA.LumA	3203	0	3203	0	7	7	7	6	0.746	0.574272				2.35167	11	0.980724	Negative		MSS	Negative	Negative	Negative	Negative		WHITE	NOT HISPANIC OR LATINO	Infiltrating Ductal Carcinoma	2000-03-01
TCGA-AR-A24W	BRCA	BRCA	F	55	I/II		F	C3	BRCA.LumA	1550	0	1550	0	8	7	7	6	0.6138	0.280932	0.893264	1.43765	5	1.60944	5	1	Negative		MSS	Negative	Negative	Negative	Negative		WHITE		Infiltrating Ductal Carcinoma	2000-03-01
TCGA-AR-A24X	BRCA	BRCA	F	52	I/II		F	C1	BRCA.LumA	3004	0	3004	0	8	6	7	6	0.7985	0.719845	0.629808	1.38383	9	3.31949	28	0.996185	Negative		MSS	Negative	Negative	Negative	Negative		WHITE		Mixed Histology (please specify)	2022-03-22
TCGA-AR-A24Z	BRCA	BRCA	F	57	I/II		D	C2	BRCA.LumB	3001	0	3001	0	7	6	6	5	0.8886	1.12834		0	1	3.02803	21	0.994583	Negative		MSS	Negative	Negative	Negative	Negative		WHITE		Infiltrating Ductal Carcinoma	2000-03-01
TCGA-AR-A250	BRCA	BRCA	F	58	I/II		D	C1	BRCA.LumB	2707	0	2707	0	8	7	7	7	0.5916	3.04651	0.85522	3.47257	58	3.65263	40	0.990173	Negative		MSS	Negative	Negative	Negative	Negative		WHITE	NOT HISPANIC OR LATINO	Infiltrating Ductal Carcinoma	2000-03-01
TCGA-AR-A251	BRCA	BRCA	F	51	III/IV		F	C1	BRCA.Basal	3030	0	3030	0	7	6	7	6	0.8039	4.66288	0.794025	3.18192	55	3.21064	28	0.96352	Negative		MSS	Negative	Negative	Negative	Negative		WHITE	NOT HISPANIC OR LATINO	Infiltrating Ductal Carcinoma	2000-03-01
TCGA-AR-A252	BRCA	BRCA	F	50	I/II		IE	C2	BRCA.LumA	2838	0	2838	0	8	8	8	8	0.4382	0.322497	0.721535	3.7509	181	5.40248	271	0.964364	Negative		MSS	Negative	Negative	Negative	Negative		WHITE	NOT HISPANIC OR LATINO	Infiltrating Ductal Carcinoma	2000-03-01
TCGA-AR-A254	BRCA	BRCA	F	50	III/IV		IE	C6	BRCA.Her2	2605	0	2605	0	6	6	6	6	0.6458	0.889587	0.757683	3.38374	87	4.06039	62	0.983829	Negative		MSS	Negative	Negative	Negative	Negative		WHITE	NOT HISPANIC OR LATINO	Infiltrating Ductal Carcinoma	2000-03-01
TCGA-AR-A255	BRCA	BRCA	F	62	I/II		IE/F	C2	BRCA.LumA	2161	0	2161	0	8	7	8	7	0.6931	1.78072	0.999112	0.692531	2	3.6679	43	0.975194	Negative		MSS	Negative	Negative	Negative	Negative		WHITE	NOT HISPANIC OR LATINO	Infiltrating Ductal Carcinoma	2000-03-01
TCGA-AR-A256	BRCA	BRCA	F	45	I/II		D	C2	BRCA.Basal	2854	1	1640	1	7	6	7	5	0.8204	4.68204				2.89037	18	1	Negative		MSS	Negative	Negative	Negative	Negative		WHITE		Infiltrating Ductal Carcinoma	2000-03-01
TCGA-AR-A2LE	BRCA	BRCA	F	69	I/II		D	C3	BRCA.LumA	5062	0	4203	1	8	7	8	6	0.8306	6.84846				1.74787	6	0.975504	Negative		MSS	Negative	Negative	Negative	Negative		WHITE	NOT HISPANIC OR LATINO	Infiltrating Lobular Carcinoma	2022-03-20
TCGA-AR-A2LH	BRCA	BRCA	F	55	III/IV		IE/F	C2	BRCA.Normal	616	1	434	1	9	8	9	8	0.4697	1.43226	0.758552	2.73907	37	4.48357	91	0.993949	Negative		MSS	Negative	Negative	Negative	Negative		WHITE	NOT HISPANIC OR LATINO	Infiltrating Lobular Carcinoma	2022-03-20
TCGA-AR-A2LJ	BRCA	BRCA	F	40	III/IV		IE/F	C6	BRCA.LumA	2632	0	2632	0	8	7	8	7	0.652	0		0	1	3.3177	29	0.985271	Negative		MSS	Negative	Negative	Negative	Negative		WHITE	NOT HISPANIC OR LATINO	Infiltrating Lobular Carcinoma	2022-03-20
TCGA-AR-A2LK	BRCA	BRCA	F	62	III/IV		D	C1	BRCA.LumB	1649	1	1304	1	7	5	6	5	0.8692	0.848896	0.830535	2.13028	13	3.12242	24	0.982496	Negative		MSS	Negative	Negative	Negative	Negative		WHITE	NOT HISPANIC OR LATINO	Infiltrating Lobular Carcinoma	2022-03-20
TCGA-AR-A2LL	BRCA	BRCA	F	70	I/II		D							7	6	7	5	0.8337								Negative		MSS	Negative	Negative	Negative	Negative		WHITE	NOT HISPANIC OR LATINO	Infiltrating Lobular Carcinoma	2022-03-20
TCGA-AR-A2LM	BRCA	BRCA	F	49	I/II		F	C3	BRCA.LumA	1935	0	1935	0	8	7	7	6	0.7744	0.299386		0	1	3.03912	22	0.983201	Negative		MSS	Negative	Negative	Negative	Negative		WHITE	NOT HISPANIC OR LATINO	Infiltrating Lobular Carcinoma	2022-03-20
TCGA-AR-A2LN	BRCA	BRCA	F	65	I/II		F	C3	BRCA.LumA	1161	0	1161	0	8	7	8	7	0.6702	0.889144	0.921447	2.55479	16	3.20478	25	0.99562	Negative		MSS	Negative	Negative	Negative	Negative		WHITE	NOT HISPANIC OR LATINO	Infiltrating Lobular Carcinoma	2022-03-20
TCGA-AR-A2LO	BRCA	BRCA	F	46	I/II		IE	C3	BRCA.LumA	1198	0	1198	0	9	8	8	8	0.6388	0.31879	0.822441	2.22721	15	4.08908	61	0.994698	Negative		MSS	Negative	Negative	Negative	Negative		WHITE	NOT HISPANIC OR LATINO	Infiltrating Lobular Carcinoma	2022-03-20
TCGA-AR-A2LQ	BRCA	BRCA	F	59	I/II		F	C3	BRCA.Normal	1233	0	1233	0	8	7	7	6	0.5055	0.20306	0.969018	3.64467	43	2.04319	8	0.982568	Negative		MSS	Negative	Negative	Negative	Negative		WHITE	NOT HISPANIC OR LATINO	Infiltrating Lobular Carcinoma	2022-03-20
TCGA-AR-A2LR	BRCA	BRCA	F	49	I/II		D							7	6	7	5	0.87								Negative		MSS	Negative	Negative	Negative	Negative		WHITE	NOT HISPANIC OR LATINO	Metaplastic Carcinoma	1975-03-01
TCGA-AR-A5QM	BRCA	BRCA	F	62	I/II		F	C6	BRCA.LumA	2231	0	968	1	8	7	8	7	0.6158	0.536371	0.963873	2.39513	12	2.27187	10	0.98666			MSS	Negative	Negative	Negative	Negative		WHITE	NOT HISPANIC OR LATINO	Infiltrating Lobular Carcinoma	2022-03-20
TCGA-AR-A5QN	BRCA	BRCA	F	68	III/IV		D	C2	BRCA.LumA	1013	0	1013	0	9	8	9	7	0.7466	0.66468	0.709798	0.779793	3	2.04319	8	0.982568			MSS	Negative	Negative	Negative	Negative		WHITE	NOT HISPANIC OR LATINO	Infiltrating Lobular Carcinoma	2022-03-20
TCGA-AR-A5QP	BRCA	BRCA	F	54	I/II		IE/F	C1	BRCA.LumA	1185	0	1185	0	9	7	8	6	0.7489	0.480059	0.922598	1.48486	5	2.69415	17	0.950918			MSS	Negative	Negative	Negative	Negative		WHITE	NOT HISPANIC OR LATINO	Infiltrating Lobular Carcinoma	2022-03-20
TCGA-AR-A5QQ	BRCA	BRCA	F	68	III/IV		IE	C2	BRCA.Basal	322	1	301	1	7	8	8	8	0.4909	1.35337	0.853736	3.49549	60	3.38611	31	0.986059			MSS	Negative	Negative	Negative	Negative		WHITE	NOT HISPANIC OR LATINO	Other specify	1975-03-01
TCGA-B6-A0I1	BRCA	BRCA	F	73	I/II		D	C2	BRCA.Basal	2361	1	1120	1	9	7	8	6	0.8198	1.0426	0.867983	2.08133	11		0		Negative		MSS	Negative	Negative	Negative	Negative		BLACK OR AFRICAN AMERICAN	NOT HISPANIC OR LATINO	Infiltrating Ductal Carcinoma	2000-03-01
TCGA-B6-A0I2	BRCA	BRCA	F	45	I/II		IE	C2	BRCA.Basal	4361	0	4361	0	10	10	10	10	0.6522	1.29163	0.828022	4.14338	149	4.33329	88	0.967828			MSS	Negative	Negative	Negative	Negative		WHITE	NOT HISPANIC OR LATINO	Infiltrating Ductal Carcinoma	2000-03-01
TCGA-B6-A0I5	BRCA	BRCA	F	49	I/II		IE/F	C1	BRCA.LumA	8556	0	8556	0	8	6	8	6	0.7466	0.504632				2.33837	11	0.975177	Negative		MSS	Negative	Negative	Negative	Negative		WHITE	NOT HISPANIC OR LATINO	Infiltrating Ductal Carcinoma	2000-03-01
TCGA-B6-A0I6	BRCA	BRCA	F	49	I/II		D	C1	BRCA.Basal	991	1	859	1	7	6	7	5	0.8137		0.489736	0.788199	5	1.09861	3	1	Negative		MSS	Negative	Negative	Negative	Negative		BLACK OR AFRICAN AMERICAN	NOT HISPANIC OR LATINO	Infiltrating Ductal Carcinoma	2000-03-01
TCGA-B6-A0I8	BRCA	BRCA	F	46			D	C3	BRCA.LumA	749	1	746	1	7	5	6	4	0.8528	2.90967				1.09861	3	1			MSS	Negative	Negative	Negative	Negative		WHITE	NOT HISPANIC OR LATINO	Infiltrating Ductal Carcinoma	2000-03-01
TCGA-B6-A0I9	BRCA	BRCA	F	62	III/IV		IE	C1	BRCA.Her2	362	1	362	1	9	8	8	7	0.7508	1.96081	0.870728	3.53554	58	2.45831	12	0.989297			MSS	Negative	Negative	Negative	Negative		WHITE	NOT HISPANIC OR LATINO	Infiltrating Ductal Carcinoma	2000-03-01
TCGA-B6-A0IA	BRCA	BRCA	F	51	I/II		D	C4	BRCA.LumA	8391	0	8391	0	8	7	8	6	0.929	0.620013					0		Negative		MSS	Negative	Negative	Negative	Negative		WHITE	NOT HISPANIC OR LATINO	Other specify	2022-03-23
TCGA-B6-A0IB	BRCA	BRCA	F	64	III/IV		D	C1	BRCA.LumB	3941	1	2717	1	8	6	7	5	0.8646	1.60334				1.09861	3	1	Negative		MSS	Negative	Negative	Negative	Negative		WHITE	NOT HISPANIC OR LATINO	Infiltrating Ductal Carcinoma	2000-03-01
TCGA-B6-A0IC	BRCA	BRCA	F	90			F	C3	BRCA.LumA	1542	1	1542	0	7	5	7	4	0.9736	0.84113					0		Negative		MSS	Negative	Negative	Negative	Negative		WHITE	NOT HISPANIC OR LATINO	Other specify	2022-03-03
TCGA-B6-A0IE	BRCA	BRCA	F	38	III/IV		D	C1	BRCA.LumA	1993	1	834	1	9	7	8	6	0.8136	0.634219	0.943621	4.32647	98	1.53414	8	0.737766	Negative		MSS	Negative	Negative	Negative	Negative		BLACK OR AFRICAN AMERICAN	NOT HISPANIC OR LATINO	Mixed Histology (please specify)	2022-03-20
TCGA-B6-A0IG	BRCA	BRCA	F	50	I/II		D	C2	BRCA.LumA	4456	1	4456	1	10	8	9	7	0.8526	0.977627	0.787518	1.53244	7	2.20479	10	0.957526	Negative			Negative	Negative	Negative	Negative		WHITE	NOT HISPANIC OR LATINO	Infiltrating Ductal Carcinoma	2000-03-01
TCGA-B6-A0IH	BRCA	BRCA	F	81	III/IV		IE/F	C3	BRCA.LumA	3418	1	3418	0	9	8	8	7	0.6066	0.840723	0.617163	1.98657	25	3.71794	43	0.988499	Negative		MSS	Negative	Negative	Negative	Negative		WHITE	NOT HISPANIC OR LATINO	Infiltrating Lobular Carcinoma	2022-03-20
TCGA-B6-A0IJ	BRCA	BRCA	F	42	I/II		IE	C2	BRCA.Basal	7106	0	7106	0	8	8	8	8	0.6333	3.84268	0.812351	4.5327	265	4.61909	107	0.9885	Negative		MSS	Negative	Negative	Negative	Negative		BLACK OR AFRICAN AMERICAN	NOT HISPANIC OR LATINO	Infiltrating Ductal Carcinoma	2000-03-01
TCGA-B6-A0IK	BRCA	BRCA	F	63	III/IV		D	C1	BRCA.Her2	571	1	489	1	8	6	7	6	0.8024	3.28996	0.419455	0.581488	4	2.30566	11	0.961534	Negative		MSS	Negative	Negative	Negative	Negative		WHITE	NOT HISPANIC OR LATINO	Infiltrating Ductal Carcinoma	2000-03-01
TCGA-B6-A0IM	BRCA	BRCA	F	75	I/II		D	C1	BRCA.LumA	3873	1	3873	0	8	6	7	5	0.8136	0.74427				2.21025	10	0.959901	Negative		MSS	Negative	Negative	Negative	Negative		BLACK OR AFRICAN AMERICAN	NOT HISPANIC OR LATINO	Other specify	2022-03-23
TCGA-B6-A0IN	BRCA	BRCA	F	45			IE/F	C1	BRCA.LumB	2573	1	1412	1	9	8	8	7	0.7223	0.800608	0.904904	2.56379	17	3.79753	47	0.986332	Negative		MSS	Negative	Negative	Negative	Negative		WHITE	NOT HISPANIC OR LATINO	Other specify	2022-03-23
TCGA-B6-A0IO	BRCA	BRCA	F	66	I/II		IE	C1	BRCA.LumA	5042	0	5042	0	10	8	9	8	0.8583	1.50071				3.09104	22	1	Negative			Negative	Negative	Negative	Negative		WHITE	NOT HISPANIC OR LATINO	Infiltrating Ductal Carcinoma	2000-03-01
TCGA-B6-A0IP	BRCA	BRCA	F	74	I/II		IE/F	C3	BRCA.LumA	3926	1	3926	0	9	7	8	7	0.805	0.855099	0.836385	2.62248	23	3.19315	25	0.992007	Negative			Negative	Negative	Negative	Negative		WHITE	NOT HISPANIC OR LATINO	Infiltrating Lobular Carcinoma	2022-03-20
TCGA-B6-A0IQ	BRCA	BRCA	F	40	III/IV		IE	C1	BRCA.Basal	4285	0	4285	0	8	7	8	7	0.7019	1.79157	0.877492	4.03218	99	3.73797	44	0.987786	Negative			Negative	Negative	Negative	Negative		WHITE	NOT HISPANIC OR LATINO	Infiltrating Ductal Carcinoma	2000-03-01
TCGA-B6-A0RE	BRCA	BRCA	F	61			D	C1	BRCA.Basal	7777	0	7777	0	8	6	7	5	0.7943	3.8367	0.894199	3.34222	42	1.28529	6	0.717336	Negative		MSS	Negative	Negative	Negative	Negative		BLACK OR AFRICAN AMERICAN	NOT HISPANIC OR LATINO	Infiltrating Ductal Carcinoma	2000-03-01
TCGA-B6-A0RG	BRCA	BRCA	F	26	I/II		D	C2	BRCA.LumA	2082	0	2082	0	7	5	6	5	0.8958	1.77918		0	1	0	1		Negative		MSS	Negative	Negative	Negative	Negative		WHITE	NOT HISPANIC OR LATINO	Infiltrating Ductal Carcinoma	2000-03-01
TCGA-B6-A0RH	BRCA	BRCA	F	51	I/II		D	C2	BRCA.Her2	6456	1	2165	1	9	8	9	7	0.7792	0.972626	0.747689	1.45494	7	2.41619	12	0.972347	Negative		MSS	Negative	Negative	Negative	Negative		BLACK OR AFRICAN AMERICAN	NOT HISPANIC OR LATINO	Infiltrating Ductal Carcinoma	2000-03-01
TCGA-B6-A0RI	BRCA	BRCA	F	44	III/IV		F	C1	BRCA.LumA	7126	0	1100	1	7	6	6	5	0.8374	0.526601				1.09861	3	1	Negative		MSS	Negative	Negative	Negative	Negative		WHITE	NOT HISPANIC OR LATINO	Infiltrating Ductal Carcinoma	2000-03-01
TCGA-B6-A0RL	BRCA	BRCA	F	60	I/II		D	C4	BRCA.LumB	2469	1	2469	0	7	6	7	5	0.9797	1.21873				0	1		Negative		MSS	Negative	Negative	Negative	Negative		BLACK OR AFRICAN AMERICAN	NOT HISPANIC OR LATINO	Infiltrating Ductal Carcinoma	2000-03-01
TCGA-B6-A0RM	BRCA	BRCA	F	57			D	C3	BRCA.LumA	2373	1	2373	0	7	6	7	5	0.931	0.742578		0	1	2.36938	11	0.988109			MSS	Negative	Negative	Negative	Negative		BLACK OR AFRICAN AMERICAN	NOT HISPANIC OR LATINO	Infiltrating Ductal Carcinoma	2000-03-01
TCGA-B6-A0RN	BRCA	BRCA	F	60	I/II		IE/F	C3	BRCA.LumA	8008	0	8008	0	8	7	7	6	0.8504	0.611294	0.941831	2.61131	16	1.88916	7	0.970836	Negative		MSS	Negative	Negative	Negative	Negative		WHITE	NOT HISPANIC OR LATINO	Infiltrating Ductal Carcinoma	2000-03-01
TCGA-B6-A0RO	BRCA	BRCA	F	71	III/IV		D	C2	BRCA.LumA	4929	0	4929	0	9	8	9	7	0.8227	0.895094				1.54983	5	0.962961	Negative		MSS	Negative	Negative	Negative	Negative		WHITE	NOT HISPANIC OR LATINO	Infiltrating Ductal Carcinoma	2000-03-01
TCGA-B6-A0RP	BRCA	BRCA	F	73	III/IV		IE/F	C3	BRCA.LumA	3126	1	2787	1	8	7	7	6	0.7733	0.520707	0.862738	2.44432	17	3.63645	40	0.985786	Negative		MSS	Negative	Negative	Negative	Negative		WHITE	NOT HISPANIC OR LATINO	Mixed Histology (please specify)	2022-03-22
TCGA-B6-A0RQ	BRCA	BRCA	F	68	I/II		D	C3	BRCA.Normal	4267	1	4267	0	8	7	8	6	0.791	0.912502				0	1		Negative		MSS	Negative	Negative	Negative	Negative		WHITE	NOT HISPANIC OR LATINO	Infiltrating Lobular Carcinoma	2022-03-20
TCGA-B6-A0RS	BRCA	BRCA	F	38	I/II		IE/F	C1	BRCA.Her2	3063	1	2041	1	8	7	7	6	0.7197	3.52588	0.920674	3.10018	29	3.86362	50	0.987628	Negative		MSS	Negative	Negative	Negative	Negative		WHITE	NOT HISPANIC OR LATINO	Infiltrating Ductal Carcinoma	2000-03-01
TCGA-B6-A0RT	BRCA	BRCA	F	39	III/IV		IE	C2	BRCA.Basal	2721	0	2721	0	8	9	9	9	0.3032	1.32677	0.878869	4.42109	153	5.99676	503	0.964018	Close		MSS	Negative	Negative	Negative	Negative		WHITE	NOT HISPANIC OR LATINO	Infiltrating Ductal Carcinoma	2000-03-01
TCGA-B6-A0RU	BRCA	BRCA	F	40	I/II		D	C1	BRCA.Basal	8605	0	3076	1	9	7	8	6	0.8273	1.29553		0	1	2.32578	12	0.935962	Negative		MSS	Negative	Negative	Negative	Negative		WHITE	NOT HISPANIC OR LATINO	Other specify	2022-03-23
TCGA-B6-A0RV	BRCA	BRCA	F	42	III/IV		IE/F	C2	BRCA.LumA	5156	0	5156	0	9	8	9	7	0.7694	1.02856	0.99708	1.0954	3	3.73129	44	0.986021	Negative		MSS	Negative	Negative	Negative	Negative		WHITE	NOT HISPANIC OR LATINO	Mixed Histology (please specify)	2022-03-22
TCGA-B6-A0WS	BRCA	BRCA	F	58			IE	C2	BRCA.LumA	2965	1	2965	0	8	8	8	8	0.656	0.331875	0.946328	2.88112	21	4.51766	98	0.985319	Positive		MSS	Negative	Negative	Negative	Negative		BLACK OR AFRICAN AMERICAN	NOT HISPANIC OR LATINO	Infiltrating Ductal Carcinoma	2000-03-01
TCGA-B6-A0WT	BRCA	BRCA	F	61	I/II		D	C1	BRCA.LumA	5739	0	3862	1	8	7	8	6	0.7788	0.422427	0.764364	2.99021	50	1.79176	6	1	Negative		MSS	Negative	Negative	Negative	Negative		WHITE	NOT HISPANIC OR LATINO	Infiltrating Ductal Carcinoma	2000-03-01
TCGA-B6-A0WV	BRCA	BRCA	F	67	I/II		D	C1	BRCA.LumB	2417	1	2417	0	7	6	7	5	0.8728	0.669084					0		Negative		MSS	Negative	Negative	Negative	Negative		WHITE	NOT HISPANIC OR LATINO	Infiltrating Ductal Carcinoma	2000-03-01
TCGA-B6-A0WW	BRCA	BRCA	F	58			D	C2	BRCA.LumB	558	1	447	1	8	7	7	6	0.8315	0.777027				2.33837	11	0.975177	Negative		MSS	Negative	Negative	Negative	Negative		BLACK OR AFRICAN AMERICAN	NOT HISPANIC OR LATINO	Infiltrating Ductal Carcinoma	2000-03-01
TCGA-B6-A0WX	BRCA	BRCA	F	40	III/IV		IE/F	C1	BRCA.Basal	639	1	563	1	8	7	8	6	0.5499	0.661524	0.978818	2.15068	9	3.83673	54	0.961831	Negative		MSS	Negative	Negative	Negative	Negative		BLACK OR AFRICAN AMERICAN	NOT HISPANIC OR LATINO	Other specify	2022-03-20
TCGA-B6-A0WY	BRCA	BRCA	F	40	III/IV		IE/F	C2	BRCA.LumA	3461	1	2011	1	9	8	8	7	0.7754	0.832977	0.994048	1.09207	3	2.91743	20	0.973863	Negative		MSS	Negative	Negative	Negative	Negative		WHITE	NOT HISPANIC OR LATINO	Infiltrating Ductal Carcinoma	2000-03-01
TCGA-B6-A0WZ	BRCA	BRCA	F	50	I/II		D	C2	BRCA.LumA	6292	0	5117	1	8	6	7	6	0.8586	1.78011				1.0114	3	0.92062	Negative		MSS	Negative	Negative	Negative	Negative		BLACK OR AFRICAN AMERICAN	NOT HISPANIC OR LATINO	Infiltrating Ductal Carcinoma	2000-03-01
TCGA-B6-A0X0	BRCA	BRCA	F	54	I/II		D	C3	BRCA.LumA	3945	1	3945	0	8	6	7	6	0.8077	0.438674				1.09861	3	1	Negative		MSS	Negative	Negative	Negative	Negative		WHITE	NOT HISPANIC OR LATINO	Other specify	2022-03-01
TCGA-B6-A0X1	BRCA	BRCA	F	48	I/II		IE	C2	BRCA.Basal	7455	1	490	1	8	8	8	7	0.8146	1.99083	0.949283	1.97398	8	2.60698	20	0.870231	Negative		MSS	Negative	Negative	Negative	Negative		WHITE	NOT HISPANIC OR LATINO	Infiltrating Ductal Carcinoma	2000-03-01
TCGA-B6-A0X4	BRCA	BRCA	F	62	I/II		D	C4	BRCA.LumA	860	1	716	1	9	7	9	7	0.9189	0.55237					0		Negative		MSS	Negative	Negative	Negative	Negative		WHITE	NOT HISPANIC OR LATINO	Infiltrating Ductal Carcinoma	2000-03-01
TCGA-B6-A0X5	BRCA	BRCA	F	61	I/II		D	C4	BRCA.LumB	2097	1	1343	1	8	7	8	7	0.8977	1.06177		0	1	0	1		Negative		MSS	Negative	Negative	Negative	Negative		BLACK OR AFRICAN AMERICAN	NOT HISPANIC OR LATINO	Infiltrating Ductal Carcinoma	2000-03-01
TCGA-B6-A0X7	BRCA	BRCA	F	62			D	C2	BRCA.LumA	1781	1	1104	1	8	7	8	6	0.7458	0.33881		0	1	1.54983	5	0.962961				Negative	Negative	Negative	Negative		WHITE	NOT HISPANIC OR LATINO	Mixed Histology (please specify)	2000-03-01
TCGA-B6-A1KC	BRCA	BRCA	F	67	I/II		D	C4	BRCA.LumB	1326	0	1326	0	6	5	6	4	0.9052	0.668911				1.74787	6	0.975504	Negative		MSS	Negative	Negative	Negative	Negative		WHITE	NOT HISPANIC OR LATINO	Infiltrating Ductal Carcinoma	2000-03-01
TCGA-B6-A1KF	BRCA	BRCA	F	68	I/II		D	C1	BRCA.Basal	3088	0	3088	0	8	6	7	5	0.9309	1.36142					0		Negative		MSS	Negative	Negative	Negative	Negative		WHITE	NOT HISPANIC OR LATINO	Infiltrating Ductal Carcinoma	2000-03-01
TCGA-B6-A1KI	BRCA	BRCA	F	63	I/II		D	C3	BRCA.LumA	2236	0	2236	0	8	6	7	5	0.7888	0.489046				0	1		Negative		MSS	Negative	Negative	Negative	Negative		WHITE	NOT HISPANIC OR LATINO	Infiltrating Ductal Carcinoma	2000-03-01
TCGA-B6-A1KN	BRCA	BRCA	F	57	III/IV		D	C2	BRCA.LumB	4233	0	4233	0	8	7	8	6	0.7427	1.51964	0.791598	1.73932	9	3.19351	26	0.980177	Negative		MSS	Negative	Negative	Negative	Negative		WHITE	NOT HISPANIC OR LATINO	Infiltrating Ductal Carcinoma	2000-03-01
TCGA-B6-A2IU	BRCA	BRCA	F	62	I/II		D	C3	BRCA.LumA	5176	0	4224	1	8	6	7	6	0.852	0.970182				1.56071	5	0.969724	Negative		MSS	Negative	Negative	Negative	Negative		WHITE	HISPANIC OR LATINO	Infiltrating Lobular Carcinoma	2022-03-20
TCGA-B6-A3ZX	BRCA	BRCA	F	50	III/IV		IE	C2	BRCA.Basal	1152	1	994	1	9	9	9	9	0.4662	0	0.919006	4.85062	196	5.56281	280	0.987226	Negative		MSS	Negative	Negative	Negative	Negative		BLACK OR AFRICAN AMERICAN	NOT HISPANIC OR LATINO	Mixed Histology (please specify)	2022-03-22
TCGA-B6-A400	BRCA	BRCA	F	43	III/IV		F	C2	BRCA.Basal	215	0	215	0	8	7	8	7	0.6898	0	0.90018	0.988949	3	3.28289	29	0.974935	Negative		MSS	Negative	Negative	Negative	Negative		BLACK OR AFRICAN AMERICAN	NOT HISPANIC OR LATINO	Infiltrating Ductal Carcinoma	2000-03-01
TCGA-B6-A401	BRCA	BRCA	F	47	I/II		IE/F	C1	BRCA.LumA	2596	0	2596	0	8	7	8	6	0.6744	0.35226	0.174813	0.192052	3	3.14458	25	0.976919	Negative		MSS	Negative	Negative	Negative	Negative		BLACK OR AFRICAN AMERICAN	NOT HISPANIC OR LATINO	Infiltrating Ductal Carcinoma	2000-03-01
TCGA-B6-A402	BRCA	BRCA	F	47	I/II		D	C1	BRCA.Basal	2281	0	1516	1	8	7	8	6	0.8997	0		0	1	0.693147	2	1	Negative		MSS	Negative	Negative	Negative	Negative		BLACK OR AFRICAN AMERICAN	NOT HISPANIC OR LATINO	Infiltrating Ductal Carcinoma	2000-03-01
TCGA-B6-A408	BRCA	BRCA	F	55	III/IV		IE	C2	BRCA.LumA	2072	0	2072	0	8	7	8	7	0.8016	0	0.799868	3.97519	144	3.52336	36	0.983211	Negative		MSS	Negative	Negative	Negative	Negative		BLACK OR AFRICAN AMERICAN	NOT HISPANIC OR LATINO	Mixed Histology (please specify)	2022-03-22
TCGA-B6-A409	BRCA	BRCA	F	44	III/IV		IE	C2	BRCA.Basal	573	1	456	1	8	6	8	6	0.7701	0.624214	0.935043	1.02725	3	2.77385	18	0.959687	Negative		MSS	Negative	Negative	Negative	Negative		BLACK OR AFRICAN AMERICAN	NOT HISPANIC OR LATINO	Infiltrating Ductal Carcinoma	2000-03-01
TCGA-B6-A40B	BRCA	BRCA	F	76	I/II		F	C1	BRCA.LumA	3152	0	3152	0	8	6	8	6	0.7592	0.834727	0.942444	0.653252	2	1.09861	3	1	Negative		MSS	Negative	Negative	Negative	Negative		WHITE	NOT HISPANIC OR LATINO	Infiltrating Lobular Carcinoma	2022-03-20
TCGA-B6-A40C	BRCA	BRCA	F	51	I/II		D	C1	BRCA.LumA	2164	0	2164	0	8	7	8	6	0.7913	0.702328	0.763459	2.24796	19	2.72555	16	0.983035	Negative		MSS	Negative	Negative	Negative	Negative		WHITE	NOT HISPANIC OR LATINO	Infiltrating Lobular Carcinoma	2022-03-20
TCGA-BH-A0AU	BRCA	BRCA	F	45	I/II		D	C2	BRCA.Normal	1914	0	1914	0	8	7	8	7	0.652	0.455886	0.837871	2.269	15	3.60631	39	0.984372	Negative		MSS						WHITE	NOT HISPANIC OR LATINO	Infiltrating Ductal Carcinoma	2000-03-01
TCGA-BH-A0AV	BRCA	BRCA	F	52	I/II		F	C1	BRCA.Basal	1820	0	1820	0	7	6	7	6	0.6844	1.40918	0.918807	3.02824	27	2.02533	8	0.973976	Negative		MSS	Negative	Negative	Negative	Negative		BLACK OR AFRICAN AMERICAN		Infiltrating Ductal Carcinoma	2000-03-01
TCGA-BH-A0AW	BRCA	BRCA	F	56	I/II		IE	C2	BRCA.Her2	622	0	622	0	8	8	8	8	0.6617	3.65935	0.816745	2.9492	37	4.87655	146	0.978518	Negative		MSS	Negative	Negative	Negative	Negative		WHITE		Infiltrating Ductal Carcinoma	2000-03-01
TCGA-BH-A0AZ	BRCA	BRCA	F	47	III/IV		F	C1	BRCA.Normal	1919	0	1919	0	9	7	8	7	0.6655	1.4286		0	1	2.75167	16	0.992454	Negative		MSS						WHITE	NOT HISPANIC OR LATINO	Infiltrating Ductal Carcinoma	2000-03-01
TCGA-BH-A0B0	BRCA	BRCA	F	56	I/II		IE/F	C2	BRCA.LumA	2477	0	2477	0	10	9	10	9	0.6749	1.4823	0.918945	0.636964	2	3.78098	54	0.947855	Negative		MSS	Negative	Negative	Negative	Negative		BLACK OR AFRICAN AMERICAN		Infiltrating Ductal Carcinoma	2000-03-01
TCGA-BH-A0B1	BRCA	BRCA	F	66	I/II		D	C2	BRCA.LumA	1148	0	1148	0	8	7	8	6	0.753	1.25977	0.959735	0.665238	2	2.84648	18	0.984815	Negative		MSS	Negative	Negative	Negative	Negative		WHITE		Infiltrating Ductal Carcinoma	2000-03-01
TCGA-BH-A0B3	BRCA	BRCA	F	53	I/II		IE	C2	BRCA.Normal	1203	0	1203	0	9	8	9	8	0.646	0.973982	0.819418	4.00724	133	3.10287	26	0.952357	Negative		MSS						WHITE		Infiltrating Ductal Carcinoma	2000-03-01
TCGA-BH-A0B4	BRCA	BRCA	M	65	III/IV		D	C1	BRCA.LumA	1191	0	1191	0	8	7	8	7	0.6749	1.81832	0.797285	1.28318	5	1.86042	8	0.894672	Negative		MSS	Negative	Negative	Negative	Negative		WHITE		Infiltrating Ductal Carcinoma	2000-03-01
TCGA-BH-A0B5	BRCA	BRCA	F	40	III/IV		D	C1	BRCA.LumA	2136	0	2136	0	8	7	7	6	0.6566	1.58287	0.946369	1.69566	6	3.50835	36	0.979024	Positive		MSS						WHITE	NOT HISPANIC OR LATINO	Infiltrating Lobular Carcinoma	2022-03-20
TCGA-BH-A0B6	BRCA	BRCA	F	47	I/II		IE							10	10	10	10	0.4975								Negative		MSS	Negative	Negative	Negative	Negative		WHITE	NOT HISPANIC OR LATINO	Infiltrating Ductal Carcinoma	2000-03-01
TCGA-BH-A0B7	BRCA	BRCA	F	42	I/II		IE/F	C1	BRCA.Normal	2559	0	2559	0	7	6	7	6	0.4954	0.860039	0.891827	3.43366	47	4.72642	124	0.980528	Negative		MSS						WHITE	NOT HISPANIC OR LATINO	Infiltrating Ductal Carcinoma	2000-03-01
TCGA-BH-A0B8	BRCA	BRCA	F	64	I/II		D	C1	BRCA.Normal	1569	0	1569	0	7	5	6	5	0.9342	1.28865		0	1	2.02533	8	0.973976	Negative		MSS						WHITE		Infiltrating Ductal Carcinoma	2000-03-01
TCGA-BH-A0B9	BRCA	BRCA	F	44	I/II		IE	C2	BRCA.Basal	1572	0	1572	0	9	8	9	8	0.7243	0.808245	0.865221	2.21925	13	4.63632	120	0.968424	Negative		MSS	Negative	Negative	Negative	Negative		WHITE		Infiltrating Ductal Carcinoma	2000-03-01
TCGA-BH-A0BA	BRCA	BRCA	F	51	III/IV		D	C3	BRCA.Normal	1132	0	1132	0	8	7	8	7	0.7278	0.929992	0.598647	1.99481	28	3.41495	32	0.985347	Negative		MSS						WHITE		Mixed Histology (please specify)	2022-03-22
TCGA-BH-A0BC	BRCA	BRCA	F	60	III/IV		IE/F	C2	BRCA.Normal	974	0	974	0	9	7	8	7	0.7727	0.781813	0.765497	2.073	15	4.00014	59	0.981019	Negative		MSS						WHITE		Infiltrating Ductal Carcinoma	2000-03-01
TCGA-BH-A0BD	BRCA	BRCA	F	47	I/II		D	C2	BRCA.LumB	554	0	554	0	9	8	9	8	0.7913	0.783069	0.897868	2.59517	18	3.83524	47	0.996127	Negative		MSS	Negative	Negative	Negative	Negative		WHITE		Infiltrating Ductal Carcinoma	2000-03-01
TCGA-BH-A0BF	BRCA	BRCA	F	56	I/II		IE	C2	BRCA.LumB	1324	1	1324	0	8	7	8	8	0.5676	0.503018	0.610393	3.19952	189	4.7412	125	0.981958	Negative		MSS	Negative	Negative	Negative	Negative		WHITE	NOT HISPANIC OR LATINO	Infiltrating Ductal Carcinoma	2000-03-01
TCGA-BH-A0BG	BRCA	BRCA	F	73	I/II		IE	C2	BRCA.Basal	1871	0	1871	0	10	9	9	9	0.6749	0.912863	0.614957	1.10186	6	4.14216	82	0.939964	Negative		MSS	Negative	Negative	Negative	Negative		WHITE	NOT HISPANIC OR LATINO	Infiltrating Ductal Carcinoma	2000-03-01
TCGA-BH-A0BJ	BRCA	BRCA	F	41	I/II		F	C3	BRCA.Normal	660	0	660	0	8	7	8	6	0.7458	0.736181	0.964606	1.55247	5	3.73797	44	0.987786	Negative		MSS						WHITE		Infiltrating Ductal Carcinoma	2000-03-01
TCGA-BH-A0BL	BRCA	BRCA	F	35	I/II		IE/F	C1	BRCA.Basal	2278	0	2278	0	7	7	7	7	0.5873	1.47876	0.883181	2.84285	25	4.02545	62	0.975361	Negative		MSS	Negative	Negative	Negative	Negative		WHITE	NOT HISPANIC OR LATINO	Infiltrating Ductal Carcinoma	2000-03-01
TCGA-BH-A0BM	BRCA	BRCA	F	54	I/II		IE/F	C3	BRCA.Normal	1876	0	1876	0	9	7	8	6	0.7886	0.567043				2.02281	8	0.972765	Negative		MSS						WHITE		Infiltrating Ductal Carcinoma	2000-03-01
TCGA-BH-A0BO	BRCA	BRCA	F	54	I/II		F	C3	BRCA.LumA	2197	0	2197	0	7	7	7	6	0.5193	0.663274	0.842293	1.35562	5	1.56071	5	0.969724	Negative		MSS	Negative	Negative	Negative	Negative		WHITE	NOT HISPANIC OR LATINO	Infiltrating Ductal Carcinoma	2000-03-01
TCGA-BH-A0BP	BRCA	BRCA	F	76	I/II		F	C1	BRCA.LumA	2296	1	2296	0	7	6	7	5	0.6597	3.52441		0	1	2.24504	10	0.975006	Negative		MSS	Negative	Negative	Negative	Negative		WHITE	NOT HISPANIC OR LATINO	Infiltrating Ductal Carcinoma	2000-03-01
TCGA-BH-A0BQ	BRCA	BRCA	F	39	I/II		IE/F	C2	BRCA.Normal	2255	0	1709	1	9	8	8	7	0.5779	0.509398	0.925565	1.01684	3	3.68412	43	0.979506	Negative		MSS						WHITE	NOT HISPANIC OR LATINO	Infiltrating Ductal Carcinoma	2000-03-01
TCGA-BH-A0BR	BRCA	BRCA	F	59	I/II		F	C1	BRCA.LumA	2330	0	2330	0	7	6	7	6	0.5233	1.28808		0	1	3.40381	33	0.973489	Negative		MSS	Negative	Negative	Negative	Negative		WHITE	NOT HISPANIC OR LATINO	Infiltrating Ductal Carcinoma	2000-03-01
TCGA-BH-A0BS	BRCA	BRCA	F	55	III/IV		D	C4	BRCA.Normal	2612	0	2612	0	8	6	7	6	0.8722	0.305644		0	1	1.09861	3	1	Negative		MSS						WHITE	NOT HISPANIC OR LATINO	Infiltrating Ductal Carcinoma	2000-03-01
TCGA-BH-A0BT	BRCA	BRCA	F	56	I/II		IE	C2	BRCA.Normal	2365	0	2365	0	9	8	9	8	0.7751	1.01346		0	1	2.92069	20	0.974949	Negative		MSS						WHITE	NOT HISPANIC OR LATINO	Infiltrating Ductal Carcinoma	2000-03-01
TCGA-BH-A0BV	BRCA	BRCA	F	78	I/II		IE/F	C2	BRCA.Normal	1519	0	1519	0	9	7	8	7	0.6749	0.746392	0.99931	1.09785	3	3.71424	42	0.993732	Negative		MSS						WHITE		Infiltrating Ductal Carcinoma	2000-03-01
TCGA-BH-A0BW	BRCA	BRCA	F	71	I/II		IE	C2	BRCA.Normal	2371	0	2371	0	8	9	8	9	0.6749	1.97508	0.904364	3.24081	36	3.54754	53	0.893521	Negative		MSS						BLACK OR AFRICAN AMERICAN	NOT HISPANIC OR LATINO	Infiltrating Ductal Carcinoma	2000-03-01
TCGA-BH-A0BZ	BRCA	BRCA	F	59	III/IV		IE	C2	BRCA.Normal	2255	0	2255	0	8	8	8	8	0.5138	6.15316	0.917867	2.91703	24	4.71288	121	0.982711	Negative		MSS						WHITE	NOT HISPANIC OR LATINO	Infiltrating Ductal Carcinoma	2000-03-01
TCGA-BH-A0C0	BRCA	BRCA	F	62	I/II		IE	C2	BRCA.Normal	1270	0	1270	0	7	7	7	7	0.5068	2.68845	0.78943	3.49782	84	4.33293	94	0.953698	Negative		MSS						WHITE		Infiltrating Ductal Carcinoma	2000-03-01
TCGA-BH-A0C1	BRCA	BRCA	F	61	III/IV		IE/F	C1	BRCA.LumA	1411	1	1123	1	9	8	8	7	0.6581	0.800238	0.93418	1.0263	3	3.91191	53	0.985295	Negative		MSS	Negative	Negative	Negative	Negative		WHITE	NOT HISPANIC OR LATINO	Infiltrating Lobular Carcinoma	2022-03-20
TCGA-BH-A0C3	BRCA	BRCA	F	47	I/II		D	C2	BRCA.Normal	2709	0	2674	1	9	8	8	7	0.528	0.272975	0.72811	0.79991	3	3.97062	55	0.990838	Negative		MSS						WHITE		Mixed Histology (please specify)	2022-03-22
TCGA-BH-A0C7	BRCA	BRCA	F	48	I/II		D	C2	BRCA.LumB	2767	0	2767	0	9	7	8	7	0.776	1.12394	0.886995	1.42756	5	3.1418	24	0.988594	Negative		MSS	Negative	Negative	Negative	Negative		WHITE	NOT HISPANIC OR LATINO	Infiltrating Ductal Carcinoma	2000-03-01
TCGA-BH-A0DD	BRCA	BRCA	M	58	I/II		D	C2	BRCA.LumB	2486	0	2486	0	8	7	8	7	0.8714	0.543643	0.730804	1.81598	12	2.48491	12	1	Negative		MSS						WHITE		Infiltrating Ductal Carcinoma	2000-03-01
TCGA-BH-A0DE	BRCA	BRCA	F	62	I/II		F	C6	BRCA.LumA	2372	0	2372	0	8	7	7	6	0.6844	0.682763				3.12828	24	0.984338	Negative		MSS	Negative	Negative	Negative	Negative		WHITE	NOT HISPANIC OR LATINO	Infiltrating Ductal Carcinoma	2000-03-01
TCGA-BH-A0DG	BRCA	BRCA	F	30	I/II		IE/F	C2	BRCA.Normal	2041	0	2041	0	8	6	7	6	0.5386	0.875162	0.518783	0.834949	5	3.89433	53	0.980867	Negative		MSS						BLACK OR AFRICAN AMERICAN	NOT HISPANIC OR LATINO	Infiltrating Ductal Carcinoma	2000-03-01
TCGA-BH-A0DH	BRCA	BRCA	F	63	I/II		D	C1	BRCA.Normal	1156	0	1156	0	8	7	8	6	0.8597	0.916266	0.96511	2.9832	22	2.50666	14	0.949832	Negative		MSS						WHITE		Infiltrating Ductal Carcinoma	2000-03-01
TCGA-BH-A0DI	BRCA	BRCA	F	63	I/II		F	C1	BRCA.LumA	912	0	912	0	8	7	7	6	0.5542	0.981782	0.868241	3.49498	56	3.19498	27	0.969399	Negative		MSS	Negative	Negative	Negative	Negative		WHITE	NOT HISPANIC OR LATINO	Infiltrating Ductal Carcinoma	2000-03-01
TCGA-BH-A0DK	BRCA	BRCA	F	49	I/II		IE/F	C2	BRCA.LumA	423	0	423	0	9	8	8	8	0.6837	2.38114	0.723284	2.93685	58	4.72564	123	0.982016	Negative		MSS						WHITE		Infiltrating Ductal Carcinoma	2000-03-01
TCGA-BH-A0DL	BRCA	BRCA	F	64	I/II		IE	C2	BRCA.Normal	2381	0	2381	0	6	6	6	6	0.6655	1.21952	0.873847	3.81823	79	3.15188	34	0.893805	Negative		MSS						WHITE	NOT HISPANIC OR LATINO	Other specify	1975-03-01
TCGA-BH-A0DO	BRCA	BRCA	F	78	I/II		IE/F	C3	BRCA.Normal	1644	0	1644	0	8	6	7	5	0.7019	0.52939	0.780277	1.08169	4	2.07944	8	1	Negative		MSS						WHITE	NOT HISPANIC OR LATINO	Infiltrating Ductal Carcinoma	2000-03-01
TCGA-BH-A0DP	BRCA	BRCA	F	60	I/II		IE/F	C3	BRCA.Normal	476	0	476	0	9	7	8	7	0.655	0.703229	0.925607	1.48971	5	3.28149	29	0.974517	Negative		MSS						WHITE		Infiltrating Lobular Carcinoma	2022-03-20
TCGA-BH-A0DQ	BRCA	BRCA	F	42	I/II		D	C2	BRCA.LumA	98	0	98	0	8	6	7	6	0.7869	0.812579	0.999913	0.693087	2	2.42602	12	0.9763	Negative		MSS						WHITE		Infiltrating Ductal Carcinoma	2000-03-01
TCGA-BH-A0DS	BRCA	BRCA	F	71	III/IV		IE/F	C3	BRCA.LumA	78	0	78	0	7	6	7	5	0.7423	1.03157	0.865481	3.052	34	3.17463	27	0.963224	Negative		MSS	Negative	Negative	Negative	Negative		WHITE		Infiltrating Ductal Carcinoma	2000-03-01
TCGA-BH-A0DT	BRCA	BRCA	F	41	I/II		IE/F	C3	BRCA.Normal	2403	0	2403	0	8	7	8	7	0.6659	0.425496	0.89894	1.61068	6	3.54451	36	0.989115	Negative		MSS						WHITE		Infiltrating Ductal Carcinoma	2000-03-01
TCGA-BH-A0DV	BRCA	BRCA	F	54	III/IV		F	C3	BRCA.Normal	2064	0	2064	0	9	7	8	6	0.4856	0.353243		0	1	2.25793	11	0.941629	Negative		MSS						WHITE		Infiltrating Ductal Carcinoma	2000-03-01
TCGA-BH-A0DX	BRCA	BRCA	F	62	I/II		F	C6	BRCA.LumA	2156	0	2156	0	7	6	7	6	0.5327	1.47549	0.916229	1.27016	4	3.42358	32	0.987837	Negative		MSS	Negative	Negative	Negative	Negative		WHITE	NOT HISPANIC OR LATINO	Infiltrating Ductal Carcinoma	2000-03-01
TCGA-BH-A0DZ	BRCA	BRCA	F	43	I/II		F	C1	BRCA.Normal	495	0	495	0	8	7	7	6	0.7792	5.94723	0.972123	1.89166	7	1.27985	4	0.92322	Negative		MSS						WHITE		Infiltrating Ductal Carcinoma	2000-03-01
TCGA-BH-A0E0	BRCA	BRCA	F	38	III/IV		D	C1	BRCA.Normal	134	0	134	0	7	5	7	5	0.7486	0.826676		0	1	2.01775	9	0.918316	Negative		MSS						WHITE		Infiltrating Ductal Carcinoma	2000-03-01
TCGA-BH-A0E1	BRCA	BRCA	F	52	I/II		D	C1	BRCA.Normal	477	0	477	0	9	7	9	7	0.8524	0.627188		0	1	1.03972	3	0.946395	Negative		MSS						WHITE		Infiltrating Ductal Carcinoma	2000-03-01
TCGA-BH-A0E2	BRCA	BRCA	F	49	III/IV		D	C1	BRCA.LumA	435	0	435	0	8	7	7	6	0.8287	1.10284	0.764797	1.23089	5	2.93643	20	0.980203	Negative		MSS	Negative	Negative	Negative	Negative		BLACK OR AFRICAN AMERICAN		Infiltrating Ductal Carcinoma	2000-03-01
TCGA-BH-A0E6	BRCA	BRCA	F	69	I/II		IE	C1	BRCA.Basal	293	0	293	0	8	7	7	6	0.7617	1.65991	0.787565	3.08097	50	3.01099	23	0.960293	Negative			Negative	Negative	Negative	Negative		WHITE		Infiltrating Ductal Carcinoma	2000-03-01
TCGA-BH-A0E7	BRCA	BRCA	F	79	I/II		D	C3	BRCA.LumA	1363	0	1363	0	7	6	6	5	0.8646	1.04571				1.24245	4	0.896241	Negative		MSS	Negative	Negative	Negative	Negative		WHITE		Infiltrating Ductal Carcinoma	2000-03-01
TCGA-BH-A0E9	BRCA	BRCA	F	53	I/II		IE/F	C3	BRCA.LumA	2489	0	2489	0	8	7	8	7	0.7531	0.727802	0.909463	1.46372	5	3.45518	33	0.98818	Negative		MSS	Negative	Negative	Negative	Negative		WHITE		Infiltrating Lobular Carcinoma	2022-03-20
TCGA-BH-A0EA	BRCA	BRCA	F	72	I/II		F	C3	BRCA.LumA	991	1	991	0	8	6	7	6	0.684	0.645043	0.963814	1.5512	5	1.69574	6	0.946412	Negative		MSS	Negative	Negative	Negative	Negative		WHITE	NOT HISPANIC OR LATINO	Infiltrating Ductal Carcinoma	2000-03-01
TCGA-BH-A0EB	BRCA	BRCA	F	69	I/II		IE/F	C6	BRCA.LumA	745	0	745	0	9	8	8	7	0.5517	1.22715	0.831042	3.40257	60	4.0028	57	0.990045	Negative		MSS	Negative	Negative	Negative	Negative		WHITE		Infiltrating Ductal Carcinoma	2000-03-01
TCGA-BH-A0EE	BRCA	BRCA	F	68	I/II		IE	C2	BRCA.Her2	943	0	943	0	10	10	10	9	0.8136	3.16762	0.856799	0.593888	2	2.99573	20	1	Negative		MSS	Negative	Negative	Negative	Negative		WHITE		Infiltrating Ductal Carcinoma	2000-03-01
TCGA-BH-A0EI	BRCA	BRCA	F	51	I/II		D	C1	BRCA.LumA	1926	0	1926	0	7	5	6	4	0.8077	0.43301		0	1	0	1		Negative		MSS	Negative	Negative	Negative	Negative		WHITE	NOT HISPANIC OR LATINO	Infiltrating Ductal Carcinoma	2000-03-01
TCGA-BH-A0GY	BRCA	BRCA	F	67	I/II		F	C2	BRCA.LumA	923	0	923	0	7	6	6	5	0.7539	0.953905	0.599458	0.964791	5	2.63025	15	0.971272	Negative		MSS	Negative	Negative	Negative	Negative		WHITE		Infiltrating Ductal Carcinoma	2000-03-01
TCGA-BH-A0GZ	BRCA	BRCA	F	62	I/II		D	C1	BRCA.LumA	328	0	328	0	8	6	7	5	0.7978	0.911968				2.16396	9	0.984859	Negative		MSS	Negative	Negative	Negative	Negative		WHITE		Infiltrating Ductal Carcinoma	2000-03-01
TCGA-BH-A0H0	BRCA	BRCA	F	69	I/II		D	C1	BRCA.LumB	461	0	461	0	8	6	7	5	0.9449	0.511529	0.783882	2.12279	15	2.8571	18	0.98849	Negative		MSS	Negative	Negative	Negative	Negative		WHITE		Infiltrating Ductal Carcinoma	2000-03-01
TCGA-BH-A0H3	BRCA	BRCA	F	46	I/II		F	C3	BRCA.LumA	1928	0	1928	0	8	7	8	6	0.656	0.34719				3.60564	38	0.991218	Negative		MSS	Negative	Negative	Negative	Negative		WHITE	NOT HISPANIC OR LATINO	Infiltrating Ductal Carcinoma	2000-03-01
TCGA-BH-A0H5	BRCA	BRCA	F	45	I/II		IE	C6	BRCA.Normal	1620	0	1620	0	9	10	10	10	0.1632	2.71273	0.861898	4.54479	195	5.74978	360	0.976839	Negative		MSS						WHITE	NOT HISPANIC OR LATINO	Infiltrating Ductal Carcinoma	2000-03-01
TCGA-BH-A0H6	BRCA	BRCA	F	82	I/II		F	C1	BRCA.LumA	747	0	747	0	7	6	6	5	0.8311	0.460867				0.693147	2	1	Negative		MSS	Negative	Negative	Negative	Negative		WHITE		Infiltrating Ductal Carcinoma	2000-03-01
TCGA-BH-A0H7	BRCA	BRCA	F	65	III/IV		D	C2	BRCA.Normal	702	0	702	0	9	7	8	7	0.7534	1.44505	0.999338	0.692688	2	3.17015	25	0.984862	Negative		MSS						WHITE		Infiltrating Ductal Carcinoma	2000-03-01
TCGA-BH-A0H9	BRCA	BRCA	F	69	I/II		D	C1	BRCA.Normal	1247	0	1247	0	7	5	7	5	0.747	0.968711				2.2056	10	0.957879	Negative		MSS	Negative	Negative	Negative	Negative		WHITE		Infiltrating Ductal Carcinoma	2000-03-01
TCGA-BH-A0HA	BRCA	BRCA	F	31	I/II		IE/F	C2	BRCA.Normal	1611	0	1611	0	9	8	9	8	0.7386	7.75145		0	1	3.65782	43	0.972513	Negative		MSS						WHITE	NOT HISPANIC OR LATINO	Infiltrating Ductal Carcinoma	2000-03-01
TCGA-BH-A0HB	BRCA	BRCA	F	55	I/II		IE	C2	BRCA.LumA	806	0	806	0	8	7	7	6	0.7964	0.928555	0.967291	1.5568	5	3.64122	44	0.962219	Negative		MSS	Negative	Negative	Negative	Negative		WHITE		Infiltrating Ductal Carcinoma	2000-03-01
TCGA-BH-A0HF	BRCA	BRCA	F	77	I/II		F	C1	BRCA.LumA	727	0	727	0	8	6	7	6	0.7424	23.0829		0	1	2.48276	15	0.916806	Negative		MSS	Negative	Negative	Negative	Negative		WHITE		Infiltrating Ductal Carcinoma	2000-03-01
TCGA-BH-A0HI	BRCA	BRCA	F	78	I/II		F	C1	BRCA.LumA	620	0	620	0	8	7	8	6	0.8536	0.761047		0	1	2.79851	17	0.987752	Negative		MSS	Negative	Negative	Negative	Negative		WHITE		Infiltrating Ductal Carcinoma	2000-03-01
TCGA-BH-A0HK	BRCA	BRCA	F	81	I/II		F	C1	BRCA.Normal	178	0	178	0	8	7	8	6	0.8357	2.31616	0.980987	1.57884	5	2.03366	9	0.92556	Negative		MSS						WHITE		Infiltrating Ductal Carcinoma	2000-03-01
TCGA-BH-A0HL	BRCA	BRCA	F	56	I/II		D	C4	BRCA.LumA	72	0	72	0	8	6	7	5	0.8835	0.855198					0		Negative		MSS	Negative	Negative	Negative	Negative		WHITE		Infiltrating Ductal Carcinoma	2022-03-03
TCGA-BH-A0HN	BRCA	BRCA	F	67	I/II		D	C4	BRCA.LumA	516	0	516	0	7	5	7	5	0.903	0.627703				0.693147	2	1	Negative		MSS	Negative	Negative	Negative	Negative		WHITE		Infiltrating Ductal Carcinoma	2000-03-01
TCGA-BH-A0HO	BRCA	BRCA	F	48	I/II		F	C4	BRCA.LumA	76	0	76	0	9	7	8	7	0.7019	0.397996				3.20478	25	0.99562	Negative		MSS	Negative	Negative	Negative	Negative		WHITE		Infiltrating Ductal Carcinoma	2000-03-01
TCGA-BH-A0HP	BRCA	BRCA	F	65	III/IV		IE/F	C1	BRCA.LumA	414	0	414	0	9	8	8	7	0.6866	6.22517	0.682161	0.749431	3	3.35468	31	0.976904	Negative		MSS	Negative	Negative	Negative	Negative		WHITE		Infiltrating Lobular Carcinoma	2022-03-20
TCGA-BH-A0HQ	BRCA	BRCA	F	56	I/II		F	C1	BRCA.LumA	1121	0	1121	0	8	6	7	6	0.7576	0.736167				1.82008	7	0.935334	Negative		MSS	Negative	Negative	Negative	Negative		WHITE		Infiltrating Ductal Carcinoma	2000-03-01
TCGA-BH-A0HU	BRCA	BRCA	F	52	I/II		D	C1	BRCA.LumB	392	0	392	0	9	8	9	7	0.8583	0.710836		0	1	3.15146	24	0.991632	Negative		MSS	Negative	Negative	Negative	Negative		WHITE		Infiltrating Ductal Carcinoma	2000-03-01
TCGA-BH-A0HW	BRCA	BRCA	F	62	I/II		D	C4	BRCA.LumB	1561	0	1561	0	7	5	6	4	0.9767	0.855882				1.38629	4	1	Negative		MSS	Negative	Negative	Negative	Negative		ASIAN		Infiltrating Ductal Carcinoma	2000-03-01
TCGA-BH-A0HX	BRCA	BRCA	F	54	I/II		D	C1	BRCA.LumA	829	0	829	0	7	6	7	5	0.7759	1.70465		0	1	2.947	20	0.983734	Negative		MSS	Negative	Negative	Negative	Negative		WHITE		Infiltrating Ductal Carcinoma	2000-03-01
TCGA-BH-A0HY	BRCA	BRCA	F	60	I/II		D	C1	BRCA.LumB	1545	0	1545	0	8	6	7	6	0.8838	1.48384		0	1	1.60944	5	1	Negative		MSS	Negative	Negative	Negative	Negative		WHITE	NOT HISPANIC OR LATINO	Infiltrating Ductal Carcinoma	2000-03-01
TCGA-BH-A0RX	BRCA	BRCA	F	59	I/II		IE	C2	BRCA.Basal	170	0	170	0	9	8	9	8	0.366	0.848405	0.532716	2.25558	69	4.2493	85	0.95648	Negative		MSS	Negative	Negative	Negative	Negative		WHITE		Infiltrating Ductal Carcinoma	2000-03-01
TCGA-BH-A0W3	BRCA	BRCA	F	58	I/II		D	C4	BRCA.LumB	728	0	728	0	8	6	7	5	0.8827	0.453891				1.56071	5	0.969724			MSS	Negative	Negative	Negative	Negative		WHITE	NOT HISPANIC OR LATINO	Infiltrating Ductal Carcinoma	2000-03-01
TCGA-BH-A0W4	BRCA	BRCA	F	46	I/II		D	C1	BRCA.LumA	759	0	759	0	7	6	7	5	0.8002	0.964568	0.89759	0.986104	3	1.38629	4	1			MSS	Negative	Negative	Negative	Negative		WHITE	NOT HISPANIC OR LATINO	Infiltrating Ductal Carcinoma	2000-03-01
TCGA-BH-A0W5	BRCA	BRCA	F	77	I/II		IE	C3	BRCA.LumA	1288	0	1288	0	8	8	8	8	0.514	0.633362	0.874064	3.64868	65	4.75915	136	0.968752	Negative		MSS	Negative	Negative	Negative	Negative		WHITE	NOT HISPANIC OR LATINO	Infiltrating Ductal Carcinoma	2000-03-01
TCGA-BH-A0W7	BRCA	BRCA	F	49	I/II		IE	C2	BRCA.LumA	1363	0	1363	0	9	8	8	8	0.7034	4.1888	0.812665	2.51198	22	4.39249	88	0.98105	Negative		MSS	Negative	Negative	Negative	Negative		WHITE	NOT HISPANIC OR LATINO	Infiltrating Ductal Carcinoma	2000-03-01
TCGA-BH-A18F	BRCA	BRCA	F	50	I/II		D	C1	BRCA.LumA	1001	0	1001	0	9	7	8	7	0.6309	1.23735	0.514183	1.31885	13	3.52024	36	0.982343	Negative		MSS	Negative	Negative	Negative	Negative		WHITE	NOT HISPANIC OR LATINO	Infiltrating Ductal Carcinoma	2000-03-01
TCGA-BH-A18G	BRCA	BRCA	F	81	I/II		IE	C1	BRCA.Basal	149	0	149	0	7	6	7	5	0.912	30.5446				1.25548	4	0.905639	Negative		MSI	Negative	Negative	Negative	Negative		WHITE	NOT HISPANIC OR LATINO	Infiltrating Ductal Carcinoma	2000-03-01
TCGA-BH-A18H	BRCA	BRCA	F	63	I/II		IE	C2	BRCA.LumA	652	0	652	0	8	8	8	8	0.5548	0.96817	0.82431	3.83631	105	3.50064	53	0.881709	Negative		MSS	Negative	Negative	Negative	Negative		WHITE	NOT HISPANIC OR LATINO	Infiltrating Ductal Carcinoma	2000-03-01
TCGA-BH-A18I	BRCA	BRCA	F	53	I/II		IE/F	C1	BRCA.LumA	1093	0	1093	0	8	7	8	7	0.7034	0.614153	0.712347	2.29296	25	4.20381	71	0.98619	Negative		MSS	Negative	Negative	Negative	Negative		WHITE	NOT HISPANIC OR LATINO	Infiltrating Ductal Carcinoma	2000-03-01
TCGA-BH-A18J	BRCA	BRCA	F	56	III/IV		F	C4	BRCA.Normal	612	1	612	1	8	6	7	5	0.7243	1.76381		0	1	1.56071	5	0.969724	Negative		MSS						WHITE	NOT HISPANIC OR LATINO	Infiltrating Ductal Carcinoma	2000-03-01
TCGA-BH-A18K	BRCA	BRCA	F	46	I/II		D	C1	BRCA.Normal	2763	1	2763	1	7	6	7	5	0.7468	0.976069		0	1	2.51266	13	0.979613	Negative		MSS						WHITE	NOT HISPANIC OR LATINO	Infiltrating Ductal Carcinoma	2000-03-01
TCGA-BH-A18L	BRCA	BRCA	F	50	III/IV		D	C4	BRCA.Normal	811	1	811	0	9	8	9	7	0.9113	1.02471	0.925825	1.80157	7	2.63906	14	1	Negative		MSS						WHITE	NOT HISPANIC OR LATINO	Infiltrating Ductal Carcinoma	2000-03-01
TCGA-BH-A18M	BRCA	BRCA	F	39	III/IV		F	C2	BRCA.Normal	2207	1	2207	0	9	7	8	7	0.6525	0.31442				2.73634	16	0.986926	Negative		MSS						WHITE	NOT HISPANIC OR LATINO	Infiltrating Ductal Carcinoma	2000-03-01
TCGA-BH-A18N	BRCA	BRCA	F	88	I/II		F	C3	BRCA.Normal	1148	1	1148	0	7	5	7	5	0.832	0.814668	0.822793	2.42266	19	1.38629	4	1	Negative		MSS						WHITE	NOT HISPANIC OR LATINO	Infiltrating Ductal Carcinoma	2000-03-01
TCGA-BH-A18P	BRCA	BRCA	F	60	I/II		D	C3	BRCA.Normal	921	1	921	1	9	8	8	7	0.836	6.96934				1.80877	7	0.929521	Negative		MSS						WHITE		Infiltrating Ductal Carcinoma	2000-03-01
TCGA-BH-A18Q	BRCA	BRCA	F	56	I/II		IE	C2	BRCA.Normal	1692	1	1692	0	9	9	9	8	0.836	1.97085	0.904022	1.98634	9	3.18367	25	0.989064	Negative		MSS						WHITE	NOT HISPANIC OR LATINO	Infiltrating Ductal Carcinoma	2000-03-01
TCGA-BH-A18R	BRCA	BRCA	F	50	I/II		D	C1	BRCA.Normal	1142	1	1142	0	8	7	8	6	0.7466	0.766436	0.465157	1.15587	12	3.23823	27	0.982522	Negative		MSS						WHITE	NOT HISPANIC OR LATINO	Infiltrating Ductal Carcinoma	2000-03-01
TCGA-BH-A18S	BRCA	BRCA	F	79	I/II		IE/F	C3	BRCA.Normal	2009	1	2009	0	8	6	7	5	0.8676	0.636634	0.934187	1.67384	6	1.60944	5	1	Negative		MSS						WHITE	NOT HISPANIC OR LATINO	Mucinous Carcinoma	2022-03-23
TCGA-BH-A18T	BRCA	BRCA	F	70	I/II		D	C1	BRCA.Basal	224	1	224	1	8	7	8	6	0.8266	1.74907	0.887958	0.975522	3	2.87822	19	0.97751	Negative		MSS	Negative	Negative	Negative	Negative		WHITE	NOT HISPANIC OR LATINO	Infiltrating Ductal Carcinoma	2000-03-01
TCGA-BH-A18U	BRCA	BRCA	F	72	III/IV		D	C2	BRCA.Normal	1563	1	1563	0	7	6	7	6	0.8077	2.85819	0.781531	3.02546	48	3.31681	32	0.95703	Negative		MSS						WHITE	NOT HISPANIC OR LATINO	Infiltrating Ductal Carcinoma	2000-03-01
TCGA-BH-A1EN	BRCA	BRCA	F	78	I/II		D	C4	BRCA.Normal	2127	1	2127	0	7	6	6	5	0.8179	1.60497	0.564591	1.40296	12	1.74787	6	0.975504	Negative		MSS						WHITE	NOT HISPANIC OR LATINO	Infiltrating Ductal Carcinoma	2000-03-01
TCGA-BH-A1EO	BRCA	BRCA	F	68	I/II		F	C6	BRCA.LumA	2798	1	2798	0	7	6	6	5	0.7493	1.04078				3.26633	28	0.980231			MSS						WHITE	NOT HISPANIC OR LATINO	Mixed Histology (please specify)	2022-03-22
TCGA-BH-A1ET	BRCA	BRCA	F	55	I/II		IE/F	C3	BRCA.Normal	2520	1	2520	0	7	6	7	5	0.8442	0.620773				2.91705	20	0.973734			MSS						WHITE	NOT HISPANIC OR LATINO	Infiltrating Ductal Carcinoma	2000-03-01
TCGA-BH-A1EU	BRCA	BRCA	F	83	I/II		IE/F	C3	BRCA.Normal	1286	1	1286	0	7	7	7	7	0.4299	0.554568	0.872638	2.96801	30	4.65877	116	0.980052			MSS						WHITE	NOT HISPANIC OR LATINO	Infiltrating Ductal Carcinoma	2000-03-01
TCGA-BH-A1EV	BRCA	BRCA	F	45	III/IV		D	C1	BRCA.Normal	365	1	365	1	6	5	6	4	0.817	2.1514	0.30969	0.214661	2		0				MSS						WHITE	NOT HISPANIC OR LATINO	Infiltrating Ductal Carcinoma	2000-03-01
TCGA-BH-A1EW	BRCA	BRCA	F	38	I/II		F	C2	BRCA.LumA	1694	1	1694	1	7	7	7	6	0.5972	0.339445	0.971038	1.73987	6	3.87746	49	0.99631			MSS						WHITE	NOT HISPANIC OR LATINO	Infiltrating Ductal Carcinoma	2000-03-01
TCGA-BH-A1EX	BRCA	BRCA	F	67	I/II		F	C6	BRCA.LumA	1508	1	1508	1	7	6	7	6	0.7618	0.642597	0.656308	1.85946	17	3.93827	54	0.987287			MSS	Negative	Negative	Negative	Negative		WHITE	NOT HISPANIC OR LATINO	Infiltrating Ductal Carcinoma	2000-03-01
TCGA-BH-A1EY	BRCA	BRCA	F	79	I/II		IE/F	C3	BRCA.LumA	538	1	396	1	7	6	7	6	0.6308	0.913731	0.606448	0.420358	2	3.83713	50	0.980856			MSS	Negative	Negative	Negative	Negative		WHITE	NOT HISPANIC OR LATINO	Infiltrating Ductal Carcinoma	2000-03-01
TCGA-BH-A1F0	BRCA	BRCA	F	80	I/II		IE	C2	BRCA.Normal	785	1	785	1	7	7	7	7	0.358	1.17803	0.770886	4.06092	194	3.98109	98	0.868293			MSS						WHITE	NOT HISPANIC OR LATINO	Infiltrating Ductal Carcinoma	2000-03-01
TCGA-BH-A1F2	BRCA	BRCA	F	53	III/IV		F	C4	BRCA.Normal	959	1	959	0	7	5	6	4	0.754	1.36308				1.66746	6	0.930628			MSS						WHITE	NOT HISPANIC OR LATINO	Infiltrating Ductal Carcinoma	1941-03-01
TCGA-BH-A1F5	BRCA	BRCA	F	62	I/II		D							6	5	6	4	0.8969										MSS	Negative	Negative	Negative	Negative		WHITE	NOT HISPANIC OR LATINO	Infiltrating Ductal Carcinoma	2000-03-01
TCGA-BH-A1F6	BRCA	BRCA	F	51			IE	C2	BRCA.Normal	2965	1	2965	0	6	5	6	5	0.6316	0.98286	0.484738	2.25131	104	2.78779	17	0.983967			MSS						WHITE	NOT HISPANIC OR LATINO	Infiltrating Ductal Carcinoma	2000-03-01
TCGA-BH-A1F8	BRCA	BRCA	F	90	III/IV		D	C2	BRCA.Normal	763	1	763	1	9	7	8	7	0.8885	3.52608	0.872789	2.56987	19	2.50703	13	0.977418			MSS						WHITE	NOT HISPANIC OR LATINO	Infiltrating Ductal Carcinoma	2000-03-01
TCGA-BH-A1FB	BRCA	BRCA	F	60	I/II		IE/F	C3	BRCA.Normal	3669	1	3669	1	8	8	8	8	0.6007		0.881609	2.87237	26	4.42672	98	0.965485									WHITE	NOT HISPANIC OR LATINO	Infiltrating Ductal Carcinoma	2000-03-01
TCGA-BH-A1FC	BRCA	BRCA	F	78	I/II		IE	C2	BRCA.Normal	3472	1	3472	0	8	8	8	8	0.6517	2.85237	0.67887	3.25009	120	4.22784	96	0.926274			MSS						BLACK OR AFRICAN AMERICAN	NOT HISPANIC OR LATINO	Medullary Carcinoma	2022-03-10
TCGA-BH-A1FD	BRCA	BRCA	F	68	I/II		F	C4	BRCA.Normal	1009	1	1009	1	7	6	6	5	0.8692	0.854297		0	1	2.25386	10	0.978838			MSS						WHITE	NOT HISPANIC OR LATINO	Infiltrating Ductal Carcinoma	2000-03-01
TCGA-BH-A1FG	BRCA	BRCA	F	88	I/II		D	C2	BRCA.Normal	3736	1	3736	0	8	6	7	6	0.9042	0.439085	0.772502	0.848681	3	2.16396	9	0.984859			MSS						WHITE	NOT HISPANIC OR LATINO	Infiltrating Ductal Carcinoma	2000-03-01
TCGA-BH-A1FH	BRCA	BRCA	F	47	III/IV		F	C1	BRCA.Normal	1034	1	1034	1	8	7	8	6	0.6881	0.602836	0.641395	1.14923	6	2.71847	16	0.980482			MSS						WHITE	NOT HISPANIC OR LATINO	Infiltrating Ductal Carcinoma	2000-03-01
TCGA-BH-A1FJ	BRCA	BRCA	F	66	III/IV		D	C2	BRCA.Normal	1927	1	1927	0	8	6	8	6	0.9548	0.651391		0	1	0	1				MSI						WHITE	NOT HISPANIC OR LATINO	Infiltrating Ductal Carcinoma	2000-03-01
TCGA-BH-A1FL	BRCA	BRCA	F	69	I/II		D	C3	BRCA.LumA	1673	1	1673	1	8	6	7	5	0.8912	0.536501	0.882606	2.39014	15	2.99573	20	1			MSS	Negative	Negative	Negative	Negative		WHITE	NOT HISPANIC OR LATINO	Infiltrating Ductal Carcinoma	2000-03-01
TCGA-BH-A1FM	BRCA	BRCA	F	44	III/IV		D	C4	BRCA.Normal	1388	1	1388	0	7	5	6	4	0.7874	1.29622		0	1	0.636514	2	0.918296			MSS						WHITE	NOT HISPANIC OR LATINO	Infiltrating Ductal Carcinoma	2000-03-01
TCGA-BH-A1FN	BRCA	BRCA	F	34	I/II		F	C2	BRCA.Normal	2192	1	2192	1	7	6	7	6	0.8313	2.57643	0.825893	1.7174	8	1.38629	4	1			MSS						WHITE	NOT HISPANIC OR LATINO	Infiltrating Ductal Carcinoma	2000-03-01
TCGA-BH-A1FR	BRCA	BRCA	F	73	III/IV		IE/F	C3	BRCA.Normal	1642	1	1642	1	8	6	7	6	0.7881	0.381207	0.829227	0.910999	3	2.81336	17	0.992991			MSS						WHITE	NOT HISPANIC OR LATINO	Other specify	2022-03-23
TCGA-BH-A1FU	BRCA	BRCA	F	44	I/II		D	C1	BRCA.Normal	1688	1	1688	1	8	7	7	6	0.6121	2.12734	0.476057	1.40172	19	4.0028	57	0.990045			MSS						WHITE	NOT HISPANIC OR LATINO	Infiltrating Ductal Carcinoma	2000-03-01
TCGA-BH-A201	BRCA	BRCA	F	64	I/II		F	C1	BRCA.LumA	856	0	856	0	7	6	6	5	0.7648	0.521189				1.90615	7	0.97957			MSS	Negative	Negative	Negative	Negative		WHITE	NOT HISPANIC OR LATINO	Infiltrating Ductal Carcinoma	2000-03-01
TCGA-BH-A202	BRCA	BRCA	F	60	I/II		IE	C1	BRCA.LumB	795	0	795	0	8	7	8	7	0.6758	0.679159	0.960647	2.30353	11	3.67545	66	0.877269			MSS	Negative	Negative	Negative	Negative		WHITE	NOT HISPANIC OR LATINO	Infiltrating Ductal Carcinoma	2000-03-01
TCGA-BH-A203	BRCA	BRCA	F	78	I/II		IE	C1	BRCA.Normal	1174	1	1174	1	7	6	7	6	0.5905	1.62036	0.851166	3.34664	51	3.43652	32	0.991571			MSS						WHITE	NOT HISPANIC OR LATINO	Infiltrating Ductal Carcinoma	2000-03-01
TCGA-BH-A204	BRCA	BRCA	F	80	I/II		D	C4	BRCA.Normal	2534	1	2534	0	6	4	5	3	0.9601	0.979793	0.931637	1.02351	3		0				MSS						WHITE	NOT HISPANIC OR LATINO	Infiltrating Ductal Carcinoma	2000-03-01
TCGA-BH-A208	BRCA	BRCA	F	48	I/II		F	C1	BRCA.Normal	1759	1	1759	0	8	6	7	6	0.5642	1.6012	0.810481	2.78318	31	2.76163	17	0.974733			MSS						WHITE	NOT HISPANIC OR LATINO	Infiltrating Ductal Carcinoma	2000-03-01
TCGA-BH-A209	BRCA	BRCA	F	77	I/II		IE	C2	BRCA.Normal	3959	1	3959	0	8	8	8	8	0.4645	2.30473	0.81169	4.65106	308	5.06464	179	0.976337			MSS						BLACK OR AFRICAN AMERICAN	NOT HISPANIC OR LATINO	Medullary Carcinoma	2022-03-10
TCGA-BH-A28O	BRCA	BRCA	F	50	III/IV		IE/F	C3	BRCA.Normal	1120	0	1120	0	9	8	8	7	0.8591	0	0.672469	1.67102	12	2.0342	15	0.751168	Negative		MSS	Negative	Negative	Negative	Negative		WHITE	NOT HISPANIC OR LATINO	Infiltrating Lobular Carcinoma	2022-03-20
TCGA-BH-A28Q	BRCA	BRCA	F	46	I/II		F	C3	BRCA.LumA	1119	0	1119	0	8	6	7	5	0.8503	0.442468				2.94123	20	0.981807			MSS	Negative	Negative	Negative	Negative		WHITE	NOT HISPANIC OR LATINO	Infiltrating Lobular Carcinoma	2022-03-20
TCGA-BH-A2L8	BRCA	BRCA	F	45	I/II		IE	C2	BRCA.LumA	612	0	612	0	9	8	9	8	0.5579	11.3894	0.909242	3.48116	46	4.77819	127	0.986376	Negative		MSS	Negative	Negative	Negative	Negative		WHITE	NOT HISPANIC OR LATINO	Infiltrating Lobular Carcinoma	2022-03-20
TCGA-BH-A42T	BRCA	BRCA	F	75	I/II		F	C1	BRCA.LumB	320	1	320	0	9	7	8	7	0.7107	0				2.57028	15	0.949126	Negative		MSS	Negative	Negative	Negative	Negative		BLACK OR AFRICAN AMERICAN	NOT HISPANIC OR LATINO	Infiltrating Lobular Carcinoma	2022-03-20
TCGA-BH-A42U	BRCA	BRCA	F	80	I/II		IE/F	C3	BRCA.Normal	3364	0	3364	0	9	8	9	8	0.6973	0.250112				3.2382	29	0.961661	Negative		MSS	Negative	Negative	Negative	Negative		BLACK OR AFRICAN AMERICAN	NOT HISPANIC OR LATINO	Infiltrating Lobular Carcinoma	2022-03-20
TCGA-BH-A42V	BRCA	BRCA	F	41	I/II		IE/F	C3	BRCA.LumA	635	0	635	0	8	7	8	7	0.6497	0.788788	0.244119	0.437402	6	3.61127	39	0.985727	Negative		MSS	Negative	Negative	Negative	Negative		BLACK OR AFRICAN AMERICAN	NOT HISPANIC OR LATINO	Infiltrating Ductal Carcinoma	2000-03-01
TCGA-BH-A5IZ	BRCA	BRCA	F	51	I/II		F	C1	BRCA.Basal	567	0	567	0	7	6	6	5	0.7992	1.25357	0.923749	1.48672	5	0.693147	2	1	Negative		MSS	Negative	Negative	Negative	Negative		BLACK OR AFRICAN AMERICAN	NOT HISPANIC OR LATINO	Infiltrating Ductal Carcinoma	2000-03-01
TCGA-BH-A5J0	BRCA	BRCA	F	63	I/II		IE/F	C2	BRCA.LumA	715	0	715	0	8	7	8	7	0.6386	1.29907				3.22353	27	0.978061	Negative		MSS	Negative	Negative	Negative	Negative		BLACK OR AFRICAN AMERICAN	NOT HISPANIC OR LATINO	Infiltrating Ductal Carcinoma	2000-03-01
TCGA-BH-A6R8	BRCA	BRCA	F	46	I/II		IE	C2	BRCA.LumA	293	0	293	0	9	8	9	8	0.7913	0.597029	0.951501	1.31906	4	3.08048	24	0.969296	Negative		MSS	Negative	Negative	Negative	Negative		BLACK OR AFRICAN AMERICAN	NOT HISPANIC OR LATINO	Infiltrating Ductal Carcinoma	2000-03-01
TCGA-BH-A6R9	BRCA	BRCA	F	61	I/II		IE/F	C1	BRCA.Normal	160	0	160	0	7	8	7	8	0.6509	0.220171	0.779163	2.7702	35	2.81336	17	0.992991	Negative		MSS	Negative	Negative	Negative	Negative		WHITE	NOT HISPANIC OR LATINO	Metaplastic Carcinoma	1975-03-01
TCGA-BH-A8FY	BRCA	BRCA	F	87	I/II		D	C4	BRCA.LumA	295	1	295	0	8	6	7	5	0.8839	0.774248				0	1		Negative		MSS						WHITE	NOT HISPANIC OR LATINO	Infiltrating Lobular Carcinoma	2022-03-20
TCGA-BH-A8FZ	BRCA	BRCA	F	58	I/II		F	C2	BRCA.Normal	574	0	574	0	7	7	7	7	0.6573	1.13229		0	1	3.29584	27	1	Negative		MSS						WHITE	NOT HISPANIC OR LATINO	Infiltrating Lobular Carcinoma	2022-03-20
TCGA-BH-A8G0	BRCA	BRCA	F	54	I/II		IE/F	C3	BRCA.LumA	662	0	662	0	8	7	7	6	0.6126	0.172631	0.905764	2.32324	13	3.29245	28	0.988069	Negative		MSS						WHITE	NOT HISPANIC OR LATINO	Infiltrating Lobular Carcinoma	2022-03-20
TCGA-BH-AB28	BRCA	BRCA	F	53	III/IV		IE/F	C3	BRCA.LumA	287	0	287	0	8	6	7	6	0.643	0.536562	0.948221	0.657257	2	3.51574	34	0.996988	Negative		MSS						WHITE	NOT HISPANIC OR LATINO	Infiltrating Lobular Carcinoma	2022-03-20
TCGA-C8-A12K	BRCA	BRCA	F	80	I/II		IE	C2	BRCA.Basal	0	0	0	0	8	8	8	8	0.5578	3.05532	0.920282	3.90981	70	4.5555	124	0.94507	Negative		MSS	Negative	Negative	Negative	Negative		ASIAN	NOT HISPANIC OR LATINO	Infiltrating Ductal Carcinoma	2000-03-01
TCGA-C8-A12L	BRCA	BRCA	F	67	I/II		D	C1	BRCA.Her2	363	0	363	0	6	6	6	5	0.7913	1.89474	0.923128	3.00764	26	2.94162	20	0.981936	Negative		MSS	Negative	Negative	Negative	Negative		ASIAN	NOT HISPANIC OR LATINO	Infiltrating Ductal Carcinoma	2000-03-01
TCGA-C8-A12M	BRCA	BRCA	F	70	I/II		D	C3	BRCA.LumB	358	0	358	0	8	7	7	6	0.869	1.42886	0.840864	2.08947	12	1.78902	7	0.919376	Negative		MSS	Negative	Negative	Negative	Negative		ASIAN	NOT HISPANIC OR LATINO	Infiltrating Ductal Carcinoma	2000-03-01
TCGA-C8-A12N	BRCA	BRCA	F	58	I/II		F	C2	BRCA.LumA	358	0	358	0	7	6	7	6	0.769	0.44059		0	1	2.34199	11	0.976687	Negative		MSS	Negative	Negative	Negative	Negative		ASIAN	NOT HISPANIC OR LATINO	Infiltrating Ductal Carcinoma	2000-03-01
TCGA-C8-A12O	BRCA	BRCA	F	50	I/II		F	C1	BRCA.LumA	385	0	385	0	8	6	7	6	0.6455	0.861352	0.672895	2.04864	21	3.46799	33	0.991845	Negative		MSS	Negative	Negative	Negative	Negative		ASIAN	NOT HISPANIC OR LATINO	Infiltrating Ductal Carcinoma	2000-03-01
TCGA-C8-A12P	BRCA	BRCA	F	55	I/II		D	C2	BRCA.Her2	358	0	358	0	7	6	6	6	0.6757	3.79633	0.804756	3.53646	81	2.81336	17	0.992991	Negative		MSS	Negative	Negative	Negative	Negative		ASIAN	NOT HISPANIC OR LATINO	Infiltrating Ductal Carcinoma	2000-03-01
TCGA-C8-A12Q	BRCA	BRCA	F	78	III/IV		D	C1	BRCA.Her2	385	1	385	1	7	6	7	6	0.6581	2.65561	0.895342	2.68221	20	3.41249	31	0.99374	Negative		MSS	Negative	Negative	Negative	Negative		ASIAN	NOT HISPANIC OR LATINO	Infiltrating Ductal Carcinoma	2000-03-01
TCGA-C8-A12T	BRCA	BRCA	F	43	I/II		D	C1	BRCA.Her2	0	0	0	0	7	6	7	6	0.8266	4.08769	0.889862	1.95523	9	2.91806	20	0.974072	Negative		MSS	Negative	Negative	Negative	Negative		ASIAN	NOT HISPANIC OR LATINO	Infiltrating Ductal Carcinoma	2000-03-01
TCGA-C8-A12U	BRCA	BRCA	F	46	I/II		IE	C2	BRCA.LumB	385	0	385	0	9	8	9	8	0.7913	1.1966	0.896786	3.05015	30	3.29943	29	0.979845	Negative		MSS	Negative	Negative	Negative	Negative		ASIAN	NOT HISPANIC OR LATINO	Infiltrating Ductal Carcinoma	2000-03-01
TCGA-C8-A12V	BRCA	BRCA	F	55	I/II		IE	C2	BRCA.Basal	385	0	385	0	8	8	8	9	0.5043	1.00309	0.809827	3.90359	124	4.99672	181	0.961186			MSS	Negative	Negative	Negative	Negative		ASIAN	NOT HISPANIC OR LATINO	Infiltrating Ductal Carcinoma	2000-03-01
TCGA-C8-A12W	BRCA	BRCA	F	49	III/IV		D	C1	BRCA.LumB	385	0	385	0	8	6	7	6	0.6252	1.33552	0.832386	3.75478	91	2.69231	16	0.971046	Negative		MSS	Negative	Negative	Negative	Negative		ASIAN	NOT HISPANIC OR LATINO	Infiltrating Ductal Carcinoma	2000-03-01
TCGA-C8-A12X	BRCA	BRCA	F	62	I/II		D	C2	BRCA.LumA	385	0	385	0	9	8	9	7	0.7991	1.12746	0.827836	0.909471	3	1.32966	4	0.959148	Negative		MSS	Negative	Negative	Negative	Negative		ASIAN	NOT HISPANIC OR LATINO	Mucinous Carcinoma	1980-03-01
TCGA-C8-A12Y	BRCA	BRCA	F	44	I/II		D	C2	BRCA.LumA	1476	0	1476	0	8	7	8	6	0.7913	0.672241				1.83517	7	0.94309	Negative		MSS	Negative	Negative	Negative	Negative		ASIAN	NOT HISPANIC OR LATINO	Infiltrating Ductal Carcinoma	2000-03-01
TCGA-C8-A12Z	BRCA	BRCA	F	45	I/II		D	C1	BRCA.Her2	382	0	382	0	7	5	6	4	0.8648	1.19804	0.934433	1.50391	5	1.09861	3	1	Negative		MSS	Negative	Negative	Negative	Negative		ASIAN	NOT HISPANIC OR LATINO	Infiltrating Ductal Carcinoma	2000-03-01
TCGA-C8-A130	BRCA	BRCA	F	52	III/IV		D	C2	BRCA.LumB	370	0	370	0	8	6	7	6	0.7243	0.797737	0.886438	1.58828	6	3.10407	24	0.976722	Negative		MSS	Negative	Negative	Negative	Negative		ASIAN	NOT HISPANIC OR LATINO	Infiltrating Ductal Carcinoma	2000-03-01
TCGA-C8-A131	BRCA	BRCA	F	82	III/IV		F	C1	BRCA.Basal	411	0	411	0	7	6	7	5	0.7024	1.51258	0.624714	0.686318	3	2.76163	17	0.974733	Negative		MSS	Negative	Negative	Negative	Negative		ASIAN	NOT HISPANIC OR LATINO	Infiltrating Ductal Carcinoma	2000-03-01
TCGA-C8-A132	BRCA	BRCA	F	56	I/II		IE	C1	BRCA.LumA	383	0	383	0	8	8	8	7	0.5228	1.63664	0.851501	3.2784	47	4.37399	85	0.984544	Negative		MSS	Negative	Negative	Negative	Negative		ASIAN	NOT HISPANIC OR LATINO	Infiltrating Ductal Carcinoma	2000-03-01
TCGA-C8-A133	BRCA	BRCA	F	65	III/IV		D	C4	BRCA.LumA	0	0	0	0	10	8	10	8	0.8806	0.621981				0	1		Negative		MSS	Negative	Negative	Negative	Negative		WHITE	NOT HISPANIC OR LATINO	Other specify	2022-03-23
TCGA-C8-A134	BRCA	BRCA	F	52	I/II		IE	C2	BRCA.Basal	383	0	383	0	9	8	9	8	0.7792	2.1575	0.79864	2.30837	18	4.03108	60	0.984549	Negative		MSS	Negative	Negative	Negative	Negative		ASIAN	NOT HISPANIC OR LATINO	Infiltrating Ductal Carcinoma	2000-03-01
TCGA-C8-A135	BRCA	BRCA	F	64	I/II		D	C1	BRCA.Her2	393	0	393	0	7	6	7	5	0.6789	1.31213	0.868939	2.95543	30	3.23099	29	0.95952	Negative		MSS	Negative	Negative	Negative	Negative		ASIAN	NOT HISPANIC OR LATINO	Infiltrating Ductal Carcinoma	2000-03-01
TCGA-C8-A137	BRCA	BRCA	F	34	I/II		D	C1	BRCA.Her2	379	0	136	1	7	5	6	5	0.874	1.09155				0	1		Negative		MSS	Negative	Negative	Negative	Negative		ASIAN	NOT HISPANIC OR LATINO	Infiltrating Ductal Carcinoma	2000-03-01
TCGA-C8-A138	BRCA	BRCA	F	54	III/IV		IE	C2	BRCA.Her2	380	0	380	0	8	8	8	7	0.5707	1.07478	0.876596	3.21146	39	3.8645	60	0.943863	Negative		MSS	Negative	Negative	Negative	Negative		ASIAN	NOT HISPANIC OR LATINO	Infiltrating Ductal Carcinoma	2000-03-01
TCGA-C8-A1HE	BRCA	BRCA	F	59	I/II		D	C6	BRCA.LumA	375	0	375	0	7	6	7	5	0.8548	1.06902	0.985124	0.682836	2	2.51266	13	0.979613	Negative		MSS	Negative	Negative	Negative	Negative		ASIAN	NOT HISPANIC OR LATINO	Infiltrating Ductal Carcinoma	2000-03-01
TCGA-C8-A1HG	BRCA	BRCA	F	50	I/II		IE	C2	BRCA.LumB	345	0	345	0	9	8	9	8	0.6315	0.946943	0.880909	4.3013	132	3.56299	41	0.959451	Negative		MSS	Negative	Negative	Negative	Negative		ASIAN	NOT HISPANIC OR LATINO	Infiltrating Ductal Carcinoma	2000-03-01
TCGA-C8-A1HI	BRCA	BRCA	F	40	III/IV		IE	C2	BRCA.LumA	343	0	343	0	8	6	7	6	0.675	1.1358	0.982724	1.36234	4	2.27187	10	0.98666	Negative		MSS	Negative	Negative	Negative	Negative		ASIAN	NOT HISPANIC OR LATINO	Infiltrating Ductal Carcinoma	2000-03-01
TCGA-C8-A1HJ	BRCA	BRCA	F	53	I/II		D	C2	BRCA.Basal	5	0	5	0	8	6	8	6	0.8699	2.72119		0	1	2.72555	16	0.983035	Negative		MSS	Negative	Negative	Negative	Negative		ASIAN	NOT HISPANIC OR LATINO	Infiltrating Ductal Carcinoma	2000-03-01
TCGA-C8-A1HK	BRCA	BRCA	F	53	I/II		D	C2	BRCA.Her2	366	0	366	0	8	6	7	6	0.8752	1.53308	0.719555	2.42296	29	2.8571	18	0.98849	Negative		MSS	Negative	Negative	Negative	Negative		ASIAN	NOT HISPANIC OR LATINO	Infiltrating Ductal Carcinoma	2000-03-01
TCGA-C8-A1HL	BRCA	BRCA	F	38	III/IV		D	C1	BRCA.LumB	317	0	317	0	8	6	7	5	0.8042	0.69251				2.35167	11	0.980724	Negative		MSS	Negative	Negative	Negative	Negative		ASIAN	NOT HISPANIC OR LATINO	Other specify	1980-03-01
TCGA-C8-A1HM	BRCA	BRCA	F	74	I/II		IE	C2	BRCA.LumB	375	0	375	0	8	9	8	9	0.5704	7.70041	0.839563	3.45134	61	4.20586	87	0.94177	Negative		MSS	Negative	Negative	Negative	Negative		ASIAN	NOT HISPANIC OR LATINO	Infiltrating Ductal Carcinoma	2000-03-01
TCGA-C8-A1HN	BRCA	BRCA	F	56	I/II		D	C4	BRCA.LumB	394	0	394	0	7	5	6	5	0.8408	1.13515				2.02533	8	0.973976	Negative		MSS	Negative	Negative	Negative	Negative		ASIAN	NOT HISPANIC OR LATINO	Infiltrating Ductal Carcinoma	2000-03-01
TCGA-C8-A1HO	BRCA	BRCA	F	34	III/IV		D	C2	BRCA.LumA	375	0	375	0	9	8	9	8	0.9101	0.741911	0.819667	2.41346	19	2.31142	11	0.963938	Negative		MSS	Negative	Negative	Negative	Negative		ASIAN	NOT HISPANIC OR LATINO	Infiltrating Ductal Carcinoma	2000-03-01
TCGA-C8-A26V	BRCA	BRCA	F	47	III/IV		D	C2	BRCA.LumB	616	0	616	0	9	8	9	8	0.8558	1.86741	0.867359	1.99717	10	2.87165	19	0.975279	Negative		MSS	Negative	Negative	Negative	Negative		ASIAN	NOT HISPANIC OR LATINO	Infiltrating Ductal Carcinoma	2000-03-01
TCGA-C8-A26W	BRCA	BRCA	F	58	I/II		IE	C2	BRCA.LumB	381	0	381	0	9	8	9	7	0.7058	1.26415	0.875905	2.66671	21	4.08496	63	0.985958	Negative		MSS	Negative	Negative	Negative	Negative		ASIAN	NOT HISPANIC OR LATINO	Infiltrating Ductal Carcinoma	2000-03-01
TCGA-C8-A26X	BRCA	BRCA	F	58	I/II		IE	C2	BRCA.Her2	376	0	376	0	8	7	7	7	0.484	1.8847	0.75261	3.64579	127	3.96346	62	0.960341	Negative		MSS	Negative	Negative	Negative	Negative		ASIAN	NOT HISPANIC OR LATINO	Infiltrating Ductal Carcinoma	2000-03-01
TCGA-C8-A26Y	BRCA	BRCA	F	90	I/II		D	C1	BRCA.Her2	394	0	394	0	8	7	8	6	0.7554	17.6834	0.9645	1.05961	3	2.63906	14	1	Negative		MSS	Negative	Negative	Negative	Negative		ASIAN	NOT HISPANIC OR LATINO	Infiltrating Ductal Carcinoma	2000-03-01
TCGA-C8-A26Z	BRCA	BRCA	F	59	I/II		D	C1	BRCA.LumA	470	0	470	0	8	6	7	5	0.8701	1.136	0.899326	0.988011	3	1.09861	3	1	Negative		MSS	Negative	Negative	Negative	Negative		ASIAN	NOT HISPANIC OR LATINO	Infiltrating Ductal Carcinoma	2000-03-01
TCGA-C8-A273	BRCA	BRCA	F	29	I/II		D	C2	BRCA.LumA	513	0	513	0	8	6	7	6	0.8503	0.443204	0.360354	0.39589	3	2.07944	8	1	Negative		MSS	Negative	Negative	Negative	Negative		ASIAN	NOT HISPANIC OR LATINO	Infiltrating Ductal Carcinoma	2000-03-01
TCGA-C8-A274	BRCA	BRCA	F	63	I/II		D	C4	BRCA.LumB	508	0	508	0	7	5	6	5	0.8912	5.14547				2.16396	9	0.984859	Negative		MSS	Negative	Negative	Negative	Negative		ASIAN	NOT HISPANIC OR LATINO	Infiltrating Ductal Carcinoma	2000-03-01
TCGA-C8-A275	BRCA	BRCA	F	56	I/II		IE	C2	BRCA.Her2	1	0	1	0	8	7	8	7	0.6608	2.90054	0.899884	4.55003	157	4.44316	90	0.98741	Negative		MSS	Negative	Negative	Negative	Negative		ASIAN	NOT HISPANIC OR LATINO	Infiltrating Ductal Carcinoma	2000-03-01
TCGA-C8-A278	BRCA	BRCA	F	61	III/IV		IE	C2	BRCA.Her2	297	0	297	0	7	7	7	7	0.498	0.990498	0.789806	4.29845	231	4.16505	66	0.994128	Negative		MSS	Negative	Negative	Negative	Negative		ASIAN	NOT HISPANIC OR LATINO	Infiltrating Ductal Carcinoma	2000-03-01
TCGA-C8-A27A	BRCA	BRCA	F	48	I/II		D	C2	BRCA.LumB	747	0	747	0	9	7	9	7	0.8949	0.655204	0.917282	2.91517	24	2.56495	13	1	Negative		MSS	Negative	Negative	Negative	Negative		ASIAN	NOT HISPANIC OR LATINO	Infiltrating Ductal Carcinoma	2000-03-01
TCGA-C8-A27B	BRCA	BRCA	F	48	I/II		IE	C2	BRCA.Basal	439	0	439	0	7	7	7	7	0.7069	3.53555	0.8021	2.31837	18	3.88231	53	0.977841	Negative		MSS	Negative	Negative	Negative	Negative		ASIAN	NOT HISPANIC OR LATINO	Infiltrating Ductal Carcinoma	2000-03-01
TCGA-C8-A3M7	BRCA	BRCA	F	60	III/IV		D	C3	BRCA.LumA	1034	1	1034	1	9	8	8	7	0.6962	2.72115	0.840504	2.27613	15	2.18084	10	0.947127	Negative		MSS	Negative	Negative	Negative	Negative		ASIAN	NOT HISPANIC OR LATINO	Infiltrating Lobular Carcinoma	2022-03-20
TCGA-C8-A3M8	BRCA	BRCA	F	68	I/II		D	C1	BRCA.LumB	394	0	394	0	8	6	7	5	0.8177	0.93221				1.33218	4	0.960964	Negative		MSS	Negative	Negative	Negative	Negative		ASIAN	NOT HISPANIC OR LATINO	Infiltrating Lobular Carcinoma	2022-03-20
TCGA-C8-A8HP	BRCA	BRCA	F	59	III/IV		IE	C1	BRCA.Her2	396	0	396	0	7	7	7	7	0.5794	2.90601	0.862961	4.04845	109	3.46574	32	1	Negative		MSS						ASIAN	NOT HISPANIC OR LATINO	Metaplastic Carcinoma	1975-03-01
TCGA-C8-A8HQ	BRCA	BRCA	F	53	I/II		D	C1	BRCA.LumB	380	0	380	0	8	7	7	7	0.6573	4.48201	0.890603	3.51899	52	3.11548	24	0.980309	Negative		MSS						ASIAN	NOT HISPANIC OR LATINO	Mucinous Carcinoma	1980-03-01
TCGA-C8-A8HR	BRCA	BRCA	F	49	III/IV		F	C2	BRCA.Normal	408	0	408	0	8	7	7	6	0.6573	0.811154	0.897786	1.44493	5	3.19351	26	0.980177	Negative		MSS						ASIAN	NOT HISPANIC OR LATINO	Infiltrating Lobular Carcinoma	2022-03-20
TCGA-D8-A13Y	BRCA	BRCA	F	52	I/II		D	C4	BRCA.LumB	1728	0	1728	0	7	5	6	4	0.971	1.72308					0		Negative		MSS	Negative	Negative	Negative	Negative		WHITE	NOT HISPANIC OR LATINO	Infiltrating Ductal Carcinoma	2000-03-01
TCGA-D8-A13Z	BRCA	BRCA	F	51			F	C2	BRCA.Her2	635	0	635	0	7	6	7	6	0.6349	2.05637	0.87523	3.00553	31	3.64782	40	0.98887	Negative		MSS	Negative	Negative	Negative	Negative		WHITE	NOT HISPANIC OR LATINO	Infiltrating Ductal Carcinoma	2000-03-01
TCGA-D8-A140	BRCA	BRCA	F	62	I/II		D	C2	BRCA.LumA	403	0	403	0	9	8	8	7	0.7561	2.33542	0.649243	3.18471	135	3.7268	43	0.990853	Negative		MSS	Negative	Negative	Negative	Negative		WHITE	NOT HISPANIC OR LATINO	Infiltrating Ductal Carcinoma	2000-03-01
TCGA-D8-A141	BRCA	BRCA	F	40			IE/F	C6	BRCA.LumA	626	0	626	0	8	8	8	8	0.419	0.465098	0.794625	3.00701	44	4.78559	132	0.98009	Negative		MSS	Negative	Negative	Negative	Negative		WHITE	NOT HISPANIC OR LATINO	Infiltrating Ductal Carcinoma	2000-03-01
TCGA-D8-A142	BRCA	BRCA	F	74	I/II		D	C1	BRCA.Basal	425	0	425	0	7	6	7	6	0.6273	3.022	0.747622	3.8036	162	3.65263	40	0.990173	Negative		MSS	Negative	Negative	Negative	Negative		WHITE	NOT HISPANIC OR LATINO	Infiltrating Ductal Carcinoma	2000-03-01
TCGA-D8-A143	BRCA	BRCA	F	51	I/II		D	C1	BRCA.Basal	431	0	431	0	7	6	7	6	0.8311	1.20279	0.653159	2.70613	63	3.40493	32	0.982455	Negative		MSS	Negative	Negative	Negative	Negative		WHITE	NOT HISPANIC OR LATINO	Infiltrating Ductal Carcinoma	2000-03-01
TCGA-D8-A145	BRCA	BRCA	F	80	I/II		IE/F	C3	BRCA.LumA	410	0	410	0	8	6	7	6	0.6802	0.991151	0.957428	3.62309	44	3.12872	25	0.971993	Negative		MSS	Negative	Negative	Negative	Negative		WHITE	NOT HISPANIC OR LATINO	Infiltrating Ductal Carcinoma	2000-03-01
TCGA-D8-A146	BRCA	BRCA	F	57	I/II		F							7	6	7	6	0.6305								Negative		MSS	Negative	Negative	Negative	Negative		WHITE	NOT HISPANIC OR LATINO	Infiltrating Ductal Carcinoma	2000-03-01
TCGA-D8-A147	BRCA	BRCA	F	45			IE	C2	BRCA.Basal	584	0	584	0	8	7	8	7	0.7595	3.58809	0.852255	1.37165	5	4.04262	60	0.987368	Negative		MSS	Negative	Negative	Negative	Negative		WHITE	NOT HISPANIC OR LATINO	Infiltrating Ductal Carcinoma	2000-03-01
TCGA-D8-A1J8	BRCA	BRCA	F	77	I/II		IE	C2	BRCA.LumB	431	0	431	0	6	6	6	6	0.7215	19.5284	0.95591	1.53848	5	4.32922	84	0.97707	Negative		MSI	Negative	Negative	Negative	Negative		WHITE	NOT HISPANIC OR LATINO	Infiltrating Ductal Carcinoma	2000-03-01
TCGA-D8-A1J9	BRCA	BRCA	F	48	I/II		D	C4	BRCA.LumB	532	0	532	0	7	6	7	5	0.667	4.65926	0.911801	1.26402	4	1.88916	7	0.970836	Negative		MSS	Negative	Negative	Negative	Negative		WHITE	NOT HISPANIC OR LATINO	Infiltrating Ductal Carcinoma	2000-03-01
TCGA-D8-A1JA	BRCA	BRCA	F	60			F	C4	BRCA.Her2	502	0	431	1	5	4	5	4	0.8858	23.6767				2.66539	16	0.961338	Negative		MSS	Negative	Negative	Negative	Negative		WHITE	NOT HISPANIC OR LATINO	Infiltrating Ductal Carcinoma	2000-03-01
TCGA-D8-A1JB	BRCA	BRCA	F	54	I/II		IE	C2	BRCA.LumA	1688	0	1688	0	9	8	9	8	0.4648	0.883245	0.803669	2.96464	40	4.52484	98	0.986887	Negative		MSS	Negative	Negative	Negative	Negative		WHITE	NOT HISPANIC OR LATINO	Infiltrating Ductal Carcinoma	2000-03-01
TCGA-D8-A1JC	BRCA	BRCA	F	59	III/IV		D	C2	BRCA.LumB	480	0	480	0	7	7	7	6	0.832	2.03251	0.907484	2.71858	20	3.53096	38	0.970688	Negative		MSS	Negative	Negative	Negative	Negative		WHITE	NOT HISPANIC OR LATINO	Infiltrating Ductal Carcinoma	2000-03-01
TCGA-D8-A1JD	BRCA	BRCA	F	41	I/II		D	C1	BRCA.LumB	552	0	552	0	7	6	7	6	0.6188	2.63928	0.915206	3.68403	56	3.84272	49	0.987384	Negative		MSS	Negative	Negative	Negative	Negative		WHITE	NOT HISPANIC OR LATINO	Infiltrating Ductal Carcinoma	2000-03-01
TCGA-D8-A1JE	BRCA	BRCA	F	62	I/II		F	C4	BRCA.LumB	575	0	575	0	7	6	7	5	0.6837	0.844673	0.819262	0.567869	2	2.47996	13	0.966863	Negative		MSS	Negative	Negative	Negative	Negative		WHITE	NOT HISPANIC OR LATINO	Infiltrating Ductal Carcinoma	2000-03-01
TCGA-D8-A1JF	BRCA	BRCA	F	79	III/IV		D	C3	BRCA.Her2	366	0	366	0	7	5	6	5	0.7164	1.1872	0.889213	4.34856	133	3.49794	35	0.983852	Negative		MSS	Negative	Negative	Negative	Negative		WHITE	NOT HISPANIC OR LATINO	Infiltrating Ductal Carcinoma	2000-03-01
TCGA-D8-A1JG	BRCA	BRCA	F	62	I/II		IE	C2	BRCA.Her2	1612	0	1612	0	8	7	7	7	0.5724	3.37741	0.802304	4.39042	238	4.36429	81	0.993136	Negative		MSS	Negative	Negative	Negative	Negative		WHITE	NOT HISPANIC OR LATINO	Infiltrating Ductal Carcinoma	2000-03-01
TCGA-D8-A1JH	BRCA	BRCA	F	56	I/II		F	C3	BRCA.LumA	426	0	426	0	8	6	7	6	0.6126	0.520088	0.957883	1.32791	4	3.83524	47	0.996127	Negative		MSS	Negative	Negative	Negative	Negative		WHITE	NOT HISPANIC OR LATINO	Infiltrating Ductal Carcinoma	2000-03-01
TCGA-D8-A1JI	BRCA	BRCA	F	54	I/II		D	C3	BRCA.LumB	577	0	577	0	8	6	7	5	0.899	0.613897				2.25386	10	0.978838	Negative		MSS	Negative	Negative	Negative	Negative		WHITE	NOT HISPANIC OR LATINO	Infiltrating Ductal Carcinoma	2000-03-01
TCGA-D8-A1JJ	BRCA	BRCA	F	54	I/II		F	C1	BRCA.LumB	611	0	611	0	7	6	7	5	0.7272	1.64589	0.984746	0.682574	2	3.10797	23	0.991222	Negative		MSS	Negative	Negative	Negative	Negative		WHITE	NOT HISPANIC OR LATINO	Infiltrating Ductal Carcinoma	2000-03-01
TCGA-D8-A1JK	BRCA	BRCA	F	90	I/II		IE/F	C2	BRCA.Basal	612	0	612	0	8	7	7	7	0.5818	5.0698	0.677916	2.63833	49	3.20268	33	0.915965	Negative		MSS	Negative	Negative	Negative	Negative		WHITE	NOT HISPANIC OR LATINO	Infiltrating Ductal Carcinoma	2000-03-01
TCGA-D8-A1JL	BRCA	BRCA	F	72	I/II		IE	C2	BRCA.Basal	611	0	611	0	8	8	8	8	0.4777	2.41559	0.861734	2.49073	18	4.30988	107	0.922327	Negative		MSS	Negative	Negative	Negative	Negative		WHITE	NOT HISPANIC OR LATINO	Infiltrating Ductal Carcinoma	2000-03-01
TCGA-D8-A1JM	BRCA	BRCA	F	59	I/II		D	C1	BRCA.Basal	590	0	590	0	8	7	8	6	0.9111	0.97871	0.964387	1.72795	6	3.54858	37	0.982737	Negative		MSS	Negative	Negative	Negative	Negative		WHITE	NOT HISPANIC OR LATINO	Infiltrating Ductal Carcinoma	2000-03-01
TCGA-D8-A1JN	BRCA	BRCA	F	80	III/IV		IE	C3	BRCA.LumA	620	0	620	0	9	7	8	7	0.9449	3.49738	0.886326	1.22871	4	2.77259	16	1	Negative		MSS	Negative	Negative	Negative	Negative		WHITE	NOT HISPANIC OR LATINO	Infiltrating Lobular Carcinoma	2022-03-20
TCGA-D8-A1JP	BRCA	BRCA	F	73	I/II		F	C1	BRCA.LumA	639	0	639	0	7	6	7	6	0.8198	2.60152	0.964637	1.05976	3	3.06029	23	0.976014	Negative		MSS	Negative	Negative	Negative	Negative		WHITE	NOT HISPANIC OR LATINO	Infiltrating Ductal Carcinoma	2000-03-01
TCGA-D8-A1JS	BRCA	BRCA	F	77	I/II		D	C4	BRCA.LumA	371	0	371	0	8	6	7	5	0.9714	0.518042				1.09861	3	1	Negative		MSS	Negative	Negative	Negative	Negative		WHITE	NOT HISPANIC OR LATINO	Other specify	2022-03-03
TCGA-D8-A1JT	BRCA	BRCA	F	70	I/II		F	C4	BRCA.LumB	405	0	405	0	8	7	7	6	0.9024	0.658872				0.950271	3	0.864974	Negative		MSS	Negative	Negative	Negative	Negative		WHITE	NOT HISPANIC OR LATINO	Other specify	2022-03-23
TCGA-D8-A1JU	BRCA	BRCA	F	51	I/II		F	C3	BRCA.LumA	447	0	447	0	8	7	8	7	0.5122	0.416008	0.828661	0.910377	3	2.25051	14	0.852771	Negative		MSI	Negative	Negative	Negative	Negative		WHITE	NOT HISPANIC OR LATINO	Infiltrating Ductal Carcinoma	2000-03-01
TCGA-D8-A1X5	BRCA	BRCA	F	81	III/IV		F	C3	BRCA.LumB	565	0	565	0	7	6	7	5	0.7027	1.22774	0.636516	2.59542	59	2.75167	16	0.992454	Negative		MSS	Negative	Negative	Negative	Negative		WHITE	NOT HISPANIC OR LATINO	Infiltrating Ductal Carcinoma	2000-03-01
TCGA-D8-A1X6	BRCA	BRCA	F	80	III/IV		D	C4	BRCA.LumB	541	0	541	0	7	6	7	5	0.7399	1.04207		0	1	2.40616	13	0.938092	Negative		MSS	Negative	Negative	Negative	Negative		WHITE	NOT HISPANIC OR LATINO	Infiltrating Ductal Carcinoma	2000-03-01
TCGA-D8-A1X7	BRCA	BRCA	F	40	I/II		D	C1	BRCA.LumB	509	0	509	0	8	7	8	6	0.8307	0.557111	0.877403	1.70735	7	1.33218	4	0.960964	Negative		MSS	Negative	Negative	Negative	Negative		WHITE	NOT HISPANIC OR LATINO	Other specify	2022-03-03
TCGA-D8-A1X8	BRCA	BRCA	F	62	III/IV		F	C3	BRCA.LumA	783	0	783	0	8	6	7	6	0.7121	0.64284		0	1	3.39098	31	0.987475	Negative		MSI	Negative	Negative	Negative	Negative		WHITE	NOT HISPANIC OR LATINO	Infiltrating Lobular Carcinoma	2022-03-20
TCGA-D8-A1X9	BRCA	BRCA	F	66	I/II		IE/F	C2	BRCA.LumA	727	0	727	0	7	6	7	6	0.8703	2.51162	0.639826	1.14641	6	3.57939	39	0.977024			MSS	Negative	Negative	Negative	Negative		WHITE	NOT HISPANIC OR LATINO	Infiltrating Ductal Carcinoma	2000-03-01
TCGA-D8-A1XA	BRCA	BRCA	F	64	I/II		D	C2	BRCA.LumA	839	0	839	0	8	6	7	6	0.8552	0.695766	0.833693	1.62229	7	2.30259	10	1	Negative		MSS	Negative	Negative	Negative	Negative		WHITE	NOT HISPANIC OR LATINO	Infiltrating Ductal Carcinoma	2000-03-01
TCGA-D8-A1XB	BRCA	BRCA	F	62	I/II		D	C1	BRCA.LumA	552	0	552	0	8	6	7	5	0.8248	0.842721	0.812207	1.45528	6	1.56071	5	0.969724	Negative		MSS	Negative	Negative	Negative	Negative		WHITE	NOT HISPANIC OR LATINO	Infiltrating Ductal Carcinoma	2000-03-01
TCGA-D8-A1XC	BRCA	BRCA	F	85	III/IV		D	C3	BRCA.LumA	377	1	377	1	8	6	7	5	0.9423	0.798516					0		Negative		MSS	Negative	Negative	Negative	Negative		WHITE	NOT HISPANIC OR LATINO	Mucinous Carcinoma	1980-03-01
TCGA-D8-A1XD	BRCA	BRCA	F	36	III/IV		D	C1	BRCA.LumA	522	0	522	0	6	5	6	4	0.8916					1.03972	3	0.946395	Negative			Negative	Negative	Negative	Negative		WHITE	NOT HISPANIC OR LATINO	Infiltrating Ductal Carcinoma	2000-03-01
TCGA-D8-A1XF	BRCA	BRCA	F	45	I/II		D	C6	BRCA.LumB	463	0	463	0	8	6	7	6	0.9159	0.85551	0.805809	3.50028	77	0.693147	2	1			MSS	Negative	Negative	Negative	Negative		WHITE	NOT HISPANIC OR LATINO	Infiltrating Ductal Carcinoma	2000-03-01
TCGA-D8-A1XG	BRCA	BRCA	F	86	III/IV		F	C4	BRCA.LumA	448	0	448	0	7	6	7	5	0.8957	0.421769				0	1		Negative		MSS	Negative	Negative	Negative	Negative		WHITE	NOT HISPANIC OR LATINO	Infiltrating Ductal Carcinoma	2000-03-01
TCGA-D8-A1XJ	BRCA	BRCA	F	76	III/IV		D	C1	BRCA.Her2	664	0	664	0	6	5	6	4	0.838	2.09	0.809262	0.889065	3	2.16396	9	0.984859	Negative		MSS	Negative	Negative	Negative	Negative		WHITE	NOT HISPANIC OR LATINO	Other specify	2022-03-23
TCGA-D8-A1XK	BRCA	BRCA	F	55	I/II		IE	C2	BRCA.Basal	441	0	441	0	7	7	7	7	0.6505	25.4596	0.600393	2.19958	39	3.44628	33	0.985634	Negative		MSI	Negative	Negative	Negative	Negative		WHITE	NOT HISPANIC OR LATINO	Infiltrating Ductal Carcinoma	2000-03-01
TCGA-D8-A1XL	BRCA	BRCA	F	34	I/II		IE	C2	BRCA.LumB	606	0	606	0	9	8	9	8	0.7184	2.43846	0.810568	3.52095	77	4.47095	94	0.984076	Negative		MSS	Negative	Negative	Negative	Negative		WHITE	NOT HISPANIC OR LATINO	Infiltrating Ductal Carcinoma	2000-03-01
TCGA-D8-A1XM	BRCA	BRCA	F	57	I/II		IE/F	C2	BRCA.LumA	538	0	538	0	8	7	8	7	0.6665	1.23516	0.425593	1.09163	13	4.2525	75	0.984948	Negative		MSS	Negative	Negative	Negative	Negative		WHITE	NOT HISPANIC OR LATINO	Infiltrating Ductal Carcinoma	2000-03-01
TCGA-D8-A1XO	BRCA	BRCA	F	56	I/II		F	C3	BRCA.LumA	1682	0	1682	0	7	6	7	6	0.7386	0.336138		0	1	3.39098	31	0.987475	Negative		MSS	Negative	Negative	Negative	Negative		WHITE	NOT HISPANIC OR LATINO	Infiltrating Lobular Carcinoma	2022-03-20
TCGA-D8-A1XQ	BRCA	BRCA	F	69	I/II		IE	C2	BRCA.Basal	499	0	499	0	8	8	8	8	0.6581	20.7263	0.716348	3.84725	215	4.25753	73	0.992325	Negative		MSI	Negative	Negative	Negative	Negative		WHITE	NOT HISPANIC OR LATINO	Infiltrating Ductal Carcinoma	2000-03-01
TCGA-D8-A1XR	BRCA	BRCA	F	56	I/II		D	C3	BRCA.LumB	482	0	482	0	8	6	7	5	0.8245	0.627395				1.09861	3	1	Negative		MSS	Negative	Negative	Negative	Negative		WHITE	NOT HISPANIC OR LATINO	Infiltrating Ductal Carcinoma	2000-03-01
TCGA-D8-A1XS	BRCA	BRCA	M	48	III/IV		D	C1	BRCA.LumB	496	0	496	0	7	6	7	6	0.764	0.482375	0.835306	2.00298	11	3.36858	33	0.963412	Negative		MSS	Negative	Negative	Negative	Negative		WHITE	NOT HISPANIC OR LATINO	Other specify	2022-03-07
TCGA-D8-A1XT	BRCA	BRCA	F	61	I/II		F	C2	BRCA.Her2	506	0	506	0	8	7	7	6	0.7206	0.922192	0.531513	0.583927	3	3.21888	25	1	Negative		MSS	Negative	Negative	Negative	Negative		WHITE	NOT HISPANIC OR LATINO	Infiltrating Ductal Carcinoma	2000-03-01
TCGA-D8-A1XU	BRCA	BRCA	F	56	I/II		F	C6	BRCA.LumA	395	0	395	0	8	7	8	6	0.805	0.638047				2.96502	20	0.989747	Negative		MSS	Negative	Negative	Negative	Negative		WHITE	NOT HISPANIC OR LATINO	Infiltrating Ductal Carcinoma	2000-03-01
TCGA-D8-A1XV	BRCA	BRCA	F	84	I/II		D	C4	BRCA.LumA	461	0	461	0	8	6	8	6	0.8689	0.691291		0	1		0		Negative		MSS	Negative	Negative	Negative	Negative		WHITE	NOT HISPANIC OR LATINO	Mucinous Carcinoma	1980-03-01
TCGA-D8-A1XW	BRCA	BRCA	F	53	I/II		IE/F	C3	BRCA.Normal	1309	0	1309	0	8	7	8	7	0.6698	2.25543	0.892453	2.9077	26	3.83454	48	0.990531	Negative		MSS	Negative	Negative	Negative	Negative		WHITE	NOT HISPANIC OR LATINO	Infiltrating Ductal Carcinoma	2000-03-01
TCGA-D8-A1XY	BRCA	BRCA	F	74	I/II		F	C2	BRCA.LumA	503	0	503	0	7	6	7	5	0.6991	1.08088				1.79176	6	1			MSS	Negative	Negative	Negative	Negative		WHITE	NOT HISPANIC OR LATINO	Infiltrating Ductal Carcinoma	2000-03-01
TCGA-D8-A1XZ	BRCA	BRCA	F	81	III/IV		D	C2	BRCA.LumB	466	0	466	0	8	6	7	6	0.7704	1.84054	0.734119	3.1597	74	3.50796	35	0.986672	Negative		MSS	Negative	Negative	Negative	Negative		WHITE	NOT HISPANIC OR LATINO	Infiltrating Ductal Carcinoma	2000-03-01
TCGA-D8-A1Y0	BRCA	BRCA	F	65	III/IV		IE	C2	BRCA.LumA	472	0	472	0	8	8	8	7	0.7198	1.50521	0.84579	2.95731	33	4.45976	91	0.988672			MSS	Negative	Negative	Negative	Negative		WHITE	NOT HISPANIC OR LATINO	Infiltrating Ductal Carcinoma	2000-03-01
TCGA-D8-A1Y1	BRCA	BRCA	F	80	III/IV		F	C4	BRCA.LumB	302	1	302	1	7	6	6	5	0.6898	5.67279				2.97851	20	0.994251			MSI	Negative	Negative	Negative	Negative		WHITE	NOT HISPANIC OR LATINO	Infiltrating Ductal Carcinoma	2000-03-01
TCGA-D8-A1Y2	BRCA	BRCA	F	71	I/II		IE/F	C2	BRCA.LumB	433	0	433	0	7	6	6	6	0.4127	0.431885	0.758857	3.31579	79	4.34097	80	0.99063	Negative		MSS	Negative	Negative	Negative	Negative		WHITE	NOT HISPANIC OR LATINO	Infiltrating Ductal Carcinoma	2000-03-01
TCGA-D8-A1Y3	BRCA	BRCA	F	61	III/IV		IE	C2	BRCA.LumB	430	0	430	0	7	6	7	6	0.8137	1.21938	0.918199	1.90934	8	3.08465	23	0.983785	Negative		MSS	Negative	Negative	Negative	Negative		WHITE	NOT HISPANIC OR LATINO	Infiltrating Ductal Carcinoma	2000-03-01
TCGA-D8-A27E	BRCA	BRCA	F	66	I/II		IE/F	C3	BRCA.LumA	530	0	530	0	8	6	7	6	0.8092	0.24901				2.73634	16	0.986926	Negative		MSS	Negative	Negative	Negative	Negative		WHITE	NOT HISPANIC OR LATINO	Other specify	2022-03-23
TCGA-D8-A27F	BRCA	BRCA	F	40	I/II		D	C1	BRCA.Basal	488	0	488	0	7	6	7	5	0.8014	1.49521	0.962591	1.87312	7	1.94591	7	1	Negative		MSS	Negative	Negative	Negative	Negative		WHITE	NOT HISPANIC OR LATINO	Infiltrating Ductal Carcinoma	2000-03-01
TCGA-D8-A27G	BRCA	BRCA	F	75	I/II		IE/F	C1	BRCA.LumA	409	0	409	0	8	7	8	7	0.706	23.1198	0.951175	1.53086	5	3.72366	47	0.967147	Negative		MSS	Negative	Negative	Negative	Negative		WHITE	NOT HISPANIC OR LATINO	Infiltrating Lobular Carcinoma	2022-03-20
TCGA-D8-A27H	BRCA	BRCA	F	72	I/II		D	C1	BRCA.Basal	397	0	397	0	9	7	8	7	0.7659	3.4414	0.653762	1.77042	15	2.56495	13	1	Negative			Negative	Negative	Negative	Negative		WHITE	NOT HISPANIC OR LATINO	Infiltrating Ductal Carcinoma	2000-03-01
TCGA-D8-A27I	BRCA	BRCA	F	58	III/IV		F	C3	BRCA.LumA	439	0	439	0	8	7	7	6	0.5941	0.811717	0.932017	3.0366	26	4.29176	75	0.994041	Negative		MSS	Negative	Negative	Negative	Negative		WHITE	NOT HISPANIC OR LATINO	Infiltrating Lobular Carcinoma	2022-03-20
TCGA-D8-A27K	BRCA	BRCA	F	47	I/II		IE/F	C3	BRCA.LumA	1461	0	1461	0	8	6	7	6	0.7268	0.579261	0.638091	2.17027	30	3.9808	56	0.988931	Negative		MSS	Negative	Negative	Negative	Negative		WHITE	NOT HISPANIC OR LATINO	Infiltrating Ductal Carcinoma	2000-03-01
TCGA-D8-A27L	BRCA	BRCA	F	49	III/IV		IE/F	C3	BRCA.LumA	499	0	499	0	8	7	7	6	0.7847	0.963977	0.850808	3.72826	80	4.01139	57	0.992169	Negative		MSS	Negative	Negative	Negative	Negative		WHITE	NOT HISPANIC OR LATINO	Infiltrating Ductal Carcinoma	2000-03-01
TCGA-D8-A27M	BRCA	BRCA	F	59	I/II		IE	C2	BRCA.Basal	410	0	410	0	9	9	9	9	0.5446	1.65247	0.539485	2.32922	75	4.40454	86	0.988818	Negative		MSS	Negative	Negative	Negative	Negative		WHITE	NOT HISPANIC OR LATINO	Infiltrating Ductal Carcinoma	2000-03-01
TCGA-D8-A27N	BRCA	BRCA	F	36	III/IV		F	C2	BRCA.LumB	519	0	519	0	8	6	7	6	0.7521	1.138	0.899109	3.22197	36	3.21636	26	0.987189	Negative		MSS	Negative	Negative	Negative	Negative		WHITE	NOT HISPANIC OR LATINO	Infiltrating Ductal Carcinoma	2000-03-01
TCGA-D8-A27P	BRCA	BRCA	F	64	I/II		F	C3	BRCA.LumA	49	0	49	0	8	6	7	5	0.8136	0.486876		0	1	1.33218	4	0.960964	Negative		MSS	Negative	Negative	Negative	Negative		WHITE	NOT HISPANIC OR LATINO	Infiltrating Ductal Carcinoma	2000-03-01
TCGA-D8-A27R	BRCA	BRCA	F	41	III/IV		D	C1	BRCA.LumB	307	0	307	0	7	6	7	6	0.6439	0.752597	0.793237	2.52095	24	3.96394	55	0.98917	Negative		MSS	Negative	Negative	Negative	Negative		WHITE	NOT HISPANIC OR LATINO	Infiltrating Ductal Carcinoma	2000-03-01
TCGA-D8-A27T	BRCA	BRCA	F	53	III/IV		IE/F	C2	BRCA.LumA	398	0	398	0	8	7	8	7	0.7142	0.53073	0.93959	2.94608	23	3.99724	56	0.993017	Negative		MSS	Negative	Negative	Negative	Negative		WHITE	NOT HISPANIC OR LATINO	Infiltrating Lobular Carcinoma	2022-03-20
TCGA-D8-A27V	BRCA	BRCA	F	62	I/II		IE/F	C3	BRCA.LumA	381	0	381	0	8	7	8	7	0.7582	85.7807				3.09814	23	0.988086	Negative		MSS	Negative	Negative	Negative	Negative		WHITE	NOT HISPANIC OR LATINO	Infiltrating Lobular Carcinoma	2022-03-20
TCGA-D8-A27W	BRCA	BRCA	F	55	III/IV		D	C2	BRCA.LumB	373	0	373	0	8	6	7	6	0.7155	1.03359	0.872579	4.36634	149	3.87274	52	0.980132	Negative		MSS	Negative	Negative	Negative	Negative		WHITE	NOT HISPANIC OR LATINO	Mucinous Carcinoma	1980-03-01
TCGA-D8-A3Z5	BRCA	BRCA	F	54	III/IV		F	C3	BRCA.LumA	1015	0	1015	0	9	7	8	6	0.847	0	0.126912	0.204256	5	1.21301	4	0.875	Negative		MSS	Negative	Negative	Negative	Negative		WHITE	NOT HISPANIC OR LATINO	Infiltrating Lobular Carcinoma	2022-03-20
TCGA-D8-A3Z6	BRCA	BRCA	F	56	III/IV		F	C1	BRCA.LumA	563	0	563	0	8	6	8	6	0.7739	0.524192				1.09861	3	1	Negative		MSS	Negative	Negative	Negative	Negative		WHITE	NOT HISPANIC OR LATINO	Infiltrating Lobular Carcinoma	2022-03-20
TCGA-D8-A4Z1	BRCA	BRCA	F	68	I/II		IE/F	C3	BRCA.LumA	659	0	659	0	9	7	8	7	0.7466	0.5918				2.88677	20	0.963629	Negative		MSS	Negative	Negative	Negative	Negative		WHITE	NOT HISPANIC OR LATINO	Infiltrating Lobular Carcinoma	2022-03-20
TCGA-D8-A73U	BRCA	BRCA	F	88	I/II		IE/F	C3	BRCA.LumA	492	0	492	0	9	9	9	9	0.4138	2.39408	0.843235	4.59288	232	3.78776	51	0.963358	Negative		MSS	Negative	Negative	Negative	Negative		WHITE	NOT HISPANIC OR LATINO	Infiltrating Lobular Carcinoma	2022-03-20
TCGA-D8-A73W	BRCA	BRCA	F	79	III/IV		F	C2	BRCA.LumA	385	1	21	1	8	7	7	6	0.7887	0.775581	0.972913	1.56584	5	2.07944	8	1	Negative		MSS						WHITE	NOT HISPANIC OR LATINO	Mucinous Carcinoma	1980-03-01
TCGA-D8-A73X	BRCA	BRCA	F	53	I/II		F	C3	BRCA.LumA	767	0	767	0	8	6	7	6	0.7466	0.56259	0.768078	1.37621	6	1.66746	6	0.930628	Negative		MSS	Negative	Negative	Negative	Negative		WHITE	NOT HISPANIC OR LATINO	Other specify	2022-03-11
TCGA-E2-A105	BRCA	BRCA	F	79	I/II		D	C1	BRCA.LumA	1308	0	1308	0	7	5	6	4	0.9302	1.37762		0	1	2.01981	8	0.971326	Negative			Negative	Negative	Negative	Negative		WHITE	NOT HISPANIC OR LATINO	Infiltrating Ductal Carcinoma	2000-03-01
TCGA-E2-A106	BRCA	BRCA	F	34	I/II		D	C3	BRCA.LumA	2541	0	2541	0	9	6	8	6	0.9548					1.60944	5	1	Negative			Negative	Negative	Negative	Negative		ASIAN	NOT HISPANIC OR LATINO	Infiltrating Ductal Carcinoma	2000-03-01
TCGA-E2-A107	BRCA	BRCA	F	54	III/IV		D	C1	BRCA.LumA	1047	0	1047	0	8	6	7	6	0.7959	0.653431				2.36938	11	0.988109	Negative			Negative	Negative	Negative	Negative		WHITE	NOT HISPANIC OR LATINO	Infiltrating Lobular Carcinoma	2022-03-20
TCGA-E2-A109	BRCA	BRCA	F	64	I/II		D	C2	BRCA.LumB	1417	0	1417	0	9	7	8	7	0.8553	1.58812	0.81864	2.72788	28	3.08465	23	0.983785	Negative			Negative	Negative	Negative	Negative		WHITE	NOT HISPANIC OR LATINO	Infiltrating Ductal Carcinoma	2000-03-01
TCGA-E2-A10A	BRCA	BRCA	F	41	I/II		D	C4	BRCA.LumA	1229	0	75	1	8	6	7	5	0.7834	0.526372	0.803269	1.56309	7	1.90615	7	0.97957	Negative		MSS	Negative	Negative	Negative	Negative		WHITE	NOT HISPANIC OR LATINO	Infiltrating Ductal Carcinoma	2000-03-01
TCGA-E2-A10B	BRCA	BRCA	F	67	I/II		D	C2	BRCA.LumA	1141	0	195	1	8	7	8	6	0.8646	1.13718	0.758833	1.05197	4	3.47789	34	0.986255	Close			Negative	Negative	Negative	Negative		WHITE	NOT HISPANIC OR LATINO	Infiltrating Ductal Carcinoma	2000-03-01
TCGA-E2-A10C	BRCA	BRCA	F	54	I/II		IE	C2	BRCA.LumB	1220	0	1220	0	9	8	9	8	0.6938	9.42711	0.925804	1.92516	8	4.06881	63	0.982061	Negative		MSS	Negative	Negative	Negative	Negative		WHITE	NOT HISPANIC OR LATINO	Infiltrating Ductal Carcinoma	2000-03-01
TCGA-E2-A10E	BRCA	BRCA	F	64	I/II		F	C2	BRCA.LumA	865	0	865	0	8	6	7	6	0.9071		0.59864	0.963475	5	2.94826	21	0.96838	Negative			Negative	Negative	Negative	Negative		WHITE	NOT HISPANIC OR LATINO	Infiltrating Ductal Carcinoma	2000-03-01
TCGA-E2-A10F	BRCA	BRCA	F	47	I/II		IE/F	C1	BRCA.LumA	878	0	878	0	7	7	7	6	0.706	0.581183	0.409073	0.283548	2	3.7352	44	0.987055	Negative			Negative	Negative	Negative	Negative		WHITE	NOT HISPANIC OR LATINO	Infiltrating Lobular Carcinoma	2022-03-20
TCGA-E2-A14N	BRCA	BRCA	F	37	I/II		IE	C2	BRCA.Basal	1434	0	1434	0	8	7	8	7	0.4769	1.74169		0	1	3.0258	23	0.965016	Negative		MSS	Negative	Negative	Negative	Negative		WHITE	NOT HISPANIC OR LATINO	Infiltrating Ductal Carcinoma	2000-03-01
TCGA-E2-A14O	BRCA	BRCA	F	76	III/IV		D	C1	BRCA.LumB	1359	0	1359	0	6	5	6	4	0.8171	0.804119		0	1	1.03972	3	0.946395	Negative		MSS	Negative	Negative	Negative	Negative		WHITE	NOT HISPANIC OR LATINO	Infiltrating Ductal Carcinoma	2000-03-01
TCGA-E2-A14P	BRCA	BRCA	F	79	III/IV		IE	C1	BRCA.Her2	1246	0	1246	0	8	6	7	6	0.7019	1.64159	0.883108	3.4369	49	3.59515	38	0.988334	Negative		MSS	Negative	Negative	Negative	Negative		WHITE	NOT HISPANIC OR LATINO	Infiltrating Ductal Carcinoma	2000-03-01
TCGA-E2-A14Q	BRCA	BRCA	F	50	I/II		IE/F	C1	BRCA.LumA	1163	0	1163	0	9	7	8	7	0.7913	0.701994				3.47361	34	0.985042	Negative		MSS	Negative	Negative	Negative	Negative		WHITE	NOT HISPANIC OR LATINO	Infiltrating Ductal Carcinoma	2000-03-01
TCGA-E2-A14R	BRCA	BRCA	F	62	I/II		IE	C2	BRCA.Basal	1174	0	971	1	9	8	9	8	0.7437	2.8164	0.5387	2.11808	51	3.71794	43	0.988499	Negative		MSS	Negative	Negative	Negative	Negative		WHITE	NOT HISPANIC OR LATINO	Infiltrating Ductal Carcinoma	2000-03-01
TCGA-E2-A14S	BRCA	BRCA	F	65	I/II		IE	C4	BRCA.LumB	1009	0	1009	0	7	6	7	5	0.769	0	0.412963	0.739931	6	3.04482	22	0.985046	Negative		MSS	Negative	Negative	Negative	Negative		WHITE	NOT HISPANIC OR LATINO	Infiltrating Ductal Carcinoma	2000-03-01
TCGA-E2-A14T	BRCA	BRCA	F	52	I/II		D	C3	BRCA.LumA	2311	0	2311	0	7	5	6	4	0.7915	0.853408	0.851366	1.52544	6	2.30349	11	0.960629	Negative		MSS	Negative	Negative	Negative	Negative		WHITE	NOT HISPANIC OR LATINO	Infiltrating Ductal Carcinoma	2000-03-01
TCGA-E2-A14U	BRCA	BRCA	F	74	I/II		IE/F	C3	BRCA.LumA	1318	0	1318	0	8	6	7	5	0.8515	0				2.25386	10	0.978838	Negative		MSS	Negative	Negative	Negative	Negative		WHITE	NOT HISPANIC OR LATINO	Infiltrating Lobular Carcinoma	2022-03-20
TCGA-E2-A14V	BRCA	BRCA	F	53	I/II		D	C1	BRCA.Her2	1042	0	1042	0	7	6	7	5	0.7019	2.58378	0.982994	1.07993	3	1.73287	6	0.967132	Negative		MSS	Negative	Negative	Negative	Negative		WHITE	NOT HISPANIC OR LATINO	Infiltrating Ductal Carcinoma	2000-03-01
TCGA-E2-A14W	BRCA	BRCA	M	78	I/II		D	C1	BRCA.LumB	974	0	974	0	7	5	7	5	0.6844	2.25179					0		Negative		MSS	Negative	Negative	Negative	Negative		WHITE	NOT HISPANIC OR LATINO	Infiltrating Ductal Carcinoma	2000-03-01
TCGA-E2-A14X	BRCA	BRCA	F	55	III/IV		IE	C1	BRCA.Basal	972	0	972	0	9	8	8	8	0.6969	0.565932	0.62341	2.88934	103	4.64571	111	0.98645	Negative		MSS	Negative	Negative	Negative	Negative		BLACK OR AFRICAN AMERICAN	NOT HISPANIC OR LATINO	Infiltrating Ductal Carcinoma	2000-03-01
TCGA-E2-A14Y	BRCA	BRCA	F	35	I/II		D	C2	BRCA.Basal	2109	0	2109	0	8	7	8	6	0.8884	0.759917	0.225418	0.362797	5	0.636514	2	0.918296	Negative		MSS	Negative	Negative	Negative	Negative		WHITE	NOT HISPANIC OR LATINO	Infiltrating Ductal Carcinoma	2000-03-01
TCGA-E2-A14Z	BRCA	BRCA	F	64	I/II		IE	C2	BRCA.LumA	563	1	188	1	8	8	8	8	0.5517	1.56237	0.500895	0.347194	2	4.20316	74	0.976556	Negative		MSS	Negative	Negative	Negative	Negative		WHITE	NOT HISPANIC OR LATINO	Infiltrating Ductal Carcinoma	2000-03-01
TCGA-E2-A150	BRCA	BRCA	F	48	I/II		IE	C2	BRCA.Basal	1935	0	1935	0	9	8	9	8	0.6648	1.64217		0	1	3.34231	30	0.982685	Negative		MSS	Negative	Negative	Negative	Negative		WHITE	NOT HISPANIC OR LATINO	Infiltrating Ductal Carcinoma	2000-03-01
TCGA-E2-A152	BRCA	BRCA	F	56	I/II		F	C1	BRCA.Her2	2128	0	54	1	7	6	7	5	0.663	2.97391	0.878281	1.70906	7	2.35167	11	0.980724	Negative		MSS	Negative	Negative	Negative	Negative		WHITE	NOT HISPANIC OR LATINO	Infiltrating Ductal Carcinoma	2000-03-01
TCGA-E2-A153	BRCA	BRCA	F	51	I/II		F	C6	BRCA.Normal	707	0	707	0	7	6	7	5	0.5474	0.56404		0	1	1.32966	4	0.959148	Negative		MSS						WHITE	NOT HISPANIC OR LATINO	Infiltrating Ductal Carcinoma	2000-03-01
TCGA-E2-A154	BRCA	BRCA	F	68	I/II		D	C1	BRCA.LumA	591	0	591	0	7	5	6	4	0.7982	1.12244				0.636514	2	0.918296	Negative		MSS	Negative	Negative	Negative	Negative		WHITE	NOT HISPANIC OR LATINO	Infiltrating Ductal Carcinoma	2000-03-01
TCGA-E2-A155	BRCA	BRCA	F	58	I/II		D	C1	BRCA.LumB	640	0	640	0	7	5	6	5	0.9213	1.57737	0.919039	2.01934	9	2.30667	11	0.961956	Negative		MSS	Negative	Negative	Negative	Negative		WHITE	NOT HISPANIC OR LATINO	Infiltrating Ductal Carcinoma	2000-03-01
TCGA-E2-A156	BRCA	BRCA	F	61	I/II		F	C3	BRCA.LumA	726	0	726	0	6	5	6	4	0.9221	0.617812				1.38629	4	1	Negative		MSS	Negative	Negative	Negative	Negative		WHITE	NOT HISPANIC OR LATINO	Infiltrating Ductal Carcinoma	2000-03-01
TCGA-E2-A158	BRCA	BRCA	F	43	I/II		IE	C1	BRCA.Normal	450	0	450	0	9	8	8	7	0.7799	1.9473	0.949982	1.52894	5	1.97225	8	0.94845	Negative		MSS						WHITE	NOT HISPANIC OR LATINO	Infiltrating Ductal Carcinoma	2000-03-01
TCGA-E2-A159	BRCA	BRCA	F	50	I/II		IE	C2	BRCA.Basal	762	0	762	0	6	6	6	6	0.6275	3.21577	0.842938	4.08996	128	4.22609	79	0.967191	Negative		MSS	Negative	Negative	Negative	Negative		WHITE	NOT HISPANIC OR LATINO	Infiltrating Ductal Carcinoma	2000-03-01
TCGA-E2-A15C	BRCA	BRCA	F	61	I/II		IE/F	C3	BRCA.LumA	694	0	694	0	8	6	7	6	0.7431	0.732454	0.924596	4.0282	78	3.34236	30	0.9827	Negative		MSS	Negative	Negative	Negative	Negative		WHITE	NOT HISPANIC OR LATINO	Infiltrating Ductal Carcinoma	2000-03-01
TCGA-E2-A15D	BRCA	BRCA	F	47	I/II		IE/F	C3	BRCA.LumA	526	0	526	0	8	6	7	6	0.7676	0.770951	0.942486	1.95984	8	2.98563	21	0.980657	Negative		MSS	Negative	Negative	Negative	Negative		WHITE	NOT HISPANIC OR LATINO	Infiltrating Ductal Carcinoma	2000-03-01
TCGA-E2-A15F	BRCA	BRCA	F	64	I/II		D	C2	BRCA.LumA	658	0	658	0	7	6	6	5	0.8328	0.578773		0	1	2.61563	14	0.991123	Negative			Negative	Negative	Negative	Negative		WHITE	NOT HISPANIC OR LATINO	Infiltrating Ductal Carcinoma	2000-03-01
TCGA-E2-A15G	BRCA	BRCA	F	76	I/II		D	C3	BRCA.LumA	554	0	554	0	7	6	7	5	0.6796	1.32981				1.79176	6	1	Negative		MSS	Negative	Negative	Negative	Negative		WHITE	NOT HISPANIC OR LATINO	Mixed Histology (please specify)	2022-03-22
TCGA-E2-A15H	BRCA	BRCA	F	38	I/II		D	C1	BRCA.LumA	393	0	393	0	8	6	7	6	0.6749	0.748807				2.3979	11	1	Negative		MSS	Negative	Negative	Negative	Negative		WHITE	NOT HISPANIC OR LATINO	Infiltrating Ductal Carcinoma	2000-03-01
TCGA-E2-A15I	BRCA	BRCA	F	44	I/II		IE	C3	BRCA.Normal	1692	0	1692	0	8	7	8	7	0.7565	0.612722	1	0.693147	2	4.19961	69	0.991852	Negative		MSS						WHITE	NOT HISPANIC OR LATINO	Infiltrating Ductal Carcinoma	2000-03-01
TCGA-E2-A15J	BRCA	BRCA	F	51	I/II		D	C4	BRCA.LumA	1640	0	1640	0	8	6	7	5	0.9356	0.502652				1.09861	3	1	Negative		MSS	Negative	Negative	Negative	Negative		WHITE	NOT HISPANIC OR LATINO	Infiltrating Ductal Carcinoma	2000-03-01
TCGA-E2-A15L	BRCA	BRCA	F	65	I/II		D	C1	BRCA.LumA	626	0	626	0	7	5	7	5	0.8583	0.749928	0.467711	0.972578	8	0.693147	2	1	Negative		MSS	Negative	Negative	Negative	Negative		BLACK OR AFRICAN AMERICAN	NOT HISPANIC OR LATINO	Infiltrating Lobular Carcinoma	2022-03-20
TCGA-E2-A15M	BRCA	BRCA	F	66	I/II		IE/F	C2	BRCA.Normal	336	1	336	0	8	8	8	8	0.4285	1.8943	0.888814	3.44078	48	4.8618	147	0.974223	Negative		MSS						WHITE	NOT HISPANIC OR LATINO	Infiltrating Lobular Carcinoma	2022-03-20
TCGA-E2-A15O	BRCA	BRCA	F	89	I/II		D	C1	BRCA.LumA	1545	0	1210	1	7	6	7	5	0.8866	0.708451	0.958071	1.54196	5	3.09104	22	1	Negative		MSS	Negative	Negative	Negative	Negative		BLACK OR AFRICAN AMERICAN	NOT HISPANIC OR LATINO	Infiltrating Ductal Carcinoma	2000-03-01
TCGA-E2-A15P	BRCA	BRCA	F	61	I/II		IE/F	C2	BRCA.LumA	595	0	595	0	9	7	8	6	0.8053	0.691726		0	1	2.8657	19	0.97326	Negative		MSS	Negative	Negative	Negative	Negative		WHITE	NOT HISPANIC OR LATINO	Infiltrating Ductal Carcinoma	2000-03-01
TCGA-E2-A15R	BRCA	BRCA	F	64	I/II		D	C3	BRCA.LumA	1732	0	1732	0	6	4	6	4	0.9352	0.859357				0	1		Negative		MSS	Negative	Negative	Negative	Negative		WHITE	NOT HISPANIC OR LATINO	Infiltrating Ductal Carcinoma	2000-03-01
TCGA-E2-A15S	BRCA	BRCA	F	34	I/II		D	C1	BRCA.LumB	428	0	428	0	7	5	6	4	0.8523	1.27767				1.33218	4	0.960964	Negative		MSS	Negative	Negative	Negative	Negative		WHITE	NOT HISPANIC OR LATINO	Infiltrating Ductal Carcinoma	2000-03-01
TCGA-E2-A15T	BRCA	BRCA	F	65	I/II		D	C3	BRCA.LumB	1563	0	1563	0	7	5	6	4	0.9054	0.787431	0.897829	1.74709	7	2.04319	8	0.982568	Negative		MSS	Negative	Negative	Negative	Negative		WHITE	NOT HISPANIC OR LATINO	Infiltrating Ductal Carcinoma	2000-03-01
TCGA-E2-A1AZ	BRCA	BRCA	F	63	I/II		IE	C2	BRCA.Basal	2329	0	2329	0	7	7	8	7	0.6433	1.27485	0.822149	2.46294	20	3.15146	24	0.991632	Negative		MSS	Negative	Negative	Negative	Negative		WHITE	HISPANIC OR LATINO	Infiltrating Ductal Carcinoma	2000-03-01
TCGA-E2-A1B0	BRCA	BRCA	F	50	III/IV		D	C1	BRCA.Her2	1631	0	1631	0	7	6	7	6	0.6774	1.09361	0.818114	3.59516	81	2.88369	22	0.932917	Negative		MSS	Negative	Negative	Negative	Negative		WHITE	NOT HISPANIC OR LATINO	Infiltrating Ductal Carcinoma	2000-03-01
TCGA-E2-A1B1	BRCA	BRCA	F	45	I/II		IE/F	C2	BRCA.LumA	2653	0	2653	0	8	8	8	7	0.7112	1.11718	0.935506	1.94533	8	4.32402	83	0.978542	Negative		MSS	Negative	Negative	Negative	Negative		WHITE	NOT HISPANIC OR LATINO	Infiltrating Ductal Carcinoma	2000-03-01
TCGA-E2-A1B4	BRCA	BRCA	F	74	III/IV		D	C3	BRCA.LumA	1004	1	1004	0	8	6	7	5	0.8854	0.84224				1.03972	3	0.946395	Negative		MSS	Negative	Negative	Negative	Negative		WHITE	NOT HISPANIC OR LATINO	Infiltrating Ductal Carcinoma	2000-03-01
TCGA-E2-A1B5	BRCA	BRCA	F	46	I/II		IE	C2	BRCA.LumA	984	0	984	0	9	9	9	9	0.3604	0.787235	0.807453	1.85923	10	5.51497	278	0.979982	Negative		MSS	Negative	Negative	Negative	Negative		WHITE	NOT HISPANIC OR LATINO	Infiltrating Lobular Carcinoma	2022-03-20
TCGA-E2-A1B6	BRCA	BRCA	F	44	I/II		IE	C2	BRCA.Basal	867	0	867	0	10	9	10	10	0.4396	1.01385	0.947172	2.68354	17	5.64194	333	0.971384	Negative		MSS	Negative	Negative	Negative	Negative		WHITE	NOT HISPANIC OR LATINO	Infiltrating Ductal Carcinoma	2000-03-01
TCGA-E2-A1BC	BRCA	BRCA	F	63	I/II		F	C3	BRCA.Normal	501	0	501	0	7	6	7	5	0.7707	0.773333					0		Positive		MSS								Infiltrating Ductal Carcinoma	2022-03-24
TCGA-E2-A1BD	BRCA	BRCA	F	53	I/II		D	C1	BRCA.LumA	1133	0	1133	0	8	6	8	6	0.7929	1.0105				1.99135	8	0.957635	Negative		MSS	Negative	Negative	Negative	Negative		WHITE	NOT HISPANIC OR LATINO	Infiltrating Ductal Carcinoma	2000-03-01
TCGA-E2-A1IE	BRCA	BRCA	F	61	I/II		D	C1	BRCA.LumA	2362	0	1810	1	7	5	6	4	0.8817	0.494768				1.90615	7	0.97957	Negative		MSS	Negative	Negative	Negative	Negative		WHITE	NOT HISPANIC OR LATINO	Infiltrating Ductal Carcinoma	2000-03-01
TCGA-E2-A1IF	BRCA	BRCA	F	74	I/II		F	C1	BRCA.LumA	1138	0	1138	0	8	7	8	6	0.733	0.512221		0	1	2.45831	12	0.989297	Negative		MSS	Negative	Negative	Negative	Negative		WHITE	NOT HISPANIC OR LATINO	Infiltrating Ductal Carcinoma	2000-03-01
TCGA-E2-A1IG	BRCA	BRCA	F	45	I/II		F	C1	BRCA.Normal	2140	0	2140	0	7	6	6	5	0.8399	1.15226				1.90615	7	0.97957	Negative		MSS						WHITE	NOT HISPANIC OR LATINO	Infiltrating Ductal Carcinoma	2000-03-01
TCGA-E2-A1IH	BRCA	BRCA	F	80	I/II		IE/F	C1	BRCA.LumA	1026	0	1026	0	8	7	8	7	0.4512	1.77463	0.866112	3.84783	85	4.45848	101	0.966059	Negative		MSS	Negative	Negative	Negative	Negative		WHITE	NOT HISPANIC OR LATINO	Infiltrating Lobular Carcinoma	2022-03-20
TCGA-E2-A1II	BRCA	BRCA	F	51	I/II		IE	C2	BRCA.Basal	1025	0	1025	0	8	9	9	9	0.5584	0.727366	0.752605	3.1061	62	5.06483	165	0.991947	Negative		MSI	Negative	Negative	Negative	Negative		WHITE	NOT HISPANIC OR LATINO	Infiltrating Ductal Carcinoma	2000-03-01
TCGA-E2-A1IJ	BRCA	BRCA	F	57	I/II		IE/F	C3	BRCA.LumA	865	0	865	0	9	8	8	7	0.6903	0.402807		0	1	3.81498	48	0.985478	Negative		MSS	Negative	Negative	Negative	Negative		WHITE	NOT HISPANIC OR LATINO	Infiltrating Lobular Carcinoma	2022-03-20
TCGA-E2-A1IK	BRCA	BRCA	F	71	I/II		IE	C2	BRCA.LumA	1800	0	1800	0	10	8	10	8	0.7546	0.36379	0.771187	1.91633	12	3.58491	37	0.992797	Negative		MSS	Negative	Negative	Negative	Negative		WHITE	NOT HISPANIC OR LATINO	Infiltrating Ductal Carcinoma	2000-03-01
TCGA-E2-A1IL	BRCA	BRCA	F	78	I/II		F	C2	BRCA.LumA	118	0	118	0	8	7	7	6	0.8323	0.566539				1.09861	3	1	Negative		MSS	Negative	Negative	Negative	Negative		WHITE	NOT HISPANIC OR LATINO	Infiltrating Lobular Carcinoma	2022-03-20
TCGA-E2-A1IN	BRCA	BRCA	F	60	I/II		F	C1	BRCA.LumA	675	0	675	0	7	6	7	5	0.7839	4.31298	0.883588	0.97072	3	2.25386	10	0.978838	Negative		MSS	Negative	Negative	Negative	Negative		WHITE	NOT HISPANIC OR LATINO	Infiltrating Ductal Carcinoma	2000-03-01
TCGA-E2-A1IO	BRCA	BRCA	F	37	I/II		IE/F	C3	BRCA.LumA	1855	0	1855	0	8	7	7	7	0.715	0.3276	0.66006	2.06961	23	4.1542	66	0.991536	Negative		MSS	Negative	Negative	Negative	Negative		WHITE	NOT HISPANIC OR LATINO	Infiltrating Ductal Carcinoma	2000-03-01
TCGA-E2-A1IU	BRCA	BRCA	F	60	I/II		IE/F	C3	BRCA.LumA	337	0	337	0	8	7	8	6	0.8116	0.440941	0.80359	2.78503	32	2.55324	14	0.967481	Negative		MSS	Negative	Negative	Negative	Negative		WHITE	NOT HISPANIC OR LATINO	Infiltrating Ductal Carcinoma	2000-03-01
TCGA-E2-A1L6	BRCA	BRCA	F	44	I/II		F	C1	BRCA.LumA	1648	0	1648	0	8	7	7	6	0.689	0.480038				2.68595	15	0.991837	Negative		MSS	Negative	Negative	Negative	Negative		WHITE	NOT HISPANIC OR LATINO	Infiltrating Ductal Carcinoma	2000-03-01
TCGA-E2-A1L7	BRCA	BRCA	F	40	III/IV		IE	C2	BRCA.Normal	1836	0	1619	1	8	8	8	8	0.8555	1.84266	0.946885	3.12078	27	4.08949	62	0.990879	Negative		MSS						WHITE	NOT HISPANIC OR LATINO	Infiltrating Ductal Carcinoma	2000-03-01
TCGA-E2-A1L8	BRCA	BRCA	F	52	I/II		IE/F	C1	BRCA.LumA	2240	0	2240	0	8	7	8	7	0.7449	0.696567	0.830696	2.30318	16	2.69231	16	0.971046	Negative		MSS	Negative	Negative	Negative	Negative		BLACK OR AFRICAN AMERICAN	NOT HISPANIC OR LATINO	Infiltrating Lobular Carcinoma	2022-03-20
TCGA-E2-A1L9	BRCA	BRCA	F	40	I/II		F	C2	BRCA.LumA	598	0	598	0	6	5	6	5	0.7831	0.637207				2.97138	21	0.975975	Negative		MSS	Negative	Negative	Negative	Negative		WHITE	NOT HISPANIC OR LATINO	Infiltrating Ductal Carcinoma	2000-03-01
TCGA-E2-A1LA	BRCA	BRCA	F	59	I/II		IE	C2	BRCA.LumA	748	0	748	0	7	7	7	7	0.6662	2.09456	0.872461	3.73122	72	3.23437	43	0.859932	Negative		MSS	Negative	Negative	Negative	Negative			NOT HISPANIC OR LATINO	Infiltrating Ductal Carcinoma	2000-03-01
TCGA-E2-A1LB	BRCA	BRCA	F	41	I/II		D	C1	BRCA.Normal	2306	0	2306	0	8	6	7	5	0.815	1.0794	0.912763	2.18871	11	1.33218	4	0.960964	Negative		MSS						BLACK OR AFRICAN AMERICAN	NOT HISPANIC OR LATINO	Infiltrating Ductal Carcinoma	2000-03-01
TCGA-E2-A1LE	BRCA	BRCA	F	71	III/IV		IE/F	C1	BRCA.Her2	879	1	361	1	8	7	7	6	0.6882	0		0	1	3.40657	33	0.974277	Negative		MSS	Negative	Negative	Negative	Negative		WHITE	NOT HISPANIC OR LATINO	Infiltrating Ductal Carcinoma	2000-03-01
TCGA-E2-A1LG	BRCA	BRCA	F	50	I/II		IE	C2	BRCA.Basal	1523	0	1523	0	10	10	10	9	0.8421	3.66978	0.864668	3.75595	77	2.5993	14	0.984936	Negative		MSS	Negative	Negative	Negative	Negative		BLACK OR AFRICAN AMERICAN	NOT HISPANIC OR LATINO	Infiltrating Lobular Carcinoma	2022-03-20
TCGA-E2-A1LH	BRCA	BRCA	F	59	I/II		IE	C2	BRCA.Normal	3247	0	3247	0	8	8	8	8	0.4633	4.94348	0.816723	3.68412	91	3.53207	41	0.951126	Negative		MSS						WHITE	NOT HISPANIC OR LATINO	Infiltrating Ductal Carcinoma	2000-03-01
TCGA-E2-A1LI	BRCA	BRCA	F	57	I/II		IE	C2	BRCA.Basal	3121	0	3121	0	9	8	9	8	0.6505	0.735905	0.841635	2.96791	34	3.57832	37	0.990973	Close		MSS	Negative	Negative	Negative	Negative		WHITE	NOT HISPANIC OR LATINO	Infiltrating Ductal Carcinoma	2000-03-01
TCGA-E2-A1LK	BRCA	BRCA	F	84	III/IV		D	C2	BRCA.Basal	266	1	155	1	8	6	7	5	0.8594	0.918031		0	1	0	1		Negative		MSS	Negative	Negative	Negative	Negative		BLACK OR AFRICAN AMERICAN	NOT HISPANIC OR LATINO	Infiltrating Ductal Carcinoma	2000-03-01
TCGA-E2-A1LL	BRCA	BRCA	F	73	III/IV		D	C1	BRCA.Basal	1309	0	1303	1	7	5	6	5	0.6533	1.04701	0.912938	1.2656	4	1.56071	5	0.969724	Negative		MSI	Negative	Negative	Negative	Negative		BLACK OR AFRICAN AMERICAN	NOT HISPANIC OR LATINO	Infiltrating Ductal Carcinoma	2000-03-01
TCGA-E2-A1LS	BRCA	BRCA	F	46	I/II		IE	C3	BRCA.Normal	1604	0	1604	0	8	6	7	6	0.8917	1.82577				0.636514	2	0.918296	Negative		MSS						WHITE		Infiltrating Ductal Carcinoma	2000-03-01
TCGA-E2-A2P5	BRCA	BRCA	F	78	III/IV		D	C1	BRCA.LumA	821	1	597	1	8	7	8	6	0.8034	0				2.9915	21	0.982585	Negative		MSS	Negative	Negative	Negative	Negative		BLACK OR AFRICAN AMERICAN	NOT HISPANIC OR LATINO	Infiltrating Lobular Carcinoma	2022-03-20
TCGA-E2-A2P6	BRCA	BRCA	F	77	I/II		D	C3	BRCA.LumA	1051	0	1051	0	8	6	7	5	0.882	2.27373	0.710193	0.984537	4	1.60944	5	1	Negative		MSS	Negative	Negative	Negative	Negative			HISPANIC OR LATINO	Infiltrating Lobular Carcinoma	2022-03-20
TCGA-E2-A3DX	BRCA	BRCA	F	43	III/IV		IE/F	C3	BRCA.LumA	1325	0	1325	0	8	8	8	8	0.5672	0	0.734839	3.56546	128	4.22244	71	0.99056	Positive		MSS	Negative	Negative	Negative	Negative		WHITE	NOT HISPANIC OR LATINO	Infiltrating Lobular Carcinoma	2022-03-20
TCGA-E2-A56Z	BRCA	BRCA	F	69	I/II		D	C2	BRCA.LumB	252	0	252	0	9	7	8	6	0.8763	0.892162		0	1	0.636514	2	0.918296	Negative		MSS	Negative	Negative	Negative	Negative		BLACK OR AFRICAN AMERICAN	NOT HISPANIC OR LATINO	Infiltrating Ductal Carcinoma	2000-03-01
TCGA-E2-A570	BRCA	BRCA	F	47	I/II		D	C1	BRCA.LumA	931	0	931	0	8	6	7	5	0.7913	0.410201				1.03972	3	0.946395	Negative		MSS	Negative	Negative	Negative	Negative		BLACK OR AFRICAN AMERICAN	NOT HISPANIC OR LATINO	Infiltrating Ductal Carcinoma	2000-03-01
TCGA-E2-A572	BRCA	BRCA	F	72	III/IV		D	C4	BRCA.LumA	1208	0	1208	0	10	8	9	7	0.8909	0.440349					0		Negative		MSS	Negative	Negative	Negative	Negative		BLACK OR AFRICAN AMERICAN	NOT HISPANIC OR LATINO	Infiltrating Ductal Carcinoma	2000-03-01
TCGA-E2-A573	BRCA	BRCA	F	48	I/II		IE	C2	BRCA.Basal	1062	0	1062	0	9	8	9	8	0.6344	0.869873	0.632455	2.30061	38	3.15804	25	0.9811	Negative		MSS	Negative	Negative	Negative	Negative		BLACK OR AFRICAN AMERICAN	NOT HISPANIC OR LATINO	Infiltrating Ductal Carcinoma	2000-03-01
TCGA-E2-A574	BRCA	BRCA	F	44	I/II		D	C1	BRCA.Basal	1179	0	1179	0	8	6	7	5	0.8488	1.91637					0		Negative		MSS	Negative	Negative	Negative	Negative		BLACK OR AFRICAN AMERICAN	NOT HISPANIC OR LATINO	Infiltrating Ductal Carcinoma	2000-03-01
TCGA-E2-A576	BRCA	BRCA	F	69	I/II		D	C1	BRCA.LumA	1043	0	1043	0	8	6	8	6	0.9253	1.01575	0.826836	1.71936	8	1.33218	4	0.960964	Negative		MSS	Negative	Negative	Negative	Negative		BLACK OR AFRICAN AMERICAN	NOT HISPANIC OR LATINO	Infiltrating Lobular Carcinoma	2022-03-20
TCGA-E2-A9RU	BRCA	BRCA	F	90	III/IV		F	C2	BRCA.LumB	538	0	538	0	7	6	7	6	0.7365	1.38339				0.693147	2	1	Negative		MSS						BLACK OR AFRICAN AMERICAN	NOT HISPANIC OR LATINO	Infiltrating Ductal Carcinoma	2000-03-01
TCGA-E9-A1N3	BRCA	BRCA	F	70	III/IV		D	C4	BRCA.LumA	1059	0	1059	0	8	6	8	6	0.9093	0.685714	0.977378	1.75123	6	1.38629	4	1	Negative		MSS	Negative	Negative	Negative	Negative		WHITE	NOT HISPANIC OR LATINO	Mixed Histology (please specify)	2022-03-22
TCGA-E9-A1N4	BRCA	BRCA	F	41	III/IV		F	C6	BRCA.Normal	1000	0	1000	0	8	7	7	6	0.6483	0.572294	0.672242	0.931925	4	3.75568	44	0.992465	Negative		MSS						WHITE	NOT HISPANIC OR LATINO	Mixed Histology (please specify)	2022-03-20
TCGA-E9-A1N5	BRCA	BRCA	F	45	I/II		F	C1	BRCA.Normal	1120	0	1120	0	8	7	8	7	0.6748	0.846527				3.14879	25	0.978228	Negative		MSS						WHITE	NOT HISPANIC OR LATINO	Mixed Histology (please specify)	2022-03-22
TCGA-E9-A1N6	BRCA	BRCA	F	52	I/II		D	C4	BRCA.Normal	678	1	443	1	7	6	7	6	0.7431		0.4019	0.557152	4	1.56071	5	0.969724	Negative								WHITE	NOT HISPANIC OR LATINO	Infiltrating Ductal Carcinoma	2000-03-01
TCGA-E9-A1N8	BRCA	BRCA	F	48	I/II		D	C1	BRCA.Basal	1039	0	1039	0	8	6	7	6	0.9275	0.888818				1.38629	4	1	Negative		MSS	Negative	Negative	Negative	Negative		WHITE	NOT HISPANIC OR LATINO	Infiltrating Ductal Carcinoma	2000-03-01
TCGA-E9-A1N9	BRCA	BRCA	F	58	I/II		D	C1	BRCA.Normal	1101	0	1101	0	8	6	8	6	0.8101	1.11917	0.729484	0.80142	3	3.17805	24	1	Negative		MSS						WHITE	NOT HISPANIC OR LATINO	Mixed Histology (please specify)	2022-03-22
TCGA-E9-A1NA	BRCA	BRCA	F	58	I/II		F	C4		1112	0	1112	0	7	6	7	6	0.7216	2.59804	0.787424	1.88816	11	2.96502	20	0.989747	Negative		MSS						WHITE	NOT HISPANIC OR LATINO	Mixed Histology (please specify)	2022-03-22
TCGA-E9-A1NC	BRCA	BRCA	F	61	I/II		IE	C2	BRCA.Basal	1203	0	1203	0	10	9	9	9	0.5439	1.91341	0.85947	4.25939	142	3.17015	26	0.973006	Negative		MSS	Negative	Negative	Negative	Negative		WHITE	NOT HISPANIC OR LATINO	Mixed Histology (please specify)	2022-03-22
TCGA-E9-A1ND	BRCA	BRCA	F	75	I/II		IE	C2	BRCA.Normal	1266	0	1266	0	7	7	7	8	0.5041	2.32783	0.684143	1.75479	13	4.35673	83	0.985944	Negative		MSS						WHITE	NOT HISPANIC OR LATINO	Infiltrating Ductal Carcinoma	2000-03-01
TCGA-E9-A1NE	BRCA	BRCA	F	28	I/II		IE	C2	BRCA.LumA	1088	0	1088	0	8	8	8	8	0.4246	1.34996	0.886404	3.29173	41	5.59215	285	0.989326	Negative		MSS	Negative	Negative	Negative	Negative		WHITE	NOT HISPANIC OR LATINO	Infiltrating Ductal Carcinoma	2022-03-22
TCGA-E9-A1NF	BRCA	BRCA	F	60	I/II		F	C1	BRCA.LumB	1072	1	90	1	8	6	7	6	0.5489	1.31019				2.65932	15	0.982006	Negative		MSS						WHITE	NOT HISPANIC OR LATINO	Mixed Histology (please specify)	2022-03-22
TCGA-E9-A1NG	BRCA	BRCA	F	62	I/II		F	C6	BRCA.Normal	786	1	786	0	6	5	6	5	0.5605	0.390844				2.8571	18	0.98849	Negative		MSS						WHITE	NOT HISPANIC OR LATINO	Infiltrating Ductal Carcinoma	2000-03-01
TCGA-E9-A1NH	BRCA	BRCA	F	71	I/II		F	C3	BRCA.LumA	576	0	576	0	7	6	7	5	0.7905	0.635042	0.819447	1.70399	8	1.56071	5	0.969724	Negative		MSS	Negative	Negative	Negative	Negative		WHITE	NOT HISPANIC OR LATINO	Infiltrating Ductal Carcinoma	2000-03-01
TCGA-E9-A1NI	BRCA	BRCA	F	51	I/II		D	C2	BRCA.LumB	300	0	300	0	8	6	7	6	0.7639	0.933351				1.60944	5	1	Negative		MSS	Negative	Negative	Negative	Negative		WHITE	NOT HISPANIC OR LATINO	Mixed Histology (please specify)	2022-03-22
TCGA-E9-A1QZ	BRCA	BRCA	F	61	I/II		IE	C2	BRCA.LumA	755	0	755	0	9	8	8	7	0.539	0.450423	0.84046	1.74769	8	4.78844	128	0.986894	Negative		MSS	Negative	Negative	Negative	Negative		WHITE	NOT HISPANIC OR LATINO	Infiltrating Ductal Carcinoma	2000-03-01
TCGA-E9-A1R0	BRCA	BRCA	F	58	I/II		IE/F	C3	BRCA.LumA	860	0	860	0	8	7	7	6	0.7049	0.656905	0.694638	2.23595	25	4.10477	61	0.998516			MSS	Negative	Negative	Negative	Negative		WHITE	NOT HISPANIC OR LATINO	Infiltrating Ductal Carcinoma	2000-03-01
TCGA-E9-A1R2	BRCA	BRCA	F	51	III/IV		IE/F	C2	BRCA.LumA	1063	0	1063	0	8	7	8	7	0.8144	1.6119				2.48491	12	1	Positive		MSS	Negative	Negative	Negative	Negative		WHITE	NOT HISPANIC OR LATINO	Infiltrating Ductal Carcinoma	2000-03-01
TCGA-E9-A1R3	BRCA	BRCA	F	70	III/IV		F	C6	BRCA.LumA	78	0	78	0	8	6	7	6	0.6115	0.598802	0.92927	1.4956	5	3.2581	26	1	Negative		MSS	Negative	Negative	Negative	Negative		WHITE	NOT HISPANIC OR LATINO	Infiltrating Ductal Carcinoma	2000-03-01
TCGA-E9-A1R4	BRCA	BRCA	F	66	I/II		IE	C2	BRCA.LumB	186	0	186	0	7	7	7	7	0.5522	3.00647		0	1	3.64723	41	0.982136	Negative		MSS	Negative	Negative	Negative	Negative		WHITE	NOT HISPANIC OR LATINO	Infiltrating Ductal Carcinoma	2000-03-01
TCGA-E9-A1R5	BRCA	BRCA	F	63	I/II		D	C1	BRCA.LumA	92	0	92	0	7	5	7	5	0.8536	1.08887				0.693147	2	1	Negative		MSS	Negative	Negative	Negative	Negative		WHITE	NOT HISPANIC OR LATINO	Infiltrating Ductal Carcinoma	2000-03-01
TCGA-E9-A1R6	BRCA	BRCA	F	63	I/II		D	C1	BRCA.LumA	339	0	339	0	7	6	7	5	0.832	0.703695				2.07944	8	1	Negative		MSS	Negative	Negative	Negative	Negative		WHITE	NOT HISPANIC OR LATINO	Infiltrating Ductal Carcinoma	2000-03-01
TCGA-E9-A1R7	BRCA	BRCA	F	64	I/II		D	C3	BRCA.Normal	1467	0	1467	0	8	6	7	5	0.8212	1.18597				1.09861	3	1	Negative		MSS						WHITE	NOT HISPANIC OR LATINO	Infiltrating Ductal Carcinoma	2000-03-01
TCGA-E9-A1RA	BRCA	BRCA	F	48	I/II		IE/F	C1	BRCA.LumA	1369	0	1369	0	8	7	8	6	0.6829	0.389379	0.988434	1.59082	5	3.17805	24	1	Negative		MSS	Negative	Negative	Negative	Negative		WHITE	NOT HISPANIC OR LATINO	Infiltrating Ductal Carcinoma	2000-03-01
TCGA-E9-A1RB	BRCA	BRCA	F	40	I/II		D	C1	BRCA.Normal	976	1	976	0	7	5	6	4	0.8309	0.6842		0	1	2.56495	13	1	Negative		MSS						WHITE	NOT HISPANIC OR LATINO	Infiltrating Ductal Carcinoma	2000-03-01
TCGA-E9-A1RC	BRCA	BRCA	F	56	III/IV		D	C1	BRCA.LumA	1224	0	1224	0	7	5	6	4	0.9053	1.07051				0	1		Negative		MSS						WHITE	NOT HISPANIC OR LATINO	Mixed Histology (please specify)	2022-03-22
TCGA-E9-A1RD	BRCA	BRCA	F	67	I/II		D	C4	BRCA.Normal	34	0	34	0	8	7	8	6	0.7696	0.483176	0.90451	2.24762	12	2.02533	8	0.973976	Negative		MSS						WHITE	NOT HISPANIC OR LATINO	Infiltrating Ductal Carcinoma	2000-03-01
TCGA-E9-A1RE	BRCA	BRCA	F	74	III/IV		D	C1	BRCA.LumB	1419	0	1419	0	7	5	6	5	0.8959	1.24738	0.703023	2.36728	29	2.67012	15	0.985993	Negative		MSS	Negative	Negative	Negative	Negative		WHITE	NOT HISPANIC OR LATINO	Infiltrating Ductal Carcinoma	2000-03-01
TCGA-E9-A1RF	BRCA	BRCA	F	68	III/IV		IE	C2	BRCA.LumA	200	0	200	0	7	7	7	7	0.6424	3.73019	0.912408	2.34028	13	3.87179	50	0.989716	Negative		MSS						WHITE	NOT HISPANIC OR LATINO	Infiltrating Ductal Carcinoma	2000-03-01
TCGA-E9-A1RG	BRCA	BRCA	F	62	III/IV		D	C1	BRCA.LumB	647	0	647	0	8	6	7	6	0.7904	0.995681	0.92064	1.27628	4	1.94591	7	1	Negative		MSS	Negative	Negative	Negative	Negative		WHITE	NOT HISPANIC OR LATINO	Infiltrating Ductal Carcinoma	2000-03-01
TCGA-E9-A1RH	BRCA	BRCA	F	63	I/II		D	C1	BRCA.Normal	1417	0	1417	0	6	5	5	4	0.8116	2.11833	0.776242	3.06712	52	1.60944	5	1	Negative		MSS						WHITE	NOT HISPANIC OR LATINO	Infiltrating Ductal Carcinoma	2000-03-01
TCGA-E9-A1RI	BRCA	BRCA	F	43	III/IV		F	C1	BRCA.LumA	1449	0	1449	0	8	6	7	6	0.6764	0.34316	0.192238	0.13325	2	2.91249	19	0.989151	Negative		MSS						WHITE	NOT HISPANIC OR LATINO	Mixed Histology (please specify)	2022-03-22
TCGA-E9-A226	BRCA	BRCA	F	45	III/IV		D	C2	BRCA.LumB	1048	1	790	1	7	5	6	5	0.7248	1.42641					0		Negative		MSS	Negative	Negative	Negative	Negative		WHITE	NOT HISPANIC OR LATINO	Infiltrating Ductal Carcinoma	2000-03-01
TCGA-E9-A227	BRCA	BRCA	F	42	I/II		IE/F	C1	BRCA.LumA	975	0	975	0	8	7	8	7	0.6158	0.434869	0.892565	1.85604	8	4.18965	66	1	Negative		MSS	Negative	Negative	Negative	Negative		WHITE	NOT HISPANIC OR LATINO	Infiltrating Ductal Carcinoma	2000-03-01
TCGA-E9-A228	BRCA	BRCA	F	58	I/II		D	C4	BRCA.LumB	1285	0	1285	0	6	4	5	4	0.8949	1.06357				1.94591	7	1	Negative		MSS	Negative	Negative	Negative	Negative		WHITE	NOT HISPANIC OR LATINO	Infiltrating Ductal Carcinoma	2000-03-01
TCGA-E9-A229	BRCA	BRCA	F	37	I/II		F	C2	BRCA.LumA	1148	0	1148	0	8	7	8	7	0.6898	0.438782	0.786596	1.63568	8	3.63759	38	1	Negative		MSS	Negative	Negative	Negative	Negative		WHITE	NOT HISPANIC OR LATINO	Infiltrating Ductal Carcinoma	2000-03-01
TCGA-E9-A22A	BRCA	BRCA	F	74	I/II		IE/F	C2	BRCA.LumB	1189	0	1189	0	8	7	8	7	0.5894	0.740761	0.845255	3.00517	35	4.2858	82	0.97256	Negative		MSS	Negative	Negative	Negative	Negative		WHITE	NOT HISPANIC OR LATINO	Infiltrating Ductal Carcinoma	2000-03-01
TCGA-E9-A22B	BRCA	BRCA	F	71	I/II		F	C2	BRCA.LumA	1167	0	1167	0	8	6	7	6	0.7789	1.49189				2.9252	20	0.976457	Negative		MSS	Negative	Negative	Negative	Negative		WHITE	NOT HISPANIC OR LATINO	Mixed Histology (please specify)	2022-03-22
TCGA-E9-A22D	BRCA	BRCA	F	38	I/II		IE	C2	BRCA.LumB	1248	0	1248	0	9	10	9	10	0.5721	0.726532	0.757409	3.10109	60	5.57571	313	0.97033	Negative		MSS	Negative	Negative	Negative	Negative		WHITE	NOT HISPANIC OR LATINO	Infiltrating Ductal Carcinoma	2000-03-01
TCGA-E9-A22E	BRCA	BRCA	F	56	III/IV		IE/F	C2	BRCA.LumB	1269	0	1269	0	8	7	7	6	0.6539	3.09444	0.917383	2.11235	10	3.69324	46	0.964635	Negative		MSI	Negative	Negative	Negative	Negative		WHITE	NOT HISPANIC OR LATINO	Infiltrating Ductal Carcinoma	2000-03-01
TCGA-E9-A22G	BRCA	BRCA	F	47	I/II		D	C2	BRCA.Basal	1239	0	1239	0	9	7	8	7	0.9416	2.40921				2.5993	14	0.984936	Negative		MSS	Negative	Negative	Negative	Negative		WHITE	NOT HISPANIC OR LATINO	Infiltrating Ductal Carcinoma	2000-03-01
TCGA-E9-A22H	BRCA	BRCA	F	42	I/II		IE	C2	BRCA.LumB	1232	0	1232	0	8	7	8	7	0.7964	0.680167	0.961425	1.99923	8	3.28269	27	0.996012	Negative		MSS	Negative	Negative	Negative	Negative		WHITE	NOT HISPANIC OR LATINO	Infiltrating Ductal Carcinoma	2000-03-01
TCGA-E9-A243	BRCA	BRCA	F	52	I/II		IE	C2	BRCA.Basal	612	0	305	1	8	8	8	8	0.3881	1.70575	0.836052	4.16655	146	4.99731	178	0.964399	Negative		MSS	Negative	Negative	Negative	Negative		WHITE	NOT HISPANIC OR LATINO	Infiltrating Ductal Carcinoma	2000-03-01
TCGA-E9-A244	BRCA	BRCA	F	54	I/II		IE	C1	BRCA.Basal	21	0	21	0	7	6	7	5	0.6448	2.06405	0.912791	2.10178	10	2.77259	16	1	Negative		MSS	Negative	Negative	Negative	Negative		WHITE	NOT HISPANIC OR LATINO	Infiltrating Ductal Carcinoma	2000-03-01
TCGA-E9-A245	BRCA	BRCA	F	47	I/II		D	C1	BRCA.LumA	26	0	26	0	9	7	8	6	0.8825	0.480726					0		Negative		MSS	Negative	Negative	Negative	Negative		WHITE	NOT HISPANIC OR LATINO	Infiltrating Ductal Carcinoma	2000-03-01
TCGA-E9-A247	BRCA	BRCA	F	59	I/II		D	C2	BRCA.LumA	1186	0	1186	0	8	6	7	5	0.8721	0.932491				2.19722	9	1	Negative		MSS	Negative	Negative	Negative	Negative		WHITE	NOT HISPANIC OR LATINO	Infiltrating Ductal Carcinoma	2000-03-01
TCGA-E9-A248	BRCA	BRCA	F	51	I/II		IE	C2	BRCA.Her2	59	0	59	0	8	8	8	8	0.4143	0.802052	0.876767	4.5029	170	4.99211	159	0.98485	Negative		MSS	Negative	Negative	Negative	Negative		WHITE	NOT HISPANIC OR LATINO	Infiltrating Ductal Carcinoma	2000-03-01
TCGA-E9-A249	BRCA	BRCA	F	45	I/II		IE	C2	BRCA.LumB	217	0	217	0	8	6	7	6	0.8617	0.437664	0.882155	1.41977	5	3.09046	23	0.985637	Negative		MSS	Negative	Negative	Negative	Negative		WHITE	NOT HISPANIC OR LATINO	Infiltrating Ductal Carcinoma	2000-03-01
TCGA-E9-A24A	BRCA	BRCA	F	69	I/II		F	C4	BRCA.LumA	747	0	747	0	7	6	7	6	0.7263	0.611271				2.64916	15	0.978253	Negative		MSS	Negative	Negative	Negative	Negative		WHITE	NOT HISPANIC OR LATINO	Infiltrating Ductal Carcinoma	2000-03-01
TCGA-E9-A295	BRCA	BRCA	F	71	I/II		D	C1	BRCA.LumA	375	0	375	0	8	6	7	6	0.7547	2.18684	0.947818	0.656977	2	2.81336	17	0.992991	Negative		MSS	Negative	Negative	Negative	Negative		WHITE	NOT HISPANIC OR LATINO	Infiltrating Lobular Carcinoma	2022-03-20
TCGA-E9-A2JS	BRCA	BRCA	F	72	I/II		D	C2	BRCA.LumB	904	1	524	1	7	6	7	6	0.8267	1.42333		0	1	2.61563	14	0.991123	Negative		MSS	Negative	Negative	Negative	Negative		WHITE	NOT HISPANIC OR LATINO	Infiltrating Lobular Carcinoma	2022-03-20
TCGA-E9-A2JT	BRCA	BRCA	F	63	I/II		IE	C6	BRCA.LumA	288	0	288	0	10	10	10	10	0.3275	0.372094	0.868328	3.89761	89	5.46592	244	0.994316	Negative		MSS	Negative	Negative	Negative	Negative		WHITE	NOT HISPANIC OR LATINO	Infiltrating Lobular Carcinoma	2022-03-20
TCGA-E9-A3HO	BRCA	BRCA	F	49	I/II		IE	C2	BRCA.LumB	1158	0	1158	0	9	8	8	7	0.8239	1.22279	0.990946	0.686872	2	3.23375	28	0.970453	Negative		MSS	Negative	Negative	Negative	Negative		WHITE	NOT HISPANIC OR LATINO	Infiltrating Lobular Carcinoma	2022-03-20
TCGA-E9-A3Q9	BRCA	BRCA	F	78	III/IV		IE/F	C3	BRCA.LumA	1001	0	1001	0	10	8	9	8	0.7072	0	0.830262	3.02015	38	2.67012	15	0.985993	Negative		MSS	Negative	Negative	Negative	Negative		WHITE	NOT HISPANIC OR LATINO	Infiltrating Lobular Carcinoma	2022-03-20
TCGA-E9-A3QA	BRCA	BRCA	F	33	I/II		IE	C2	BRCA.Basal	918	0	918	0	8	9	9	9	0.475	0.869455	0.675547	3.06198	93	4.40454	86	0.988818	Negative		MSS	Negative	Negative	Negative	Negative		WHITE	NOT HISPANIC OR LATINO	Medullary Carcinoma	2022-03-10
TCGA-E9-A3X8	BRCA	BRCA	F	48	I/II		IE	C1	BRCA.LumA	926	0	926	0	9	8	9	7	0.6126	0.520962	0.542298	0.595775	3	1.56071	5	0.969724	Negative		MSS	Negative	Negative	Negative	Negative		WHITE	NOT HISPANIC OR LATINO	Infiltrating Lobular Carcinoma	2022-03-20
TCGA-E9-A54X	BRCA	BRCA	F	85	I/II		D	C4	BRCA.LumB	727	0	727	0	8	6	7	5	0.8966	0					0		Negative		MSS	Negative	Negative	Negative	Negative		WHITE	NOT HISPANIC OR LATINO	Mucinous Carcinoma	1980-03-01
TCGA-E9-A54Y	BRCA	BRCA	F	63	III/IV		D	C1	BRCA.LumB	725	0	725	0	6	4	5	4	0.8148	0.746937				0.693147	2	1	Negative		MSS						WHITE	NOT HISPANIC OR LATINO	Infiltrating Lobular Carcinoma	2022-03-20
TCGA-E9-A5FK	BRCA	BRCA	F	60	III/IV		IE	C2	BRCA.LumA	812	0	812	0	10	10	10	10	0.2308	0.421606	0.467889	1.02806	9	3.80005	50	0.971377	Negative		MSS	Negative	Negative	Negative	Negative		WHITE	NOT HISPANIC OR LATINO	Infiltrating Lobular Carcinoma	2022-03-20
TCGA-E9-A5FL	BRCA	BRCA	F	65	I/II		F	C2	BRCA.Basal	24	0	24	0	8	6	8	6	0.7866	1.6069				0.693147	2	1	Negative		MSS	Negative	Negative	Negative	Negative		WHITE	NOT HISPANIC OR LATINO	Metaplastic Carcinoma	1975-03-01
TCGA-E9-A5UO	BRCA	BRCA	F	41	I/II		D	C4	BRCA.LumB	785	0	785	0	9	7	8	6	0.9698	0.527528					0		Negative		MSS	Negative	Negative	Negative	Negative		WHITE	NOT HISPANIC OR LATINO	Mucinous Carcinoma	1980-03-01
TCGA-E9-A5UP	BRCA	BRCA	F	63	I/II		D	C4	BRCA.LumA	803	0	803	0	8	6	7	6	0.9162	0				0	1		Negative		MSS	Negative	Negative	Negative	Negative		WHITE	NOT HISPANIC OR LATINO	Other specify	2022-03-03
TCGA-E9-A6HE	BRCA	BRCA	F	45	III/IV		IE/F	C2	BRCA.LumA	847	0	847	0	8	7	8	6	0.7019	0.378086				1.38629	4	1	Negative		MSS	Negative	Negative	Negative	Negative		WHITE	NOT HISPANIC OR LATINO	Infiltrating Lobular Carcinoma	2022-03-20
TCGA-EW-A1IW	BRCA	BRCA	F	80	I/II		F	C1	BRCA.LumA	371	0	371	0	8	6	7	6	0.7313	2.0572	0.866453	1.3945	5	3.65813	41	0.985071	Negative		MSS	Negative	Negative	Negative	Negative		WHITE	HISPANIC OR LATINO	Infiltrating Lobular Carcinoma	2022-03-20
TCGA-EW-A1IX	BRCA	BRCA	F	48	I/II		F	C3	BRCA.LumA	1208	0	1208	0	8	6	7	6	0.7242	0.713217	0.881482	1.83299	8	2.96502	20	0.989747	Negative		MSS	Negative	Negative	Negative	Negative		ASIAN	HISPANIC OR LATINO	Other specify	2022-03-24
TCGA-EW-A1IY	BRCA	BRCA	F	38	I/II		IE	C2	BRCA.LumB	258	0	258	0	8	8	8	8	0.6246	0.632818	0.764125	2.01657	14	4.49958	109	0.959122	Negative		MSS	Negative	Negative	Negative	Negative		ASIAN	NOT HISPANIC OR LATINO	Infiltrating Ductal Carcinoma	2000-03-01
TCGA-EW-A1IZ	BRCA	BRCA	F	53	III/IV		IE	C2	BRCA.LumA	554	0	554	0	8	8	9	9	0.4635	10.0441	0.842436	4.03315	120	4.19541	71	0.984218	Negative		MSI	Negative	Negative	Negative	Negative		WHITE	NOT HISPANIC OR LATINO	Infiltrating Ductal Carcinoma	2000-03-01
TCGA-EW-A1J1	BRCA	BRCA	F	38	I/II		IE	C2	BRCA.LumA	575	0	575	0	8	7	7	6	0.834	0.377299	0.818409	3.21784	51	3.45518	33	0.98818	Negative		MSS	Negative	Negative	Negative	Negative		WHITE	HISPANIC OR LATINO	Infiltrating Ductal Carcinoma	2000-03-01
TCGA-EW-A1J2	BRCA	BRCA	F	50	I/II		F	C3	BRCA.LumA	403	0	403	0	8	7	7	6	0.7126	0.896038	0.729669	1.01154	4	3.72207	43	0.989596	Negative		MSS	Negative	Negative	Negative	Negative		BLACK OR AFRICAN AMERICAN	NOT HISPANIC OR LATINO	Infiltrating Lobular Carcinoma	2022-03-20
TCGA-EW-A1J3	BRCA	BRCA	F	61	I/II		D	C1	BRCA.LumA	504	0	504	0	7	6	7	5	0.8455	0.601849				2.2161	12	0.891825	Negative		MSS	Negative	Negative	Negative	Negative		WHITE	HISPANIC OR LATINO	Infiltrating Lobular Carcinoma	2022-03-20
TCGA-EW-A1J5	BRCA	BRCA	F	59	I/II		IE	C2	BRCA.LumA	477	0	477	0	8	8	9	8	0.7538	10.5678	0.887673	1.95042	9	4.57401	104	0.984846	Negative		MSS	Negative	Negative	Negative	Negative		WHITE	NOT HISPANIC OR LATINO	Infiltrating Lobular Carcinoma	2022-03-20
TCGA-EW-A1J6	BRCA	BRCA	F	70	I/II		IE	C2	BRCA.LumB	875	0	875	0	8	7	8	7	0.7751	0.754225	0.925171	1.65768	6	2.67235	16	0.963847	Negative		MSS	Negative	Negative	Negative	Negative		WHITE	HISPANIC OR LATINO	Infiltrating Ductal Carcinoma	2000-03-01
TCGA-EW-A1OV	BRCA	BRCA	F	56	I/II		IE	C2	BRCA.Her2	789	0	789	0	8	8	8	8	0.4756	2.7215	0.90488	3.42424	44	5.10807	184	0.979508	Negative		MSS	Negative	Negative	Negative	Negative		WHITE	HISPANIC OR LATINO	Infiltrating Ductal Carcinoma	2000-03-01
TCGA-EW-A1OW	BRCA	BRCA	F	58	I/II		D	C2	BRCA.Basal	694	0	694	0	8	8	8	7	0.7657		0.762392	2.0646	15	2.54004	13	0.990287	Negative			Negative	Negative	Negative	Negative		BLACK OR AFRICAN AMERICAN	NOT HISPANIC OR LATINO	Infiltrating Ductal Carcinoma	1990-03-01
TCGA-EW-A1OX	BRCA	BRCA	F	43	I/II		D	C4	BRCA.LumB	911	0	911	0	8	6	8	6	0.9955	0.323514				0.693147	2	1	Negative		MSS	Negative	Negative	Negative	Negative		WHITE	HISPANIC OR LATINO	Mucinous Carcinoma	2022-03-23
TCGA-EW-A1OY	BRCA	BRCA	F	63	I/II		D	C2	BRCA.LumB	908	0	908	0	8	6	8	6	0.8973	1.5917	0.824082	2.1748	14	2.04319	8	0.982568	Negative		MSS	Negative	Negative	Negative	Negative		WHITE	HISPANIC OR LATINO	Infiltrating Ductal Carcinoma	2000-03-01
TCGA-EW-A1OZ	BRCA	BRCA	F	56	I/II		D	C1	BRCA.LumB	1229	0	1229	0	7	6	7	6	0.8205	1.5034	0.906947	2.45606	15	3.22389	26	0.9895	Negative		MSS	Negative	Negative	Negative	Negative		BLACK OR AFRICAN AMERICAN	NOT HISPANIC OR LATINO	Infiltrating Ductal Carcinoma	2000-03-01
TCGA-EW-A1P0	BRCA	BRCA	F	55	I/II		IE/F	C4	BRCA.LumB	1251	0	1094	1	8	7	8	6	0.8404	0.529291	0.80635	0.558919	2	3.23695	28	0.971413	Negative		MSS	Negative	Negative	Negative	Negative		WHITE	NOT HISPANIC OR LATINO	Other specify	2022-03-23
TCGA-EW-A1P1	BRCA	BRCA	F	68	III/IV		F	C1	BRCA.Normal	1210	0	1014	1	7	7	7	6	0.5404	0.0286606				3.83454	48	0.990531	Negative		MSS	Negative	Negative	Negative	Negative		WHITE	HISPANIC OR LATINO	Infiltrating Ductal Carcinoma	2000-03-01
TCGA-EW-A1P3	BRCA	BRCA	F	48	I/II		F	C1	BRCA.LumA	1611	0	1611	0	8	7	8	6	0.784	0.526443	0.983235	1.58246	5	1.09861	3	1	Negative		MSS	Negative	Negative	Negative	Negative		WHITE	NOT HISPANIC OR LATINO	Infiltrating Ductal Carcinoma	2000-03-01
TCGA-EW-A1P4	BRCA	BRCA	F	43	I/II		D	C1	BRCA.Basal	907	0	907	0	10	10	10	9	0.6075	1.56401	0.87093	1.5605	6	3.44639	38	0.947438	Negative		MSS	Negative	Negative	Negative	Negative		WHITE	HISPANIC OR LATINO	Medullary Carcinoma	2022-03-10
TCGA-EW-A1P5	BRCA	BRCA	F	77	I/II		IE	C2	BRCA.LumA	703	0	703	0	9	8	9	8	0.7629	0.362216		0	1	2.89037	18	1	Negative		MSS	Negative	Negative	Negative	Negative		WHITE	NOT HISPANIC OR LATINO	Infiltrating Ductal Carcinoma	2000-03-01
TCGA-EW-A1P6	BRCA	BRCA	F	64	I/II		D	C1	BRCA.LumA	562	0	562	0	8	6	7	5	0.8253	0.617651	0.932029	3.73495	55	2.36938	11	0.988109	Close		MSS	Negative	Negative	Negative	Negative		WHITE	HISPANIC OR LATINO	Infiltrating Ductal Carcinoma	2000-03-01
TCGA-EW-A1P7	BRCA	BRCA	F	59	I/II		IE/F	C3	BRCA.Normal	915	0	729	1	9	9	9	9	0.3684	0.418229	0.876366	4.46399	163	5.34651	232	0.981598	Negative		MSS	Negative	Negative	Negative	Negative		WHITE	HISPANIC OR LATINO	Infiltrating Ductal Carcinoma	2000-03-01
TCGA-EW-A1P8	BRCA	BRCA	F	58	III/IV		F	C2	BRCA.Basal	239	1	207	1	8	7	7	6	0.7303	0.791036	0.761559	1.82614	11	3.15146	24	0.991632	Negative		MSS	Negative	Negative	Negative	Negative		WHITE	NOT HISPANIC OR LATINO	Infiltrating Ductal Carcinoma	2000-03-01
TCGA-EW-A1PA	BRCA	BRCA	F	59	I/II		D	C1	BRCA.LumA	575	0	575	0	7	6	7	5	0.7739	0.902653	0.842897	3.06611	38	2.52321	13	0.983727	Negative		MSS	Negative	Negative	Negative	Negative		WHITE	HISPANIC OR LATINO	Infiltrating Ductal Carcinoma	2000-03-01
TCGA-EW-A1PB	BRCA	BRCA	F	70	III/IV		IE	C2	BRCA.Basal	608	0	608	0	6	7	6	7	0.4611	3.56741	0.992774	0.688139	2	4.60141	111	0.977043	Negative		MSS	Negative	Negative	Negative	Negative		BLACK OR AFRICAN AMERICAN	NOT HISPANIC OR LATINO	Infiltrating Ductal Carcinoma	2000-03-01
TCGA-EW-A1PC	BRCA	BRCA	F	66	I/II		D	C2	BRCA.LumB	187	0	187	0	8	7	8	6	0.914	0		0	1	2.19722	9	1	Negative		MSS	Negative	Negative	Negative	Negative		BLACK OR AFRICAN AMERICAN	NOT HISPANIC OR LATINO	Infiltrating Ductal Carcinoma	2000-03-01
TCGA-EW-A1PD	BRCA	BRCA	M	61	I/II		D	C1	BRCA.LumA	424	0	424	0	7	6	7	5	0.7402	2.0591				2.55779	14	0.969207	Negative		MSS	Negative	Negative	Negative	Negative		WHITE	HISPANIC OR LATINO	Infiltrating Ductal Carcinoma	2000-03-01
TCGA-EW-A1PE	BRCA	BRCA	F	56	I/II		F	C2	BRCA.LumA	320	0	320	0	9	8	8	8	0.5971	0.775477	0.889119	3.42324	47	3.67181	41	0.988754	Negative		MSS	Negative	Negative	Negative	Negative		WHITE	HISPANIC OR LATINO	Infiltrating Ductal Carcinoma	2022-03-07
TCGA-EW-A1PF	BRCA	BRCA	F	50	I/II		F	C1	BRCA.LumA	439	0	439	0	8	7	8	6	0.6464		0.931307	2.31421	12	3.55692	36	0.992578	Negative			Negative	Negative	Negative	Negative		WHITE	HISPANIC OR LATINO	Infiltrating Ductal Carcinoma	2000-03-01
TCGA-EW-A1PG	BRCA	BRCA	F	53	I/II		F	C1	BRCA.Normal	1051	0	1051	0	7	6	6	5	0.6851	0.268401				1.60944	5	1	Negative		MSS	Negative	Negative	Negative	Negative		WHITE	HISPANIC OR LATINO	Infiltrating Lobular Carcinoma	2022-03-20
TCGA-EW-A1PH	BRCA	BRCA	F	52	I/II		IE	C2	BRCA.Basal	607	0	607	0	9	8	9	8	0.8229	1.21439	0.870169	2.80097	25	2.52321	13	0.983727	Negative		MSS	Negative	Negative	Negative	Negative		WHITE	HISPANIC OR LATINO	Infiltrating Ductal Carcinoma	2000-03-01
TCGA-EW-A2FR	BRCA	BRCA	F	59	III/IV		F	C1	BRCA.Her2	1673	0	1673	0	7	6	7	6	0.4608	0.791177	0.923071	2.12545	10	3.23318	26	0.992353	Negative		MSS	Negative	Negative	Negative	Negative		BLACK OR AFRICAN AMERICAN	NOT HISPANIC OR LATINO	Infiltrating Ductal Carcinoma	2000-03-01
TCGA-EW-A2FS	BRCA	BRCA	F	41	I/II		IE/F	C2	BRCA.LumA	1604	0	1604	0	9	7	8	7	0.7268	0.700081	0.897402	4.45992	144	3.38196	31	0.984851	Negative		MSS	Negative	Negative	Negative	Negative		BLACK OR AFRICAN AMERICAN	NOT HISPANIC OR LATINO	Infiltrating Ductal Carcinoma	2000-03-01
TCGA-EW-A2FV	BRCA	BRCA	F	39	III/IV		D	C2	BRCA.LumA	788	0	788	0	9	8	9	8	0.7037	104.939	0.883939	3.55817	56	4.01369	59	0.984342	Negative		MSS	Negative	Negative	Negative	Negative		WHITE	HISPANIC OR LATINO	Other specify	2022-03-07
TCGA-EW-A2FW	BRCA	BRCA	F	52	I/II		D	C1	BRCA.LumB	672	0	672	0	7	5	6	5	0.9128	0.634257		0	1	1.56071	5	0.969724	Negative		MSS	Negative	Negative	Negative	Negative		WHITE	HISPANIC OR LATINO	Other specify	2022-03-03
TCGA-EW-A3E8	BRCA	BRCA	F	60	I/II		IE/F	C2	BRCA.LumA	1035	0	1035	0	9	8	9	8	0.6689	0	0.881265	3.67874	65	4.25355	78	0.976323	Negative		MSS	Negative	Negative	Negative	Negative		WHITE	HISPANIC OR LATINO	Infiltrating Lobular Carcinoma	2022-03-20
TCGA-EW-A3U0	BRCA	BRCA	F	61	III/IV		IE	C2	BRCA.Basal	532	0	532	0	8	8	8	8	0.4688	0	0.659163	2.90475	82	4.49876	94	0.990198	Negative		MSS	Negative	Negative	Negative	Negative		BLACK OR AFRICAN AMERICAN	NOT HISPANIC OR LATINO	Infiltrating Ductal Carcinoma	2000-03-01
TCGA-EW-A423	BRCA	BRCA	F	75	I/II		IE	C3	BRCA.LumA	533	0	533	0	8	7	8	6	0.7564	0.84129				2.04674	9	0.931511	Negative		MSS	Negative	Negative	Negative	Negative		WHITE	HISPANIC OR LATINO	Infiltrating Lobular Carcinoma	2022-03-20
TCGA-EW-A424	BRCA	BRCA	F	51	III/IV		D	C1	BRCA.LumA	715	0	715	0	8	6	7	6	0.8806		0.628565	1.01164	5		0		Negative			Negative	Negative	Negative	Negative		WHITE	HISPANIC OR LATINO	Infiltrating Lobular Carcinoma	2022-03-20
TCGA-EW-A6S9	BRCA	BRCA	F	34	I/II		D	C2	BRCA.LumA	463	0	463	0	7	6	7	6	0.7571	0.318037	0.857333	3.46624	57	1.94591	7	1			MSS	Negative	Negative	Negative	Negative		BLACK OR AFRICAN AMERICAN	NOT HISPANIC OR LATINO	Infiltrating Ductal Carcinoma	2000-03-01
TCGA-EW-A6SA	BRCA	BRCA	M	59	I/II		D	C1	BRCA.LumB	510	0	510	0	7	4	6	4	0.9654	1.33893				0.693147	2	1	Negative		MSS	Negative	Negative	Negative	Negative		BLACK OR AFRICAN AMERICAN	NOT HISPANIC OR LATINO	Infiltrating Ductal Carcinoma	2000-03-01
TCGA-EW-A6SB	BRCA	BRCA	F	62	I/II		IE	C2	BRCA.Basal	760	0	760	0	10	9	10	10	0.6239	1.23545	0.675907	3.48315	173	3.50302	38	0.963006	Negative		MSS	Negative	Negative	Negative	Negative		BLACK OR AFRICAN AMERICAN	NOT HISPANIC OR LATINO	Infiltrating Ductal Carcinoma	2000-03-01
TCGA-EW-A6SC	BRCA	BRCA	F	60	I/II		F	C1	BRCA.LumA	952	0	952	0	8	6	7	6	0.6285	0.504031				1.94591	7	1	Negative		MSS	Negative	Negative	Negative	Negative		BLACK OR AFRICAN AMERICAN	NOT HISPANIC OR LATINO	Infiltrating Lobular Carcinoma	2022-03-20
TCGA-EW-A6SD	BRCA	BRCA	F	32	I/II		IE	C1	BRCA.Her2	1010	0	1010	0	7	6	7	6	0.6573	0.874335	0.753542	3.43154	95	3.01495	21	0.990286	Negative		MSS	Negative	Negative	Negative	Negative		BLACK OR AFRICAN AMERICAN	HISPANIC OR LATINO	Infiltrating Ductal Carcinoma	2000-03-01
TCGA-GI-A2C8	BRCA	BRCA	F	63	III/IV		F	C3	BRCA.LumA	225	0	225	0	7	6	6	5	0.6998	3.19023	0.687523	1.33786	7	2.96502	20	0.989747	Negative		MSS						WHITE	NOT HISPANIC OR LATINO	Infiltrating Ductal Carcinoma	2000-03-01
TCGA-GI-A2C9	BRCA	BRCA	F	58	I/II		F	C2	BRCA.Normal	3342	0	3342	0	9	8	8	7	0.6969	0	0.784005	1.08686	4	1.94591	7	1	Negative		MSS						BLACK OR AFRICAN AMERICAN	NOT HISPANIC OR LATINO	Infiltrating Ductal Carcinoma	2000-03-01
TCGA-GM-A2D9	BRCA	BRCA	F	69	I/II		IE/F	C1	BRCA.LumA	1812	1	536	1	9	7	8	6	0.8679	11.7606				0	1		Negative		MSS	Negative	Negative	Negative	Negative		WHITE	NOT HISPANIC OR LATINO	Infiltrating Ductal Carcinoma	2000-03-01
TCGA-GM-A2DA	BRCA	BRCA	F	46	I/II		IE/F	C1	BRCA.LumA	6593	1	3014	1	9	8	9	8	0.646	0.843054				3.33023	30	0.979135	Negative		MSS	Negative	Negative	Negative	Negative		WHITE	NOT HISPANIC OR LATINO	Infiltrating Ductal Carcinoma	2000-03-01
TCGA-GM-A2DB	BRCA	BRCA	F	62	I/II		IE	C2	BRCA.Her2	2406	0	2406	0	8	7	8	6	0.6723	3.15891	0.847795	2.23738	14	3.06253	22	0.990776	Negative		MSS	Negative	Negative	Negative	Negative		WHITE	NOT HISPANIC OR LATINO	Infiltrating Ductal Carcinoma	2000-03-01
TCGA-GM-A2DC	BRCA	BRCA	F	57	I/II		D	C3	BRCA.LumA	2535	0	2535	0	8	6	7	5	0.8654	0.369669	0.922123	0.639167	2	2.16396	9	0.984859	Negative		MSS	Negative	Negative	Negative	Negative		WHITE	NOT HISPANIC OR LATINO	Infiltrating Ductal Carcinoma	2000-03-01
TCGA-GM-A2DD	BRCA	BRCA	F	53	I/II		IE	C2	BRCA.Normal	2282	0	2282	0	8	8	8	8	0.5437	1.3426	0.978609	1.35664	4	4.19048	73	0.976697	Negative		MSS	Negative	Negative	Negative	Negative		WHITE	NOT HISPANIC OR LATINO	Infiltrating Ductal Carcinoma	2000-03-01
TCGA-GM-A2DF	BRCA	BRCA	F	53	I/II		IE	C2	BRCA.Basal	2155	0	2155	0	8	7	8	7	0.529	0.915871	0.800338	4.01552	151	3.69701	43	0.982934	Negative		MSS	Negative	Negative	Negative	Negative		BLACK OR AFRICAN AMERICAN	NOT HISPANIC OR LATINO	Infiltrating Ductal Carcinoma	2000-03-01
TCGA-GM-A2DH	BRCA	BRCA	F	58	I/II		IE	C2	BRCA.Her2	2193	0	2193	0	8	8	8	8	0.6612	4.39555	0.841294	2.67368	24	4.87265	140	0.986038	Negative		MSS	Negative	Negative	Negative	Negative		WHITE	NOT HISPANIC OR LATINO	Infiltrating Ductal Carcinoma	2000-03-01
TCGA-GM-A2DI	BRCA	BRCA	F	52	I/II		IE/F	C3	BRCA.LumA	2590	0	2590	0	9	9	9	9	0.3872	1.59575	0.792435	3.16101	54	4.59784	104	0.989978	Negative		MSS	Negative	Negative	Negative	Negative		WHITE	NOT HISPANIC OR LATINO	Infiltrating Ductal Carcinoma	2000-03-01
TCGA-GM-A2DK	BRCA	BRCA	F	58	I/II		F	C1	BRCA.LumA	2645	0	2645	0	8	6	8	6	0.6851	0.522485	0.979538	1.35793	4	1.76776	7	0.90845	Negative		MSS	Negative	Negative	Negative	Negative		WHITE	NOT HISPANIC OR LATINO	Infiltrating Ductal Carcinoma	2000-03-01
TCGA-GM-A2DL	BRCA	BRCA	F	50	I/II		F	C1	BRCA.LumA	3519	0	3519	0	8	6	7	6	0.701	1.14653				2.19722	9	1	Negative		MSS	Negative	Negative	Negative	Negative		WHITE	NOT HISPANIC OR LATINO	Infiltrating Ductal Carcinoma	2000-03-01
TCGA-GM-A2DM	BRCA	BRCA	F	57	I/II		F	C3	BRCA.LumA	3226	0	3226	0	8	6	7	6	0.7968	0.668462				0.693147	2	1	Negative		MSS	Negative	Negative	Negative	Negative		WHITE	HISPANIC OR LATINO	Infiltrating Ductal Carcinoma	2000-03-01
TCGA-GM-A2DN	BRCA	BRCA	F	58	I/II		IE	C2	BRCA.LumA	3091	0	3091	0	9	9	9	9	0.5048	0.461802	0.687648	3.04684	84	3.95267	66	0.943437	Negative		MSS	Negative	Negative	Negative	Negative		WHITE	NOT HISPANIC OR LATINO	Infiltrating Ductal Carcinoma	2000-03-01
TCGA-GM-A2DO	BRCA	BRCA	F	54	I/II		IE	C2	BRCA.LumB	2596	0	2596	0	10	10	10	10	0.5741	3.52715	0.839956	3.07723	39	4.17652	67	0.993299	Negative		MSS	Negative	Negative	Negative	Negative		BLACK OR AFRICAN AMERICAN	NOT HISPANIC OR LATINO	Infiltrating Lobular Carcinoma	2022-03-20
TCGA-GM-A3NW	BRCA	BRCA	F	63	I/II		D	C1	BRCA.LumA	3361	0	3361	0	8	7	7	6	0.7587	1.06777				2.16396	9	0.984859	Negative		MSS	Negative	Negative	Negative	Negative		WHITE	NOT HISPANIC OR LATINO	Infiltrating Lobular Carcinoma	2022-03-20
TCGA-GM-A3NY	BRCA	BRCA	F	72	I/II		IE/F	C1	BRCA.LumA	1162	0	1162	0	8	7	8	6	0.8363	0	0.951531	1.04536	3	1.74807	6	0.975615	Negative		MSS	Negative	Negative	Negative	Negative		WHITE	NOT HISPANIC OR LATINO	Infiltrating Lobular Carcinoma	2022-03-20
TCGA-GM-A3XG	BRCA	BRCA	F	46	III/IV		IE/F	C1	BRCA.LumA	1330	0	1330	0	8	7	8	6	0.8792	0				1.05492	3	0.96023	Negative		MSS	Negative	Negative	Negative	Negative		WHITE	NOT HISPANIC OR LATINO	Infiltrating Lobular Carcinoma	2022-03-20
TCGA-GM-A3XL	BRCA	BRCA	F	49	I/II		IE	C2	BRCA.Basal	2108	0	2108	0	8	8	8	8	0.7311	1.84322	0.842545	3.65985	77	2.98092	22	0.964373	Negative		MSS	Negative	Negative	Negative	Negative		BLACK OR AFRICAN AMERICAN	NOT HISPANIC OR LATINO	Infiltrating Ductal Carcinoma	2000-03-01
TCGA-GM-A3XN	BRCA	BRCA	F	44	III/IV		IE/F	C1	BRCA.LumA	2019	0	2019	0	8	7	8	7	0.7312	0	0.739383	1.70249	10	3.26314	28	0.979273	Negative		MSS	Negative	Negative	Negative	Negative		WHITE	NOT HISPANIC OR LATINO	Infiltrating Lobular Carcinoma	2022-03-20
TCGA-GM-A4E0	BRCA	BRCA	F	67	III/IV		IE/F	C3	BRCA.LumA	2191	0	2191	0	8	7	8	7	0.5918	0.325267				1.92134	8	0.923967	Negative		MSS	Negative	Negative	Negative	Negative		WHITE	NOT HISPANIC OR LATINO	Infiltrating Lobular Carcinoma	2022-03-20
TCGA-GM-A5PV	BRCA	BRCA	F	63	I/II		IE	C3	BRCA.LumA	412	0	412	0	8	7	8	6	0.8352	0.504498				2.03773	9	0.927413	Negative		MSS	Negative	Negative	Negative	Negative		WHITE	NOT HISPANIC OR LATINO	Infiltrating Lobular Carcinoma	2022-03-20
TCGA-GM-A5PX	BRCA	BRCA	F	65	I/II		IE/F	C3	BRCA.LumA	551	0	551	0	9	7	8	6	0.7913	0.515734				0.636514	2	0.918296	Negative		MSS	Negative	Negative	Negative	Negative		WHITE	NOT HISPANIC OR LATINO	Infiltrating Lobular Carcinoma	2022-03-20
TCGA-HN-A2NL	BRCA	BRCA	F	56	I/II		IE	C2	BRCA.Basal	79	0	79	0	9	8	9	8	0.8957	1.83647	0.735275	2.99811	59	3.53598	35	0.994553	Negative		MSS	Negative	Negative	Negative	Negative				Infiltrating Lobular Carcinoma	2022-03-20
TCGA-HN-A2OB	BRCA	BRCA	F	45	I/II		F	C3	BRCA.LumA	1900	1	1543	1	8	6	7	6	0.4274	0.313739		0	1	1.33218	4	0.960964	Negative		MSS	Negative	Negative	Negative	Negative				Infiltrating Lobular Carcinoma	2022-03-20
TCGA-JL-A3YW	BRCA	BRCA	F	49	I/II		F	C1	BRCA.Her2	360	0	360	0	7	7	7	7	0.6126	0	0.780221	2.95251	44	3.12095	25	0.969579	Negative		MSS	Negative	Negative	Negative	Negative		ASIAN	NOT HISPANIC OR LATINO	Infiltrating Lobular Carcinoma	2022-03-20
TCGA-JL-A3YX	BRCA	BRCA	F	46	I/II		D	C1	BRCA.LumA	352	0	352	0	8	6	7	5	0.8694	0.502012	0.98697	0.684115	2	0	1		Negative		MSS	Negative	Negative	Negative	Negative		ASIAN	NOT HISPANIC OR LATINO	Infiltrating Lobular Carcinoma	2022-03-20
TCGA-LD-A66U	BRCA	BRCA	F	44	I/II		IE/F	C1	BRCA.LumA	646	0	646	0	9	8	9	8	0.6126	0.553117	0.936807	2.05838	9	3.64494	43	0.969091	Negative		MSS	Negative	Negative	Negative	Negative		WHITE	NOT HISPANIC OR LATINO	Infiltrating Lobular Carcinoma	2022-03-20
TCGA-LD-A74U	BRCA	BRCA	F	79	III/IV		F	C6	BRCA.LumA	402	0	402	0	8	6	7	6	0.5623	3.8414	0.968205	1.73479	6	1.33218	4	0.960964	Negative		MSS	Negative	Negative	Negative	Negative		WHITE	NOT HISPANIC OR LATINO	Other specify	2022-03-24
TCGA-LD-A7W5	BRCA	BRCA	F	52	III/IV		IE	C2	BRCA.LumA	216	0	216	0	9	9	9	8	0.6009	0.775201	0.841812	3.56432	69	4.75984	123	0.989123	Positive		MSS						BLACK OR AFRICAN AMERICAN	NOT HISPANIC OR LATINO	Infiltrating Ductal Carcinoma	2000-03-01
TCGA-LD-A7W6	BRCA	BRCA	F	54	I/II		D	C2	BRCA.LumA	404	0	404	0	9	8	8	7	0.8806	0.546483	0.714726	2.176	21	3.04452	21	1	Negative		MSS						WHITE	NOT HISPANIC OR LATINO	Other specify	2022-03-24
TCGA-LD-A9QF	BRCA	BRCA	F	73	I/II		IE/F	C2	BRCA.Normal	323	0	323	0	8	8	8	8	0.1497	0.316423	0.778462	3.31833	71	4.4718	90	0.993775	Negative		MSS						BLACK OR AFRICAN AMERICAN	NOT HISPANIC OR LATINO	Infiltrating Ductal Carcinoma	2000-03-01
TCGA-LL-A440	BRCA	BRCA	F	61	I/II		F	C6	BRCA.LumA	759	0	759	0	7	6	7	6	0.6702	0.0453034				3.43399	31	1	Negative		MSS	Negative	Negative	Negative	Negative		WHITE	NOT HISPANIC OR LATINO	Infiltrating Lobular Carcinoma	2022-03-20
TCGA-LL-A441	BRCA	BRCA	F	62	I/II		IE	C2	BRCA.Normal	996	0	996	0	9	8	9	8	0.493	0	0.861625	3.4209	53	4.82696	135	0.984034	Negative		MSS	Negative	Negative	Negative	Negative		BLACK OR AFRICAN AMERICAN	NOT HISPANIC OR LATINO	Infiltrating Ductal Carcinoma	2000-03-01
TCGA-LL-A442	BRCA	BRCA	F	56	I/II		F	C4	BRCA.LumA	889	0	889	0	7	5	6	4	0.7959					0	1		Negative			Negative	Negative	Negative	Negative		BLACK OR AFRICAN AMERICAN	NOT HISPANIC OR LATINO	Infiltrating Ductal Carcinoma	2000-03-01
TCGA-LL-A50Y	BRCA	BRCA	F	84	I/II		D	C1	BRCA.LumA	762	0	762	0	8	7	8	6	0.7447	0.512102	0.897496	1.24419	4	1.24245	4	0.896241	Negative		MSS	Negative	Negative	Negative	Negative		WHITE	NOT HISPANIC OR LATINO	Infiltrating Lobular Carcinoma	2022-03-20
TCGA-LL-A5YL	BRCA	BRCA	F	64	I/II		IE	C1	BRCA.LumA	519	0	519	0	9	7	8	7	0.7466	1.12978		0	1	2.48437	13	0.968583	Negative		MSS	Negative	Negative	Negative	Negative		WHITE	NOT HISPANIC OR LATINO	Infiltrating Lobular Carcinoma	2022-03-20
TCGA-LL-A5YM	BRCA	BRCA	F	88	III/IV		D	C1	BRCA.LumB	466	0	258	1	9	7	8	6	0.8806	0.439304	0.446898	0.490968	3		0		Negative		MSS	Negative	Negative	Negative	Negative		BLACK OR AFRICAN AMERICAN	NOT HISPANIC OR LATINO	Infiltrating Ductal Carcinoma	1941-03-01
TCGA-LL-A5YN	BRCA	BRCA	F	46	I/II		IE	C2	BRCA.LumA	447	0	447	0	9	9	9	9	0.4885	0.554761	0.829399	2.18883	14	4.17661	72	0.976604	Negative		MSS	Negative	Negative	Negative	Negative		BLACK OR AFRICAN AMERICAN	NOT HISPANIC OR LATINO	Infiltrating Ductal Carcinoma	2000-03-01
TCGA-LL-A5YO	BRCA	BRCA	F	50	I/II		IE	C2	BRCA.Her2	440	0	440	0	8	8	9	8	0.3351	0.681408	0.809723	3.74495	102	4.30852	83	0.975033	Negative		MSS	Negative	Negative	Negative	Negative		BLACK OR AFRICAN AMERICAN	NOT HISPANIC OR LATINO	Infiltrating Ductal Carcinoma	2000-03-01
TCGA-LL-A5YP	BRCA	BRCA	F	49	I/II		F	C1	BRCA.Basal	450	0	450	0	7	6	7	6	0.6746	1.39951	0.739656	2.70977	39	1.69574	6	0.946412	Negative		MSS	Negative	Negative	Negative	Negative		BLACK OR AFRICAN AMERICAN	NOT HISPANIC OR LATINO	Infiltrating Ductal Carcinoma	2000-03-01
TCGA-LL-A6FP	BRCA	BRCA	F	90	I/II		D	C4	BRCA.LumA	677	0	677	0	6	4	5	4	0.9584	1.11688					0		Negative		MSS	Negative	Negative	Negative	Negative		WHITE	NOT HISPANIC OR LATINO	Infiltrating Lobular Carcinoma	2022-03-20
TCGA-LL-A6FQ	BRCA	BRCA	F	77	III/IV		IE	C2	BRCA.LumA	80	0	80	0	9	7	8	7	0.7826	0.877698				1.09861	3	1	Negative		MSS	Negative	Negative	Negative	Negative		BLACK OR AFRICAN AMERICAN	NOT HISPANIC OR LATINO	Infiltrating Ductal Carcinoma	2000-03-01
TCGA-LL-A6FR	BRCA	BRCA	F	50	I/II		D	C2	BRCA.Basal	489	0	489	0	8	6	7	6	0.843	0.701287				0	1		Negative		MSS	Negative	Negative	Negative	Negative		BLACK OR AFRICAN AMERICAN	NOT HISPANIC OR LATINO	Infiltrating Ductal Carcinoma	2000-03-01
TCGA-LL-A73Y	BRCA	BRCA	F	67	I/II		IE/F	C3	BRCA.Basal	477	0	477	0	8	7	8	7	0.629	2.05916	0.86736	3.52186	58	3.46574	32	1	Negative		MSS	Negative	Negative	Negative	Negative		BLACK OR AFRICAN AMERICAN	NOT HISPANIC OR LATINO	Infiltrating Ductal Carcinoma	2000-03-01
TCGA-LL-A73Z	BRCA	BRCA	F	55	III/IV		IE/F	C2	BRCA.Normal	227	1	192	1	9	8	8	7	0.577	0.71363	0.935863	1.94607	8	3.18367	25	0.989064	Positive		MSS	Negative	Negative	Negative	Negative		BLACK OR AFRICAN AMERICAN	NOT HISPANIC OR LATINO	Infiltrating Ductal Carcinoma	2000-03-01
TCGA-LL-A740	BRCA	BRCA	F	61	I/II		F	C1	BRCA.LumA	441	0	441	0	7	5	6	5	0.8253	0.850337		0	1	2.48491	12	1	Negative		MSS	Negative	Negative	Negative	Negative		BLACK OR AFRICAN AMERICAN	NOT HISPANIC OR LATINO	Infiltrating Ductal Carcinoma	2000-03-01
TCGA-LL-A7SZ	BRCA	BRCA	F	49	I/II		IE	C2	BRCA.LumA	594	0	594	0	9	8	9	8	0.5109	1.1765	0.748716	4.45339	383	3.13191	25	0.972984	Negative		MSS						BLACK OR AFRICAN AMERICAN	NOT HISPANIC OR LATINO	Infiltrating Ductal Carcinoma	2000-03-01
TCGA-LL-A7T0	BRCA	BRCA	F	70	I/II		IE	C2	BRCA.LumB	376	0	376	0	8	7	8	7	0.836	0.858589	0.914634	3.77482	62	2.97851	20	0.994251	Negative		MSS						BLACK OR AFRICAN AMERICAN	NOT HISPANIC OR LATINO	Infiltrating Ductal Carcinoma	2000-03-01
TCGA-LL-A8F5	BRCA	BRCA	F	61	I/II		IE	C2	BRCA.Basal	596	0	596	0	9	8	9	8	0.7056	2.70154	0.747862	4.36363	342	2.52455	14	0.956609	Negative		MSS						BLACK OR AFRICAN AMERICAN	NOT HISPANIC OR LATINO	Infiltrating Ductal Carcinoma	2000-03-01
TCGA-LL-A9Q3	BRCA	BRCA	F	69	III/IV		IE	C1	BRCA.LumA	532	0	532	0	8	7	8	7	0.7531	1.05077		0	1	3.07522	22	0.994881	Negative		MSS						WHITE	NOT HISPANIC OR LATINO	Infiltrating Lobular Carcinoma	2022-03-20
TCGA-LQ-A4E4	BRCA	BRCA	F	73	III/IV		D	C1	BRCA.LumA	849	0	681	1	7	5	6	5	0.8847	0				0.693147	2	1	Positive		MSS	Negative	Negative	Negative	Negative		WHITE	NOT HISPANIC OR LATINO	Infiltrating Lobular Carcinoma	2022-03-20
TCGA-MS-A51U	BRCA	BRCA	F	44	I/II		IE/F	C6	BRCA.LumA	681	0	681	0	9	7	8	7	0.7466	0	0.965739	1.06097	3	2.65932	15	0.982006	Negative		MSS	Negative	Negative	Negative	Negative		WHITE	NOT HISPANIC OR LATINO	Infiltrating Lobular Carcinoma	2022-03-20
TCGA-OK-A5Q2	BRCA	BRCA	F	59	I/II		IE/F	C3	BRCA.LumA	64	0	64	0	8	7	7	6	0.7133	0.531405				3.52138	35	0.990445	Negative		MSS	Negative	Negative	Negative	Negative				Infiltrating Lobular Carcinoma	2022-03-20
TCGA-OL-A5D6	BRCA	BRCA	F	71	I/II		F	C1	BRCA.Normal	1104	1	1104	0	7	6	7	5	0.6749	0.644629	0.754502	2.2971	21	1.79176	6	1	Negative		MSS	Negative	Negative	Negative	Negative		BLACK OR AFRICAN AMERICAN	NOT HISPANIC OR LATINO	Infiltrating Ductal Carcinoma	2000-03-01
TCGA-OL-A5D7	BRCA	BRCA	F	70	I/II		IE	C2	BRCA.Basal	1780	0	1780	0	8	8	9	8	0.7204	1.16322	0.923592	3.55597	47	3.90634	52	0.988635	Negative		MSS	Negative	Negative	Negative	Negative		BLACK OR AFRICAN AMERICAN	NOT HISPANIC OR LATINO	Infiltrating Ductal Carcinoma	2000-03-01
TCGA-OL-A5D8	BRCA	BRCA	F	40	I/II		D	C2	BRCA.LumA	973	0	973	0	7	6	7	6	0.7891	0.496542	0.871919	1.9158	9	2.72555	16	0.983035			MSS	Negative	Negative	Negative	Negative		BLACK OR AFRICAN AMERICAN	NOT HISPANIC OR LATINO	Infiltrating Ductal Carcinoma	2000-03-01
TCGA-OL-A5DA	BRCA	BRCA	F	61	I/II		IE/F	C3	BRCA.LumA	1783	0	1783	0	9	7	8	7	0.8184	1.15117		0	1	2.68918	16	0.969916	Negative		MSS	Negative	Negative	Negative	Negative		WHITE	NOT HISPANIC OR LATINO	Infiltrating Lobular Carcinoma	2022-03-20
TCGA-OL-A5RU	BRCA	BRCA	F	63	I/II		IE/F	C3	BRCA.LumA	1219	0	1219	0	9	8	9	8	0.6058	0.715957	0.836746	3.51826	67	3.70267	42	0.990636	Negative		MSS	Negative	Negative	Negative	Negative		BLACK OR AFRICAN AMERICAN		Infiltrating Ductal Carcinoma	2000-03-01
TCGA-OL-A5RV	BRCA	BRCA	F	43	III/IV		IE/F	C3	BRCA.LumA	1062	0	1062	0	8	6	7	5	0.8408	0.158989				1.79176	6	1	Negative		MSS	Negative	Negative	Negative	Negative		BLACK OR AFRICAN AMERICAN		Infiltrating Ductal Carcinoma	2000-03-01
TCGA-OL-A5RW	BRCA	BRCA	F	40	I/II		IE	C2	BRCA.Basal	1106	0	1106	0	9	8	9	7	0.8121	3.16038	0.94549	1.52171	5	1.09861	3	1	Negative		MSS	Negative	Negative	Negative	Negative		BLACK OR AFRICAN AMERICAN		Infiltrating Ductal Carcinoma	2000-03-01
TCGA-OL-A5RX	BRCA	BRCA	F	51	I/II		IE/F	C3	BRCA.LumA	878	0	878	0	8	7	8	6	0.8019	0.473628	0.802831	2.22592	16	2.07944	8	1	Negative		MSS	Negative	Negative	Negative	Negative		BLACK OR AFRICAN AMERICAN		Infiltrating Ductal Carcinoma	2000-03-01
TCGA-OL-A5RY	BRCA	BRCA	F	52	I/II		IE/F	C1	BRCA.Normal	752	0	752	0	8	8	8	8	0.3501	0.139465	0.820297	3.76936	99	3.60868	43	0.959449	Negative		MSS	Negative	Negative	Negative	Negative		BLACK OR AFRICAN AMERICAN		Infiltrating Ductal Carcinoma	2000-03-01
TCGA-OL-A5RZ	BRCA	BRCA	F	57	I/II		D	C1	BRCA.Her2	679	0	679	0	6	5	6	4	0.9095	1.90014	0.727034	0.503942	2		0		Negative		MSS	Negative	Negative	Negative	Negative		BLACK OR AFRICAN AMERICAN		Infiltrating Ductal Carcinoma	2000-03-01
TCGA-OL-A5S0	BRCA	BRCA	F	66	I/II		F	C2	BRCA.Basal	620	0	620	0	9	8	8	7	0.657	0.637596	0.920463	1.27603	4	1.76776	7	0.90845	Negative		MSS	Negative	Negative	Negative	Negative		BLACK OR AFRICAN AMERICAN		Infiltrating Ductal Carcinoma	2000-03-01
TCGA-OL-A66H	BRCA	BRCA	F		I/II		F	C2	BRCA.LumA		0		0	9	8	9	7	0.7466	0.362774	0.850006	2.35672	16	2.25386	10	0.978838	Negative		MSS	Negative	Negative	Negative	Negative		BLACK OR AFRICAN AMERICAN	NOT HISPANIC OR LATINO	Mucinous Carcinoma	1980-03-01
TCGA-OL-A66I	BRCA	BRCA	F	36	I/II		IE	C2	BRCA.Basal	714	0	714	0	9	9	9	9	0.4999	0.849631	0.74102	2.32346	23	4.31902	89	0.962213	Negative		MSS	Negative	Negative	Negative	Negative		BLACK OR AFRICAN AMERICAN	NOT HISPANIC OR LATINO	Infiltrating Ductal Carcinoma	2000-03-01
TCGA-OL-A66J	BRCA	BRCA	F	80	I/II		F	C1	BRCA.LumA	1996	0	1996	0	7	5	6	5	0.7019	1.02304	0.923282	0.639971	2	1.8867	7	0.96957	Negative		MSS	Negative	Negative	Negative	Negative		WHITE	NOT HISPANIC OR LATINO	Infiltrating Lobular Carcinoma	2022-03-20
TCGA-OL-A66K	BRCA	BRCA	F	72	I/II		D	C3	BRCA.LumA	1275	1	1275	0	8	7	7	6	0.836	0.605411	0.622223	1.00143	5	1.38629	4	1	Negative		MSS	Negative	Negative	Negative	Negative		WHITE	NOT HISPANIC OR LATINO	Infiltrating Lobular Carcinoma	2022-03-20
TCGA-OL-A66L	BRCA	BRCA	F	71	I/II		IE/F	C1	BRCA.LumA	1301	0	1301	0	8	7	8	7	0.6126	1.21137	0.797257	1.42849	6	2.99707	21	0.984413	Negative		MSS	Negative	Negative	Negative	Negative		BLACK OR AFRICAN AMERICAN	NOT HISPANIC OR LATINO	Infiltrating Ductal Carcinoma	2000-03-01
TCGA-OL-A66N	BRCA	BRCA	F	59	III/IV		IE/F	C3	BRCA.LumA	792	0	792	0	9	7	8	7	0.6573	0.693889	0.824077	3.27183	53	3.29983	28	0.990284	Negative		MSS	Negative	Negative	Negative	Negative		WHITE	NOT HISPANIC OR LATINO	Infiltrating Lobular Carcinoma	2022-03-20
TCGA-OL-A66O	BRCA	BRCA	F	39	I/II		D	C2	BRCA.LumA	528	0	528	0	8	6	8	6	0.8843	0.570979	0.92491	1.9233	8	1.09861	3	1	Negative		MSS	Negative	Negative	Negative	Negative		BLACK OR AFRICAN AMERICAN	NOT HISPANIC OR LATINO	Infiltrating Ductal Carcinoma	2000-03-01
TCGA-OL-A66P	BRCA	BRCA	F	75	I/II		IE	C2	BRCA.Her2	428	0	428	0	8	8	9	8	0.4448	1.73781	0.664531	3.42835	174	3.24784	33	0.92888	Negative		MSS	Negative	Negative	Negative	Negative		BLACK OR AFRICAN AMERICAN	NOT HISPANIC OR LATINO	Infiltrating Ductal Carcinoma	2000-03-01
TCGA-OL-A6VO	BRCA	BRCA	F	43	I/II		IE	C2	BRCA.Basal	858	0	858	0	9	7	8	7	0.7633	0.347781	0.936421	1.67784	6	1.79176	6	1	Negative		MSS	Negative	Negative	Negative	Negative		BLACK OR AFRICAN AMERICAN	NOT HISPANIC OR LATINO	Infiltrating Ductal Carcinoma	2000-03-01
TCGA-OL-A6VQ	BRCA	BRCA	F	49	I/II		F	C3	BRCA.LumA	600	0	600	0	8	7	8	7		0.8079				2.30259	10	1	Negative		MSS						WHITE	NOT HISPANIC OR LATINO	Infiltrating Lobular Carcinoma	2022-03-20
TCGA-OL-A6VR	BRCA	BRCA	F	48	I/II		D	C4	BRCA.LumA	1220	0	1220	0	8	7	8	6	0.9404	0.184997	0.653697	1.17127	6	1.09861	3	1	Negative		MSS	Negative	Negative	Negative	Negative		BLACK OR AFRICAN AMERICAN	NOT HISPANIC OR LATINO	Infiltrating Ductal Carcinoma	2000-03-01
TCGA-OL-A97C	BRCA	BRCA	F	67	I/II		IE/F	C1	BRCA.Normal	271	0	275	1	8	7	9	7	0.7434	1.20693				2.95467	20	0.986294			MSS						BLACK OR AFRICAN AMERICAN	NOT HISPANIC OR LATINO	Other specify	2022-03-20
TCGA-PE-A5DC	BRCA	BRCA	F	72	III/IV		D	C2	BRCA.LumA	1430	1	1430	0	9	7	8	6	0.7709	1.96309				1.03972	3	0.946395			MSS	Negative	Negative	Negative	Negative		WHITE	NOT HISPANIC OR LATINO	Infiltrating Lobular Carcinoma	2022-03-20
TCGA-PE-A5DD	BRCA	BRCA	F	64	I/II		D	C1	BRCA.LumA	1953	0	1953	0	8	7	8	6	0.6816	1.02775	0.92487	2.89993	23	2.69415	17	0.950918	Negative		MSS	Negative	Negative	Negative	Negative		ASIAN	NOT HISPANIC OR LATINO	Infiltrating Lobular Carcinoma	2022-03-20
TCGA-PE-A5DE	BRCA	BRCA	F	41	I/II		IE	C2	BRCA.LumA	2645	0	2645	0	10	10	9	10	0.5043	7.77741	0.5849	1.65715	17	4.39314	87	0.983706			MSS	Negative	Negative	Negative	Negative		WHITE		Infiltrating Lobular Carcinoma	2022-03-20
TCGA-PL-A8LV	BRCA	BRCA	F	54	III/IV		IE	C1	BRCA.Basal	0	0	0	0	9	8	9	8	0.7256	2.16057	0.809344	4.04446	148	3.47613	33	0.994172			MSS						BLACK OR AFRICAN AMERICAN	NOT HISPANIC OR LATINO	Medullary Carcinoma	2022-03-10
TCGA-PL-A8LX	BRCA	BRCA	F	35	III/IV		F	C4	BRCA.LumA	5	0	5	0	9	7	8	6	0.8593	0.642631		0	1	0	1				MSS						BLACK OR AFRICAN AMERICAN	NOT HISPANIC OR LATINO	Infiltrating Ductal Carcinoma	2000-03-01
TCGA-PL-A8LY	BRCA	BRCA	F	30	I/II		IE	C1	BRCA.Normal	8	0	8	0	9	7	8	7	0.7952	0.0219651				2.25386	10	0.978838			MSS						BLACK OR AFRICAN AMERICAN	NOT HISPANIC OR LATINO	Infiltrating Ductal Carcinoma	2000-03-01
TCGA-PL-A8LZ	BRCA	BRCA	F	29	III/IV		IE	C2	BRCA.Basal	302	0	302	0	9	9	9	9	0.4779	1.70916	0.885547	3.17337	36	4.05058	59	0.993389			MSS						BLACK OR AFRICAN AMERICAN	NOT HISPANIC OR LATINO	Infiltrating Ductal Carcinoma	2000-03-01
TCGA-S3-A6ZF	BRCA	BRCA	F	64	I/II		IE	C2	BRCA.LumB	572	0	572	0	8	7	8	7	0.7286	0.57787	0.959819	2.53302	14	3.04452	21	1	Negative		MSS	Negative	Negative	Negative	Negative		BLACK OR AFRICAN AMERICAN	NOT HISPANIC OR LATINO	Infiltrating Ductal Carcinoma	2000-03-01
TCGA-S3-A6ZG	BRCA	BRCA	F	71	I/II		D	C3	BRCA.LumA	562	0	562	0	8	7	8	6	0.7741	0.791639	0.921753	3.5088	45	2.77259	16	1	Negative		MSS	Negative	Negative	Negative	Negative		BLACK OR AFRICAN AMERICAN	NOT HISPANIC OR LATINO	Mixed Histology (please specify)	2022-03-20
TCGA-S3-A6ZH	BRCA	BRCA	F	29	III/IV		D	C1	BRCA.LumA	641	0	641	0	8	6	7	6	0.8698	0.620839				2.54004	13	0.990287	Negative		MSS	Negative	Negative	Negative	Negative		BLACK OR AFRICAN AMERICAN	NOT HISPANIC OR LATINO	Infiltrating Ductal Carcinoma	2000-03-01
TCGA-S3-AA0Z	BRCA	BRCA	F	63	I/II		IE	C2	BRCA.Basal	629	0	629	0	9	9	9	8	0.7187	1.07058	0.828046	3.7532	93	3.36269	32	0.970267	Negative		MSS						BLACK OR AFRICAN AMERICAN	NOT HISPANIC OR LATINO	Infiltrating Ductal Carcinoma	2000-03-01
TCGA-S3-AA10	BRCA	BRCA	F	65	I/II		IE	C2	BRCA.Basal	586	0	586	0	9	9	9	9	0.6053	1.8907	0.822392	3.88045	112	4.25881	76	0.983392	Negative		MSS						BLACK OR AFRICAN AMERICAN	NOT HISPANIC OR LATINO	Infiltrating Ductal Carcinoma	2000-03-01
TCGA-S3-AA11	BRCA	BRCA	F	67	I/II		D	C4	BRCA.LumA	421	0	421	0	8	6	7	5	0.7638	1.07379		0	1	1.38629	4	1	Negative		MSS						BLACK OR AFRICAN AMERICAN	NOT HISPANIC OR LATINO	Infiltrating Ductal Carcinoma	2000-03-01
TCGA-S3-AA12	BRCA	BRCA	F	82	III/IV		D	C3	BRCA.LumA	574	0	574	0	6	5	6	4	0.7992	0.626707	0.54881	1.72079	23	0.693147	2	1	Negative		MSS						BLACK OR AFRICAN AMERICAN	NOT HISPANIC OR LATINO	Infiltrating Ductal Carcinoma	2000-03-01
TCGA-S3-AA14	BRCA	BRCA	F	47	I/II		D	C1	BRCA.LumA	529	0	529	0	8	7	8	6	0.7492	0.292784	0.7252	0.50267	2	2.07944	8	1	Negative		MSS						BLACK OR AFRICAN AMERICAN	NOT HISPANIC OR LATINO	Infiltrating Ductal Carcinoma	2000-03-01
TCGA-S3-AA15	BRCA	BRCA	F	51	I/II		IE/F	C1	BRCA.Basal	525	0	525	0	9	8	8	8	0.5387	0.454022	0.855581	5.27681	477	3.73968	44	0.988239	Negative		MSS						BLACK OR AFRICAN AMERICAN	NOT HISPANIC OR LATINO	Infiltrating Ductal Carcinoma	2000-03-01
TCGA-S3-AA17	BRCA	BRCA	F	64	I/II		IE	C2	BRCA.LumB	424	0	424	0	8	8	8	8	0.5751	1.72288	0.906848	4.33394	119	4.58706	101	0.993919	Negative		MSS						BLACK OR AFRICAN AMERICAN	NOT HISPANIC OR LATINO	Infiltrating Ductal Carcinoma	2000-03-01
TCGA-UL-AAZ6	BRCA	BRCA	F	73	I/II		D	C2	BRCA.LumA	518	0	518	0	10	8	9	8	0.8031	1.51936	0.903433	2.16634	11	1.09861	3	1			MSS						BLACK OR AFRICAN AMERICAN	NOT HISPANIC OR LATINO	Infiltrating Ductal Carcinoma	2000-03-01
TCGA-UU-A93S	BRCA	BRCA	F	63	III/IV		D	C2	BRCA.Her2	116	1	116	1	10	9	10	9	0.8339	2.42538	0.997231	1.09557	3	1.09861	3	1	Positive		MSS						BLACK OR AFRICAN AMERICAN	NOT HISPANIC OR LATINO	Infiltrating Ductal Carcinoma	2000-03-01
TCGA-V7-A7HQ	BRCA	BRCA	F	75	III/IV		D	C1	BRCA.LumA	2033	0	2033	0	7	5	6	5	0.7774	0.466576				0	1		Negative		MSS	Negative	Negative	Negative	Negative		BLACK OR AFRICAN AMERICAN	NOT HISPANIC OR LATINO	Infiltrating Ductal Carcinoma	2000-03-01
TCGA-W8-A86G	BRCA	BRCA	F	66	I/II		D	C3	BRCA.LumA	347	0	347	0	8	6	7	5	0.8806	0.277292				0.693147	2	1	Negative		MSS						WHITE	NOT HISPANIC OR LATINO	Infiltrating Lobular Carcinoma	2022-03-20
TCGA-WT-AB41	BRCA	BRCA	F	55	I/II		IE	C2	BRCA.LumA	1611	0	1611	0	10	9	10	9	0.6051	0.789752	0.908581	2.84885	23	3.46779	35	0.975373	Negative		MSS						BLACK OR AFRICAN AMERICAN	NOT HISPANIC OR LATINO	Infiltrating Ductal Carcinoma	2000-03-01
TCGA-WT-AB44	BRCA	BRCA	F	77	I/II		IE/F	C1	BRCA.LumA	883	0	883	0	7	6	7	5	0.7493	0.564524				0	1		Negative		MSS						WHITE	NOT HISPANIC OR LATINO	Infiltrating Lobular Carcinoma	2022-03-20
TCGA-XX-A899	BRCA	BRCA	F	46	III/IV		IE/F	C3	BRCA.LumA	467	0	467	0	8	7	8	7	0.6069	0.698862	0.984518	1.58452	5	4.40599	83	0.997091	Negative		MSS						WHITE	NOT HISPANIC OR LATINO	Infiltrating Lobular Carcinoma	2022-03-20
TCGA-XX-A89A	BRCA	BRCA	F	68	I/II		IE/F	C3	BRCA.LumA	488	0	488	0	7	6	7	6	0.6067	2.98071	0.895414	2.29669	13	3.22389	26	0.9895	Negative		MSS						WHITE	NOT HISPANIC OR LATINO	Infiltrating Lobular Carcinoma	2022-03-20
TCGA-Z7-A8R5	BRCA	BRCA	F	61	III/IV		IE/F	C1	BRCA.LumA	3287	0	181	1	8	7	8	6	0.6919	0.345315				2.67012	15	0.985993	Positive		MSS						WHITE	NOT HISPANIC OR LATINO	Infiltrating Lobular Carcinoma	2022-03-20
TCGA-Z7-A8R6	BRCA	BRCA	F	46	I/II		D	C1	BRCA.LumB	3256	0	3256	0	8	6	7	6	0.8143	1.32453				2.27187	10	0.98666	Negative		MSS						WHITE	NOT HISPANIC OR LATINO	Infiltrating Lobular Carcinoma	2022-03-22
TCGA-C5-A1M9	CESC	CESC_AC	F	46		I/II	IE	C2		1065	1	555	1	9	8	8	7	0.9316	1.14305				2.37847	13	0.927299			MSS	Negative	Negative	Negative	Positive	Never	WHITE	NOT HISPANIC OR LATINO	Endocervical Type of Adenocarcinoma	1940-03-01
TCGA-C5-A1ME	CESC	CESC_AC	F	40		I/II	IE	C1		1756	0	1756	0	9	8	9	8	0.8627	1.61098	0.956786	1.71433	6	1.24245	4	0.896241			MSS	Negative	Negative	Negative	Positive	Ever	WHITE	NOT HISPANIC OR LATINO	Endocervical Type of Adenocarcinoma	1940-03-01
TCGA-C5-A1MJ	CESC	CESC_AC	F	61		I/II	F	C1		14	1	14	0	8	7	8	7	0.7699	2.30391				2.83321	17	1			MSS	Negative	Negative	Negative	Positive	Never	WHITE		Endocervical Type of Adenocarcinoma	1940-03-01
TCGA-C5-A2LS	CESC	CESC_AC	F	37		I/II	D	C1		1345	0	1345	0	10	8	9	7	0.8806	0.978001				1.09861	3	1			MSS	Negative	Negative	Negative	Positive	Current	WHITE	NOT HISPANIC OR LATINO	Endocervical Adenocarcinoma of the Usual Type	1980-03-01
TCGA-C5-A2M1	CESC	CESC_AC	F	37		I/II	IE	C2		1169	0	1169	0	9	8	9	8	0.7359	1.7445	0.860569	2.06355	11	2.84737	64	0.684647			MSS	Negative	Negative	Negative	Positive	Never	WHITE	NOT HISPANIC OR LATINO	Endocervical Type of Adenocarcinoma	1984-03-01
TCGA-C5-A2M2	CESC	CESC_AC	F	56		I/II	D	C4		1011	1	1011	0	10	9	10	9	0.907	1.10665	0.84832	0.588011	2	1.60944	5	1			MSS	Negative	Negative	Negative	Positive	Ever	WHITE	NOT HISPANIC OR LATINO	Endocervical Type of Adenocarcinoma	1940-03-01
TCGA-C5-A3HF	CESC	CESC_AC	F	24		I/II	IE/F	C2		543	1	450	1	10	9	10	8	0.6946	0.608455	0.879892	3.57275	58	3.19498	28	0.95882			MSS	Negative	Negative	Negative	Positive	Current	WHITE	NOT HISPANIC OR LATINO	Mucinous Adenocarcinoma of Endocervical Type	1982-03-01
TCGA-C5-A7CM	CESC	CESC_AC	F	35		I/II	D	C1		619	0	619	0	8	7	8	6	0.767		0.646605	2.35208	38	1.03972	3	0.946395			MSS	Negative	Negative	Negative	Positive	Ever	WHITE	HISPANIC OR LATINO	Endocervical Adenocarcinoma of the Usual Type	1984-03-01
TCGA-C5-A7X8	CESC	CESC_AC	F	35		I/II	IE/F	C1		83	0	83	0	9	7	8	7	0.836		0.882866	4.72497	211	2.26861	11	0.946082			MSS					Current	WHITE	NOT HISPANIC OR LATINO	Mucinous Adenocarcinoma of Endocervical Type	1982-03-01
TCGA-DS-A7WH	CESC	CESC_AC	F	34		I/II	F	C1		533	0	533	0	9	7	8	7	0.7466		0.944175	2.55687	15	1.03972	3	0.946395			MSS					Never	WHITE	NOT HISPANIC OR LATINO	Mucinous Adenocarcinoma of Endocervical Type	1980-03-01
TCGA-EA-A4BA	CESC	CESC_AC	F	49		I/II	D	C1		755	0	755	0	6	4	6	4	0.9509	0					0				MSS	Negative	Negative	Negative	Negative	Never	WHITE	NOT HISPANIC OR LATINO	Endocervical Type of Adenocarcinoma	1984-03-01
TCGA-EA-A556	CESC	CESC_AC	F	38		I/II	F	C2		453	0	453	0	7	6	7	5	0.802	0				1.0114	3	0.92062			MSS	Negative	Negative	Negative	Negative	Current	WHITE	NOT HISPANIC OR LATINO	Endometrioid Adenocarcinoma of Endocervix	1980-03-01
TCGA-EK-A2RL	CESC	CESC_AC	F	32		I/II	D	C1		1453	1	1143	1	10	9	10	8	0.9637	0.455166		0	1	2.43128	15	0.897799			MSS	Negative	Negative	Negative	Positive		BLACK OR AFRICAN AMERICAN	NOT HISPANIC OR LATINO	Endocervical Type of Adenocarcinoma	1984-03-01
TCGA-EK-A3GK	CESC	CESC_AC	F	33		I/II	IE	C2		15	0	15	0	8	7	8	7	0.9038	25.4965	0.938657	2.33247	12	2.98777	21	0.98136			MSS	Negative	Negative	Negative	Positive		WHITE	NOT HISPANIC OR LATINO	Endocervical Type of Adenocarcinoma	1984-03-01
TCGA-EK-A3GM	CESC	CESC_AC	F	65		I/II	F	C4		0	0	0	0	10	8	9	8	0.9342	3.46031				1.09861	3	1			MSS	Negative	Negative	Negative	Positive	Never	WHITE	HISPANIC OR LATINO	Endocervical Type of Adenocarcinoma	1984-03-01
TCGA-EX-A1H6	CESC	CESC_AC	F	38		I/II	IE/F	C2		241	0	241	0	9	7	8	6	0.9229	1.72757				2.09815	9	0.954908			MSS	Negative	Negative	Negative	Positive	Never	WHITE		Endocervical Type of Adenocarcinoma	1940-03-01
TCGA-EX-A449	CESC	CESC_AC	F	42		III/IV	D							9	8	9	7	0.9382										MSS	Negative	Negative	Negative	Positive		WHITE	NOT HISPANIC OR LATINO	Endocervical Type of Adenocarcinoma	1984-03-01
TCGA-FU-A3EO	CESC	CESC_AC	F	55		I/II	IE/F	C2		490	0	490	0	9	8	9	7	0.8512	1.03305				0	1				MSS					Current	WHITE	NOT HISPANIC OR LATINO	Endocervical Type of Adenocarcinoma	1940-03-01
TCGA-FU-A40J	CESC	CESC_AC	F	38		III/IV	IE/F	C2		426	0	426	0	9	8	9	8	0.7658	3.91155	0.944178	1.69174	6	2.84461	19	0.966097			MSS	Negative	Negative	Negative	Positive	Never	WHITE	NOT HISPANIC OR LATINO	Endocervical Type of Adenocarcinoma	1984-03-01
TCGA-FU-A57G	CESC	CESC_AC	F	49		I/II	F	C1		1078	0	1078	0	7	5	6	5	0.7988	0				1.03972	3	0.946395			MSS	Negative	Negative	Negative	Negative	Never	WHITE	NOT HISPANIC OR LATINO	Endocervical Type of Adenocarcinoma	1984-03-01
TCGA-FU-A770	CESC	CESC_AC	F	33		III/IV	F	C2		34	0	34	0	10	8	9	8	0.624					1.60944	5	1			MSS	Negative	Negative	Negative	Positive	Current	WHITE	NOT HISPANIC OR LATINO	Endocervical Adenocarcinoma of the Usual Type	1984-03-01
TCGA-IR-A3LA	CESC	CESC_AC	F	60		I/II	D	C1		4172	0	4172	0	7	6	7	6	0.7683	21.4853	0.94344	1.51841	5	2.48491	12	1			MSS	Negative	Negative	Negative	Negative	Never	WHITE		Endometrioid Adenocarcinoma of Endocervix	1984-03-01
TCGA-IR-A3LB	CESC	CESC_AC	F	53		I/II	IE/F	C2		2032	1	317	1	8	7	8	7	0.7955	0.929138	0.931756	1.93753	8	2.63906	14	1			MSS	Negative	Negative	Negative	Positive	Ever	WHITE	NOT HISPANIC OR LATINO	Endocervical Type of Adenocarcinoma	1984-03-01
TCGA-IR-A3LF	CESC	CESC_AC	F	64		I/II	IE	C2		2949	0	2949	0	10	9	10	9	0.8784	2.07178	0.927976	1.28645	4	3.23324	28	0.9703			MSS	Negative	Negative	Negative	Positive	Never	WHITE		Endocervical Adenocarcinoma of the Usual Type	1984-03-01
TCGA-IR-A3LI	CESC	CESC_AC	F	48		III/IV	F	C4		2493	0	2493	0	10	9	10	9	1	6.56455					0				MSS	Negative	Negative	Negative	Positive	Never	WHITE		Endocervical Type of Adenocarcinoma	1984-03-01
TCGA-JW-A69B	CESC	CESC_AC	F	44		I/II	F	C2		863	0	863	0	9	7	8	7	0.8143		0.728913	2.47918	30	2.30259	10	1			MSS	Negative	Negative	Negative	Positive	Never	WHITE	HISPANIC OR LATINO	Endocervical Type of Adenocarcinoma	1984-03-01
TCGA-JX-A3Q8	CESC	CESC_AC	F	40		I/II	IE	C2		1357	0	1357	0	10	9	10	9	0.876	1.11978		0	1	2.88447	21	0.947428			MSS	Negative	Negative	Negative	Positive	Never	ASIAN	NOT HISPANIC OR LATINO	Endocervical Type of Adenocarcinoma	1984-03-01
TCGA-LP-A5U2	CESC	CESC_AC	F	30		III/IV	IE	C2		9	0	9	0	9	8	9	8	0.8806	4.26636	0.874202	0.960409	3	2.77259	16	1			MSS	Negative	Negative	Negative	Positive	Never	ASIAN	NOT HISPANIC OR LATINO	Endocervical Adenocarcinoma of the Usual Type	1984-03-01
TCGA-LP-A7HU	CESC	CESC_AC	F	53		I/II	IE	C2		406	0	406	0	9	8	9	8	0.7953		0.810315	1.78044	9	3.01974	22	0.976931			MSS	Negative	Negative	Negative	Positive	Never	ASIAN	NOT HISPANIC OR LATINO	Endocervical Type of Adenocarcinoma	1984-03-01
TCGA-Q1-A5R1	CESC	CESC_AC	F	32		I/II	F	C1		474	0	474	0	10	8	9	8	0.8806	1.12698				2.24504	10	0.975006			MSS	Negative	Negative	Negative	Positive	Never	WHITE	NOT HISPANIC OR LATINO	Mucinous Adenocarcinoma of Endocervical Type	1982-03-01
TCGA-Q1-A6DV	CESC	CESC_AC	F	36		I/II	D	C1		491	0	491	0	9	7	9	7	0.7314		0.893891	2.76305	22	1.79176	6	1			MSS	Negative	Negative	Negative	Positive	Never	ASIAN	NOT HISPANIC OR LATINO	Mucinous Adenocarcinoma of Endocervical Type	1982-03-01
TCGA-Q1-A73P	CESC	CESC_AC	F	45		I/II	IE	C2		483	0	483	0	10	9	10	8	0.8577		0.788596	1.73272	9	2.83413	19	0.962535			MSS	Negative	Negative	Negative	Positive	Never	WHITE	NOT HISPANIC OR LATINO	Endocervical Type of Adenocarcinoma	1984-03-01
TCGA-Q1-A73R	CESC	CESC_AC	F	45		I/II	D	C2		567	0	567	0	10	8	9	8	0.8838			0	1	2.30259	10	1			MSS	Negative	Negative	Negative	Positive	Never	WHITE		Endocervical Type of Adenocarcinoma	1984-03-01
TCGA-UC-A7PI	CESC	CESC_AC	F	44		I/II	D	C2		2114	0	778	1	10	8	10	8	0.8785					1.09861	3	1			MSS					Never	WHITE	NOT HISPANIC OR LATINO	Endometrioid Adenocarcinoma of Endocervix	1980-03-01
TCGA-VS-A8QH	CESC	CESC_AC	F	76		I/II	D	C1		1210	1	1210	1	10	9	10	8	0.6201					1.38629	4	1			MSS					Never	WHITE		Mucinous Adenocarcinoma of Endocervical Type	1982-03-01
TCGA-VS-A952	CESC	CESC_AC	F	66		I/II	D	C1		1778	0	1778	0	10	9	10	8	0.931		0.771439	3.06284	53	2.63906	14	1			MSS					Never	WHITE		Mucinous Adenocarcinoma of Endocervical Type	1982-03-01
TCGA-VS-A9UO	CESC	CESC_AC	F	43		I/II	IE	C4		1456	0	1456	0	10	9	10	9	0.8459					0.693147	2	1			MSS					Never	WHITE		Mucinous Adenocarcinoma of Endocervical Type	1982-03-01
TCGA-VS-A9UP	CESC	CESC_AC	F	43		I/II	D	C1		1444	0	352	1	8	6	7	5	0.9358		0.775413	2.63733	30	1.79176	6	1			MSS					Current			Mucinous Adenocarcinoma of Endocervical Type	1982-03-01
TCGA-VS-A9UQ	CESC	CESC_AC	F	32		I/II	D	C1		1263	0	561	1	10	9	10	8	0.8471		0.817235	0.566464	2	2.33837	11	0.975177			MSS					Never			Mucinous Adenocarcinoma of Endocervical Type	1982-03-01
TCGA-VS-A9UR	CESC	CESC_AC	F	53		I/II	D	C2		793	0	675	1	10	9	10	8	0.9212		0.991618	0.687337	2	1.58109	6	0.882425			MSS					Never	WHITE		Mucinous Adenocarcinoma of Endocervical Type	1982-03-01
TCGA-VS-A9UT	CESC	CESC_AC	F	72		I/II	IE/F	C2		482	0	482	0	7	8	7	8	0.5414		0.764167	3.77076	139	3.64078	46	0.950933			MSS					Never	ASIAN		Mucinous Adenocarcinoma of Endocervical Type	1982-03-01
TCGA-VS-A9UZ	CESC	CESC_AC	F	61		I/II	D	C2		2044	0	2044	0	10	9	10	8	0.8049		0.854827	3.92803	99	2.54004	13	0.990287			MSS					Never	WHITE		Mucinous Adenocarcinoma of Endocervical Type	1982-03-01
TCGA-VS-A9V0	CESC	CESC_AC	F	58		I/II	D	C1		573	0	475	1	9	7	8	6	0.8416					0.693147	2	1			MSS					Ever			Mucinous Adenocarcinoma of Endocervical Type	1982-03-01
TCGA-VS-A9V1	CESC	CESC_AC	F	46		III/IV	D	C1		157	1	58	1	9	7	8	7	0.8223		0.874115	2.97304	30	0.693147	2	1			MSS					Current	WHITE		Mucinous Adenocarcinoma of Endocervical Type	1982-03-01
TCGA-VS-A9V4	CESC	CESC_AC	F	63		III/IV	D	C1		132	1	100	1	8	6	7	5	0.7925		0.958674	1.05321	3	0	1				MSS					Ever	WHITE		Mucinous Adenocarcinoma of Endocervical Type	1982-03-01
TCGA-VS-A9V5	CESC	CESC_AC	F	50		I/II	D	C1		494	1	494	1	10	9	10	8	0.8255		0.807113	2.45727	21	0.693147	2	1			MSS					Never	WHITE		Mucinous Adenocarcinoma of Endocervical Type	1982-03-01
TCGA-ZJ-AAXB	CESC	CESC_AC	F	42		I/II	D	C1		0	0	0	0	6	5	6	5	0.8578					0	1				MSS					Never	WHITE	NOT HISPANIC OR LATINO	Endocervical Adenocarcinoma of the Usual Type	1984-03-01
TCGA-4J-AA1J	CESC	CESC_SCC	F	31		I/II	D	C2		542	0	542	0	9	8	9	7	0.7913					0.693147	2	1			MSS					Never	WHITE	NOT HISPANIC OR LATINO	Cervical Squamous Cell Carcinoma	1970-03-01
TCGA-BI-A0VR	CESC	CESC_SCC	F	53		III/IV	IE	C2		1505	0	1505	0	9	8	9	9	0.7268	2.76533	0.916142	3.30811	37	3.50284	43	0.931309			MSS	Negative	Negative	Negative	Positive	Ever	WHITE	NOT HISPANIC OR LATINO	Cervical Squamous Cell Carcinoma	1970-03-01
TCGA-BI-A0VS	CESC	CESC_SCC	F	48		I/II	D	C2		1735	0	1735	0	7	6	7	6	0.6126	2.96881	0.883375	2.03405	10	3.12862	26	0.96026			MSS	Negative	Negative	Negative	Positive	Current	WHITE	NOT HISPANIC OR LATINO	Cervical Squamous Cell Carcinoma	1970-03-01
TCGA-BI-A20A	CESC	CESC_SCC	F	49		I/II	IE	C2		720	0	720	0	9	9	9	8	0.7419	1.42178	0.954511	3.30808	32	3.33893	33	0.954932			MSS	Negative	Negative	Negative	Positive		WHITE	NOT HISPANIC OR LATINO	Cervical Squamous Cell Carcinoma	1970-03-01
TCGA-C5-A0TN	CESC	CESC_SCC	F	21		I/II	F	C2		348	1	62	1	9	8	9	8	0.8918	0.571099				1.73513	6	0.968393			MSS	Negative	Negative	Negative	Positive	Never	BLACK OR AFRICAN AMERICAN	NOT HISPANIC OR LATINO	Cervical Squamous Cell Carcinoma	1971-03-01
TCGA-C5-A1BE	CESC	CESC_SCC	F	64		I/II	D	C2		2094	1	1674	1	9	8	9	8	0.6948	1.78929				3.09814	23	0.988086			MSS	Negative	Negative	Negative	Positive	Ever	WHITE		Cervical Squamous Cell Carcinoma	1972-03-01
TCGA-C5-A1BF	CESC	CESC_SCC	F	46		I/II	F	C1		570	1	93	1	8	7	8	7	0.7019	1.75878	0.902221	3.09822	31	2.48491	12	1			MSS	Negative	Negative	Negative	Positive	Current	WHITE		Cervical Squamous Cell Carcinoma	1970-03-01
TCGA-C5-A1BI	CESC	CESC_SCC	F	31		III/IV	D	C2		1112	0	1112	0	8	7	8	7	0.6845		0.83679	3.29011	51	3.42942	32	0.989523			MSS	Negative	Negative	Negative	Positive	Current	WHITE	NOT HISPANIC OR LATINO	Cervical Squamous Cell Carcinoma	1970-03-01
TCGA-C5-A1BJ	CESC	CESC_SCC	F	34		I/II	D	C2		4385	0	4385	0	9	8	8	7	0.7671	3.77401	0.793704	2.14939	15	4.1847	70	0.984985			MSS	Negative	Negative	Negative	Positive	Ever	WHITE		Cervical Squamous Cell Carcinoma	1970-03-01
TCGA-C5-A1BK	CESC	CESC_SCC	F	36		I/II	IE	C2		5385	0	5385	0	9	9	9	9	0.6217	4.2194	0.881774	0.611199	2	4.24794	79	0.972191			MSS	Negative	Negative	Negative	Positive	Never	BLACK OR AFRICAN AMERICAN	NOT HISPANIC OR LATINO	Cervical Squamous Cell Carcinoma	1970-03-01
TCGA-C5-A1BL	CESC	CESC_SCC	F	32		I/II	IE	C2		5271	0	5271	0	7	7	7	7	0.7019	5.74989	0.796201	1.10377	4	3.45029	33	0.986781			MSS	Negative	Negative	Negative	Positive	Ever	WHITE	NOT HISPANIC OR LATINO	Cervical Squamous Cell Carcinoma	1970-03-01
TCGA-C5-A1BM	CESC	CESC_SCC	F	78		I/II	IE/F	C2		2520	1	2520	0	8	8	8	8	0.6715	3.42059	0.828126	2.55977	22	2.78608	19	0.946219			MSS	Negative	Negative	Negative	Positive	Ever	BLACK OR AFRICAN AMERICAN		Cervical Squamous Cell Carcinoma	1970-03-01
TCGA-C5-A1BN	CESC	CESC_SCC	F	26		I/II	D	C2		166	1	166	1	10	9	9	8	0.7913	1.74653		0	1		0				MSS	Negative	Negative	Negative	Positive	Current	WHITE	NOT HISPANIC OR LATINO	Cervical Squamous Cell Carcinoma	1970-03-01
TCGA-C5-A1BQ	CESC	CESC_SCC	F	65		III/IV	IE	C2		604	1	604	0	8	8	8	8	0.7841	0	0.911355	2.73017	20	3.76697	48	0.973076			MSS	Negative	Negative	Negative	Positive	Ever	WHITE	NOT HISPANIC OR LATINO	Cervical Squamous Cell Carcinoma	1971-03-01
TCGA-C5-A1M5	CESC	CESC_SCC	F	53		I/II	D	C2		2052	1	693	1	10	9	10	9	0.8054	1.48914	0.948679	3.19448	29	3.82366	50	0.977413			MSS	Negative	Negative	Negative	Positive	Never	WHITE	NOT HISPANIC OR LATINO	Cervical Squamous Cell Carcinoma	1970-03-01
TCGA-C5-A1M6	CESC	CESC_SCC	F	55		I/II	F	C1		955	1	316	1	8	7	7	6	0.9253	3.52138		0	1		0				MSS	Negative	Negative	Negative	Positive	Never	WHITE		Cervical Squamous Cell Carcinoma	1970-03-01
TCGA-C5-A1M7	CESC	CESC_SCC	F	37		I/II	F	C2		1409	0	1409	0	9	9	9	8	0.6126	2.83321	0.896887	3.93018	80	2.71847	16	0.980482			MSS	Negative	Negative	Negative	Positive	Current	WHITE	NOT HISPANIC OR LATINO	Cervical Squamous Cell Carcinoma	1970-03-01
TCGA-C5-A1M8	CESC	CESC_SCC	F	43		I/II	D	C2		919	0	919	0	8	6	7	5	0.9383	1.69286		0	1	0.693147	2	1			MSS	Negative	Negative	Negative	Positive	Never	WHITE	NOT HISPANIC OR LATINO	Cervical Squamous Cell Carcinoma	1970-03-01
TCGA-C5-A1MF	CESC	CESC_SCC	F	49		I/II	D	C2		1617	0	1617	0	9	8	9	8	0.7806	2.41172	0.616823	0.427549	2		0				MSS	Negative	Negative	Negative	Positive	Ever	WHITE	NOT HISPANIC OR LATINO	Cervical Squamous Cell Carcinoma	1970-03-01
TCGA-C5-A1MH	CESC	CESC_SCC	F	71		III/IV	IE/F	C2		1186	1	178	1	8	8	8	8	0.6028		0.764279	2.57355	29	3.75558	47	0.975438			MSS	Negative	Negative	Negative	Positive	Ever	WHITE	NOT HISPANIC OR LATINO	Cervical Squamous Cell Carcinoma	1970-03-01
TCGA-C5-A1MI	CESC	CESC_SCC	F	50		I/II	D	C2		1083	1	805	1	9	8	9	8	0.8266	1.1495	0.717719	2.99604	65	4.01964	61	0.977808			MSS	Negative	Negative	Negative	Positive	Current	WHITE	NOT HISPANIC OR LATINO	Cervical Squamous Cell Carcinoma	1970-03-01
TCGA-C5-A1MK	CESC	CESC_SCC	F	79		III/IV	F	C2		74	1	74	1	7	7	7	6	0.76	7.90395				2.19722	9	1			MSS	Negative	Negative	Negative	Positive	Never	WHITE	NOT HISPANIC OR LATINO	Cervical Squamous Cell Carcinoma	1970-03-01
TCGA-C5-A1ML	CESC	CESC_SCC	F	49		I/II	F	C2		636	1	636	1	9	8	9	8	0.8794	1.89865		0	1	1.09861	3	1			MSS	Negative	Negative	Negative	Positive	Current	WHITE		Cervical Squamous Cell Carcinoma	1970-03-01
TCGA-C5-A1MN	CESC	CESC_SCC	F	42		III/IV	D	C2		1245	1	1245	0	8	8	8	7	0.836	3.83951				1.56071	5	0.969724			MSS	Negative	Negative	Negative	Positive	Current	WHITE	NOT HISPANIC OR LATINO	Cervical Squamous Cell Carcinoma	1970-03-01
TCGA-C5-A1MP	CESC	CESC_SCC	F	34		I/II	IE/F	C2		109	0	109	0	8	8	8	8	0.5643	1.24246	0.870365	4.10682	112	3.74505	43	0.995706			MSS	Negative	Negative	Negative	Positive	Never	BLACK OR AFRICAN AMERICAN	NOT HISPANIC OR LATINO	Cervical Squamous Cell Carcinoma	1970-03-01
TCGA-C5-A1MQ	CESC	CESC_SCC	F	35		I/II	IE/F	C2		1031	0	1031	0	9	8	8	8	0.7157	1.08851	0.895028	3.6028	56	3.17377	25	0.985987			MSS					Never	WHITE	NOT HISPANIC OR LATINO	Cervical Squamous Cell Carcinoma	1970-03-01
TCGA-C5-A2LT	CESC	CESC_SCC	F	38		I/II	F	C1		2226	0	2226	0	6	7	6	7	0.6573	0.619677	0.906434	3.14146	32	2.95467	20	0.986294			MSS	Negative	Negative	Negative	Positive	Current	WHITE	NOT HISPANIC OR LATINO	Cervical Squamous Cell Carcinoma	1971-03-01
TCGA-C5-A2LV	CESC	CESC_SCC	F	36		I/II	D	C2		2234	0	2234	0	9	8	9	8	0.7829	1.24257	0.901012	1.75329	7	2.77259	16	1			MSS	Negative	Negative	Negative	Positive	Current	BLACK OR AFRICAN AMERICAN	NOT HISPANIC OR LATINO	Cervical Squamous Cell Carcinoma	1970-03-01
TCGA-C5-A2LX	CESC	CESC_SCC	F	54		I/II	IE	C2		2526	0	2526	0	8	8	8	8	0.6388	3.78757	0.93083	3.30943	35	4.03472	60	0.985438			MSS	Negative	Negative	Negative	Positive	Current	WHITE	NOT HISPANIC OR LATINO	Cervical Squamous Cell Carcinoma	1970-03-01
TCGA-C5-A2LY	CESC	CESC_SCC	F	30		I/II	IE	C2		2383	0	2383	0	10	9	10	9	0.6627	1.68561				3.37696	32	0.974386			MSS	Negative	Negative	Negative	Positive	Never	WHITE	NOT HISPANIC OR LATINO	Cervical Squamous Cell Carcinoma	1970-03-01
TCGA-C5-A2LZ	CESC	CESC_SCC	F	65		III/IV	IE	C2		3046	1	2893	1	9	8	9	8	0.6573	0	0.890449	2.71099	21	2.99573	20	1			MSS	Negative	Negative	Negative	Positive	Current	WHITE	NOT HISPANIC OR LATINO	Cervical Squamous Cell Carcinoma	1970-03-01
TCGA-C5-A3HD	CESC	CESC_SCC	F	51		I/II	D	C2		1582	0	1582	0	10	9	10	9	0.8583	0				1.09861	3	1			MSS	Negative	Negative	Negative	Positive	Ever	WHITE	NOT HISPANIC OR LATINO	Cervical Squamous Cell Carcinoma	1970-03-01
TCGA-C5-A3HE	CESC	CESC_SCC	F	44		I/II	IE/F	C2		548	0	252	1	9	9	9	8	0.7019		0.898096	3.21834	36	2.99099	38	0.822244			MSS	Negative	Negative	Negative	Positive	Never	WHITE	NOT HISPANIC OR LATINO	Cervical Squamous Cell Carcinoma	1970-03-01
TCGA-C5-A3HL	CESC	CESC_SCC	F	76		I/II	D	C1		621	0	621	0	9	8	9	7	0.7614	0	0.907012	3.14346	32	1.56071	5	0.969724			MSS	Negative	Negative	Negative	Positive	Never	WHITE	NOT HISPANIC OR LATINO	Cervical Squamous Cell Carcinoma	1971-03-01
TCGA-C5-A7CG	CESC	CESC_SCC	F	55		I/II	IE	C2		6408	0	6408	0	8	9	9	9	0.5802		0.867586	3.47671	55	4.94699	159	0.975948			MSS	Negative	Negative	Negative	Positive	Never	WHITE	NOT HISPANIC OR LATINO	Cervical Squamous Cell Carcinoma	1970-03-01
TCGA-C5-A7CH	CESC	CESC_SCC	F	43		I/II	D	C2		4694	0	4694	0	9	7	8	7	0.7414		0.975493	2.33913	11		0				MSS	Negative	Negative	Negative	Positive	Never	WHITE	NOT HISPANIC OR LATINO	Cervical Squamous Cell Carcinoma	1970-03-01
TCGA-C5-A7CJ	CESC	CESC_SCC	F	42		I/II	F	C2		3097	1	3097	0	8	7	8	7	0.6469		0.912749	3.47453	45	3.08048	24	0.969296			MSS	Negative	Negative	Negative	Positive	Current	WHITE	NOT HISPANIC OR LATINO	Cervical Squamous Cell Carcinoma	1971-03-01
TCGA-C5-A7CK	CESC	CESC_SCC	F	58		III/IV	D	C2		4086	1	4086	0	8	6	7	6	0.8241		0.830888	2.70711	26	1.09861	3	1			MSS	Negative	Negative	Negative	Positive	Ever	WHITE		Cervical Squamous Cell Carcinoma	1970-03-01
TCGA-C5-A7CL	CESC	CESC_SCC	F	48		III/IV	F	C2		471	1	471	1	9	8	8	8	0.7913		0.970586	1.73906	6	1.90615	7	0.97957			MSS	Negative	Negative	Negative	Positive	Current	WHITE		Cervical Squamous Cell Carcinoma	1970-03-01
TCGA-C5-A7CO	CESC	CESC_SCC	F	68		I/II	IE	C2		4482	0	4482	0	8	7	7	7	0.7757					1.6661	8	0.801226			MSS					Ever	WHITE	NOT HISPANIC OR LATINO	Cervical Squamous Cell Carcinoma	1970-03-01
TCGA-C5-A7UC	CESC	CESC_SCC	F	48		I/II	D	C2		523	1	523	0	7	6	7	6	0.6823					0	1				MSS						WHITE		Cervical Squamous Cell Carcinoma	1972-03-01
TCGA-C5-A7UE	CESC	CESC_SCC	F	45		I/II	D	C2		4738	0	4738	0	9	7	8	7	0.7019			0	1	0	1				MSS	Negative	Negative	Negative	Positive	Current	WHITE		Cervical Squamous Cell Carcinoma	1970-03-01
TCGA-C5-A7UH	CESC	CESC_SCC	F	55		III/IV	D	C1		3988	0	3988	0	6	5	6	5	0.6126		0.869843	3.81168	80	1.90615	7	0.97957			MSS					Never	WHITE	NOT HISPANIC OR LATINO	Cervical Squamous Cell Carcinoma	1970-03-01
TCGA-C5-A7UI	CESC	CESC_SCC	F	42		I/II	IE	C2		2888	1	2888	0	10	10	10	10	0.7274		0.898126	3.31308	40	2.30259	10	1			MSS					Current	BLACK OR AFRICAN AMERICAN	NOT HISPANIC OR LATINO	Cervical Squamous Cell Carcinoma	1972-03-01
TCGA-C5-A7X3	CESC	CESC_SCC	F	70		III/IV	F	C2		284	1	284	0	8	7	8	7	0.7423		0.84655	4.51441	207	3.00477	21	0.986942			MSS					Never	WHITE	NOT HISPANIC OR LATINO	Cervical Squamous Cell Carcinoma	1972-03-01
TCGA-C5-A7X5	CESC	CESC_SCC	F	72		III/IV	D	C2		414	1	414	1	8	6	7	5	0.9574	4.04492				0.693147	2	1			MSS						BLACK OR AFRICAN AMERICAN	NOT HISPANIC OR LATINO	Cervical Squamous Cell Carcinoma	1971-03-01
TCGA-C5-A7XC	CESC	CESC_SCC	F	26		I/II	IE/F	C2		1551	0	1551	0	9	7	8	7	0.7542		0.694302	2.90889	66	2.30259	10	1			MSS					Current	WHITE	NOT HISPANIC OR LATINO	Cervical Squamous Cell Carcinoma	1970-03-01
TCGA-C5-A8XH	CESC	CESC_SCC	F	39		I/II	IE	C2		1394	1	1394	0	9	9	9	9	0.7913		0.80913	1.44977	6	2.94444	19	1			MSS					Ever	WHITE	NOT HISPANIC OR LATINO	Cervical Squamous Cell Carcinoma	1970-03-01
TCGA-C5-A8XI	CESC	CESC_SCC	F	69		I/II	IE/F	C2		254	0	254	0	9	8	9	8	0.7913		0.899741	3.0897	31	3.53542	38	0.971913			MSS					Current	BLACK OR AFRICAN AMERICAN		Cervical Squamous Cell Carcinoma	1970-03-01
TCGA-C5-A8XJ	CESC	CESC_SCC	F	74		I/II	D	C2		4467	0	4467	0	8	8	8	8	0.8257		0.680794	2.24379	27	3.33577	29	0.990638			MSS					Never	WHITE	NOT HISPANIC OR LATINO	Cervical Squamous Cell Carcinoma	1970-03-01
TCGA-C5-A8XK	CESC	CESC_SCC	F	30			D	C2		3039	0	3039	0	9	8	8	7	0.7913		0.964145	2.22003	10	1.88916	7	0.970836			MSS						BLACK OR AFRICAN AMERICAN		Cervical Squamous Cell Carcinoma	1970-03-01
TCGA-C5-A8YQ	CESC	CESC_SCC	F	79		I/II	F	C1		715	1	715	1	8	7	8	7	0.836		0.934123	1.29497	4	2.00756	9	0.913678			MSS					Current	WHITE	NOT HISPANIC OR LATINO	Cervical Squamous Cell Carcinoma	1970-03-01
TCGA-C5-A8YR	CESC	CESC_SCC	F	56		I/II	F	C2		837	1	272	1	6	6	6	6	0.7365					1.88487	8	0.906432			MSS					Never	WHITE	NOT HISPANIC OR LATINO	Cervical Squamous Cell Carcinoma	1972-03-01
TCGA-C5-A8YT	CESC	CESC_SCC	F	36		I/II	D	C1		633	1	633	1	8	6	8	6	0.7995					2.35167	11	0.980724			MSS					Current	WHITE	NOT HISPANIC OR LATINO	Cervical Squamous Cell Carcinoma	1970-03-01
TCGA-C5-A8ZZ	CESC	CESC_SCC	F	41		I/II	D	C2		636	0	636	0	9	7	8	7	0.7913		0.899703	2.8593	24	1.60944	5	1			MSS					Current	WHITE	NOT HISPANIC OR LATINO	Cervical Squamous Cell Carcinoma	1971-03-01
TCGA-C5-A901	CESC	CESC_SCC	F	44			F	C2		518	0	518	0	8	7	8	7	0.836		0.85488	3.19526	42	2.44102	12	0.982337			MSS					Ever	WHITE		Cervical Squamous Cell Carcinoma	1971-03-01
TCGA-C5-A902	CESC	CESC_SCC	F	35		I/II	IE	C2		149	0	149	0	10	10	10	10	0.8319		0.999711	0.692947	2	3.28143	47	0.852287			MSS					Current	BLACK OR AFRICAN AMERICAN	NOT HISPANIC OR LATINO	Cervical Squamous Cell Carcinoma	1970-03-01
TCGA-C5-A905	CESC	CESC_SCC	F	37		I/II	D	C1		4879	0	4879	0	8	6	7	6	0.836					1.32966	4	0.959148			MSS						BLACK OR AFRICAN AMERICAN	NOT HISPANIC OR LATINO	Cervical Squamous Cell Carcinoma	1970-03-01
TCGA-C5-A907	CESC	CESC_SCC	F	47		I/II	F	C2		448	0	448	0	10	10	9	9	0.8499		0.977604	1.57339	5	1.94591	7	1			MSS					Ever	WHITE	NOT HISPANIC OR LATINO	Cervical Squamous Cell Carcinoma	1970-03-01
TCGA-DG-A2KJ	CESC	CESC_SCC	F	50		III/IV	IE	C2		2893	0	2893	0	9	8	9	8	0.7049	1.67839				0	1				MSS	Negative	Negative	Negative	Positive				Cervical Squamous Cell Carcinoma	1972-03-01
TCGA-DG-A2KK	CESC	CESC_SCC	F	51		III/IV	D	C1		2496	0	2496	0	8	7	7	6	0.8043	6.10942	0.725147	2.01053	16	2.68595	15	0.991837			MSS	Negative	Negative	Negative	Positive	Ever			Cervical Squamous Cell Carcinoma	1940-03-01
TCGA-DG-A2KL	CESC	CESC_SCC	F	53		I/II	F	C1		1367	0	1367	0	8	8	8	7	0.6774	3.2469	0.60762	0.667539	3	2.83899	19	0.964187			MSS	Negative	Negative	Negative	Positive	Current			Cervical Squamous Cell Carcinoma	1971-03-01
TCGA-DG-A2KM	CESC	CESC_SCC	F	46		I/II	IE	C2		1946	0	1946	0	7	9	8	10	0.2605	3.27219	0.773113	3.47886	90	5.3178	281	0.943147			MSS	Negative	Negative	Negative	Negative	Never			Cervical Squamous Cell Carcinoma	1970-03-01
TCGA-DR-A0ZL	CESC	CESC_SCC	F	53		I/II	D	C1		2669	0	2669	0	8	6	7	6	0.9253	1.55164				0.693147	2	1			MSS	Negative	Negative	Negative	Positive	Never	ASIAN	NOT HISPANIC OR LATINO	Cervical Squamous Cell Carcinoma	1970-03-01
TCGA-DR-A0ZM	CESC	CESC_SCC	F	61		III/IV	IE	C2		1791	0	1791	0	9	10	9	10	0.6584	31.1626				2.96694	21	0.974519			MSS	Negative	Negative	Negative	Negative	Current	WHITE	NOT HISPANIC OR LATINO	Cervical Squamous Cell Carcinoma	1970-03-01
TCGA-DS-A0VK	CESC	CESC_SCC	F	45		I/II	F	C1		1118	1	209	1	8	6	7	6	0.907	2.98377	0.845351	0.585953	2	2.47622	13	0.965407			MSS	Negative	Negative	Negative	Positive	Ever	WHITE	NOT HISPANIC OR LATINO	Cervical Squamous Cell Carcinoma	1970-03-01
TCGA-DS-A0VL	CESC	CESC_SCC	F	25		I/II	IE	C2		81	0	81	0	9	8	9	8	0.8591	1.65088	0.949114	1.84689	7	2.82082	20	0.941611			MSS	Negative	Negative	Negative	Positive	Never	WHITE		Cervical Squamous Cell Carcinoma	1970-03-01
TCGA-DS-A0VM	CESC	CESC_SCC	F	51		I/II	D	C2		3589	0	868	1	9	9	9	9	0.8179	7.12553				2.31142	11	0.963938			MSS	Negative	Negative	Negative	Positive	Never	WHITE	NOT HISPANIC OR LATINO	Cervical Squamous Cell Carcinoma	1970-03-01
TCGA-DS-A0VN	CESC	CESC_SCC	F	47		I/II	IE	C2		3609	0	3609	0	8	8	8	8	0.5767	3.25254	0.961158	1.99867	8	3.95506	57	0.978237			MSS	Negative	Negative	Negative	Positive	Never	WHITE	NOT HISPANIC OR LATINO	Cervical Squamous Cell Carcinoma	1970-03-01
TCGA-DS-A1O9	CESC	CESC_SCC	F	75		III/IV	F	C2		266	1	266	1	7	8	7	8	0.6336			0	1	2.87396	22	0.92977								Current	WHITE	NOT HISPANIC OR LATINO	Cervical Squamous Cell Carcinoma	1970-03-01
TCGA-DS-A1OA	CESC	CESC_SCC	F	77		I/II	IE	C2		879	1	379	1	9	9	9	8	0.7019	1.27131	0.938991	4.00262	71	2.96243	30	0.870997			MSS					Never	ASIAN	NOT HISPANIC OR LATINO	Cervical Squamous Cell Carcinoma	1970-03-01
TCGA-DS-A1OB	CESC	CESC_SCC	F	45		I/II	D	C2		861	1	652	1	8	7	8	7	0.7913	15.2277	0.927029	1.80392	7	2.19722	9	1			MSS	Negative	Negative	Negative	Positive		WHITE	NOT HISPANIC OR LATINO	Cervical Squamous Cell Carcinoma	1970-03-01
TCGA-DS-A1OC	CESC	CESC_SCC	F	47		I/II	IE	C2		376	0	376	0	7	6	7	6	0.7913	7.78876	0.905915	3.22084	35	2.48437	14	0.941384			MSS	Negative	Negative	Negative	Positive	Ever	WHITE	HISPANIC OR LATINO	Cervical Squamous Cell Carcinoma	1970-03-01
TCGA-DS-A1OD	CESC	CESC_SCC	F	49		I/II	IE	C2		3874	0	3874	0	9	9	10	9	0.566	3.07291	0.903428	3.49735	48	4.33451	152	0.862782			MSS	Negative	Negative	Negative	Positive	Ever	WHITE	NOT HISPANIC OR LATINO	Cervical Squamous Cell Carcinoma	1970-03-01
TCGA-DS-A3LQ	CESC	CESC_SCC	F	46		III/IV	F	C2		699	0	699	0	7	6	6	6	0.7925	0.759043	0.908093	3.11838	31	2.87148	18	0.993463			MSS	Negative	Negative	Negative	Positive	Ever			Cervical Squamous Cell Carcinoma	1970-03-01
TCGA-DS-A5RQ	CESC	CESC_SCC	F	80		I/II	F	C2		512	0	512	0	8	8	8	8	0.7913	1.8881				2.47625	13	0.965418			MSS	Negative	Negative	Negative	Positive	Current	WHITE	NOT HISPANIC OR LATINO	Cervical Squamous Cell Carcinoma	1970-03-01
TCGA-DS-A7WI	CESC	CESC_SCC	F	43		I/II	F	C2		252	1	206	1	8	7	8	7	0.893		0.907719	1.76634	7	0	1				MSS					Never	WHITE	NOT HISPANIC OR LATINO	Cervical Squamous Cell Carcinoma	1972-03-01
TCGA-EA-A1QS	CESC	CESC_SCC	F	46		I/II	F	C1		1203	0	1203	0	7	7	6	6	0.6573	1.11613	0.909405	2.18066	11	1.74787	6	0.975504			MSS	Negative	Negative	Negative	Positive	Never	WHITE	NOT HISPANIC OR LATINO	Cervical Squamous Cell Carcinoma	1972-03-01
TCGA-EA-A1QT	CESC	CESC_SCC	F	47		I/II	D	C2		1243	0	1243	0	8	6	7	6	0.7019	1.88642				2.04319	8	0.982568			MSS	Negative	Negative	Negative	Positive	Never	WHITE	NOT HISPANIC OR LATINO	Cervical Squamous Cell Carcinoma	1972-03-01
TCGA-EA-A3HQ	CESC	CESC_SCC	F	60		I/II	D	C2		1136	0	1136	0	7	7	7	6	0.7303	1.74838	0.696422	2.08629	20	3.53598	35	0.994553			MSS	Negative	Negative	Negative	Positive	Never	WHITE	NOT HISPANIC OR LATINO	Cervical Squamous Cell Carcinoma	1970-03-01
TCGA-EA-A3HR	CESC	CESC_SCC	F	57		I/II	D	C1		940	0	940	0	8	7	7	6	0.7889	1.30289	0.912441	0.632456	2	1.94591	7	1			MSS	Negative	Negative	Negative	Positive	Never	WHITE	NOT HISPANIC OR LATINO	Cervical Squamous Cell Carcinoma	1970-03-01
TCGA-EA-A3HS	CESC	CESC_SCC	F	35		I/II	IE	C2		959	0	959	0	9	7	8	7	0.8806	15.3382	0.782075	2.21579	17	2.35167	11	0.980724			MSI	Negative	Negative	Negative	Positive	Never	WHITE	NOT HISPANIC OR LATINO	Cervical Squamous Cell Carcinoma	1970-03-01
TCGA-EA-A3HT	CESC	CESC_SCC	F	68		I/II	F	C1		954	0	954	0	8	7	8	7	0.7272	1.94397	0.95701	2.5256	14	3.08704	23	0.984547			MSS	Negative	Negative	Negative	Positive	Never	WHITE	NOT HISPANIC OR LATINO	Cervical Squamous Cell Carcinoma	1970-03-01
TCGA-EA-A3HU	CESC	CESC_SCC	F	43		I/II	IE	C2		1013	0	1013	0	8	9	9	9	0.6155	21.0332	0.741947	3.31347	87	3.68584	44	0.974011			MSI	Negative	Negative	Negative	Positive	Never	WHITE	NOT HISPANIC OR LATINO	Cervical Squamous Cell Carcinoma	1970-03-01
TCGA-EA-A3QD	CESC	CESC_SCC	F	59		III/IV	IE	C2		397	0	397	0	8	9	9	9	0.6415	1.89678	0.767759	3.18093	63	4.91318	149	0.981861			MSS	Negative	Negative	Negative	Positive	Never	WHITE	NOT HISPANIC OR LATINO	Cervical Squamous Cell Carcinoma	1970-03-01
TCGA-EA-A3QE	CESC	CESC_SCC	F	45		I/II	IE	C2		761	0	761	0	7	7	7	8	0.6562	1.14262	0.789543	3.23266	60	3.7991	88	0.848517			MSS	Negative	Negative	Negative	Positive	Never	WHITE	NOT HISPANIC OR LATINO	Cervical Squamous Cell Carcinoma	1972-03-01
TCGA-EA-A3Y4	CESC	CESC_SCC	F	40		I/II	IE/F	C2		1122	0	1122	0	9	9	9	10	0.6126	2.45745	0.738805	1.0242	4	3.36905	35	0.947599			MSS	Negative	Negative	Negative	Positive	Never	WHITE	NOT HISPANIC OR LATINO	Cervical Squamous Cell Carcinoma	1970-03-01
TCGA-EA-A410	CESC	CESC_SCC	F	51		I/II	D	C1		803	0	803	0	7	6	7	6	0.7913	31.9216	0.915415	2.41583	14	1.38629	4	1			MSI	Negative	Negative	Negative	Negative	Never	WHITE	NOT HISPANIC OR LATINO	Cervical Squamous Cell Carcinoma	1970-03-01
TCGA-EA-A411	CESC	CESC_SCC	F	50		I/II	F	C1		747	0	747	0	9	7	8	7	0.6126	1.05992	0.901068	4.27551	115	3.31942	29	0.985782			MSS	Negative	Negative	Negative	Positive	Never	WHITE	NOT HISPANIC OR LATINO	Cervical Squamous Cell Carcinoma	1970-03-01
TCGA-EA-A439	CESC	CESC_SCC	F	50		I/II	D	C2		965	0	316	1	9	9	9	8	0.821	2.04603	0.987276	0.684328	2	2.36074	12	0.95003			MSS	Negative	Negative	Negative	Positive	Never	ASIAN	NOT HISPANIC OR LATINO	Cervical Squamous Cell Carcinoma	1970-03-01
TCGA-EA-A43B	CESC	CESC_SCC	F	43		I/II	IE	C2		791	0	791	0	9	9	9	8	0.7437	3.26323	0.84246	2.38687	17	1.94591	7	1			MSS	Negative	Negative	Negative	Positive	Never	WHITE	NOT HISPANIC OR LATINO	Cervical Squamous Cell Carcinoma	1971-03-01
TCGA-EA-A44S	CESC	CESC_SCC	F	31		III/IV	IE	C2		369	0	369	0	9	8	8	8	0.7913	0				1.96869	8	0.946741			MSS	Negative	Negative	Negative	Negative	Never	WHITE	NOT HISPANIC OR LATINO	Cervical Squamous Cell Carcinoma	1970-03-01
TCGA-EA-A50E	CESC	CESC_SCC	F	45		III/IV	F	C2		227	1	208	1	7	5	6	5	0.7106	0	0.982642	1.91213	7	1.97225	8	0.94845			MSS	Negative	Negative	Negative	Positive	Never	ASIAN	NOT HISPANIC OR LATINO	Cervical Squamous Cell Carcinoma	1972-03-01
TCGA-EA-A5FO	CESC	CESC_SCC	F	59		I/II	D	C1		815	0	815	0	9	8	9	7	0.9076	1.3741					0				MSS	Negative	Negative	Negative	Positive	Never	WHITE	NOT HISPANIC OR LATINO	Cervical Squamous Cell Carcinoma	1970-03-01
TCGA-EA-A5O9	CESC	CESC_SCC	F	39		I/II	D	C2		788	0	788	0	9	8	9	8	0.8757	1.08482				1.60944	5	1			MSS	Negative	Negative	Negative	Positive	Never	WHITE	NOT HISPANIC OR LATINO	Cervical Squamous Cell Carcinoma	1970-03-01
TCGA-EA-A5ZD	CESC	CESC_SCC	F	40		I/II	F	C2		830	0	830	0	8	7	8	7	0.7343	0.412296				2.5993	14	0.984936			MSS	Negative	Negative	Negative	Positive	Never	ASIAN	NOT HISPANIC OR LATINO	Cervical Squamous Cell Carcinoma	1970-03-01
TCGA-EA-A5ZE	CESC	CESC_SCC	F	54		I/II	IE/F	C2		829	0	425	1	10	8	9	8	0.6658	0.870828	0.722788	2.04781	17	2.96502	20	0.989747			MSS	Negative	Negative	Negative	Positive	Never	ASIAN	NOT HISPANIC OR LATINO	Cervical Squamous Cell Carcinoma	1970-03-01
TCGA-EA-A5ZF	CESC	CESC_SCC	F	56		I/II	D	C1		828	0	440	1	8	6	7	5	0.8745	1.29362	0.819719	0.568186	2		0				MSS	Negative	Negative	Negative	Positive	Never	ASIAN	NOT HISPANIC OR LATINO	Cervical Squamous Cell Carcinoma	1970-03-01
TCGA-EA-A6QX	CESC	CESC_SCC	F	49		III/IV	IE	C2		730	0	730	0	8	7	8	7	0.7019		0.725138	2.57812	35	2.36938	11	0.988109			MSS	Negative	Negative	Negative	Positive	Never	ASIAN	NOT HISPANIC OR LATINO	Cervical Squamous Cell Carcinoma	1970-03-01
TCGA-EA-A78R	CESC	CESC_SCC	F	54		I/II	F	C2		410	0	410	0	9	8	9	8	0.7653					2.02533	8	0.973976			MSS	Negative	Negative	Negative	Positive	Never	ASIAN	NOT HISPANIC OR LATINO	Cervical Squamous Cell Carcinoma	1970-03-01
TCGA-EA-A97N	CESC	CESC_SCC	F	38		I/II	D	C2		11	0	11	0	8	7	8	7	0.6407					1.38629	4	1			MSS					Never	WHITE	NOT HISPANIC OR LATINO	Cervical Squamous Cell Carcinoma	1970-03-01
TCGA-EK-A2GZ	CESC	CESC_SCC	F	64		III/IV	D	C1		383	0	383	0	9	7	9	7	0.9211	1.24437	0.904047	0.993198	3	2.46451	15	0.910067			MSS	Negative	Negative	Negative	Positive		BLACK OR AFRICAN AMERICAN	NOT HISPANIC OR LATINO	Cervical Squamous Cell Carcinoma	1970-03-01
TCGA-EK-A2H0	CESC	CESC_SCC	F	24		I/II	D	C2		1847	0	1847	0	9	7	8	7	0.9164	3.27399				1.09861	3	1			MSS	Negative	Negative	Negative	Positive		WHITE		Cervical Squamous Cell Carcinoma	1971-03-01
TCGA-EK-A2H1	CESC	CESC_SCC	F	20		I/II	F	C2		799	0	799	0	7	8	7	8	0.6919	0.554772	0.971635	2.32988	11	2.54004	13	0.990287			MSS	Negative	Negative	Negative	Positive		WHITE		Cervical Squamous Cell Carcinoma	1972-03-01
TCGA-EK-A2IP	CESC	CESC_SCC	F	28		I/II	D	C2		202	0	202	0	8	7	8	7	0.836	2.26881				2.36938	11	0.988109			MSS	Negative	Negative	Negative	Positive		WHITE		Cervical Squamous Cell Carcinoma	1972-03-01
TCGA-EK-A2IR	CESC	CESC_SCC	F	48		I/II	F	C1		3442	0	3442	0	5	6	5	5	0.9935			0	1	0	1					Negative	Negative	Negative	Positive		WHITE		Cervical Squamous Cell Carcinoma	1971-03-01
TCGA-EK-A2PG	CESC	CESC_SCC	F	88			D	C1		46	0	46	0	6	4	6	4	0.7605	11.5596				0	1				MSS	Negative	Negative	Negative	Positive		BLACK OR AFRICAN AMERICAN		Cervical Squamous Cell Carcinoma	1970-03-01
TCGA-EK-A2PI	CESC	CESC_SCC	F	44		III/IV	D	C1		586	0	586	0	9	7	8	6	0.9266	1.62013				0	1				MSS	Negative	Negative	Negative	Positive		WHITE		Cervical Squamous Cell Carcinoma	1972-03-01
TCGA-EK-A2PK	CESC	CESC_SCC	F	43		I/II	IE/F	C2		12	0	12	0	9	10	9	10	0.6411	0.485337	0.541012	2.45219	93	2.60478	24	0.819616			MSS	Negative	Negative	Negative	Positive		WHITE	NOT HISPANIC OR LATINO	Cervical Squamous Cell Carcinoma	1972-03-01
TCGA-EK-A2PL	CESC	CESC_SCC	F	36		III/IV	D	C2		13	0	13	0	8	6	7	6	0.7913	3.56121				1.90615	7	0.97957			MSS	Negative	Negative	Negative	Positive		WHITE		Cervical Squamous Cell Carcinoma	1972-03-01
TCGA-EK-A2PM	CESC	CESC_SCC	F	81		I/II	D	C1		18	0	18	0	5	3	5	3	0.9342	5.82865					0				MSS	Negative	Negative	Negative	Negative		WHITE		Cervical Squamous Cell Carcinoma	1971-03-01
TCGA-EK-A2R7	CESC	CESC_SCC	F	45		I/II	D	C1		27	0	27	0	8	7	8	7	0.846	2.40767	0.898638	4.08278	94	3.08328	28	0.925298			MSS	Negative	Negative	Negative	Positive		WHITE	NOT HISPANIC OR LATINO	Cervical Squamous Cell Carcinoma	1972-03-01
TCGA-EK-A2R8	CESC	CESC_SCC	F	48		I/II	D	C2		44	0	44	0	8	8	8	8	0.6573	5.57085	0.996792	0.690923	2	2.39331	12	0.96314			MSS	Negative	Negative	Negative	Positive		WHITE	NOT HISPANIC OR LATINO	Cervical Squamous Cell Carcinoma	1972-03-01
TCGA-EK-A2R9	CESC	CESC_SCC	F	58		I/II	IE	C2		4	0	4	0	9	9	9	8	0.7029	0.953817		0	1	2.19028	15	0.808805			MSS	Negative	Negative	Negative	Positive		WHITE	NOT HISPANIC OR LATINO	Cervical Squamous Cell Carcinoma	1972-03-01
TCGA-EK-A2RA	CESC	CESC_SCC	F	74		I/II	IE	C2		1246	0	1246	0	9	9	9	9	0.6573	4.18118				3.63786	41	0.979613			MSS	Negative	Negative	Negative	Positive	Ever		HISPANIC OR LATINO	Cervical Squamous Cell Carcinoma	1972-03-01
TCGA-EK-A2RB	CESC	CESC_SCC	F	48		III/IV	D	C2		9	0	9	0	10	8	9	8	0.8985	2.0572					0				MSS	Negative	Negative	Negative	Positive	Current	WHITE	NOT HISPANIC OR LATINO	Cervical Squamous Cell Carcinoma	1970-03-01
TCGA-EK-A2RC	CESC	CESC_SCC	F	33		I/II	IE/F	C2		129	0	129	0	9	8	9	8	0.7195	3.33268	0.828126	2.99029	37	3.75847	45	0.987341			MSS	Negative	Negative	Negative	Negative				Cervical Squamous Cell Carcinoma	1970-03-01
TCGA-EK-A2RE	CESC	CESC_SCC	F	26		I/II	D	C2		57	0	57	0	8	7	8	6	0.7585	0.344513		0	1	0.693147	2	1			MSS	Negative	Negative	Negative	Positive		WHITE	NOT HISPANIC OR LATINO	Cervical Squamous Cell Carcinoma	1971-03-01
TCGA-EK-A2RJ	CESC	CESC_SCC	F	51		I/II	IE/F	C2		53	0	53	0	7	9	7	9	0.7019	7.28538	0.750486	3.43326	97	3.22115	34	0.913449			MSS	Negative	Negative	Negative	Negative		WHITE	NOT HISPANIC OR LATINO	Cervical Squamous Cell Carcinoma	1970-03-01
TCGA-EK-A2RK	CESC	CESC_SCC	F	67		I/II	IE	C2		13	0	13	0	10	9	10	9	0.7618	4.48664				2.66132	17	0.93933			MSS	Negative	Negative	Negative	Negative		WHITE	NOT HISPANIC OR LATINO	Cervical Squamous Cell Carcinoma	1972-03-01
TCGA-EK-A2RM	CESC	CESC_SCC	F	40		I/II	F	C2		50	0	50	0	8	7	8	7	0.9253		0.67565	0.93665	4	0	1				MSS	Negative	Negative	Negative	Positive		WHITE	NOT HISPANIC OR LATINO	Cervical Squamous Cell Carcinoma	1970-03-01
TCGA-EK-A2RN	CESC	CESC_SCC	F	45		I/II	IE/F	C4		71	0	71	0	6	6	6	6	0.7824	2.87114		0	1	0.673012	2	0.970951			MSS	Negative	Negative	Negative	Positive		WHITE	NOT HISPANIC OR LATINO	Cervical Squamous Cell Carcinoma	1971-03-01
TCGA-EK-A2RO	CESC	CESC_SCC	F	59		I/II	F	C2		2	0	2	0	9	8	9	8	0.8307	2.4769				1.09861	3	1			MSS	Negative	Negative	Negative	Positive		AMERICAN INDIAN OR ALASKA NATIVE	HISPANIC OR LATINO	Cervical Squamous Cell Carcinoma	1972-03-01
TCGA-EK-A3GJ	CESC	CESC_SCC	F	51		I/II	IE	C2		3	0	3	0	9	9	9	9	0.8029	4.70403				2.79498	19	0.94924			MSS	Negative	Negative	Negative	Positive		NATIVE HAWAIIAN OR OTHER PACIFIC ISLANDER		Cervical Squamous Cell Carcinoma	1971-03-01
TCGA-EK-A3GN	CESC	CESC_SCC	F	47		III/IV	D	C2		27	0	27	0	9	7	8	6	0.9432	0.97909					0				MSS	Negative	Negative	Negative	Positive		WHITE	NOT HISPANIC OR LATINO	Cervical Squamous Cell Carcinoma	1970-03-01
TCGA-EX-A1H5	CESC	CESC_SCC	F	58		I/II	D	C2		619	0	619	0	9	7	8	7	0.8871	1.09232	0.951454	3.32677	33	2.19722	9	1			MSS	Negative	Negative	Negative	Positive	Current	BLACK OR AFRICAN AMERICAN	NOT HISPANIC OR LATINO	Cervical Squamous Cell Carcinoma	1970-03-01
TCGA-EX-A3L1	CESC	CESC_SCC	F	32		I/II	F	C1		463	0	463	0	8	7	8	7	0.7806	0.798237	0.944499	3.78492	55	2.01981	8	0.971326			MSS	Negative	Negative	Negative	Positive	Never	WHITE	NOT HISPANIC OR LATINO	Cervical Squamous Cell Carcinoma	1970-03-01
TCGA-EX-A69L	CESC	CESC_SCC	F	41		I/II	IE/F	C2		602	0	602	0	9	9	9	9	0.6249		0.87135	3.90133	88	3.24665	36	0.905996			MSS	Negative	Negative	Negative	Positive	Never	ASIAN	NOT HISPANIC OR LATINO	Cervical Squamous Cell Carcinoma	1972-03-01
TCGA-EX-A69M	CESC	CESC_SCC	F	62		I/II	IE	C2		253	1	77	1	10	9	10	9	0.785		0.82267	3.26624	53	3.6268	41	0.976633			MSS	Negative	Negative	Negative	Positive	Ever	WHITE		Cervical Squamous Cell Carcinoma	1972-03-01
TCGA-EX-A8YF	CESC	CESC_SCC	F	44		I/II	IE	C2		473	0	396	1	10	10	10	10	0.6298		0.901918	5.04932	270	3.59307	41	0.96755			MSS					Never	WHITE		Cervical Squamous Cell Carcinoma	1970-03-01
TCGA-FU-A23K	CESC	CESC_SCC	F	28		III/IV	D	C2		372	0	372	0	9	9	9	9	0.732	2.66604	0.931982	2.96189	24	2.3979	11	1			MSS	Negative	Negative	Negative	Positive	Never	WHITE		Cervical Squamous Cell Carcinoma	1983-03-01
TCGA-FU-A23L	CESC	CESC_SCC	F	60		I/II	IE	C2		725	0	725	0	9	9	9	9	0.7863	4.29288	0.781561	2.41584	22	3.85503	56	0.957689			MSS	Negative	Negative	Negative	Positive	Never	WHITE		Cervical Squamous Cell Carcinoma	1970-03-01
TCGA-FU-A2QG	CESC	CESC_SCC	F	29		I/II	D	C2		579	0	579	0	9	8	9	8	0.7019	1.57021				1.79176	6	1			MSS	Negative	Negative	Negative	Positive	Ever	WHITE	NOT HISPANIC OR LATINO	Cervical Squamous Cell Carcinoma	1971-03-01
TCGA-FU-A3HY	CESC	CESC_SCC	F	47		I/II	D	C1		954	0	954	0	8	6	8	6	0.7913	3.44472				1.03972	3	0.946395			MSS	Negative	Negative	Negative	Positive	Current	WHITE	NOT HISPANIC OR LATINO	Cervical Squamous Cell Carcinoma	1972-03-01
TCGA-FU-A3HZ	CESC	CESC_SCC	F	64		I/II	D			1103	0	1103	0	6	6	6	5	0.6126	44.3333									MSS	Negative	Negative	Negative	Negative	Never	WHITE	NOT HISPANIC OR LATINO	Cervical Squamous Cell Carcinoma	1972-03-01
TCGA-FU-A3NI	CESC	CESC_SCC	F	45		I/II	D	C2		638	1	638	0	8	6	7	6	0.8441	1.87886	0.922192	1.91764	8	3.09104	22	1			MSS	Negative	Negative	Negative	Positive	Current	WHITE	NOT HISPANIC OR LATINO	Cervical Squamous Cell Carcinoma	1971-03-01
TCGA-FU-A3TQ	CESC	CESC_SCC	F	55		III/IV	D	C2		795	0	795	0	8	7	8	7	0.6813	1.09506	0.896642	2.88618	25	3.16342	24	0.995397			MSS	Negative	Negative	Negative	Positive	Current	WHITE	NOT HISPANIC OR LATINO	Cervical Squamous Cell Carcinoma	1970-03-01
TCGA-FU-A3TX	CESC	CESC_SCC	F	78		I/II	D	C1		45	0	45	0	7	7	7	7	0.794	1.2352	0.851549	2.77443	26	3.04314	25	0.945404			MSS	Negative	Negative	Negative	Positive	Ever			Cervical Squamous Cell Carcinoma	1970-03-01
TCGA-FU-A3WB	CESC	CESC_SCC	F	43		I/II	D	C2		491	0	491	0	9	8	9	8	0.9439	1.35236	0.959484	0.665064	2	1.94591	7	1			MSS	Negative	Negative	Negative	Positive	Ever	WHITE	NOT HISPANIC OR LATINO	Cervical Squamous Cell Carcinoma	1970-03-01
TCGA-FU-A3YQ	CESC	CESC_SCC	F	35		I/II	F	C2		861	0	861	0	9	8	9	8	0.6126	1.31367	0.888063	4.63119	184	3.68967	41	0.993563			MSS	Negative	Negative	Negative	Positive	Current	WHITE	NOT HISPANIC OR LATINO	Cervical Squamous Cell Carcinoma	1970-03-01
TCGA-FU-A5XV	CESC	CESC_SCC	F	32		III/IV	D	C2		321	0	321	0	7	6	6	5	0.6126	1.7449	0.895656	1.74287	7	2.5666	14	0.972544			MSS	Negative	Negative	Negative	Positive	Current	WHITE	NOT HISPANIC OR LATINO	Cervical Squamous Cell Carcinoma	1970-03-01
TCGA-GH-A9DA	CESC	CESC_SCC	F	27		I/II	F	C1		540	0	540	0	7	7	7	7	0.7532			0	1	2.45831	12	0.989297			MSS					Current	WHITE	NOT HISPANIC OR LATINO	Cervical Squamous Cell Carcinoma	1970-03-01
TCGA-HG-A2PA	CESC	CESC_SCC	F	38		I/II	F	C2		773	1	773	1	9	9	8	8	0.7307	1.24579	0.941771	4.10302	78	2.73798	19	0.92988			MSS	Negative	Negative	Negative	Positive	Current	WHITE	NOT HISPANIC OR LATINO	Cervical Squamous Cell Carcinoma	1970-03-01
TCGA-HM-A3JJ	CESC	CESC_SCC	F	40		I/II	IE/F	C2		659	1	385	1	9	8	9	8	0.7144	1.19258	0.625266	1.60378	13	3.27169	27	0.992673			MSS						BLACK OR AFRICAN AMERICAN	NOT HISPANIC OR LATINO	Cervical Squamous Cell Carcinoma	1970-03-01
TCGA-HM-A3JK	CESC	CESC_SCC	F	64		I/II	F	C1		632	0	632	0	9	7	9	7	0.7591	1.01582	0.729719	2.8833	52	2.44102	12	0.982337			MSS	Negative	Negative	Negative	Positive	Ever	WHITE	NOT HISPANIC OR LATINO	Cervical Squamous Cell Carcinoma	1970-03-01
TCGA-HM-A4S6	CESC	CESC_SCC	F	51		III/IV	IE	C2		454	0	454	0	6	7	6	7	0.6126	0	0.992323	1.37565	4	2.5069	16	0.904175			MSS	Negative	Negative	Negative	Positive	Ever	WHITE	NOT HISPANIC OR LATINO	Cervical Squamous Cell Carcinoma	1970-03-01
TCGA-IR-A3L7	CESC	CESC_SCC	F	37		I/II	D	C1		4483	0	4483	0	8	7	8	6	0.8422	0.534466				1.60944	5	1			MSS	Negative	Negative	Negative	Positive	Ever	WHITE		Cervical Squamous Cell Carcinoma	1970-03-01
TCGA-IR-A3LC	CESC	CESC_SCC	F	40		I/II	D	C2		3935	0	3935	0	9	7	8	7	0.8806	0.71711		0	1		0				MSS	Negative	Negative	Negative	Positive	Never	WHITE		Cervical Squamous Cell Carcinoma	1970-03-01
TCGA-IR-A3LH	CESC	CESC_SCC	F	49		I/II	IE/F	C2		2394	0	2394	0	8	8	8	9	0.5688	16.4343	0.902379	4.34972	124	4.24115	93	0.935699			MSS	Negative	Negative	Negative	Positive	Ever	BLACK OR AFRICAN AMERICAN		Cervical Squamous Cell Carcinoma	1970-03-01
TCGA-IR-A3LK	CESC	CESC_SCC	F	69		I/II	IE	C2		908	1	574	1	7	6	7	6	0.8756	25.49	0.615894	0.426905	2	2.50529	13	0.976741			MSS	Negative	Negative	Negative	Positive	Never	WHITE		Cervical Squamous Cell Carcinoma	1970-03-01
TCGA-IR-A3LL	CESC	CESC_SCC	F	60		I/II	IE	C2		1106	0	1106	0	8	8	8	8	0.6398	8.14846				3.31498	42	0.886911			MSS	Negative	Negative	Negative	Positive	Never	WHITE		Cervical Squamous Cell Carcinoma	1970-03-01
TCGA-JW-A5VG	CESC	CESC_SCC	F	35		I/II	D	C2		834	0	834	0	9	9	9	8	0.8486	0.59734	0.948647	1.0422	3	1.32966	4	0.959148			MSS	Negative	Negative	Negative	Negative	Never	AMERICAN INDIAN OR ALASKA NATIVE	HISPANIC OR LATINO	Cervical Squamous Cell Carcinoma	1970-03-01
TCGA-JW-A5VH	CESC	CESC_SCC	F	53		III/IV	D	C1		100	1	94	1	7	5	7	5	0.6355	1.43649					0				MSS	Negative	Negative	Negative	Negative	Never	AMERICAN INDIAN OR ALASKA NATIVE	HISPANIC OR LATINO	Cervical Squamous Cell Carcinoma	1970-03-01
[truncated: 6,279 more rows]
