# Supplementary material for: Genomic and molecular landscape of homologous recombination deficiency across multiple cancer types
Source: Sci Rep. 2023 Jun 1;13:8899. doi: 10.1038/s41598-023-35092-w (PMC10235055; doi:10.1038/s41598-023-35092-w)
Supplement: Supplementary file 8 — Supplementary Information 8. [file 41598_2023_35092_MOESM8_ESM.xls]

## Sheet: Sheet1
Supplementary Table 4. Cell markers for scRNA-seq
tissueType	cellName	geneSymbolmore1	geneSymbolmore2	shortName
Immune system	Tn	LTB, FLT3LG, TNFSF8, CMTM8, IL23A, TIMP1, WNT7A	CCR7, IL7R, IL6R, IFNGR2	CD8
Immune system	Tm	IL7R, CXCR4	IL7R, CXCR4	CD8
Immune system	Tm	CCL5, IL32, GZMA, TNF, CKLF		CD8
Immune system	Tem	GZMK	CXCR4, CD74, CXCR5, CCR4, CD44	CD8
Immune system	Tem	GZMK, GZMA, CCL5, GZMH, IL32, CCL4	CD74, CCR5, CXCR3	CD8
Immune system	Temra	GZMH, GZMB, GZMM, GZMA	CX3CR1, CXCR2, CMKLR1, CXCR1	CD8
Immune system	NK-like	GZMK, XCL2, XCL1, GZMM, TNFSF9	IFNGR1, CXCR4, CD74, IL2RB	CD8
Immune system	NK-like	XCL1, XCL2, AREG, FAM3C, IL32	IL2RB, IL12RB2	CD8
Immune system	Trm	CKLF, IL32, GZMB, XCL1, CCL5, GZMA, XCL2	CXCR6, CXCR3	CD8
Immune system	Tex	GZMK, CXCL13, GZMA, CCL3, CCL5, CCL3L3, TNFSF4, CCL4, IFNG, NAMPT	CD74, CXCR6, CCR5	CD8
Immune system	Tex	CXCL13, TNFSF4, FAM3C, GZMB, CSF1, CCL3, CD70, IFNG, NAMPT, FASLG	IL2RA, CXCR6, CD74, IL2RB, IL2RG	CD8
Immune system	Tex	CXCL13, CSF1, CCL3, FAM3C		CD8
Immune system	Tex	CXCL13, EBI3, TNFSF8, CD40LG	CCR7, IL6R, IFNAR2, CCR4	CD8
Immune system	ISG+	TNFSF10	CCR1, CD74	CD8
Immune system	Tc17	CCL20, CD40LG, LTB, TNFSF13B, IL26, IL17A, FLT3LG, TNF, IL23A	CCR6, IL23R, IL7R, IL17RE, IL18RAP	CD8
Immune system	NME1+ T	HMGB1, MIF, GPI, CKLF	CD74, CXCR3	CD8
Immune system	CD4 + regulatory T cell	CD4, FOXP3		CD4
Immune system	CD4+ memory T cell	CD4,CXCR5		CD4
Immune system	CD4+ T helper cell	CD3, CD4, CD45		CD4
