# Supplementary material for: Genomic and molecular landscape of homologous recombination deficiency across multiple cancer types
Source: Sci Rep. 2023 Jun 1;13:8899. doi: 10.1038/s41598-023-35092-w (PMC10235055; doi:10.1038/s41598-023-35092-w)
Supplement: Supplementary file 9 — Supplementary Information 9. [file 41598_2023_35092_MOESM9_ESM.xls]

## Sheet: Sheet1
Supplementary Table 7. Mutation landscape of HRR-related genes.
Study	OR			P value	Plot
OV
HRD	0.58	0.54	0.61	< 0.001	1.55(1.03,2.33)
TNBC
HRD	0.49	0.37	0.65	< 0.001	0.44(0.25,0.74)
COAD
HRD	1.55	1.03	2.33	0.03	1.55(1.03,2.33)
ESCA
HRD	2.02	1.08	3.79	0.02	0.44(0.25,0.74)
GBM
HRD	0.73	0.6	0.88	0.0011	0.73(0.60,0.88)
HNSC
HRD	1.59	1.21	2.09	< 0.001	1.59(1.21,2.09)
KIRC
HRD	1.77	1.31	2.39	< 0.001	1.77(1.31,2.39)
LGG
HRD	1.67	1.18	2.37	0.0037	1.67(1.18,2.37)
LIHC
HRD	1.81	1.26	2.58	0.001	1.81(1.26,2.58)
MESO
HRD	2.22	1.34	3.68	0.0016	2.22(1.34,3.68)
PAAD
HRD	1.75	1.07	2.87	0.02	1.75(1.07,2.87)
READ
HRD	2.38	1	5.68	0.04	2.38(1.00,5.68)
SARC
HRD	1.79	1.19	2.7	0.0044	0.44(1.19,2.70)
SKCM
HRD	1.54	1.14	2.08	0.0048	1.54(1.14,2.08)
STAD
HRD	1.33	0.98	1.82	0.069	1.33(0.98,1.82)
THYM
HRD	11.9	1.47	96.45	0.0035	11.90(1.47,96.45)
KICH
HRD	12.46	2.51	61.93	< 0.001	12.46(2.51,61.93)
CESC
HRD	0.93	0.57	1.5	0.43	0.81(0.57,1.5)
BLCA
HRD	1.13	0.84	1.52	0.41	1.13(0.84,1.52)
ACC
HRD	14.12	3.34	59.72	< 0.001	14.12(3.34,59.72)
UCEC
HRD	3.61	2.37	5.52	< 0.001	3.61(2.37,5.52)
KIRP
HRD	4.85	2.55	9.23	< 0.001	4.85(2.55,9.23)
