# Supplementary material for: Genomic and molecular landscape of homologous recombination deficiency across multiple cancer types
Source: Sci Rep. 2023 Jun 1;13:8899. doi: 10.1038/s41598-023-35092-w (PMC10235055; doi:10.1038/s41598-023-35092-w)
Supplement: Supplementary file 10 — Supplementary Information 10. [file 41598_2023_35092_MOESM10_ESM.xls]

## Sheet: Sheet1
Supplementary Table 8. Information of PDX model.
Model	Response	Timepoint	Treatment	NAME	Subtype	HRD_status
p53-2225L	resistant	Pretreatment	no	SAMN10488386	Basal-like	HRP
p53-2225L	resistant	Pretreatment	no	SAMN10488387	Basal-like	HRP
p53-2225L	resistant	Pretreatment	no	SAMN10488388	Basal-like	HRP
p53-2225L	resistant	Pretreatment	no	SAMN10488389	Basal-like	HRP
p53-2225L	resistant	end	no	SAMN10488395	Basal-like	HRP
p53-2225L	resistant	end	no	SAMN10488396	Basal-like	HRP
p53-2225L	resistant	end	no	SAMN10488397	Basal-like	HRP
p53-2225L	resistant	end	no	SAMN10488398	Basal-like	HRP
p53-2225L	resistant	end	no	SAMN10488399	Basal-like	HRP
p53-2225L	resistant	3 day	Pd1.CTLA4	SAMN10488390	Basal-like	HRP
p53-2225L	resistant	3 day	Pd1.CTLA4	SAMN10488391	Basal-like	HRP
p53-2225L	resistant	3 day	Pd1.CTLA4	SAMN10488392	Basal-like	HRP
p53-2225L	resistant	3 day	Pd1.CTLA4	SAMN10488393	Basal-like	HRP
p53-2225L	resistant	3 day	Pd1.CTLA4	SAMN10488394	Basal-like	HRP
p53-2225L	resistant	end	Pd1.CTLA4	SAMN10488400	Basal-like	HRP
p53-2225L	resistant	end	Pd1.CTLA4	SAMN10488401	Basal-like	HRP
p53-2225L	resistant	end	Pd1.CTLA4	SAMN10488402	Basal-like	HRP
p53-2336R	resistant	Pretreatment	no	SAMN10488404	Basal-like	HRP
p53-2336R	resistant	Pretreatment	no	SAMN10488405	Basal-like	HRP
p53-2336R	resistant	Pretreatment	no	SAMN10488406	Basal-like	HRP
p53-2336R	resistant	end	no	SAMN10488412	Basal-like	HRP
p53-2336R	resistant	end	no	SAMN10488413	Basal-like	HRP
p53-2336R	resistant	end	no	SAMN10488414	Basal-like	HRP
p53-2336R	resistant	end	no	SAMN10488415	Basal-like	HRP
p53-2336R	resistant	end	no	SAMN10488416	Basal-like	HRP
p53-2336R	resistant	end	no	SAMN10488417	Basal-like	HRP
p53-2336R	resistant	end	no	SAMN10488418	Basal-like	HRP
p53-2336R	resistant	end	no	SAMN10488419	Basal-like	HRP
p53-2336R	resistant	3 day	Pd1.CTLA4	SAMN10488407	Basal-like	HRP
p53-2336R	resistant	3 day	Pd1.CTLA4	SAMN10488408	Basal-like	HRP
p53-2336R	resistant	3 day	Pd1.CTLA4	SAMN10488409	Basal-like	HRP
p53-2336R	resistant	3 day	Pd1.CTLA4	SAMN10488410	Basal-like	HRP
p53-2336R	resistant	3 day	Pd1.CTLA4	SAMN10488411	Basal-like	HRP
p53-2336R	resistant	end	Pd1.CTLA4	SAMN10488420	Basal-like	HRP
p53-2336R	resistant	end	Pd1.CTLA4	SAMN10488421	Basal-like	HRP
p53-2336R	resistant	end	Pd1.CTLA4	SAMN10488422	Basal-like	HRP
p53-2336R	resistant	end	Pd1.CTLA4	SAMN10488423	Basal-like	HRP
p53-2336R	resistant	end	Pd1.CTLA4	SAMN10488424	Basal-like	HRP
p53-2224L	resistant	Pretreatment	no	SAMN10488382	Basal-like	HRP
p53-2224L	resistant	Pretreatment	no	SAMN10488383	Basal-like	HRP
p53-2224L	resistant	Pretreatment	no	SAMN10488384	Basal-like	HRP
p53-2224L	resistant	Pretreatment	no	SAMN10488385	Basal-like	HRP
p53-2224L	resistant	end	no	SAMN10488381	Basal-like	HRP
p53-9263-3	resistant	Pretreatment	no	SAMN10488426	Basal-like	HRP
p53-9263-3	resistant	Pretreatment	no	SAMN10488427	Basal-like	HRP
p53-9263-3	resistant	Pretreatment	no	SAMN10488428	Basal-like	HRP
p53-9263-3	resistant	Pretreatment	no	SAMN10488429	Basal-like	HRP
p53-9263-3	resistant	end	no	SAMN10488425	Basal-like	HRP
KPB25L-Apobec	sensitive	Pretreatment	no	SAMN10488309	Basal-like	HRD
KPB25L-UV	sensitive	Pretreatment	no	SAMN10488315	Basal-like	HRD
KPB25L-UV	sensitive	Pretreatment	no	SAMN10488316	Basal-like	HRD
KPB25L-UV	sensitive	Pretreatment	no	SAMN10488317	Basal-like	HRD
KPB25L-UV	sensitive	Pretreatment	no	SAMN10488319	Basal-like	HRD
KPB25L-Apobec	sensitive	Pretreatment	no	SAMN10488310	Basal-like	HRD
KPB25L-Apobec	sensitive	Pretreatment	no	SAMN10488311	Basal-like	HRD
KPB25L-Apobec	sensitive	Pretreatment	no	SAMN10488312	Basal-like	HRD
KPB25L-Apobec	sensitive	Pretreatment	no	SAMN10488313	Basal-like	HRD
KPB25L	sensitive	Pretreatment	no	SAMN10488291	Basal-like	HRD
KPB25L	sensitive	Pretreatment	no	SAMN10488293	Basal-like	HRD
KPB25L	sensitive	Pretreatment	no	SAMN10488294	Basal-like	HRD
KPB25L	sensitive	Pretreatment	no	SAMN10488295	Basal-like	HRD
KPB25L	sensitive	Pretreatment	no	SAMN10488296	Basal-like	HRD
KPB25L	sensitive	7 day	no	SAMN10488283	Basal-like	HRD
KPB25L	sensitive	7 day	no	SAMN10488284	Basal-like	HRD
KPB25L	sensitive	7 day	no	SAMN10488285	Basal-like	HRD
KPB25L	sensitive	7 day	no	SAMN10488286	Basal-like	HRD
KPB25L-UV	sensitive	7 day	no	SAMN10488328	Basal-like	HRD
KPB25L-UV	sensitive	7 day	no	SAMN10488329	Basal-like	HRD
KPB25L-UV	sensitive	7 day	no	SAMN10488331	Basal-like	HRD
KPB25L-UV	sensitive	7 day	no	SAMN10488332	Basal-like	HRD
KPB25L	sensitive	end	no	SAMN10488290	Basal-like	HRD
KPB25L	sensitive	end	no	SAMN10488292	Basal-like	HRD
KPB25L-UV	sensitive	end	no	SAMN10488336	Basal-like	HRD
KPB25L-UV	sensitive	end	no	SAMN10488337	Basal-like	HRD
KPB25L-UV	sensitive	end	no	SAMN10488338	Basal-like	HRD
KPB25L-UV	sensitive	end	no	SAMN10488339	Basal-like	HRD
KPB25L	sensitive	end	no	SAMN10488302	Basal-like	HRD
KPB25L	sensitive	end	no	SAMN10488303	Basal-like	HRD
KPB25L	sensitive	end	no	SAMN10488304	Basal-like	HRD
KPB25L	sensitive	end	no	SAMN10488305	Basal-like	HRD
KPB25L-UV	sensitive	end	no	SAMN10488340	Basal-like	HRD
KPB25L-UV	sensitive	end	no	SAMN10488341	Basal-like	HRD
KPB25L-UV	sensitive	3 day	Pd1.CTLA4	SAMN10488318	Basal-like	HRD
KPB25L-UV	sensitive	end	Pd1.CTLA4	SAMN10488320	Basal-like	HRD
KPB25L-UV	sensitive	end	Pd1.CTLA4	SAMN10488321	Basal-like	HRD
KPB25L-UV	sensitive	end	Pd1.CTLA4	SAMN10488322	Basal-like	HRD
KPB25L-UV	sensitive	end	Pd1.CTLA4	SAMN10488323	Basal-like	HRD
KPB25L	sensitive	7 day	Pd1.CTLA4	SAMN10488282	Basal-like	HRD
KPB25L	sensitive	7 day	Pd1.CTLA4	SAMN10488287	Basal-like	HRD
KPB25L	sensitive	7 day	Pd1.CTLA4	SAMN10488288	Basal-like	HRD
KPB25L	sensitive	7 day	Pd1.CTLA4	SAMN10488289	Basal-like	HRD
KPB25L-UV	sensitive	7 day	Pd1.CTLA4	SAMN10488324	Basal-like	HRD
KPB25L-UV	sensitive	7 day	Pd1.CTLA4	SAMN10488325	Basal-like	HRD
KPB25L-UV	sensitive	3 day	Pd1.CTLA4	SAMN10488326	Basal-like	HRD
KPB25L-UV	sensitive	3 day	Pd1.CTLA4	SAMN10488327	Basal-like	HRD
KPB25L-UV	sensitive	7 day	Pd1.CTLA4	SAMN10488330	Basal-like	HRD
KPB25L-UV	sensitive	7 day	Pd1.CTLA4	SAMN10488333	Basal-like	HRD
KPB25L-UV	sensitive	7 day	Pd1.CTLA4	SAMN10488334	Basal-like	HRD
KPB25L-UV	sensitive	7 day	Pd1.CTLA4	SAMN10488335	Basal-like	HRD
KPB25L	sensitive	3 day	Pd1.CTLA4	SAMN10488297	Basal-like	HRD
KPB25L	sensitive	3 day	Pd1.CTLA4	SAMN10488298	Basal-like	HRD
KPB25L	sensitive	3 day	Pd1.CTLA4	SAMN10488299	Basal-like	HRD
KPB25L	sensitive	3 day	Pd1.CTLA4	SAMN10488300	Basal-like	HRD
KPB25L	sensitive	3 day	Pd1.CTLA4	SAMN10488301	Basal-like	HRD
KPB25L	sensitive	end	Pd1.CTLA4	SAMN10488306	Basal-like	HRD
KPB25L	sensitive	end	Pd1.CTLA4	SAMN10488307	Basal-like	HRD
KPB25L	sensitive	end	Pd1.CTLA4	SAMN10488308	Basal-like	HRD
