# Supplementary material for: Genomic and molecular landscape of homologous recombination deficiency across multiple cancer types
Source: Sci Rep. 2023 Jun 1;13:8899. doi: 10.1038/s41598-023-35092-w (PMC10235055; doi:10.1038/s41598-023-35092-w)
Supplement: Supplementary file 12 — Supplementary Information 12. [file 41598_2023_35092_MOESM12_ESM.xls]

## Sheet: Mutation
Mutation landscape of HRR-related genes.
Study ID	Sample ID	Patient ID	Altered	ARID1A	ATM	ATRX	BAP1	BARD1	BLM	BRCA1	BRCA2	BRIP1	CHEK1	CHEK2	FANCA	FANCC	FANCD2	FANCE	FANCF	FANCG	FANCL	MRE11	NBN	PALB2	RAD50	RAD51	RAD51B	WRN	ARID1A: MUT	ARID1A: FUSION	ARID1A: AMP	ARID1A: HOMDEL	ATM: MUT	ATM: FUSION	ATM: AMP	ATM: HOMDEL	ATRX: MUT	ATRX: FUSION	ATRX: AMP	ATRX: HOMDEL	BAP1: MUT	BAP1: FUSION	BAP1: AMP	BAP1: HOMDEL	BARD1: MUT	BARD1: FUSION	BARD1: AMP	BARD1: HOMDEL	BLM: MUT
laml_tcga_pan_can_atlas_2018	TCGA-AB-2878-03	TCGA-AB-2878	1	no alteration	no alteration	no alteration	no alteration	no alteration	no alteration	no alteration	no alteration	no alteration	no alteration	no alteration	HOMDEL (driver)	no alteration	no alteration	no alteration	no alteration	no alteration	no alteration	no alteration	no alteration	no alteration	no alteration	no alteration	no alteration	AMP	no alteration	no alteration	no alteration	no alteration	no alteration	no alteration	no alteration	no alteration	no alteration	no alteration	no alteration	no alteration	no alteration	no alteration	no alteration	no alteration	no alteration	no alteration	no alteration	no alteration	no alteration
laml_tcga_pan_can_atlas_2018	TCGA-AB-2886-03	TCGA-AB-2886	1	no alteration	no alteration	no alteration	no alteration	no alteration	no alteration	no alteration	no alteration	no alteration	no alteration	no alteration	no alteration	HOMDEL (driver)	no alteration	no alteration	no alteration	no alteration	no alteration	no alteration	no alteration	no alteration	no alteration	no alteration	no alteration	no alteration	no alteration	no alteration	no alteration	no alteration	no alteration	no alteration	no alteration	no alteration	no alteration	no alteration	no alteration	no alteration	no alteration	no alteration	no alteration	no alteration	no alteration	no alteration	no alteration	no alteration	no alteration
laml_tcga_pan_can_atlas_2018	TCGA-AB-2956-03	TCGA-AB-2956	1	no alteration	no alteration	no alteration	no alteration	no alteration	no alteration	no alteration	V295I	no alteration	no alteration	no alteration	no alteration	no alteration	no alteration	no alteration	no alteration	no alteration	no alteration	no alteration	no alteration	no alteration	no alteration	no alteration	no alteration	no alteration	no alteration	no alteration	no alteration	no alteration	no alteration	no alteration	no alteration	no alteration	no alteration	no alteration	no alteration	no alteration	no alteration	no alteration	no alteration	no alteration	no alteration	no alteration	no alteration	no alteration	no alteration
laml_tcga_pan_can_atlas_2018	TCGA-AB-2908-03	TCGA-AB-2908	1	R1658Q	no alteration	no alteration	no alteration	no alteration	no alteration	no alteration	no alteration	no alteration	no alteration	no alteration	no alteration	no alteration	no alteration	no alteration	no alteration	no alteration	no alteration	no alteration	no alteration	no alteration	no alteration	no alteration	no alteration	no alteration	R1658Q	no alteration	no alteration	no alteration	no alteration	no alteration	no alteration	no alteration	no alteration	no alteration	no alteration	no alteration	no alteration	no alteration	no alteration	no alteration	no alteration	no alteration	no alteration	no alteration	no alteration
laml_tcga_pan_can_atlas_2018	TCGA-AB-2904-03	TCGA-AB-2904	1	no alteration	AMP	no alteration	no alteration	no alteration	no alteration	no alteration	no alteration	no alteration	AMP	no alteration	no alteration	no alteration	no alteration	no alteration	no alteration	no alteration	no alteration	AMP	no alteration	no alteration	no alteration	no alteration	no alteration	no alteration	no alteration	no alteration	no alteration	no alteration	no alteration	no alteration	AMP	AMP	no alteration	no alteration	no alteration	no alteration	no alteration	no alteration	no alteration	no alteration	no alteration	no alteration	no alteration	no alteration	no alteration
laml_tcga_pan_can_atlas_2018	TCGA-AB-2981-03	TCGA-AB-2981	1	ARID1A-RPS6KA1 fusion	no alteration	no alteration	no alteration	no alteration	no alteration	no alteration	no alteration	no alteration	no alteration	no alteration	no alteration	no alteration	no alteration	no alteration	no alteration	no alteration	no alteration	no alteration	no alteration	no alteration	no alteration	no alteration	no alteration	no alteration	no alteration	ARID1A-RPS6KA1 fusion	not profiled	not profiled	no alteration	no alteration	not profiled	not profiled	no alteration	no alteration	not profiled	not profiled	no alteration	no alteration	not profiled	not profiled	no alteration	no alteration	not profiled	not profiled	no alteration
laml_tcga_pan_can_atlas_2018	TCGA-AB-2828-03	TCGA-AB-2828	1	no alteration	no alteration	no alteration	no alteration	no alteration	no alteration	no alteration	no alteration	no alteration	no alteration	no alteration	no alteration	no alteration	no alteration	no alteration	no alteration	no alteration	no alteration	no alteration	no alteration	no alteration	G16E	no alteration	no alteration	no alteration	no alteration	no alteration	no alteration	no alteration	no alteration	no alteration	no alteration	no alteration	no alteration	no alteration	no alteration	no alteration	no alteration	no alteration	no alteration	no alteration	no alteration	no alteration	no alteration	no alteration	no alteration
laml_tcga_pan_can_atlas_2018	TCGA-AB-2913-03	TCGA-AB-2913	1	no alteration	no alteration	no alteration	no alteration	no alteration	no alteration	no alteration	I3312K	no alteration	no alteration	no alteration	no alteration	no alteration	no alteration	no alteration	no alteration	no alteration	no alteration	no alteration	no alteration	no alteration	no alteration	no alteration	no alteration	no alteration	no alteration	no alteration	no alteration	no alteration	no alteration	no alteration	no alteration	no alteration	no alteration	no alteration	no alteration	no alteration	no alteration	no alteration	no alteration	no alteration	no alteration	no alteration	no alteration	no alteration	no alteration
laml_tcga_pan_can_atlas_2018	TCGA-AB-2822-03	TCGA-AB-2822	1	no alteration	no alteration	no alteration	no alteration	no alteration	no alteration	no alteration	no alteration	no alteration	no alteration	no alteration	no alteration	no alteration	no alteration	no alteration	no alteration	no alteration	no alteration	no alteration	no alteration	no alteration	no alteration	no alteration	no alteration	M1171I	no alteration	no alteration	no alteration	no alteration	no alteration	no alteration	no alteration	no alteration	no alteration	no alteration	no alteration	no alteration	no alteration	no alteration	no alteration	no alteration	no alteration	no alteration	no alteration	no alteration	no alteration
laml_tcga_pan_can_atlas_2018	TCGA-AB-2806-03	TCGA-AB-2806	1	no alteration	K2838I	no alteration	no alteration	no alteration	no alteration	no alteration	no alteration	no alteration	no alteration	no alteration	no alteration	no alteration	no alteration	no alteration	no alteration	no alteration	no alteration	no alteration	no alteration	no alteration	no alteration	no alteration	no alteration	no alteration	no alteration	no alteration	no alteration	no alteration	K2838I	no alteration	no alteration	no alteration	no alteration	no alteration	no alteration	no alteration	no alteration	no alteration	no alteration	no alteration	no alteration	no alteration	no alteration	no alteration	no alteration
laml_tcga_pan_can_atlas_2018	TCGA-AB-2805-03	TCGA-AB-2805	1	no alteration	AMP	no alteration	no alteration	no alteration	no alteration	no alteration	no alteration	no alteration	AMP	no alteration	no alteration	no alteration	no alteration	no alteration	no alteration	no alteration	no alteration	no alteration	no alteration	no alteration	no alteration	no alteration	no alteration	no alteration	no alteration	no alteration	no alteration	no alteration	no alteration	no alteration	AMP	AMP	no alteration	no alteration	no alteration	no alteration	no alteration	no alteration	no alteration	no alteration	no alteration	no alteration	no alteration	no alteration	no alteration
laml_tcga_pan_can_atlas_2018	TCGA-AB-2834-03	TCGA-AB-2834	1	no alteration	no alteration	no alteration	no alteration	no alteration	no alteration	no alteration	no alteration	no alteration	no alteration	no alteration	no alteration	no alteration	no alteration	no alteration	HOMDEL	no alteration	no alteration	no alteration	no alteration	no alteration	no alteration	no alteration	no alteration	no alteration	no alteration	no alteration	no alteration	no alteration	no alteration	no alteration	no alteration	no alteration	no alteration	no alteration	no alteration	no alteration	no alteration	no alteration	no alteration	no alteration	no alteration	no alteration	no alteration	no alteration	no alteration
laml_tcga_pan_can_atlas_2018	TCGA-AB-2808-03	TCGA-AB-2808	1	no alteration	no alteration	no alteration	no alteration	no alteration	no alteration	no alteration	no alteration	no alteration	no alteration	no alteration	no alteration	no alteration	no alteration	no alteration	no alteration	no alteration	no alteration	no alteration	no alteration	T51Qfs*2 (driver)	no alteration	T104I	no alteration	no alteration	no alteration	no alteration	no alteration	no alteration	no alteration	no alteration	no alteration	no alteration	no alteration	no alteration	no alteration	no alteration	no alteration	no alteration	no alteration	no alteration	no alteration	no alteration	no alteration	no alteration	no alteration
laml_tcga_pan_can_atlas_2018	TCGA-AB-2885-03	TCGA-AB-2885	1	no alteration	no alteration	no alteration	no alteration	no alteration	no alteration	no alteration	no alteration	no alteration	no alteration	no alteration	no alteration	no alteration	no alteration	no alteration	no alteration	no alteration	no alteration	Q477E	no alteration	no alteration	no alteration	no alteration	no alteration	no alteration	no alteration	no alteration	no alteration	no alteration	no alteration	no alteration	no alteration	no alteration	no alteration	no alteration	no alteration	no alteration	no alteration	no alteration	no alteration	no alteration	no alteration	no alteration	no alteration	no alteration	no alteration
laml_tcga_pan_can_atlas_2018	TCGA-AB-2826-03	TCGA-AB-2826	1	G1234D	no alteration	no alteration	no alteration	no alteration	no alteration	no alteration	no alteration	no alteration	no alteration	no alteration	no alteration	no alteration	no alteration	no alteration	no alteration	no alteration	no alteration	no alteration	no alteration	no alteration	X598_splice (driver)	no alteration	no alteration	no alteration	G1234D	no alteration	no alteration	no alteration	no alteration	no alteration	no alteration	no alteration	no alteration	no alteration	no alteration	no alteration	no alteration	no alteration	no alteration	no alteration	no alteration	no alteration	no alteration	no alteration	no alteration
laml_tcga_pan_can_atlas_2018	TCGA-AB-2891-03	TCGA-AB-2891	1	no alteration	no alteration	no alteration	no alteration	no alteration	no alteration	no alteration	no alteration	no alteration	no alteration	no alteration	no alteration	E43G	no alteration	no alteration	no alteration	no alteration	no alteration	no alteration	no alteration	no alteration	no alteration	no alteration	no alteration	no alteration	no alteration	no alteration	not profiled	not profiled	no alteration	no alteration	not profiled	not profiled	no alteration	no alteration	not profiled	not profiled	no alteration	no alteration	not profiled	not profiled	no alteration	no alteration	not profiled	not profiled	no alteration
acc_tcga_pan_can_atlas_2018	TCGA-OR-A5J4-01	TCGA-OR-A5J4	1	no alteration	no alteration	no alteration	no alteration	no alteration	no alteration	no alteration	no alteration	no alteration	no alteration	no alteration	no alteration	AMP	no alteration	no alteration	no alteration	no alteration	no alteration	no alteration	no alteration	no alteration	no alteration	no alteration	no alteration	no alteration	no alteration	no alteration	no alteration	no alteration	no alteration	no alteration	no alteration	no alteration	no alteration	no alteration	no alteration	no alteration	no alteration	no alteration	no alteration	no alteration	no alteration	no alteration	no alteration	no alteration	no alteration
acc_tcga_pan_can_atlas_2018	TCGA-OR-A5J9-01	TCGA-OR-A5J9	1	no alteration	no alteration	no alteration	no alteration	no alteration	no alteration	no alteration	no alteration	no alteration	no alteration	no alteration	no alteration	no alteration	no alteration	no alteration	no alteration	no alteration	no alteration	no alteration	no alteration	no alteration	no alteration	no alteration	RAD51B-BAZ1A fusion, AMP	no alteration	no alteration	no alteration	no alteration	no alteration	no alteration	no alteration	no alteration	no alteration	no alteration	no alteration	no alteration	no alteration	no alteration	no alteration	no alteration	no alteration	no alteration	no alteration	no alteration	no alteration	no alteration
acc_tcga_pan_can_atlas_2018	TCGA-OR-A5JA-01	TCGA-OR-A5JA	1	no alteration	no alteration	E1365* (driver)	no alteration	no alteration	no alteration	no alteration	no alteration	no alteration	no alteration	no alteration	no alteration	no alteration	no alteration	no alteration	no alteration	AMP	no alteration	no alteration	no alteration	no alteration	no alteration	no alteration	no alteration	no alteration	no alteration	no alteration	no alteration	no alteration	no alteration	no alteration	no alteration	no alteration	E1365* (driver)	no alteration	no alteration	no alteration	no alteration	no alteration	no alteration	no alteration	no alteration	no alteration	no alteration	no alteration	no alteration
acc_tcga_pan_can_atlas_2018	TCGA-OR-A5JF-01	TCGA-OR-A5JF	1	no alteration	no alteration	N1754K	no alteration	no alteration	no alteration	no alteration	no alteration	no alteration	no alteration	no alteration	no alteration	no alteration	no alteration	no alteration	no alteration	no alteration	no alteration	no alteration	no alteration	no alteration	no alteration	no alteration	no alteration	no alteration	no alteration	no alteration	no alteration	no alteration	no alteration	no alteration	no alteration	no alteration	N1754K	no alteration	no alteration	no alteration	no alteration	no alteration	no alteration	no alteration	no alteration	no alteration	no alteration	no alteration	no alteration
acc_tcga_pan_can_atlas_2018	TCGA-OR-A5JP-01	TCGA-OR-A5JP	1	no alteration	no alteration	no alteration	no alteration	no alteration	no alteration	no alteration	no alteration	no alteration	no alteration	no alteration	no alteration	no alteration	no alteration	no alteration	no alteration	no alteration	no alteration	no alteration	no alteration	no alteration	V892Gfs*5 (driver)	no alteration	no alteration	no alteration	no alteration	no alteration	no alteration	no alteration	no alteration	no alteration	no alteration	no alteration	no alteration	no alteration	no alteration	no alteration	no alteration	no alteration	no alteration	no alteration	no alteration	no alteration	no alteration	no alteration	no alteration
acc_tcga_pan_can_atlas_2018	TCGA-OR-A5JR-01	TCGA-OR-A5JR	1	no alteration	no alteration	no alteration	no alteration	no alteration	no alteration	no alteration	no alteration	no alteration	no alteration	no alteration	AMP	no alteration	no alteration	no alteration	no alteration	no alteration	no alteration	no alteration	no alteration	no alteration	no alteration	no alteration	no alteration	no alteration	no alteration	no alteration	no alteration	no alteration	no alteration	no alteration	no alteration	no alteration	no alteration	no alteration	no alteration	no alteration	no alteration	no alteration	no alteration	no alteration	no alteration	no alteration	no alteration	no alteration	no alteration
acc_tcga_pan_can_atlas_2018	TCGA-OR-A5JX-01	TCGA-OR-A5JX	1	no alteration	no alteration	no alteration	no alteration	no alteration	no alteration	no alteration	no alteration	no alteration	no alteration	no alteration	no alteration	no alteration	no alteration	no alteration	no alteration	no alteration	no alteration	no alteration	no alteration	no alteration	AMP	no alteration	no alteration	no alteration	no alteration	no alteration	no alteration	no alteration	no alteration	no alteration	no alteration	no alteration	no alteration	no alteration	no alteration	no alteration	no alteration	no alteration	no alteration	no alteration	no alteration	no alteration	no alteration	no alteration	no alteration
acc_tcga_pan_can_atlas_2018	TCGA-OR-A5K0-01	TCGA-OR-A5K0	1	no alteration	no alteration	K467* (driver)	no alteration	no alteration	no alteration	no alteration	no alteration	no alteration	no alteration	no alteration	no alteration	no alteration	no alteration	no alteration	no alteration	no alteration	no alteration	no alteration	no alteration	no alteration	no alteration	no alteration	no alteration	no alteration	no alteration	no alteration	no alteration	no alteration	no alteration	no alteration	no alteration	no alteration	K467* (driver)	no alteration	no alteration	no alteration	no alteration	no alteration	no alteration	no alteration	no alteration	no alteration	no alteration	no alteration	no alteration
acc_tcga_pan_can_atlas_2018	TCGA-OR-A5K2-01	TCGA-OR-A5K2	1	no alteration	no alteration	no alteration	no alteration	no alteration	no alteration	no alteration	no alteration	no alteration	no alteration	HOMDEL (driver)	no alteration	AMP	no alteration	no alteration	no alteration	no alteration	no alteration	no alteration	no alteration	no alteration	no alteration	no alteration	no alteration	no alteration	no alteration	no alteration	no alteration	no alteration	no alteration	no alteration	no alteration	no alteration	no alteration	no alteration	no alteration	no alteration	no alteration	no alteration	no alteration	no alteration	no alteration	no alteration	no alteration	no alteration	no alteration
acc_tcga_pan_can_atlas_2018	TCGA-OR-A5K4-01	TCGA-OR-A5K4	1	no alteration	R23* (driver)	no alteration	no alteration	no alteration	no alteration	no alteration	no alteration	no alteration	no alteration	no alteration	no alteration	no alteration	no alteration	no alteration	no alteration	no alteration	no alteration	no alteration	no alteration	no alteration	no alteration	no alteration	no alteration	no alteration	no alteration	no alteration	no alteration	no alteration	R23* (driver)	no alteration	no alteration	no alteration	no alteration	no alteration	no alteration	no alteration	no alteration	no alteration	no alteration	no alteration	no alteration	no alteration	no alteration	no alteration	no alteration
acc_tcga_pan_can_atlas_2018	TCGA-OR-A5K5-01	TCGA-OR-A5K5	1	no alteration	no alteration	no alteration	no alteration	no alteration	no alteration	no alteration	no alteration	no alteration	no alteration	no alteration	no alteration	no alteration	BRK1-FANCD2 fusion	no alteration	no alteration	no alteration	no alteration	R351C	no alteration	no alteration	no alteration	no alteration	no alteration	no alteration	no alteration	no alteration	no alteration	no alteration	no alteration	no alteration	no alteration	no alteration	no alteration	no alteration	no alteration	no alteration	no alteration	no alteration	no alteration	no alteration	no alteration	no alteration	no alteration	no alteration	no alteration
acc_tcga_pan_can_atlas_2018	TCGA-OR-A5K6-01	TCGA-OR-A5K6	1	no alteration	no alteration	no alteration	no alteration	no alteration	no alteration	no alteration	no alteration	AMP	no alteration	no alteration	no alteration	no alteration	no alteration	no alteration	no alteration	no alteration	no alteration	no alteration	no alteration	no alteration	no alteration	no alteration	no alteration	no alteration	no alteration	no alteration	no alteration	no alteration	no alteration	no alteration	no alteration	no alteration	no alteration	no alteration	no alteration	no alteration	no alteration	no alteration	no alteration	no alteration	no alteration	no alteration	no alteration	no alteration	no alteration
acc_tcga_pan_can_atlas_2018	TCGA-OR-A5K9-01	TCGA-OR-A5K9	1	no alteration	no alteration	no alteration	no alteration	no alteration	no alteration	no alteration	no alteration	no alteration	no alteration	HOMDEL (driver)	no alteration	no alteration	no alteration	no alteration	no alteration	no alteration	no alteration	no alteration	no alteration	no alteration	no alteration	HOMDEL (driver)	no alteration	no alteration	no alteration	no alteration	no alteration	no alteration	no alteration	no alteration	no alteration	no alteration	no alteration	no alteration	no alteration	no alteration	no alteration	no alteration	no alteration	no alteration	no alteration	no alteration	no alteration	no alteration	no alteration
acc_tcga_pan_can_atlas_2018	TCGA-OR-A5KB-01	TCGA-OR-A5KB	1	no alteration	S3027I	no alteration	no alteration	no alteration	no alteration	no alteration	HOMDEL (driver)	no alteration	no alteration	no alteration	no alteration	no alteration	no alteration	no alteration	no alteration	no alteration	no alteration	no alteration	no alteration	no alteration	S895P	no alteration	no alteration	HOMDEL	no alteration	no alteration	no alteration	no alteration	S3027I	no alteration	no alteration	no alteration	no alteration	no alteration	no alteration	no alteration	no alteration	no alteration	no alteration	no alteration	no alteration	no alteration	no alteration	no alteration	no alteration
acc_tcga_pan_can_atlas_2018	TCGA-OR-A5KP-01	TCGA-OR-A5KP	1	no alteration	S629Tfs*20 (driver)	no alteration	no alteration	no alteration	no alteration	no alteration	no alteration	no alteration	no alteration	no alteration	no alteration	no alteration	no alteration	no alteration	no alteration	no alteration	no alteration	no alteration	no alteration	no alteration	no alteration	no alteration	no alteration	no alteration	no alteration	no alteration	no alteration	no alteration	S629Tfs*20 (driver)	no alteration	no alteration	no alteration	no alteration	no alteration	no alteration	no alteration	no alteration	no alteration	no alteration	no alteration	no alteration	no alteration	no alteration	no alteration	no alteration
acc_tcga_pan_can_atlas_2018	TCGA-OR-A5KT-01	TCGA-OR-A5KT	1	no alteration	no alteration	Q476* (driver)	no alteration	no alteration	no alteration	no alteration	no alteration	AMP	no alteration	no alteration	no alteration	no alteration	no alteration	no alteration	no alteration	no alteration	no alteration	no alteration	no alteration	no alteration	no alteration	no alteration	no alteration	no alteration	no alteration	no alteration	no alteration	no alteration	no alteration	no alteration	no alteration	no alteration	Q476* (driver)	no alteration	no alteration	no alteration	no alteration	no alteration	no alteration	no alteration	no alteration	no alteration	no alteration	no alteration	no alteration
acc_tcga_pan_can_atlas_2018	TCGA-OR-A5KY-01	TCGA-OR-A5KY	1	no alteration	no alteration	no alteration	no alteration	no alteration	no alteration	HOMDEL (driver)	no alteration	no alteration	no alteration	no alteration	no alteration	no alteration	no alteration	no alteration	no alteration	no alteration	no alteration	no alteration	no alteration	no alteration	no alteration	no alteration	no alteration	no alteration	no alteration	no alteration	no alteration	no alteration	no alteration	no alteration	no alteration	no alteration	no alteration	no alteration	no alteration	no alteration	no alteration	no alteration	no alteration	no alteration	no alteration	no alteration	no alteration	no alteration	no alteration
acc_tcga_pan_can_atlas_2018	TCGA-OR-A5L2-01	TCGA-OR-A5L2	1	no alteration	no alteration	no alteration	no alteration	no alteration	no alteration	no alteration	no alteration	no alteration	no alteration	N184I	no alteration	no alteration	no alteration	no alteration	no alteration	no alteration	no alteration	no alteration	no alteration	no alteration	no alteration	no alteration	no alteration	no alteration	no alteration	no alteration	no alteration	no alteration	no alteration	no alteration	no alteration	no alteration	no alteration	no alteration	no alteration	no alteration	no alteration	no alteration	no alteration	no alteration	no alteration	no alteration	no alteration	no alteration	no alteration
acc_tcga_pan_can_atlas_2018	TCGA-OR-A5LB-01	TCGA-OR-A5LB	1	no alteration	no alteration	no alteration	no alteration	no alteration	no alteration	no alteration	no alteration	no alteration	no alteration	R95* (driver)	no alteration	no alteration	no alteration	no alteration	no alteration	no alteration	no alteration	no alteration	no alteration	no alteration	no alteration	no alteration	no alteration	no alteration	no alteration	no alteration	no alteration	no alteration	no alteration	no alteration	no alteration	no alteration	no alteration	no alteration	no alteration	no alteration	no alteration	no alteration	no alteration	no alteration	no alteration	no alteration	no alteration	no alteration	no alteration
acc_tcga_pan_can_atlas_2018	TCGA-OR-A5LF-01	TCGA-OR-A5LF	1	no alteration	no alteration	no alteration	no alteration	no alteration	no alteration	no alteration	no alteration	no alteration	no alteration	no alteration	AMP	no alteration	no alteration	no alteration	no alteration	no alteration	no alteration	no alteration	no alteration	no alteration	no alteration	no alteration	no alteration	no alteration	no alteration	no alteration	no alteration	no alteration	no alteration	no alteration	no alteration	no alteration	no alteration	no alteration	no alteration	no alteration	no alteration	no alteration	no alteration	no alteration	no alteration	no alteration	no alteration	no alteration	no alteration
acc_tcga_pan_can_atlas_2018	TCGA-OR-A5LI-01	TCGA-OR-A5LI	1	no alteration	no alteration	no alteration	no alteration	no alteration	no alteration	no alteration	no alteration	no alteration	no alteration	HOMDEL (driver)	no alteration	no alteration	no alteration	no alteration	no alteration	no alteration	no alteration	no alteration	no alteration	no alteration	no alteration	no alteration	no alteration	no alteration	no alteration	no alteration	no alteration	no alteration	no alteration	no alteration	no alteration	no alteration	no alteration	no alteration	no alteration	no alteration	no alteration	no alteration	no alteration	no alteration	no alteration	no alteration	no alteration	no alteration	no alteration
acc_tcga_pan_can_atlas_2018	TCGA-OR-A5LL-01	TCGA-OR-A5LL	1	no alteration	X2996_splice (driver)	no alteration	no alteration	no alteration	no alteration	no alteration	no alteration	no alteration	no alteration	no alteration	no alteration	no alteration	no alteration	no alteration	no alteration	no alteration	no alteration	no alteration	no alteration	no alteration	AMP	no alteration	no alteration	no alteration	no alteration	no alteration	no alteration	no alteration	X2996_splice (driver)	no alteration	no alteration	no alteration	no alteration	no alteration	no alteration	no alteration	no alteration	no alteration	no alteration	no alteration	no alteration	no alteration	no alteration	no alteration	no alteration
acc_tcga_pan_can_atlas_2018	TCGA-OR-A5LO-01	TCGA-OR-A5LO	1	no alteration	no alteration	no alteration	no alteration	no alteration	no alteration	HOMDEL (driver)	no alteration	no alteration	no alteration	no alteration	no alteration	no alteration	no alteration	no alteration	no alteration	no alteration	no alteration	no alteration	no alteration	no alteration	no alteration	no alteration	no alteration	no alteration	no alteration	no alteration	no alteration	no alteration	no alteration	no alteration	no alteration	no alteration	no alteration	no alteration	no alteration	no alteration	no alteration	no alteration	no alteration	no alteration	no alteration	no alteration	no alteration	no alteration	no alteration
acc_tcga_pan_can_atlas_2018	TCGA-OR-A5LT-01	TCGA-OR-A5LT	1	no alteration	T1011Kfs*7 (driver)	no alteration	no alteration	no alteration	no alteration	no alteration	no alteration	no alteration	no alteration	no alteration	no alteration	no alteration	no alteration	no alteration	no alteration	no alteration	no alteration	no alteration	no alteration	no alteration	no alteration	no alteration	no alteration	no alteration	no alteration	no alteration	no alteration	no alteration	T1011Kfs*7 (driver)	no alteration	no alteration	no alteration	no alteration	no alteration	no alteration	no alteration	no alteration	no alteration	no alteration	no alteration	no alteration	no alteration	no alteration	no alteration	no alteration
acc_tcga_pan_can_atlas_2018	TCGA-P6-A5OH-01	TCGA-P6-A5OH	1	no alteration	no alteration	no alteration	no alteration	no alteration	no alteration	no alteration	no alteration	no alteration	no alteration	no alteration	no alteration	no alteration	no alteration	no alteration	L314P	no alteration	no alteration	no alteration	no alteration	no alteration	no alteration	no alteration	no alteration	no alteration	no alteration	no alteration	no alteration	no alteration	no alteration	no alteration	no alteration	no alteration	no alteration	no alteration	no alteration	no alteration	no alteration	no alteration	no alteration	no alteration	no alteration	no alteration	no alteration	no alteration	no alteration
acc_tcga_pan_can_atlas_2018	TCGA-PK-A5HB-01	TCGA-PK-A5HB	1	no alteration	no alteration	no alteration	G533Wfs*4 (driver)	no alteration	no alteration	no alteration	no alteration	no alteration	no alteration	no alteration	no alteration	no alteration	no alteration	no alteration	no alteration	no alteration	no alteration	no alteration	no alteration	no alteration	no alteration	no alteration	no alteration	no alteration	no alteration	no alteration	no alteration	no alteration	no alteration	no alteration	no alteration	no alteration	no alteration	no alteration	no alteration	no alteration	G533Wfs*4 (driver)	no alteration	no alteration	no alteration	no alteration	no alteration	no alteration	no alteration	no alteration
acc_tcga_pan_can_atlas_2018	TCGA-PK-A5HC-01	TCGA-PK-A5HC	1	no alteration	no alteration	HOMDEL (driver)	no alteration	no alteration	no alteration	no alteration	no alteration	no alteration	no alteration	no alteration	no alteration	no alteration	no alteration	no alteration	no alteration	no alteration	no alteration	no alteration	no alteration	no alteration	no alteration	no alteration	no alteration	no alteration	no alteration	no alteration	no alteration	no alteration	no alteration	no alteration	no alteration	no alteration	no alteration	no alteration	HOMDEL (driver)	HOMDEL (driver)	no alteration	no alteration	no alteration	no alteration	no alteration	no alteration	no alteration	no alteration	no alteration
blca_tcga_pan_can_atlas_2018	TCGA-2F-A9KO-01	TCGA-2F-A9KO	1	Q678* (driver)	R329T	no alteration	no alteration	no alteration	no alteration	no alteration	T868I	no alteration	no alteration	no alteration	no alteration	no alteration	no alteration	no alteration	no alteration	no alteration	no alteration	no alteration	no alteration	no alteration	no alteration	no alteration	no alteration	no alteration	Q678* (driver)	no alteration	no alteration	no alteration	R329T	no alteration	no alteration	no alteration	no alteration	no alteration	no alteration	no alteration	no alteration	no alteration	no alteration	no alteration	no alteration	no alteration	no alteration	no alteration	no alteration
blca_tcga_pan_can_atlas_2018	TCGA-2F-A9KP-01	TCGA-2F-A9KP	1	X1367_splice (driver), AMP	no alteration	no alteration	no alteration	no alteration	no alteration	no alteration	no alteration	no alteration	no alteration	no alteration	no alteration	no alteration	AMP	no alteration	no alteration	no alteration	no alteration	no alteration	no alteration	no alteration	no alteration	no alteration	no alteration	no alteration	X1367_splice (driver)	no alteration	AMP	AMP	no alteration	no alteration	no alteration	no alteration	no alteration	no alteration	no alteration	no alteration	no alteration	no alteration	no alteration	no alteration	no alteration	no alteration	no alteration	no alteration	no alteration
blca_tcga_pan_can_atlas_2018	TCGA-2F-A9KR-01	TCGA-2F-A9KR	1	no alteration	no alteration	no alteration	no alteration	no alteration	no alteration	no alteration	no alteration	E1126Kfs*24 (driver), AMP	no alteration	no alteration	no alteration	no alteration	no alteration	no alteration	no alteration	no alteration	no alteration	Q438E	no alteration	no alteration	no alteration	no alteration	no alteration	no alteration	no alteration	no alteration	no alteration	no alteration	no alteration	no alteration	no alteration	no alteration	no alteration	no alteration	no alteration	no alteration	no alteration	no alteration	no alteration	no alteration	no alteration	no alteration	no alteration	no alteration	no alteration
blca_tcga_pan_can_atlas_2018	TCGA-2F-A9KT-01	TCGA-2F-A9KT	1	no alteration	no alteration	no alteration	no alteration	no alteration	no alteration	no alteration	no alteration	no alteration	no alteration	no alteration	no alteration	no alteration	E1173Q	no alteration	no alteration	no alteration	no alteration	no alteration	no alteration	no alteration	no alteration	no alteration	no alteration	no alteration	no alteration	no alteration	no alteration	no alteration	no alteration	no alteration	no alteration	no alteration	no alteration	no alteration	no alteration	no alteration	no alteration	no alteration	no alteration	no alteration	no alteration	no alteration	no alteration	no alteration	no alteration
blca_tcga_pan_can_atlas_2018	TCGA-2F-A9KW-01	TCGA-2F-A9KW	1	X1367_splice (driver)	no alteration	N1975T, AMP	no alteration	no alteration	no alteration	no alteration	no alteration	no alteration	no alteration	AMP	AMP	no alteration	no alteration	no alteration	no alteration	no alteration	no alteration	no alteration	no alteration	no alteration	AMP	no alteration	no alteration	no alteration	X1367_splice (driver)	no alteration	no alteration	no alteration	no alteration	no alteration	no alteration	no alteration	N1975T	no alteration	AMP	AMP	no alteration	no alteration	no alteration	no alteration	no alteration	no alteration	no alteration	no alteration	no alteration
blca_tcga_pan_can_atlas_2018	TCGA-4Z-AA7M-01	TCGA-4Z-AA7M	1	no alteration	no alteration	no alteration	no alteration	no alteration	no alteration	no alteration	no alteration	no alteration	no alteration	no alteration	no alteration	no alteration	no alteration	no alteration	no alteration	no alteration	no alteration	no alteration	AMP	no alteration	no alteration	no alteration	no alteration	no alteration	no alteration	no alteration	no alteration	no alteration	no alteration	no alteration	no alteration	no alteration	no alteration	no alteration	no alteration	no alteration	no alteration	no alteration	no alteration	no alteration	no alteration	no alteration	no alteration	no alteration	no alteration
blca_tcga_pan_can_atlas_2018	TCGA-4Z-AA7O-01	TCGA-4Z-AA7O	1	Q1212* (driver), AMP	no alteration	no alteration	no alteration	no alteration	no alteration	no alteration	no alteration	no alteration	no alteration	no alteration	no alteration	no alteration	no alteration	no alteration	no alteration	no alteration	no alteration	no alteration	no alteration	no alteration	no alteration	no alteration	no alteration	AMP	Q1212* (driver)	no alteration	AMP	AMP	no alteration	no alteration	no alteration	no alteration	no alteration	no alteration	no alteration	no alteration	no alteration	no alteration	no alteration	no alteration	no alteration	no alteration	no alteration	no alteration	no alteration
blca_tcga_pan_can_atlas_2018	TCGA-4Z-AA7Q-01	TCGA-4Z-AA7Q	1	no alteration	no alteration	no alteration	no alteration	no alteration	no alteration	no alteration	no alteration	no alteration	no alteration	no alteration	no alteration	no alteration	no alteration	AMP	no alteration	no alteration	no alteration	no alteration	no alteration	no alteration	no alteration	D332N	no alteration	no alteration	no alteration	no alteration	no alteration	no alteration	no alteration	no alteration	no alteration	no alteration	no alteration	no alteration	no alteration	no alteration	no alteration	no alteration	no alteration	no alteration	no alteration	no alteration	no alteration	no alteration	no alteration
blca_tcga_pan_can_atlas_2018	TCGA-4Z-AA7R-01	TCGA-4Z-AA7R	1	no alteration	no alteration	no alteration	no alteration	no alteration	no alteration	L30F	no alteration	no alteration	no alteration	no alteration	no alteration	no alteration	no alteration	no alteration	no alteration	no alteration	no alteration	no alteration	AMP	no alteration	no alteration	no alteration	no alteration	no alteration	no alteration	no alteration	no alteration	no alteration	no alteration	no alteration	no alteration	no alteration	no alteration	no alteration	no alteration	no alteration	no alteration	no alteration	no alteration	no alteration	no alteration	no alteration	no alteration	no alteration	no alteration
blca_tcga_pan_can_atlas_2018	TCGA-4Z-AA7W-01	TCGA-4Z-AA7W	1	no alteration	no alteration	no alteration	no alteration	no alteration	no alteration	no alteration	E826* (driver), E1126K, E897K, Q649H, E832K	no alteration	no alteration	no alteration	no alteration	no alteration	no alteration	no alteration	no alteration	no alteration	no alteration	no alteration	no alteration	no alteration	no alteration	no alteration	no alteration	no alteration	no alteration	no alteration	no alteration	no alteration	no alteration	no alteration	no alteration	no alteration	no alteration	no alteration	no alteration	no alteration	no alteration	no alteration	no alteration	no alteration	no alteration	no alteration	no alteration	no alteration	no alteration
blca_tcga_pan_can_atlas_2018	TCGA-4Z-AA7Y-01	TCGA-4Z-AA7Y	1	no alteration	no alteration	no alteration	no alteration	no alteration	no alteration	no alteration	no alteration	S653* (driver)	no alteration	no alteration	no alteration	no alteration	no alteration	no alteration	no alteration	no alteration	no alteration	no alteration	no alteration	no alteration	no alteration	no alteration	no alteration	no alteration	no alteration	no alteration	no alteration	no alteration	no alteration	no alteration	no alteration	no alteration	no alteration	no alteration	no alteration	no alteration	no alteration	no alteration	no alteration	no alteration	no alteration	no alteration	no alteration	no alteration	no alteration
blca_tcga_pan_can_atlas_2018	TCGA-4Z-AA81-01	TCGA-4Z-AA81	1	no alteration	no alteration	no alteration	no alteration	no alteration	no alteration	no alteration	Q2943E	no alteration	no alteration	no alteration	no alteration	no alteration	no alteration	no alteration	no alteration	no alteration	no alteration	no alteration	no alteration	no alteration	no alteration	no alteration	no alteration	no alteration	no alteration	no alteration	no alteration	no alteration	no alteration	no alteration	no alteration	no alteration	no alteration	no alteration	no alteration	no alteration	no alteration	no alteration	no alteration	no alteration	no alteration	no alteration	no alteration	no alteration	no alteration
blca_tcga_pan_can_atlas_2018	TCGA-4Z-AA82-01	TCGA-4Z-AA82	1	HOMDEL (driver)	no alteration	no alteration	no alteration	no alteration	no alteration	no alteration	no alteration	AMP	no alteration	no alteration	no alteration	no alteration	no alteration	no alteration	no alteration	no alteration	no alteration	no alteration	no alteration	no alteration	no alteration	no alteration	no alteration	no alteration	no alteration	no alteration	HOMDEL (driver)	HOMDEL (driver)	no alteration	no alteration	no alteration	no alteration	no alteration	no alteration	no alteration	no alteration	no alteration	no alteration	no alteration	no alteration	no alteration	no alteration	no alteration	no alteration	no alteration
blca_tcga_pan_can_atlas_2018	TCGA-4Z-AA84-01	TCGA-4Z-AA84	1	M918Kfs*19 (driver)	R1466* (driver)	no alteration	no alteration	no alteration	no alteration	no alteration	no alteration	AMP	no alteration	no alteration	no alteration	no alteration	no alteration	no alteration	no alteration	no alteration	no alteration	no alteration	AMP	no alteration	no alteration	no alteration	no alteration	HOMDEL	M918Kfs*19 (driver)	no alteration	no alteration	no alteration	R1466* (driver)	no alteration	no alteration	no alteration	no alteration	no alteration	no alteration	no alteration	no alteration	no alteration	no alteration	no alteration	no alteration	no alteration	no alteration	no alteration	no alteration
blca_tcga_pan_can_atlas_2018	TCGA-4Z-AA86-01	TCGA-4Z-AA86	1	no alteration	no alteration	no alteration	no alteration	no alteration	no alteration	no alteration	no alteration	AMP	no alteration	no alteration	no alteration	R185Q	no alteration	no alteration	no alteration	no alteration	no alteration	no alteration	no alteration	no alteration	no alteration	no alteration	no alteration	no alteration	no alteration	no alteration	no alteration	no alteration	no alteration	no alteration	no alteration	no alteration	no alteration	no alteration	no alteration	no alteration	no alteration	no alteration	no alteration	no alteration	no alteration	no alteration	no alteration	no alteration	no alteration
blca_tcga_pan_can_atlas_2018	TCGA-4Z-AA87-01	TCGA-4Z-AA87	1	no alteration	no alteration	no alteration	S90C	no alteration	no alteration	no alteration	no alteration	no alteration	no alteration	no alteration	no alteration	no alteration	no alteration	no alteration	no alteration	no alteration	no alteration	no alteration	no alteration	no alteration	no alteration	no alteration	no alteration	no alteration	no alteration	no alteration	no alteration	no alteration	no alteration	no alteration	no alteration	no alteration	no alteration	no alteration	no alteration	no alteration	S90C	no alteration	no alteration	no alteration	no alteration	no alteration	no alteration	no alteration	no alteration
blca_tcga_pan_can_atlas_2018	TCGA-4Z-AA89-01	TCGA-4Z-AA89	1	no alteration	no alteration	no alteration	X417_splice (driver)	no alteration	no alteration	A253T	no alteration	no alteration	no alteration	no alteration	no alteration	no alteration	no alteration	no alteration	no alteration	no alteration	no alteration	no alteration	no alteration	no alteration	no alteration	no alteration	no alteration	no alteration	no alteration	no alteration	no alteration	no alteration	no alteration	no alteration	no alteration	no alteration	no alteration	no alteration	no alteration	no alteration	X417_splice (driver)	no alteration	no alteration	no alteration	no alteration	no alteration	no alteration	no alteration	no alteration
blca_tcga_pan_can_atlas_2018	TCGA-5N-A9KI-01	TCGA-5N-A9KI	1	S740_Q743delins* (driver)	no alteration	no alteration	no alteration	no alteration	no alteration	no alteration	no alteration	no alteration	no alteration	no alteration	no alteration	no alteration	no alteration	no alteration	no alteration	no alteration	no alteration	no alteration	no alteration	no alteration	no alteration	no alteration	no alteration	no alteration	S740_Q743delins* (driver)	no alteration	no alteration	no alteration	no alteration	no alteration	no alteration	no alteration	no alteration	no alteration	no alteration	no alteration	no alteration	no alteration	no alteration	no alteration	no alteration	no alteration	no alteration	no alteration	no alteration
blca_tcga_pan_can_atlas_2018	TCGA-5N-A9KM-01	TCGA-5N-A9KM	1	no alteration	R2973T	no alteration	no alteration	no alteration	no alteration	no alteration	no alteration	no alteration	no alteration	no alteration	no alteration	no alteration	no alteration	no alteration	no alteration	no alteration	no alteration	no alteration	no alteration	no alteration	no alteration	no alteration	no alteration	no alteration	no alteration	no alteration	no alteration	no alteration	R2973T	no alteration	no alteration	no alteration	no alteration	no alteration	no alteration	no alteration	no alteration	no alteration	no alteration	no alteration	no alteration	no alteration	no alteration	no alteration	no alteration
blca_tcga_pan_can_atlas_2018	TCGA-BL-A0C8-01	TCGA-BL-A0C8	1	S1182Rfs*24 (driver)	no alteration	no alteration	no alteration	no alteration	no alteration	no alteration	T2097M	no alteration	no alteration	no alteration	no alteration	no alteration	no alteration	no alteration	no alteration	no alteration	no alteration	no alteration	no alteration	no alteration	AMP	no alteration	no alteration	no alteration	S1182Rfs*24 (driver)	no alteration	no alteration	no alteration	no alteration	no alteration	no alteration	no alteration	no alteration	no alteration	no alteration	no alteration	no alteration	no alteration	no alteration	no alteration	no alteration	no alteration	no alteration	no alteration	no alteration
blca_tcga_pan_can_atlas_2018	TCGA-BL-A13I-01	TCGA-BL-A13I	1	N1040Sfs*6 (driver)	no alteration	no alteration	no alteration	no alteration	no alteration	no alteration	no alteration	no alteration	no alteration	no alteration	no alteration	no alteration	no alteration	no alteration	no alteration	no alteration	no alteration	no alteration	no alteration	no alteration	no alteration	no alteration	no alteration	no alteration	N1040Sfs*6 (driver)	no alteration	no alteration	no alteration	no alteration	no alteration	no alteration	no alteration	no alteration	no alteration	no alteration	no alteration	no alteration	no alteration	no alteration	no alteration	no alteration	no alteration	no alteration	no alteration	no alteration
blca_tcga_pan_can_atlas_2018	TCGA-BL-A3JM-01	TCGA-BL-A3JM	1	E1802* (driver), E2035K, Q2188H	no alteration	no alteration	no alteration	no alteration	no alteration	no alteration	no alteration	no alteration	no alteration	no alteration	no alteration	no alteration	no alteration	no alteration	no alteration	no alteration	no alteration	no alteration	no alteration	no alteration	no alteration	no alteration	no alteration	no alteration	E1802* (driver), E2035K, Q2188H	no alteration	no alteration	no alteration	no alteration	no alteration	no alteration	no alteration	no alteration	no alteration	no alteration	no alteration	no alteration	no alteration	no alteration	no alteration	no alteration	no alteration	no alteration	no alteration	no alteration
blca_tcga_pan_can_atlas_2018	TCGA-BL-A5ZZ-01	TCGA-BL-A5ZZ	1	M1564Hfs*8 (driver)	no alteration	no alteration	no alteration	no alteration	no alteration	no alteration	no alteration	no alteration	no alteration	no alteration	no alteration	AMP	no alteration	no alteration	no alteration	no alteration	no alteration	no alteration	no alteration	no alteration	no alteration	no alteration	no alteration	no alteration	M1564Hfs*8 (driver)	no alteration	no alteration	no alteration	no alteration	no alteration	no alteration	no alteration	no alteration	no alteration	no alteration	no alteration	no alteration	no alteration	no alteration	no alteration	no alteration	no alteration	no alteration	no alteration	no alteration
blca_tcga_pan_can_atlas_2018	TCGA-BT-A0S7-01	TCGA-BT-A0S7	1	HOMDEL (driver)	no alteration	no alteration	no alteration	no alteration	no alteration	no alteration	no alteration	no alteration	no alteration	no alteration	no alteration	no alteration	no alteration	no alteration	no alteration	no alteration	no alteration	no alteration	no alteration	no alteration	no alteration	no alteration	no alteration	no alteration	no alteration	no alteration	HOMDEL (driver)	HOMDEL (driver)	no alteration	no alteration	no alteration	no alteration	no alteration	no alteration	no alteration	no alteration	no alteration	no alteration	no alteration	no alteration	no alteration	no alteration	no alteration	no alteration	no alteration
blca_tcga_pan_can_atlas_2018	TCGA-BT-A0YX-01	TCGA-BT-A0YX	1	G1926A	G1456D	no alteration	no alteration	no alteration	no alteration	no alteration	no alteration	no alteration	no alteration	no alteration	no alteration	no alteration	S433L, L497V	no alteration	no alteration	no alteration	no alteration	no alteration	no alteration	no alteration	no alteration	no alteration	no alteration	no alteration	G1926A	no alteration	no alteration	no alteration	G1456D	no alteration	no alteration	no alteration	no alteration	no alteration	no alteration	no alteration	no alteration	no alteration	no alteration	no alteration	no alteration	no alteration	no alteration	no alteration	no alteration
blca_tcga_pan_can_atlas_2018	TCGA-BT-A20J-01	TCGA-BT-A20J	1	no alteration	no alteration	no alteration	no alteration	AMP	no alteration	no alteration	no alteration	no alteration	no alteration	no alteration	Q326* (driver)	no alteration	no alteration	no alteration	no alteration	no alteration	no alteration	no alteration	no alteration	no alteration	no alteration	no alteration	no alteration	no alteration	no alteration	no alteration	no alteration	no alteration	no alteration	no alteration	no alteration	no alteration	no alteration	no alteration	no alteration	no alteration	no alteration	no alteration	no alteration	no alteration	no alteration	no alteration	AMP	AMP	no alteration
blca_tcga_pan_can_atlas_2018	TCGA-BT-A20O-01	TCGA-BT-A20O	1	no alteration	no alteration	no alteration	no alteration	no alteration	no alteration	no alteration	no alteration	L84M	no alteration	no alteration	no alteration	no alteration	no alteration	no alteration	no alteration	no alteration	no alteration	no alteration	no alteration	no alteration	no alteration	no alteration	no alteration	no alteration	no alteration	no alteration	no alteration	no alteration	no alteration	no alteration	no alteration	no alteration	no alteration	no alteration	no alteration	no alteration	no alteration	no alteration	no alteration	no alteration	no alteration	no alteration	no alteration	no alteration	no alteration
blca_tcga_pan_can_atlas_2018	TCGA-BT-A20Q-01	TCGA-BT-A20Q	1	S1171Rfs*8 (driver)	no alteration	no alteration	no alteration	no alteration	no alteration	no alteration	no alteration	no alteration	no alteration	no alteration	no alteration	no alteration	no alteration	no alteration	no alteration	no alteration	no alteration	no alteration	no alteration	no alteration	no alteration	no alteration	no alteration	no alteration	S1171Rfs*8 (driver)	no alteration	no alteration	no alteration	no alteration	no alteration	no alteration	no alteration	no alteration	no alteration	no alteration	no alteration	no alteration	no alteration	no alteration	no alteration	no alteration	no alteration	no alteration	no alteration	no alteration
blca_tcga_pan_can_atlas_2018	TCGA-BT-A20R-01	TCGA-BT-A20R	1	Q386* (driver)	no alteration	no alteration	no alteration	no alteration	no alteration	no alteration	no alteration	no alteration	no alteration	no alteration	no alteration	no alteration	no alteration	no alteration	S18*	no alteration	no alteration	no alteration	no alteration	no alteration	no alteration	D37N	no alteration	no alteration	Q386* (driver)	no alteration	no alteration	no alteration	no alteration	no alteration	no alteration	no alteration	no alteration	no alteration	no alteration	no alteration	no alteration	no alteration	no alteration	no alteration	no alteration	no alteration	no alteration	no alteration	no alteration
blca_tcga_pan_can_atlas_2018	TCGA-BT-A20T-01	TCGA-BT-A20T	1	no alteration	no alteration	no alteration	no alteration	no alteration	no alteration	no alteration	no alteration	no alteration	no alteration	no alteration	no alteration	no alteration	no alteration	no alteration	no alteration	no alteration	no alteration	no alteration	no alteration	E456Q	no alteration	no alteration	no alteration	no alteration	no alteration	no alteration	no alteration	no alteration	no alteration	no alteration	no alteration	no alteration	no alteration	no alteration	no alteration	no alteration	no alteration	no alteration	no alteration	no alteration	no alteration	no alteration	no alteration	no alteration	no alteration
blca_tcga_pan_can_atlas_2018	TCGA-BT-A20U-01	TCGA-BT-A20U	1	no alteration	L259F	no alteration	no alteration	no alteration	no alteration	no alteration	no alteration	no alteration	no alteration	no alteration	no alteration	no alteration	no alteration	no alteration	no alteration	no alteration	no alteration	no alteration	no alteration	no alteration	no alteration	no alteration	no alteration	no alteration	no alteration	no alteration	no alteration	no alteration	L259F	no alteration	no alteration	no alteration	no alteration	no alteration	no alteration	no alteration	no alteration	no alteration	no alteration	no alteration	no alteration	no alteration	no alteration	no alteration	no alteration
blca_tcga_pan_can_atlas_2018	TCGA-BT-A20V-01	TCGA-BT-A20V	1	no alteration	no alteration	L2350V	no alteration	no alteration	no alteration	no alteration	no alteration	no alteration	no alteration	no alteration	no alteration	no alteration	no alteration	no alteration	no alteration	no alteration	no alteration	no alteration	no alteration	no alteration	no alteration	no alteration	no alteration	no alteration	no alteration	no alteration	no alteration	no alteration	no alteration	no alteration	no alteration	no alteration	L2350V	no alteration	no alteration	no alteration	no alteration	no alteration	no alteration	no alteration	no alteration	no alteration	no alteration	no alteration	no alteration
blca_tcga_pan_can_atlas_2018	TCGA-BT-A20W-01	TCGA-BT-A20W	1	ARID1A-HNRNPK	no alteration	no alteration	no alteration	no alteration	no alteration	C903S	no alteration	no alteration	no alteration	no alteration	no alteration	no alteration	AMP	no alteration	no alteration	no alteration	no alteration	no alteration	AMP	no alteration	no alteration	no alteration	no alteration	no alteration	no alteration	ARID1A-HNRNPK	no alteration	no alteration	no alteration	no alteration	no alteration	no alteration	no alteration	no alteration	no alteration	no alteration	no alteration	no alteration	no alteration	no alteration	no alteration	no alteration	no alteration	no alteration	no alteration
blca_tcga_pan_can_atlas_2018	TCGA-BT-A2LD-01	TCGA-BT-A2LD	1	Y500Lfs*123 (driver)	no alteration	no alteration	no alteration	no alteration	no alteration	no alteration	no alteration	no alteration	no alteration	no alteration	no alteration	no alteration	no alteration	no alteration	no alteration	no alteration	no alteration	no alteration	AMP	no alteration	no alteration	no alteration	no alteration	no alteration	Y500Lfs*123 (driver)	no alteration	no alteration	no alteration	no alteration	no alteration	no alteration	no alteration	no alteration	no alteration	no alteration	no alteration	no alteration	no alteration	no alteration	no alteration	no alteration	no alteration	no alteration	no alteration	no alteration
blca_tcga_pan_can_atlas_2018	TCGA-BT-A3PH-01	TCGA-BT-A3PH	1	E2035* (driver)	E158Q	no alteration	no alteration	no alteration	D1079N	E572K	no alteration	no alteration	no alteration	no alteration	no alteration	no alteration	no alteration	no alteration	no alteration	no alteration	no alteration	no alteration	no alteration	no alteration	no alteration	C312Y	no alteration	no alteration	E2035* (driver)	no alteration	no alteration	no alteration	E158Q	no alteration	no alteration	no alteration	no alteration	no alteration	no alteration	no alteration	no alteration	no alteration	no alteration	no alteration	no alteration	no alteration	no alteration	no alteration	D1079N
blca_tcga_pan_can_atlas_2018	TCGA-BT-A3PJ-01	TCGA-BT-A3PJ	1	Q515* (driver)	no alteration	no alteration	no alteration	no alteration	no alteration	no alteration	no alteration	no alteration	no alteration	no alteration	no alteration	no alteration	no alteration	no alteration	no alteration	no alteration	no alteration	no alteration	no alteration	no alteration	no alteration	no alteration	no alteration	no alteration	Q515* (driver)	no alteration	no alteration	no alteration	no alteration	no alteration	no alteration	no alteration	no alteration	no alteration	no alteration	no alteration	no alteration	no alteration	no alteration	no alteration	no alteration	no alteration	no alteration	no alteration	no alteration
blca_tcga_pan_can_atlas_2018	TCGA-BT-A3PK-01	TCGA-BT-A3PK	1	no alteration	G558V, R2461P	no alteration	no alteration	no alteration	no alteration	no alteration	no alteration	no alteration	no alteration	no alteration	no alteration	no alteration	E1262D	no alteration	no alteration	no alteration	no alteration	no alteration	no alteration	no alteration	no alteration	no alteration	no alteration	no alteration	no alteration	no alteration	no alteration	no alteration	G558V, R2461P	no alteration	no alteration	no alteration	no alteration	no alteration	no alteration	no alteration	no alteration	no alteration	no alteration	no alteration	no alteration	no alteration	no alteration	no alteration	no alteration
blca_tcga_pan_can_atlas_2018	TCGA-BT-A42C-01	TCGA-BT-A42C	1	no alteration	no alteration	no alteration	no alteration	no alteration	no alteration	no alteration	Q2655* (driver), Q2731* (driver), L2654F, L2753F	I640M	no alteration	no alteration	no alteration	no alteration	no alteration	no alteration	no alteration	no alteration	no alteration	no alteration	no alteration	no alteration	no alteration	no alteration	no alteration	no alteration	no alteration	no alteration	no alteration	no alteration	no alteration	no alteration	no alteration	no alteration	no alteration	no alteration	no alteration	no alteration	no alteration	no alteration	no alteration	no alteration	no alteration	no alteration	no alteration	no alteration	no alteration
blca_tcga_pan_can_atlas_2018	TCGA-BT-A42E-01	TCGA-BT-A42E	1	no alteration	Q1636* (driver), AMP	no alteration	no alteration	no alteration	no alteration	no alteration	no alteration	S1056* (driver)	no alteration	no alteration	no alteration	no alteration	no alteration	no alteration	no alteration	no alteration	no alteration	no alteration	no alteration	no alteration	no alteration	no alteration	no alteration	no alteration	no alteration	no alteration	no alteration	no alteration	Q1636* (driver)	no alteration	AMP	AMP	no alteration	no alteration	no alteration	no alteration	no alteration	no alteration	no alteration	no alteration	no alteration	no alteration	no alteration	no alteration	no alteration
blca_tcga_pan_can_atlas_2018	TCGA-C4-A0EZ-01	TCGA-C4-A0EZ	1	no alteration	no alteration	C2404S	no alteration	no alteration	no alteration	no alteration	no alteration	no alteration	no alteration	no alteration	no alteration	no alteration	no alteration	no alteration	no alteration	no alteration	no alteration	no alteration	no alteration	no alteration	no alteration	no alteration	no alteration	no alteration	no alteration	no alteration	no alteration	no alteration	no alteration	no alteration	no alteration	no alteration	C2404S	no alteration	no alteration	no alteration	no alteration	no alteration	no alteration	no alteration	no alteration	no alteration	no alteration	no alteration	no alteration
blca_tcga_pan_can_atlas_2018	TCGA-C4-A0F0-01	TCGA-C4-A0F0	1	no alteration	no alteration	no alteration	no alteration	no alteration	no alteration	no alteration	no alteration	no alteration	no alteration	no alteration	no alteration	no alteration	no alteration	no alteration	no alteration	no alteration	no alteration	no alteration	no alteration	no alteration	no alteration	no alteration	no alteration	HOMDEL	no alteration	no alteration	no alteration	no alteration	no alteration	no alteration	no alteration	no alteration	no alteration	no alteration	no alteration	no alteration	no alteration	no alteration	no alteration	no alteration	no alteration	no alteration	no alteration	no alteration	no alteration
blca_tcga_pan_can_atlas_2018	TCGA-C4-A0F6-01	TCGA-C4-A0F6	1	no alteration	no alteration	HOMDEL (driver)	no alteration	no alteration	no alteration	no alteration	no alteration	no alteration	no alteration	no alteration	no alteration	no alteration	no alteration	no alteration	no alteration	no alteration	no alteration	no alteration	no alteration	no alteration	no alteration	no alteration	no alteration	no alteration	no alteration	no alteration	no alteration	no alteration	no alteration	no alteration	no alteration	no alteration	no alteration	no alteration	HOMDEL (driver)	HOMDEL (driver)	no alteration	no alteration	no alteration	no alteration	no alteration	no alteration	no alteration	no alteration	no alteration
blca_tcga_pan_can_atlas_2018	TCGA-CF-A1HR-01	TCGA-CF-A1HR	1	E1531* (driver), E1683Q	no alteration	no alteration	no alteration	no alteration	no alteration	no alteration	Q2157* (driver)	no alteration	no alteration	no alteration	no alteration	no alteration	no alteration	no alteration	no alteration	no alteration	no alteration	no alteration	no alteration	V836I	no alteration	no alteration	no alteration	no alteration	E1531* (driver), E1683Q	no alteration	no alteration	no alteration	no alteration	no alteration	no alteration	no alteration	no alteration	no alteration	no alteration	no alteration	no alteration	no alteration	no alteration	no alteration	no alteration	no alteration	no alteration	no alteration	no alteration
blca_tcga_pan_can_atlas_2018	TCGA-CF-A1HS-01	TCGA-CF-A1HS	1	no alteration	no alteration	no alteration	HOMDEL (driver)	no alteration	no alteration	no alteration	no alteration	E671Q	no alteration	no alteration	no alteration	no alteration	no alteration	no alteration	no alteration	no alteration	no alteration	no alteration	no alteration	no alteration	no alteration	no alteration	no alteration	no alteration	no alteration	no alteration	no alteration	no alteration	no alteration	no alteration	no alteration	no alteration	no alteration	no alteration	no alteration	no alteration	no alteration	no alteration	HOMDEL (driver)	HOMDEL (driver)	no alteration	no alteration	no alteration	no alteration	no alteration
blca_tcga_pan_can_atlas_2018	TCGA-CF-A27C-01	TCGA-CF-A27C	1	no alteration	no alteration	no alteration	no alteration	no alteration	no alteration	no alteration	no alteration	no alteration	no alteration	no alteration	no alteration	no alteration	AMP	no alteration	no alteration	no alteration	no alteration	no alteration	no alteration	no alteration	no alteration	no alteration	no alteration	no alteration	no alteration	no alteration	no alteration	no alteration	no alteration	no alteration	no alteration	no alteration	no alteration	no alteration	no alteration	no alteration	no alteration	no alteration	no alteration	no alteration	no alteration	no alteration	no alteration	no alteration	no alteration
blca_tcga_pan_can_atlas_2018	TCGA-CF-A3MG-01	TCGA-CF-A3MG	1	R1287T	no alteration	H406D	no alteration	no alteration	no alteration	no alteration	no alteration	no alteration	no alteration	no alteration	no alteration	no alteration	no alteration	no alteration	no alteration	no alteration	no alteration	no alteration	no alteration	no alteration	no alteration	no alteration	no alteration	no alteration	R1287T	no alteration	no alteration	no alteration	no alteration	no alteration	no alteration	no alteration	H406D	no alteration	no alteration	no alteration	no alteration	no alteration	no alteration	no alteration	no alteration	no alteration	no alteration	no alteration	no alteration
blca_tcga_pan_can_atlas_2018	TCGA-CF-A47X-01	TCGA-CF-A47X	1	no alteration	no alteration	no alteration	no alteration	no alteration	no alteration	no alteration	no alteration	G270V	no alteration	no alteration	no alteration	no alteration	R1236C	no alteration	no alteration	no alteration	no alteration	no alteration	no alteration	no alteration	no alteration	no alteration	no alteration	no alteration	no alteration	no alteration	no alteration	no alteration	no alteration	no alteration	no alteration	no alteration	no alteration	no alteration	no alteration	no alteration	no alteration	no alteration	no alteration	no alteration	no alteration	no alteration	no alteration	no alteration	no alteration
blca_tcga_pan_can_atlas_2018	TCGA-CF-A47Y-01	TCGA-CF-A47Y	1	no alteration	no alteration	no alteration	no alteration	no alteration	no alteration	no alteration	no alteration	no alteration	no alteration	no alteration	no alteration	no alteration	no alteration	no alteration	no alteration	no alteration	no alteration	no alteration	no alteration	no alteration	no alteration	no alteration	no alteration	Y436C	no alteration	no alteration	no alteration	no alteration	no alteration	no alteration	no alteration	no alteration	no alteration	no alteration	no alteration	no alteration	no alteration	no alteration	no alteration	no alteration	no alteration	no alteration	no alteration	no alteration	no alteration
blca_tcga_pan_can_atlas_2018	TCGA-CF-A5UA-01	TCGA-CF-A5UA	1	no alteration	no alteration	no alteration	no alteration	no alteration	no alteration	no alteration	no alteration	no alteration	no alteration	no alteration	no alteration	no alteration	no alteration	no alteration	no alteration	AMP	no alteration	no alteration	no alteration	no alteration	no alteration	no alteration	no alteration	no alteration	no alteration	no alteration	no alteration	no alteration	no alteration	no alteration	no alteration	no alteration	no alteration	no alteration	no alteration	no alteration	no alteration	no alteration	no alteration	no alteration	no alteration	no alteration	no alteration	no alteration	no alteration
blca_tcga_pan_can_atlas_2018	TCGA-CF-A9FL-01	TCGA-CF-A9FL	1	no alteration	no alteration	I402T	no alteration	no alteration	no alteration	no alteration	no alteration	no alteration	no alteration	no alteration	no alteration	no alteration	no alteration	no alteration	no alteration	no alteration	no alteration	no alteration	no alteration	no alteration	no alteration	no alteration	no alteration	no alteration	no alteration	no alteration	no alteration	no alteration	no alteration	no alteration	no alteration	no alteration	I402T	no alteration	no alteration	no alteration	no alteration	no alteration	no alteration	no alteration	no alteration	no alteration	no alteration	no alteration	no alteration
blca_tcga_pan_can_atlas_2018	TCGA-CF-A9FM-01	TCGA-CF-A9FM	1	no alteration	no alteration	no alteration	no alteration	no alteration	no alteration	no alteration	no alteration	no alteration	no alteration	no alteration	no alteration	HOMDEL (driver)	no alteration	no alteration	no alteration	no alteration	no alteration	no alteration	no alteration	no alteration	no alteration	no alteration	no alteration	no alteration	no alteration	no alteration	no alteration	no alteration	no alteration	no alteration	no alteration	no alteration	no alteration	no alteration	no alteration	no alteration	no alteration	no alteration	no alteration	no alteration	no alteration	no alteration	no alteration	no alteration	no alteration
blca_tcga_pan_can_atlas_2018	TCGA-CU-A0YO-01	TCGA-CU-A0YO	1	Q633* (driver), S614L	no alteration	no alteration	no alteration	no alteration	no alteration	no alteration	no alteration	no alteration	no alteration	no alteration	no alteration	no alteration	no alteration	no alteration	no alteration	no alteration	no alteration	no alteration	no alteration	no alteration	no alteration	no alteration	no alteration	no alteration	Q633* (driver), S614L	no alteration	no alteration	no alteration	no alteration	no alteration	no alteration	no alteration	no alteration	no alteration	no alteration	no alteration	no alteration	no alteration	no alteration	no alteration	no alteration	no alteration	no alteration	no alteration	no alteration
blca_tcga_pan_can_atlas_2018	TCGA-CU-A0YR-01	TCGA-CU-A0YR	1	no alteration	I2888L (driver)	no alteration	D225H	no alteration	no alteration	no alteration	no alteration	no alteration	no alteration	no alteration	no alteration	no alteration	no alteration	no alteration	no alteration	no alteration	no alteration	no alteration	no alteration	no alteration	no alteration	no alteration	no alteration	no alteration	no alteration	no alteration	no alteration	no alteration	I2888L (driver)	no alteration	no alteration	no alteration	no alteration	no alteration	no alteration	no alteration	D225H	no alteration	no alteration	no alteration	no alteration	no alteration	no alteration	no alteration	no alteration
blca_tcga_pan_can_atlas_2018	TCGA-CU-A3KJ-01	TCGA-CU-A3KJ	1	S614L	no alteration	no alteration	no alteration	no alteration	no alteration	no alteration	no alteration	no alteration	no alteration	no alteration	no alteration	no alteration	no alteration	no alteration	no alteration	no alteration	no alteration	no alteration	no alteration	no alteration	no alteration	no alteration	no alteration	no alteration	S614L	no alteration	no alteration	no alteration	no alteration	no alteration	no alteration	no alteration	no alteration	no alteration	no alteration	no alteration	no alteration	no alteration	no alteration	no alteration	no alteration	no alteration	no alteration	no alteration	no alteration
blca_tcga_pan_can_atlas_2018	TCGA-CU-A3QU-01	TCGA-CU-A3QU	1	no alteration	no alteration	no alteration	no alteration	HOMDEL (driver)	no alteration	no alteration	no alteration	no alteration	no alteration	no alteration	no alteration	no alteration	no alteration	no alteration	no alteration	no alteration	no alteration	no alteration	no alteration	AMP	no alteration	no alteration	no alteration	no alteration	no alteration	no alteration	no alteration	no alteration	no alteration	no alteration	no alteration	no alteration	no alteration	no alteration	no alteration	no alteration	no alteration	no alteration	no alteration	no alteration	no alteration	no alteration	HOMDEL (driver)	HOMDEL (driver)	no alteration
blca_tcga_pan_can_atlas_2018	TCGA-CU-A5W6-01	TCGA-CU-A5W6	1	M923I	no alteration	no alteration	no alteration	no alteration	no alteration	no alteration	no alteration	no alteration	no alteration	no alteration	no alteration	no alteration	no alteration	no alteration	no alteration	no alteration	no alteration	no alteration	no alteration	no alteration	no alteration	no alteration	no alteration	S596C	M923I	no alteration	no alteration	no alteration	no alteration	no alteration	no alteration	no alteration	no alteration	no alteration	no alteration	no alteration	no alteration	no alteration	no alteration	no alteration	no alteration	no alteration	no alteration	no alteration	no alteration
blca_tcga_pan_can_atlas_2018	TCGA-DK-A1A3-01	TCGA-DK-A1A3	1	AMP	no alteration	no alteration	no alteration	no alteration	no alteration	no alteration	no alteration	no alteration	no alteration	no alteration	no alteration	no alteration	no alteration	no alteration	no alteration	no alteration	no alteration	no alteration	H712Y	no alteration	D69N (driver), A149Gfs*10 (driver)	no alteration	no alteration	no alteration	no alteration	no alteration	AMP	AMP	no alteration	no alteration	no alteration	no alteration	no alteration	no alteration	no alteration	no alteration	no alteration	no alteration	no alteration	no alteration	no alteration	no alteration	no alteration	no alteration	no alteration
blca_tcga_pan_can_atlas_2018	TCGA-DK-A1A5-01	TCGA-DK-A1A5	1	no alteration	no alteration	no alteration	I47M (driver)	no alteration	no alteration	no alteration	E2081Q	no alteration	no alteration	no alteration	L1401V	no alteration	F161V	no alteration	no alteration	no alteration	no alteration	no alteration	no alteration	no alteration	no alteration	no alteration	no alteration	no alteration	no alteration	no alteration	no alteration	no alteration	no alteration	no alteration	no alteration	no alteration	no alteration	no alteration	no alteration	no alteration	I47M (driver)	no alteration	no alteration	no alteration	no alteration	no alteration	no alteration	no alteration	no alteration
blca_tcga_pan_can_atlas_2018	TCGA-DK-A1A6-01	TCGA-DK-A1A6	1	no alteration	no alteration	no alteration	no alteration	no alteration	no alteration	no alteration	no alteration	no alteration	no alteration	no alteration	no alteration	no alteration	no alteration	no alteration	no alteration	no alteration	no alteration	no alteration	AMP	no alteration	no alteration	no alteration	no alteration	no alteration	no alteration	no alteration	no alteration	no alteration	no alteration	no alteration	no alteration	no alteration	no alteration	no alteration	no alteration	no alteration	no alteration	no alteration	no alteration	no alteration	no alteration	no alteration	no alteration	no alteration	no alteration
blca_tcga_pan_can_atlas_2018	TCGA-DK-A1A7-01	TCGA-DK-A1A7	1	no alteration	no alteration	no alteration	no alteration	no alteration	P30L	no alteration	no alteration	no alteration	no alteration	HOMDEL (driver)	no alteration	no alteration	AMP	no alteration	no alteration	AMP	no alteration	no alteration	X691_splice (driver)	no alteration	no alteration	no alteration	HOMDEL (driver)	HOMDEL	no alteration	no alteration	no alteration	no alteration	no alteration	no alteration	no alteration	no alteration	no alteration	no alteration	no alteration	no alteration	no alteration	no alteration	no alteration	no alteration	no alteration	no alteration	no alteration	no alteration	P30L
blca_tcga_pan_can_atlas_2018	TCGA-DK-A1AC-01	TCGA-DK-A1AC	1	no alteration	no alteration	no alteration	no alteration	no alteration	no alteration	no alteration	no alteration	no alteration	no alteration	no alteration	no alteration	no alteration	X1111_splice (driver), R5T, AMP	no alteration	S373F	no alteration	no alteration	no alteration	no alteration	AMP	no alteration	no alteration	no alteration	no alteration	no alteration	no alteration	no alteration	no alteration	no alteration	no alteration	no alteration	no alteration	no alteration	no alteration	no alteration	no alteration	no alteration	no alteration	no alteration	no alteration	no alteration	no alteration	no alteration	no alteration	no alteration
blca_tcga_pan_can_atlas_2018	TCGA-DK-A1AD-01	TCGA-DK-A1AD	1	Q589* (driver)	no alteration	no alteration	no alteration	no alteration	no alteration	no alteration	no alteration	no alteration	no alteration	no alteration	no alteration	no alteration	no alteration	no alteration	no alteration	no alteration	no alteration	no alteration	no alteration	no alteration	no alteration	no alteration	no alteration	no alteration	Q589* (driver)	no alteration	no alteration	no alteration	no alteration	no alteration	no alteration	no alteration	no alteration	no alteration	no alteration	no alteration	no alteration	no alteration	no alteration	no alteration	no alteration	no alteration	no alteration	no alteration	no alteration
blca_tcga_pan_can_atlas_2018	TCGA-DK-A1AE-01	TCGA-DK-A1AE	1	D1850Gfs*4 (driver), HOMDEL (driver)	no alteration	no alteration	no alteration	no alteration	no alteration	R446T	no alteration	no alteration	no alteration	no alteration	no alteration	no alteration	no alteration	no alteration	no alteration	no alteration	no alteration	no alteration	AMP	no alteration	no alteration	no alteration	no alteration	no alteration	D1850Gfs*4 (driver)	no alteration	HOMDEL (driver)	HOMDEL (driver)	no alteration	no alteration	no alteration	no alteration	no alteration	no alteration	no alteration	no alteration	no alteration	no alteration	no alteration	no alteration	no alteration	no alteration	no alteration	no alteration	no alteration
blca_tcga_pan_can_atlas_2018	TCGA-DK-A1AG-01	TCGA-DK-A1AG	1	no alteration	R337H (driver)	no alteration	no alteration	no alteration	no alteration	no alteration	E732Q	no alteration	no alteration	no alteration	no alteration	no alteration	no alteration	no alteration	no alteration	no alteration	no alteration	no alteration	no alteration	no alteration	no alteration	no alteration	no alteration	no alteration	no alteration	no alteration	no alteration	no alteration	R337H (driver)	no alteration	no alteration	no alteration	no alteration	no alteration	no alteration	no alteration	no alteration	no alteration	no alteration	no alteration	no alteration	no alteration	no alteration	no alteration	no alteration
blca_tcga_pan_can_atlas_2018	TCGA-DK-A2HX-01	TCGA-DK-A2HX	1	Q1200* (driver)	no alteration	no alteration	no alteration	no alteration	no alteration	no alteration	no alteration	no alteration	no alteration	no alteration	no alteration	no alteration	no alteration	no alteration	no alteration	no alteration	no alteration	no alteration	E109K	no alteration	no alteration	no alteration	no alteration	no alteration	Q1200* (driver)	no alteration	no alteration	no alteration	no alteration	no alteration	no alteration	no alteration	no alteration	no alteration	no alteration	no alteration	no alteration	no alteration	no alteration	no alteration	no alteration	no alteration	no alteration	no alteration	no alteration
blca_tcga_pan_can_atlas_2018	TCGA-DK-A2I1-01	TCGA-DK-A2I1	1	no alteration	W3055L	no alteration	no alteration	no alteration	no alteration	no alteration	no alteration	no alteration	no alteration	no alteration	no alteration	no alteration	no alteration	no alteration	no alteration	no alteration	no alteration	no alteration	no alteration	no alteration	Q523R	no alteration	no alteration	no alteration	no alteration	no alteration	no alteration	no alteration	W3055L	no alteration	no alteration	no alteration	no alteration	no alteration	no alteration	no alteration	no alteration	no alteration	no alteration	no alteration	no alteration	no alteration	no alteration	no alteration	no alteration
blca_tcga_pan_can_atlas_2018	TCGA-DK-A2I2-01	TCGA-DK-A2I2	1	no alteration	no alteration	no alteration	no alteration	no alteration	no alteration	no alteration	no alteration	no alteration	no alteration	no alteration	G773C	no alteration	no alteration	no alteration	no alteration	no alteration	no alteration	no alteration	no alteration	no alteration	no alteration	no alteration	no alteration	no alteration	no alteration	no alteration	no alteration	no alteration	no alteration	no alteration	no alteration	no alteration	no alteration	no alteration	no alteration	no alteration	no alteration	no alteration	no alteration	no alteration	no alteration	no alteration	no alteration	no alteration	no alteration
blca_tcga_pan_can_atlas_2018	TCGA-DK-A2I4-01	TCGA-DK-A2I4	1	no alteration	no alteration	no alteration	no alteration	no alteration	AMP	no alteration	E1550K	no alteration	no alteration	no alteration	no alteration	no alteration	no alteration	no alteration	no alteration	E324Q, E219Q	no alteration	no alteration	Q448* (driver)	no alteration	no alteration	no alteration	no alteration	HOMDEL	no alteration	no alteration	no alteration	no alteration	no alteration	no alteration	no alteration	no alteration	no alteration	no alteration	no alteration	no alteration	no alteration	no alteration	no alteration	no alteration	no alteration	no alteration	no alteration	no alteration	no alteration
blca_tcga_pan_can_atlas_2018	TCGA-DK-A2I6-01	TCGA-DK-A2I6	1	no alteration	no alteration	no alteration	no alteration	no alteration	no alteration	no alteration	no alteration	no alteration	no alteration	no alteration	no alteration	no alteration	AMP	no alteration	no alteration	AMP	no alteration	no alteration	no alteration	no alteration	no alteration	no alteration	no alteration	no alteration	no alteration	no alteration	no alteration	no alteration	no alteration	no alteration	no alteration	no alteration	no alteration	no alteration	no alteration	no alteration	no alteration	no alteration	no alteration	no alteration	no alteration	no alteration	no alteration	no alteration	no alteration
blca_tcga_pan_can_atlas_2018	TCGA-DK-A3IK-01	TCGA-DK-A3IK	1	Q2207* (driver)	no alteration	no alteration	no alteration	no alteration	no alteration	no alteration	no alteration	no alteration	no alteration	no alteration	no alteration	no alteration	no alteration	no alteration	no alteration	no alteration	no alteration	no alteration	no alteration	no alteration	no alteration	no alteration	no alteration	no alteration	Q2207* (driver)	no alteration	no alteration	no alteration	no alteration	no alteration	no alteration	no alteration	no alteration	no alteration	no alteration	no alteration	no alteration	no alteration	no alteration	no alteration	no alteration	no alteration	no alteration	no alteration	no alteration
blca_tcga_pan_can_atlas_2018	TCGA-DK-A3IM-01	TCGA-DK-A3IM	1	S664* (driver)	no alteration	no alteration	no alteration	no alteration	no alteration	no alteration	S708Y	no alteration	no alteration	no alteration	no alteration	no alteration	no alteration	no alteration	no alteration	no alteration	no alteration	no alteration	no alteration	no alteration	no alteration	no alteration	no alteration	no alteration	S664* (driver)	no alteration	no alteration	no alteration	no alteration	no alteration	no alteration	no alteration	no alteration	no alteration	no alteration	no alteration	no alteration	no alteration	no alteration	no alteration	no alteration	no alteration	no alteration	no alteration	no alteration
blca_tcga_pan_can_atlas_2018	TCGA-DK-A3IN-01	TCGA-DK-A3IN	1	Q1331* (driver), S1000F	no alteration	no alteration	no alteration	no alteration	no alteration	no alteration	no alteration	no alteration	no alteration	no alteration	no alteration	no alteration	no alteration	no alteration	no alteration	no alteration	no alteration	no alteration	no alteration	no alteration	no alteration	no alteration	no alteration	no alteration	Q1331* (driver), S1000F	no alteration	no alteration	no alteration	no alteration	no alteration	no alteration	no alteration	no alteration	no alteration	no alteration	no alteration	no alteration	no alteration	no alteration	no alteration	no alteration	no alteration	no alteration	no alteration	no alteration
blca_tcga_pan_can_atlas_2018	TCGA-DK-A3IQ-01	TCGA-DK-A3IQ	1	no alteration	no alteration	no alteration	no alteration	no alteration	no alteration	no alteration	no alteration	no alteration	no alteration	no alteration	no alteration	no alteration	no alteration	Q335*	no alteration	no alteration	no alteration	no alteration	no alteration	no alteration	no alteration	no alteration	no alteration	no alteration	no alteration	no alteration	no alteration	no alteration	no alteration	no alteration	no alteration	no alteration	no alteration	no alteration	no alteration	no alteration	no alteration	no alteration	no alteration	no alteration	no alteration	no alteration	no alteration	no alteration	no alteration
blca_tcga_pan_can_atlas_2018	TCGA-DK-A3IT-01	TCGA-DK-A3IT	1	N820Mfs*5 (driver)	no alteration	no alteration	no alteration	no alteration	no alteration	no alteration	no alteration	no alteration	no alteration	no alteration	S1264Y, AMP	no alteration	no alteration	no alteration	no alteration	no alteration	no alteration	no alteration	no alteration	no alteration	no alteration	no alteration	no alteration	no alteration	N820Mfs*5 (driver)	no alteration	no alteration	no alteration	no alteration	no alteration	no alteration	no alteration	no alteration	no alteration	no alteration	no alteration	no alteration	no alteration	no alteration	no alteration	no alteration	no alteration	no alteration	no alteration	no alteration
blca_tcga_pan_can_atlas_2018	TCGA-DK-A3IU-01	TCGA-DK-A3IU	1	P947Hfs*21 (driver)	no alteration	no alteration	no alteration	no alteration	no alteration	no alteration	no alteration	no alteration	no alteration	no alteration	no alteration	no alteration	no alteration	no alteration	no alteration	no alteration	no alteration	no alteration	no alteration	no alteration	no alteration	no alteration	no alteration	no alteration	P947Hfs*21 (driver)	no alteration	no alteration	no alteration	no alteration	no alteration	no alteration	no alteration	no alteration	no alteration	no alteration	no alteration	no alteration	no alteration	no alteration	no alteration	no alteration	no alteration	no alteration	no alteration	no alteration
blca_tcga_pan_can_atlas_2018	TCGA-DK-A3IV-01	TCGA-DK-A3IV	1	no alteration	no alteration	no alteration	no alteration	no alteration	no alteration	no alteration	no alteration	no alteration	no alteration	no alteration	no alteration	no alteration	D753N	no alteration	no alteration	no alteration	no alteration	no alteration	no alteration	AMP	no alteration	no alteration	no alteration	no alteration	no alteration	no alteration	no alteration	no alteration	no alteration	no alteration	no alteration	no alteration	no alteration	no alteration	no alteration	no alteration	no alteration	no alteration	no alteration	no alteration	no alteration	no alteration	no alteration	no alteration	no alteration
blca_tcga_pan_can_atlas_2018	TCGA-DK-A3WW-01	TCGA-DK-A3WW	1	no alteration	E2272* (driver), E2164Q	no alteration	no alteration	no alteration	no alteration	no alteration	no alteration	L842V	no alteration	no alteration	no alteration	no alteration	no alteration	no alteration	no alteration	no alteration	no alteration	no alteration	no alteration	no alteration	no alteration	no alteration	no alteration	P1340S	no alteration	no alteration	no alteration	no alteration	E2272* (driver), E2164Q	no alteration	no alteration	no alteration	no alteration	no alteration	no alteration	no alteration	no alteration	no alteration	no alteration	no alteration	no alteration	no alteration	no alteration	no alteration	no alteration
blca_tcga_pan_can_atlas_2018	TCGA-DK-A3X1-01	TCGA-DK-A3X1	1	no alteration	no alteration	no alteration	no alteration	no alteration	no alteration	no alteration	no alteration	D363N, AMP	no alteration	no alteration	no alteration	no alteration	no alteration	no alteration	no alteration	no alteration	no alteration	no alteration	no alteration	no alteration	no alteration	no alteration	no alteration	no alteration	no alteration	no alteration	no alteration	no alteration	no alteration	no alteration	no alteration	no alteration	no alteration	no alteration	no alteration	no alteration	no alteration	no alteration	no alteration	no alteration	no alteration	no alteration	no alteration	no alteration	no alteration
blca_tcga_pan_can_atlas_2018	TCGA-DK-A3X2-01	TCGA-DK-A3X2	1	S744Rfs*66 (driver)	no alteration	no alteration	Q272* (driver), D184A	no alteration	no alteration	no alteration	no alteration	no alteration	no alteration	no alteration	no alteration	no alteration	no alteration	no alteration	no alteration	no alteration	no alteration	no alteration	no alteration	no alteration	no alteration	no alteration	no alteration	CTDSPL-WRN	S744Rfs*66 (driver)	no alteration	no alteration	no alteration	no alteration	no alteration	no alteration	no alteration	no alteration	no alteration	no alteration	no alteration	Q272* (driver), D184A	no alteration	no alteration	no alteration	no alteration	no alteration	no alteration	no alteration	no alteration
blca_tcga_pan_can_atlas_2018	TCGA-DK-A6AV-01	TCGA-DK-A6AV	1	no alteration	no alteration	no alteration	F15V	no alteration	no alteration	no alteration	no alteration	no alteration	no alteration	no alteration	no alteration	no alteration	no alteration	no alteration	no alteration	no alteration	no alteration	no alteration	no alteration	no alteration	no alteration	no alteration	no alteration	no alteration	no alteration	no alteration	no alteration	no alteration	no alteration	no alteration	no alteration	no alteration	no alteration	no alteration	no alteration	no alteration	F15V	no alteration	no alteration	no alteration	no alteration	no alteration	no alteration	no alteration	no alteration
blca_tcga_pan_can_atlas_2018	TCGA-DK-A6AW-01	TCGA-DK-A6AW	1	R1989* (driver), A955T	R250* (driver), F523V, L1347V, L2005I	R1190K	no alteration	R112Q, HOMDEL (driver)	no alteration	no alteration	E2129* (driver), E3043A	no alteration	no alteration	no alteration	no alteration	R334W, F219L	no alteration	no alteration	no alteration	no alteration	no alteration	no alteration	R43Q	no alteration	no alteration	no alteration	no alteration	no alteration	R1989* (driver), A955T	no alteration	no alteration	no alteration	R250* (driver), F523V, L1347V, L2005I	no alteration	no alteration	no alteration	R1190K	no alteration	no alteration	no alteration	no alteration	no alteration	no alteration	no alteration	R112Q	no alteration	HOMDEL (driver)	HOMDEL (driver)	no alteration
blca_tcga_pan_can_atlas_2018	TCGA-DK-A6B2-01	TCGA-DK-A6B2	1	R2158* (driver)	no alteration	no alteration	no alteration	no alteration	no alteration	no alteration	no alteration	no alteration	no alteration	no alteration	no alteration	no alteration	no alteration	no alteration	no alteration	no alteration	no alteration	no alteration	AMP	no alteration	no alteration	no alteration	no alteration	no alteration	R2158* (driver)	no alteration	no alteration	no alteration	no alteration	no alteration	no alteration	no alteration	no alteration	no alteration	no alteration	no alteration	no alteration	no alteration	no alteration	no alteration	no alteration	no alteration	no alteration	no alteration	no alteration
blca_tcga_pan_can_atlas_2018	TCGA-DK-A6B5-01	TCGA-DK-A6B5	1	Q479* (driver), P452R	no alteration	no alteration	no alteration	no alteration	no alteration	no alteration	S76* (driver)	no alteration	no alteration	no alteration	no alteration	no alteration	AMP	no alteration	no alteration	no alteration	no alteration	no alteration	no alteration	no alteration	D1177H	no alteration	HOMDEL (driver)	no alteration	Q479* (driver), P452R	no alteration	no alteration	no alteration	no alteration	no alteration	no alteration	no alteration	no alteration	no alteration	no alteration	no alteration	no alteration	no alteration	no alteration	no alteration	no alteration	no alteration	no alteration	no alteration	no alteration
blca_tcga_pan_can_atlas_2018	TCGA-DK-A6B6-01	TCGA-DK-A6B6	1	no alteration	no alteration	no alteration	no alteration	S519C	no alteration	no alteration	no alteration	no alteration	no alteration	no alteration	no alteration	no alteration	no alteration	no alteration	no alteration	no alteration	AMP	no alteration	no alteration	no alteration	no alteration	no alteration	no alteration	no alteration	no alteration	no alteration	no alteration	no alteration	no alteration	no alteration	no alteration	no alteration	no alteration	no alteration	no alteration	no alteration	no alteration	no alteration	no alteration	no alteration	S519C	no alteration	no alteration	no alteration	no alteration
blca_tcga_pan_can_atlas_2018	TCGA-DK-AA6L-01	TCGA-DK-AA6L	1	no alteration	no alteration	no alteration	no alteration	no alteration	no alteration	no alteration	G2755A	no alteration	no alteration	no alteration	no alteration	no alteration	no alteration	no alteration	no alteration	no alteration	no alteration	no alteration	no alteration	no alteration	no alteration	no alteration	E168Q	no alteration	no alteration	no alteration	no alteration	no alteration	no alteration	no alteration	no alteration	no alteration	no alteration	no alteration	no alteration	no alteration	no alteration	no alteration	no alteration	no alteration	no alteration	no alteration	no alteration	no alteration	no alteration
blca_tcga_pan_can_atlas_2018	TCGA-DK-AA6P-01	TCGA-DK-AA6P	1	S1600F	no alteration	no alteration	no alteration	no alteration	no alteration	no alteration	no alteration	no alteration	no alteration	T43Kfs*33 (driver), AMP	no alteration	no alteration	no alteration	no alteration	no alteration	no alteration	no alteration	no alteration	no alteration	no alteration	no alteration	no alteration	no alteration	no alteration	S1600F	no alteration	no alteration	no alteration	no alteration	no alteration	no alteration	no alteration	no alteration	no alteration	no alteration	no alteration	no alteration	no alteration	no alteration	no alteration	no alteration	no alteration	no alteration	no alteration	no alteration
blca_tcga_pan_can_atlas_2018	TCGA-DK-AA6R-01	TCGA-DK-AA6R	1	S1085* (driver)	no alteration	no alteration	no alteration	no alteration	no alteration	no alteration	HOMDEL (driver)	no alteration	no alteration	no alteration	no alteration	no alteration	no alteration	no alteration	no alteration	no alteration	no alteration	no alteration	no alteration	no alteration	no alteration	no alteration	no alteration	no alteration	S1085* (driver)	no alteration	no alteration	no alteration	no alteration	no alteration	no alteration	no alteration	no alteration	no alteration	no alteration	no alteration	no alteration	no alteration	no alteration	no alteration	no alteration	no alteration	no alteration	no alteration	no alteration
blca_tcga_pan_can_atlas_2018	TCGA-DK-AA6S-01	TCGA-DK-AA6S	1	no alteration	no alteration	no alteration	no alteration	no alteration	no alteration	no alteration	no alteration	D1051N	no alteration	AMP	AMP	no alteration	no alteration	no alteration	no alteration	no alteration	Q180* (driver)	no alteration	no alteration	no alteration	no alteration	no alteration	HOMDEL (driver)	no alteration	no alteration	no alteration	no alteration	no alteration	no alteration	no alteration	no alteration	no alteration	no alteration	no alteration	no alteration	no alteration	no alteration	no alteration	no alteration	no alteration	no alteration	no alteration	no alteration	no alteration	no alteration
blca_tcga_pan_can_atlas_2018	TCGA-DK-AA6U-01	TCGA-DK-AA6U	1	no alteration	no alteration	no alteration	no alteration	no alteration	no alteration	no alteration	no alteration	no alteration	no alteration	no alteration	R1439T	no alteration	no alteration	no alteration	no alteration	no alteration	no alteration	no alteration	no alteration	no alteration	no alteration	no alteration	no alteration	HOMDEL	no alteration	no alteration	no alteration	no alteration	no alteration	no alteration	no alteration	no alteration	no alteration	no alteration	no alteration	no alteration	no alteration	no alteration	no alteration	no alteration	no alteration	no alteration	no alteration	no alteration	no alteration
blca_tcga_pan_can_atlas_2018	TCGA-DK-AA6W-01	TCGA-DK-AA6W	1	S711* (driver)	no alteration	no alteration	no alteration	no alteration	no alteration	no alteration	HOMDEL (driver)	no alteration	no alteration	no alteration	no alteration	no alteration	no alteration	no alteration	no alteration	no alteration	no alteration	no alteration	E379K, AMP	no alteration	no alteration	no alteration	no alteration	no alteration	S711* (driver)	no alteration	no alteration	no alteration	no alteration	no alteration	no alteration	no alteration	no alteration	no alteration	no alteration	no alteration	no alteration	no alteration	no alteration	no alteration	no alteration	no alteration	no alteration	no alteration	no alteration
blca_tcga_pan_can_atlas_2018	TCGA-DK-AA71-01	TCGA-DK-AA71	1	S1085* (driver), E1006K	no alteration	no alteration	no alteration	no alteration	no alteration	no alteration	R2273K	no alteration	no alteration	no alteration	no alteration	no alteration	no alteration	no alteration	no alteration	no alteration	no alteration	S558F	no alteration	no alteration	no alteration	no alteration	no alteration	no alteration	S1085* (driver), E1006K	no alteration	no alteration	no alteration	no alteration	no alteration	no alteration	no alteration	no alteration	no alteration	no alteration	no alteration	no alteration	no alteration	no alteration	no alteration	no alteration	no alteration	no alteration	no alteration	no alteration
blca_tcga_pan_can_atlas_2018	TCGA-DK-AA74-01	TCGA-DK-AA74	1	no alteration	no alteration	no alteration	no alteration	no alteration	no alteration	no alteration	no alteration	no alteration	no alteration	no alteration	no alteration	no alteration	no alteration	no alteration	no alteration	no alteration	no alteration	no alteration	no alteration	no alteration	no alteration	no alteration	no alteration	L363P	no alteration	no alteration	no alteration	no alteration	no alteration	no alteration	no alteration	no alteration	no alteration	no alteration	no alteration	no alteration	no alteration	no alteration	no alteration	no alteration	no alteration	no alteration	no alteration	no alteration	no alteration
blca_tcga_pan_can_atlas_2018	TCGA-DK-AA76-01	TCGA-DK-AA76	1	Q802Vfs*32 (driver)	no alteration	no alteration	no alteration	no alteration	no alteration	no alteration	no alteration	no alteration	no alteration	no alteration	no alteration	no alteration	no alteration	no alteration	no alteration	no alteration	no alteration	no alteration	no alteration	E1018K	no alteration	no alteration	HOMDEL (driver)	no alteration	Q802Vfs*32 (driver)	no alteration	no alteration	no alteration	no alteration	no alteration	no alteration	no alteration	no alteration	no alteration	no alteration	no alteration	no alteration	no alteration	no alteration	no alteration	no alteration	no alteration	no alteration	no alteration	no alteration
blca_tcga_pan_can_atlas_2018	TCGA-DK-AA77-01	TCGA-DK-AA77	1	no alteration	no alteration	no alteration	no alteration	no alteration	no alteration	no alteration	no alteration	no alteration	no alteration	Y390N	no alteration	no alteration	no alteration	no alteration	no alteration	no alteration	AMP	no alteration	no alteration	no alteration	no alteration	no alteration	no alteration	no alteration	no alteration	no alteration	no alteration	no alteration	no alteration	no alteration	no alteration	no alteration	no alteration	no alteration	no alteration	no alteration	no alteration	no alteration	no alteration	no alteration	no alteration	no alteration	no alteration	no alteration	no alteration
blca_tcga_pan_can_atlas_2018	TCGA-E5-A4TZ-01	TCGA-E5-A4TZ	1	C1981Y	no alteration	no alteration	no alteration	no alteration	R1075T	no alteration	no alteration	no alteration	no alteration	no alteration	no alteration	E405Q, E392Q, E380K	no alteration	no alteration	no alteration	no alteration	no alteration	no alteration	no alteration	no alteration	no alteration	no alteration	no alteration	no alteration	C1981Y	no alteration	no alteration	no alteration	no alteration	no alteration	no alteration	no alteration	no alteration	no alteration	no alteration	no alteration	no alteration	no alteration	no alteration	no alteration	no alteration	no alteration	no alteration	no alteration	R1075T
blca_tcga_pan_can_atlas_2018	TCGA-E5-A4U1-01	TCGA-E5-A4U1	1	no alteration	no alteration	no alteration	no alteration	no alteration	no alteration	no alteration	no alteration	no alteration	no alteration	no alteration	no alteration	no alteration	no alteration	no alteration	no alteration	no alteration	no alteration	no alteration	no alteration	AMP	no alteration	no alteration	no alteration	no alteration	no alteration	no alteration	no alteration	no alteration	no alteration	no alteration	no alteration	no alteration	no alteration	no alteration	no alteration	no alteration	no alteration	no alteration	no alteration	no alteration	no alteration	no alteration	no alteration	no alteration	no alteration
blca_tcga_pan_can_atlas_2018	TCGA-E7-A4IJ-01	TCGA-E7-A4IJ	1	no alteration	no alteration	no alteration	no alteration	no alteration	no alteration	no alteration	no alteration	no alteration	no alteration	no alteration	no alteration	no alteration	no alteration	no alteration	no alteration	no alteration	no alteration	no alteration	no alteration	no alteration	no alteration	no alteration	HOMDEL (driver)	no alteration	no alteration	no alteration	no alteration	no alteration	no alteration	no alteration	no alteration	no alteration	no alteration	no alteration	no alteration	no alteration	no alteration	no alteration	no alteration	no alteration	no alteration	no alteration	no alteration	no alteration	no alteration
blca_tcga_pan_can_atlas_2018	TCGA-E7-A4XJ-01	TCGA-E7-A4XJ	1	Q557* (driver), S1242Rfs*16 (driver)	Q2314_K2317del	no alteration	no alteration	no alteration	no alteration	no alteration	no alteration	no alteration	no alteration	no alteration	no alteration	no alteration	no alteration	no alteration	no alteration	no alteration	no alteration	no alteration	no alteration	no alteration	no alteration	HOMDEL (driver)	no alteration	no alteration	Q557* (driver), S1242Rfs*16 (driver)	no alteration	no alteration	no alteration	Q2314_K2317del	no alteration	no alteration	no alteration	no alteration	no alteration	no alteration	no alteration	no alteration	no alteration	no alteration	no alteration	no alteration	no alteration	no alteration	no alteration	no alteration
blca_tcga_pan_can_atlas_2018	TCGA-E7-A519-01	TCGA-E7-A519	1	P598Lfs*21 (driver)	no alteration	no alteration	no alteration	no alteration	no alteration	no alteration	no alteration	no alteration	no alteration	no alteration	no alteration	no alteration	no alteration	no alteration	no alteration	no alteration	no alteration	no alteration	no alteration	no alteration	no alteration	no alteration	no alteration	no alteration	P598Lfs*21 (driver)	no alteration	no alteration	no alteration	no alteration	no alteration	no alteration	no alteration	no alteration	no alteration	no alteration	no alteration	no alteration	no alteration	no alteration	no alteration	no alteration	no alteration	no alteration	no alteration	no alteration
blca_tcga_pan_can_atlas_2018	TCGA-E7-A541-01	TCGA-E7-A541	1	X1289_splice (driver)	no alteration	no alteration	no alteration	no alteration	no alteration	no alteration	Q609H	no alteration	no alteration	no alteration	no alteration	no alteration	no alteration	no alteration	no alteration	no alteration	no alteration	no alteration	no alteration	no alteration	no alteration	no alteration	no alteration	no alteration	X1289_splice (driver)	no alteration	no alteration	no alteration	no alteration	no alteration	no alteration	no alteration	no alteration	no alteration	no alteration	no alteration	no alteration	no alteration	no alteration	no alteration	no alteration	no alteration	no alteration	no alteration	no alteration
blca_tcga_pan_can_atlas_2018	TCGA-E7-A5KE-01	TCGA-E7-A5KE	1	no alteration	no alteration	no alteration	no alteration	D230N	no alteration	no alteration	no alteration	no alteration	no alteration	no alteration	no alteration	no alteration	no alteration	no alteration	no alteration	no alteration	no alteration	no alteration	no alteration	no alteration	no alteration	no alteration	AMP	no alteration	no alteration	no alteration	no alteration	no alteration	no alteration	no alteration	no alteration	no alteration	no alteration	no alteration	no alteration	no alteration	no alteration	no alteration	no alteration	no alteration	D230N	no alteration	no alteration	no alteration	no alteration
blca_tcga_pan_can_atlas_2018	TCGA-E7-A5KF-01	TCGA-E7-A5KF	1	no alteration	Q1839* (driver)	no alteration	no alteration	no alteration	S823C	no alteration	no alteration	no alteration	no alteration	no alteration	no alteration	no alteration	no alteration	no alteration	no alteration	no alteration	no alteration	no alteration	E510Q	no alteration	no alteration	no alteration	no alteration	no alteration	no alteration	no alteration	no alteration	no alteration	Q1839* (driver)	no alteration	no alteration	no alteration	no alteration	no alteration	no alteration	no alteration	no alteration	no alteration	no alteration	no alteration	no alteration	no alteration	no alteration	no alteration	S823C
blca_tcga_pan_can_atlas_2018	TCGA-E7-A6MD-01	TCGA-E7-A6MD	1	no alteration	no alteration	no alteration	no alteration	no alteration	no alteration	no alteration	L1908V	no alteration	no alteration	D296Y	no alteration	no alteration	AMP	no alteration	no alteration	no alteration	no alteration	no alteration	no alteration	no alteration	no alteration	no alteration	no alteration	no alteration	no alteration	no alteration	no alteration	no alteration	no alteration	no alteration	no alteration	no alteration	no alteration	no alteration	no alteration	no alteration	no alteration	no alteration	no alteration	no alteration	no alteration	no alteration	no alteration	no alteration	no alteration
blca_tcga_pan_can_atlas_2018	TCGA-E7-A6ME-01	TCGA-E7-A6ME	1	no alteration	no alteration	no alteration	no alteration	no alteration	no alteration	no alteration	no alteration	no alteration	no alteration	no alteration	no alteration	no alteration	no alteration	no alteration	no alteration	no alteration	no alteration	no alteration	no alteration	AMP	no alteration	no alteration	no alteration	no alteration	no alteration	no alteration	no alteration	no alteration	no alteration	no alteration	no alteration	no alteration	no alteration	no alteration	no alteration	no alteration	no alteration	no alteration	no alteration	no alteration	no alteration	no alteration	no alteration	no alteration	no alteration
blca_tcga_pan_can_atlas_2018	TCGA-E7-A7DU-01	TCGA-E7-A7DU	1	Q479E, H495Y	no alteration	no alteration	no alteration	no alteration	no alteration	no alteration	no alteration	no alteration	no alteration	no alteration	no alteration	no alteration	no alteration	no alteration	no alteration	no alteration	no alteration	no alteration	no alteration	no alteration	no alteration	no alteration	no alteration	no alteration	Q479E, H495Y	no alteration	no alteration	no alteration	no alteration	no alteration	no alteration	no alteration	no alteration	no alteration	no alteration	no alteration	no alteration	no alteration	no alteration	no alteration	no alteration	no alteration	no alteration	no alteration	no alteration
blca_tcga_pan_can_atlas_2018	TCGA-E7-A7DV-01	TCGA-E7-A7DV	1	no alteration	AMP	no alteration	no alteration	no alteration	no alteration	no alteration	no alteration	D1112H	no alteration	no alteration	no alteration	no alteration	AMP	no alteration	no alteration	no alteration	no alteration	no alteration	I162V	no alteration	no alteration	no alteration	no alteration	no alteration	no alteration	no alteration	no alteration	no alteration	no alteration	no alteration	AMP	AMP	no alteration	no alteration	no alteration	no alteration	no alteration	no alteration	no alteration	no alteration	no alteration	no alteration	no alteration	no alteration	no alteration
blca_tcga_pan_can_atlas_2018	TCGA-E7-A7PW-01	TCGA-E7-A7PW	1	no alteration	no alteration	no alteration	no alteration	no alteration	no alteration	no alteration	no alteration	no alteration	no alteration	no alteration	no alteration	no alteration	V266L	no alteration	no alteration	no alteration	no alteration	no alteration	no alteration	no alteration	no alteration	no alteration	no alteration	no alteration	no alteration	no alteration	no alteration	no alteration	no alteration	no alteration	no alteration	no alteration	no alteration	no alteration	no alteration	no alteration	no alteration	no alteration	no alteration	no alteration	no alteration	no alteration	no alteration	no alteration	no alteration
blca_tcga_pan_can_atlas_2018	TCGA-E7-A7XN-01	TCGA-E7-A7XN	1	no alteration	no alteration	D1261N, S381L	no alteration	no alteration	no alteration	no alteration	no alteration	no alteration	Q295E	no alteration	no alteration	no alteration	no alteration	no alteration	no alteration	no alteration	no alteration	S119L	no alteration	no alteration	no alteration	no alteration	Q225E	no alteration	no alteration	no alteration	no alteration	no alteration	no alteration	no alteration	no alteration	no alteration	D1261N, S381L	no alteration	no alteration	no alteration	no alteration	no alteration	no alteration	no alteration	no alteration	no alteration	no alteration	no alteration	no alteration
blca_tcga_pan_can_atlas_2018	TCGA-E7-A85H-01	TCGA-E7-A85H	1	N1471Kfs*20 (driver)	H2038N (driver)	no alteration	HOMDEL (driver)	no alteration	no alteration	no alteration	AMP	no alteration	no alteration	no alteration	no alteration	no alteration	AMP	no alteration	no alteration	no alteration	E209K	no alteration	NBN-RIPK2	no alteration	no alteration	no alteration	no alteration	HOMDEL	N1471Kfs*20 (driver)	no alteration	no alteration	no alteration	H2038N (driver)	no alteration	no alteration	no alteration	no alteration	no alteration	no alteration	no alteration	no alteration	no alteration	HOMDEL (driver)	HOMDEL (driver)	no alteration	no alteration	no alteration	no alteration	no alteration
blca_tcga_pan_can_atlas_2018	TCGA-E7-A97P-01	TCGA-E7-A97P	1	no alteration	no alteration	no alteration	no alteration	no alteration	no alteration	no alteration	no alteration	no alteration	no alteration	no alteration	D1359E	no alteration	no alteration	no alteration	no alteration	no alteration	no alteration	no alteration	no alteration	no alteration	no alteration	no alteration	no alteration	no alteration	no alteration	no alteration	no alteration	no alteration	no alteration	no alteration	no alteration	no alteration	no alteration	no alteration	no alteration	no alteration	no alteration	no alteration	no alteration	no alteration	no alteration	no alteration	no alteration	no alteration	no alteration
blca_tcga_pan_can_atlas_2018	TCGA-E7-A97Q-01	TCGA-E7-A97Q	1	no alteration	no alteration	no alteration	no alteration	no alteration	no alteration	no alteration	no alteration	no alteration	no alteration	no alteration	no alteration	no alteration	no alteration	no alteration	no alteration	no alteration	no alteration	no alteration	AMP	no alteration	no alteration	no alteration	no alteration	no alteration	no alteration	no alteration	no alteration	no alteration	no alteration	no alteration	no alteration	no alteration	no alteration	no alteration	no alteration	no alteration	no alteration	no alteration	no alteration	no alteration	no alteration	no alteration	no alteration	no alteration	no alteration
blca_tcga_pan_can_atlas_2018	TCGA-FD-A3B3-01	TCGA-FD-A3B3	1	Q566* (driver), S552L	no alteration	S1061C	no alteration	no alteration	no alteration	no alteration	no alteration	K159E	no alteration	no alteration	no alteration	S264N	no alteration	no alteration	no alteration	no alteration	no alteration	no alteration	no alteration	no alteration	Q672* (driver)	no alteration	no alteration	no alteration	Q566* (driver), S552L	no alteration	no alteration	no alteration	no alteration	no alteration	no alteration	no alteration	S1061C	no alteration	no alteration	no alteration	no alteration	no alteration	no alteration	no alteration	no alteration	no alteration	no alteration	no alteration	no alteration
blca_tcga_pan_can_atlas_2018	TCGA-FD-A3B5-01	TCGA-FD-A3B5	1	no alteration	X2191_splice (driver)	no alteration	no alteration	no alteration	no alteration	no alteration	no alteration	no alteration	HOMDEL (driver)	no alteration	no alteration	no alteration	no alteration	no alteration	no alteration	no alteration	no alteration	no alteration	no alteration	no alteration	no alteration	no alteration	no alteration	no alteration	no alteration	no alteration	no alteration	no alteration	X2191_splice (driver)	no alteration	no alteration	no alteration	no alteration	no alteration	no alteration	no alteration	no alteration	no alteration	no alteration	no alteration	no alteration	no alteration	no alteration	no alteration	no alteration
blca_tcga_pan_can_atlas_2018	TCGA-FD-A3B6-01	TCGA-FD-A3B6	1	no alteration	no alteration	no alteration	no alteration	H606D	no alteration	no alteration	no alteration	no alteration	no alteration	AMP	no alteration	no alteration	no alteration	no alteration	no alteration	no alteration	no alteration	no alteration	no alteration	no alteration	no alteration	no alteration	no alteration	no alteration	no alteration	no alteration	no alteration	no alteration	no alteration	no alteration	no alteration	no alteration	no alteration	no alteration	no alteration	no alteration	no alteration	no alteration	no alteration	no alteration	H606D	no alteration	no alteration	no alteration	no alteration
blca_tcga_pan_can_atlas_2018	TCGA-FD-A3B7-01	TCGA-FD-A3B7	1	no alteration	no alteration	no alteration	no alteration	no alteration	no alteration	no alteration	AMP	no alteration	no alteration	no alteration	no alteration	no alteration	no alteration	no alteration	no alteration	no alteration	no alteration	no alteration	no alteration	no alteration	no alteration	no alteration	no alteration	no alteration	no alteration	no alteration	no alteration	no alteration	no alteration	no alteration	no alteration	no alteration	no alteration	no alteration	no alteration	no alteration	no alteration	no alteration	no alteration	no alteration	no alteration	no alteration	no alteration	no alteration	no alteration
blca_tcga_pan_can_atlas_2018	TCGA-FD-A3N5-01	TCGA-FD-A3N5	1	no alteration	no alteration	no alteration	no alteration	no alteration	no alteration	no alteration	HOMDEL (driver)	no alteration	no alteration	no alteration	no alteration	no alteration	no alteration	no alteration	no alteration	no alteration	no alteration	no alteration	no alteration	no alteration	no alteration	no alteration	no alteration	no alteration	no alteration	no alteration	no alteration	no alteration	no alteration	no alteration	no alteration	no alteration	no alteration	no alteration	no alteration	no alteration	no alteration	no alteration	no alteration	no alteration	no alteration	no alteration	no alteration	no alteration	no alteration
blca_tcga_pan_can_atlas_2018	TCGA-FD-A3N6-01	TCGA-FD-A3N6	1	no alteration	R982C	no alteration	no alteration	no alteration	K653M	no alteration	no alteration	no alteration	no alteration	no alteration	no alteration	no alteration	no alteration	no alteration	no alteration	no alteration	no alteration	no alteration	no alteration	no alteration	no alteration	no alteration	no alteration	no alteration	no alteration	no alteration	no alteration	no alteration	R982C	no alteration	no alteration	no alteration	no alteration	no alteration	no alteration	no alteration	no alteration	no alteration	no alteration	no alteration	no alteration	no alteration	no alteration	no alteration	K653M
blca_tcga_pan_can_atlas_2018	TCGA-FD-A3SJ-01	TCGA-FD-A3SJ	1	no alteration	no alteration	no alteration	no alteration	no alteration	no alteration	no alteration	no alteration	no alteration	no alteration	no alteration	no alteration	no alteration	AMP	no alteration	no alteration	no alteration	AMP	no alteration	no alteration	no alteration	no alteration	no alteration	no alteration	no alteration	no alteration	no alteration	no alteration	no alteration	no alteration	no alteration	no alteration	no alteration	no alteration	no alteration	no alteration	no alteration	no alteration	no alteration	no alteration	no alteration	no alteration	no alteration	no alteration	no alteration	no alteration
blca_tcga_pan_can_atlas_2018	TCGA-FD-A3SL-01	TCGA-FD-A3SL	1	no alteration	no alteration	no alteration	no alteration	no alteration	no alteration	no alteration	no alteration	no alteration	no alteration	no alteration	no alteration	no alteration	AMP	no alteration	no alteration	no alteration	no alteration	no alteration	no alteration	no alteration	no alteration	no alteration	no alteration	T1006P	no alteration	no alteration	no alteration	no alteration	no alteration	no alteration	no alteration	no alteration	no alteration	no alteration	no alteration	no alteration	no alteration	no alteration	no alteration	no alteration	no alteration	no alteration	no alteration	no alteration	no alteration
blca_tcga_pan_can_atlas_2018	TCGA-FD-A3SM-01	TCGA-FD-A3SM	1	no alteration	no alteration	no alteration	no alteration	no alteration	no alteration	no alteration	no alteration	no alteration	no alteration	S428F (driver), Q433E	no alteration	no alteration	no alteration	no alteration	no alteration	no alteration	no alteration	no alteration	no alteration	no alteration	no alteration	no alteration	no alteration	no alteration	no alteration	no alteration	no alteration	no alteration	no alteration	no alteration	no alteration	no alteration	no alteration	no alteration	no alteration	no alteration	no alteration	no alteration	no alteration	no alteration	no alteration	no alteration	no alteration	no alteration	no alteration
blca_tcga_pan_can_atlas_2018	TCGA-FD-A3SN-01	TCGA-FD-A3SN	1	Q393Rfs*3 (driver)	no alteration	no alteration	AMP	no alteration	no alteration	no alteration	no alteration	no alteration	no alteration	AMP	no alteration	no alteration	no alteration	no alteration	no alteration	no alteration	no alteration	no alteration	no alteration	no alteration	no alteration	no alteration	no alteration	no alteration	Q393Rfs*3 (driver)	no alteration	no alteration	no alteration	no alteration	no alteration	no alteration	no alteration	no alteration	no alteration	no alteration	no alteration	no alteration	no alteration	AMP	AMP	no alteration	no alteration	no alteration	no alteration	no alteration
blca_tcga_pan_can_atlas_2018	TCGA-FD-A3SP-01	TCGA-FD-A3SP	1	D1536Efs*34 (driver)	no alteration	no alteration	no alteration	no alteration	no alteration	no alteration	no alteration	no alteration	no alteration	no alteration	no alteration	no alteration	no alteration	no alteration	no alteration	no alteration	no alteration	no alteration	no alteration	no alteration	no alteration	no alteration	no alteration	no alteration	D1536Efs*34 (driver)	no alteration	no alteration	no alteration	no alteration	no alteration	no alteration	no alteration	no alteration	no alteration	no alteration	no alteration	no alteration	no alteration	no alteration	no alteration	no alteration	no alteration	no alteration	no alteration	no alteration
blca_tcga_pan_can_atlas_2018	TCGA-FD-A3SQ-01	TCGA-FD-A3SQ	1	no alteration	no alteration	no alteration	no alteration	no alteration	no alteration	no alteration	no alteration	AMP	no alteration	no alteration	no alteration	no alteration	no alteration	no alteration	no alteration	no alteration	no alteration	no alteration	no alteration	no alteration	no alteration	no alteration	no alteration	no alteration	no alteration	no alteration	no alteration	no alteration	no alteration	no alteration	no alteration	no alteration	no alteration	no alteration	no alteration	no alteration	no alteration	no alteration	no alteration	no alteration	no alteration	no alteration	no alteration	no alteration	no alteration
blca_tcga_pan_can_atlas_2018	TCGA-FD-A3SR-01	TCGA-FD-A3SR	1	Q605E	no alteration	no alteration	no alteration	no alteration	no alteration	no alteration	no alteration	no alteration	no alteration	no alteration	no alteration	no alteration	no alteration	no alteration	no alteration	no alteration	no alteration	no alteration	no alteration	AMP	no alteration	no alteration	no alteration	no alteration	Q605E	no alteration	no alteration	no alteration	no alteration	no alteration	no alteration	no alteration	no alteration	no alteration	no alteration	no alteration	no alteration	no alteration	no alteration	no alteration	no alteration	no alteration	no alteration	no alteration	no alteration
blca_tcga_pan_can_atlas_2018	TCGA-FD-A3SS-01	TCGA-FD-A3SS	1	no alteration	no alteration	no alteration	no alteration	no alteration	no alteration	no alteration	E2258K	no alteration	no alteration	no alteration	no alteration	no alteration	L312W	no alteration	no alteration	no alteration	no alteration	no alteration	no alteration	no alteration	no alteration	no alteration	no alteration	no alteration	no alteration	no alteration	no alteration	no alteration	no alteration	no alteration	no alteration	no alteration	no alteration	no alteration	no alteration	no alteration	no alteration	no alteration	no alteration	no alteration	no alteration	no alteration	no alteration	no alteration	no alteration
blca_tcga_pan_can_atlas_2018	TCGA-FD-A43N-01	TCGA-FD-A43N	1	X1368_splice (driver), P1554Hfs*11 (driver)	D317G	no alteration	no alteration	no alteration	no alteration	no alteration	no alteration	no alteration	no alteration	no alteration	no alteration	no alteration	no alteration	no alteration	no alteration	no alteration	no alteration	no alteration	no alteration	no alteration	no alteration	no alteration	no alteration	no alteration	X1368_splice (driver), P1554Hfs*11 (driver)	no alteration	no alteration	no alteration	D317G	no alteration	no alteration	no alteration	no alteration	no alteration	no alteration	no alteration	no alteration	no alteration	no alteration	no alteration	no alteration	no alteration	no alteration	no alteration	no alteration
blca_tcga_pan_can_atlas_2018	TCGA-FD-A43P-01	TCGA-FD-A43P	1	no alteration	E2221* (driver)	no alteration	no alteration	no alteration	no alteration	no alteration	D3260H, R858T, AMP	AMP	no alteration	AMP	no alteration	no alteration	AMP	no alteration	no alteration	no alteration	no alteration	no alteration	no alteration	no alteration	no alteration	no alteration	no alteration	no alteration	no alteration	no alteration	no alteration	no alteration	E2221* (driver)	no alteration	no alteration	no alteration	no alteration	no alteration	no alteration	no alteration	no alteration	no alteration	no alteration	no alteration	no alteration	no alteration	no alteration	no alteration	no alteration
blca_tcga_pan_can_atlas_2018	TCGA-FD-A43X-01	TCGA-FD-A43X	1	no alteration	no alteration	no alteration	no alteration	no alteration	no alteration	no alteration	no alteration	I633M	no alteration	no alteration	no alteration	no alteration	no alteration	no alteration	no alteration	no alteration	no alteration	no alteration	no alteration	no alteration	no alteration	no alteration	no alteration	no alteration	no alteration	no alteration	no alteration	no alteration	no alteration	no alteration	no alteration	no alteration	no alteration	no alteration	no alteration	no alteration	no alteration	no alteration	no alteration	no alteration	no alteration	no alteration	no alteration	no alteration	no alteration
blca_tcga_pan_can_atlas_2018	TCGA-FD-A43Y-01	TCGA-FD-A43Y	1	no alteration	S403* (driver)	no alteration	no alteration	no alteration	no alteration	no alteration	no alteration	no alteration	no alteration	no alteration	no alteration	no alteration	AMP	no alteration	no alteration	no alteration	no alteration	no alteration	no alteration	no alteration	no alteration	no alteration	no alteration	no alteration	no alteration	no alteration	no alteration	no alteration	S403* (driver)	no alteration	no alteration	no alteration	no alteration	no alteration	no alteration	no alteration	no alteration	no alteration	no alteration	no alteration	no alteration	no alteration	no alteration	no alteration	no alteration
blca_tcga_pan_can_atlas_2018	TCGA-FD-A5BR-01	TCGA-FD-A5BR	1	no alteration	no alteration	no alteration	no alteration	no alteration	no alteration	no alteration	no alteration	no alteration	no alteration	no alteration	no alteration	no alteration	no alteration	no alteration	no alteration	no alteration	no alteration	no alteration	AMP	no alteration	no alteration	no alteration	no alteration	no alteration	no alteration	no alteration	no alteration	no alteration	no alteration	no alteration	no alteration	no alteration	no alteration	no alteration	no alteration	no alteration	no alteration	no alteration	no alteration	no alteration	no alteration	no alteration	no alteration	no alteration	no alteration
blca_tcga_pan_can_atlas_2018	TCGA-FD-A5BT-01	TCGA-FD-A5BT	1	no alteration	no alteration	no alteration	no alteration	no alteration	HOMDEL (driver)	no alteration	no alteration	no alteration	no alteration	no alteration	S700* (driver)	no alteration	no alteration	no alteration	no alteration	no alteration	no alteration	no alteration	no alteration	no alteration	no alteration	no alteration	no alteration	no alteration	no alteration	no alteration	no alteration	no alteration	no alteration	no alteration	no alteration	no alteration	no alteration	no alteration	no alteration	no alteration	no alteration	no alteration	no alteration	no alteration	no alteration	no alteration	no alteration	no alteration	no alteration
blca_tcga_pan_can_atlas_2018	TCGA-FD-A5BU-01	TCGA-FD-A5BU	1	no alteration	no alteration	no alteration	no alteration	no alteration	no alteration	no alteration	no alteration	no alteration	no alteration	no alteration	AMP	no alteration	no alteration	no alteration	no alteration	no alteration	no alteration	no alteration	no alteration	no alteration	no alteration	no alteration	no alteration	no alteration	no alteration	no alteration	no alteration	no alteration	no alteration	no alteration	no alteration	no alteration	no alteration	no alteration	no alteration	no alteration	no alteration	no alteration	no alteration	no alteration	no alteration	no alteration	no alteration	no alteration	no alteration
blca_tcga_pan_can_atlas_2018	TCGA-FD-A5BX-01	TCGA-FD-A5BX	1	no alteration	no alteration	no alteration	no alteration	D440G	no alteration	no alteration	no alteration	no alteration	no alteration	no alteration	no alteration	no alteration	no alteration	no alteration	no alteration	no alteration	no alteration	no alteration	no alteration	Q613* (driver), S747C, S582Y, S779L, P735A	no alteration	no alteration	no alteration	HOMDEL	no alteration	no alteration	no alteration	no alteration	no alteration	no alteration	no alteration	no alteration	no alteration	no alteration	no alteration	no alteration	no alteration	no alteration	no alteration	no alteration	D440G	no alteration	no alteration	no alteration	no alteration
blca_tcga_pan_can_atlas_2018	TCGA-FD-A5C1-01	TCGA-FD-A5C1	1	R1446* (driver)	no alteration	no alteration	no alteration	no alteration	no alteration	no alteration	no alteration	no alteration	no alteration	no alteration	no alteration	no alteration	no alteration	no alteration	no alteration	no alteration	no alteration	no alteration	HOMDEL (driver)	no alteration	no alteration	no alteration	no alteration	no alteration	R1446* (driver)	no alteration	no alteration	no alteration	no alteration	no alteration	no alteration	no alteration	no alteration	no alteration	no alteration	no alteration	no alteration	no alteration	no alteration	no alteration	no alteration	no alteration	no alteration	no alteration	no alteration
blca_tcga_pan_can_atlas_2018	TCGA-FD-A62N-01	TCGA-FD-A62N	1	no alteration	no alteration	no alteration	no alteration	no alteration	no alteration	no alteration	no alteration	no alteration	no alteration	no alteration	no alteration	no alteration	no alteration	no alteration	no alteration	no alteration	no alteration	AMP	no alteration	no alteration	no alteration	no alteration	no alteration	no alteration	no alteration	no alteration	no alteration	no alteration	no alteration	no alteration	no alteration	no alteration	no alteration	no alteration	no alteration	no alteration	no alteration	no alteration	no alteration	no alteration	no alteration	no alteration	no alteration	no alteration	no alteration
blca_tcga_pan_can_atlas_2018	TCGA-FD-A62O-01	TCGA-FD-A62O	1	Q393* (driver)	no alteration	no alteration	no alteration	no alteration	no alteration	no alteration	no alteration	no alteration	no alteration	no alteration	no alteration	no alteration	no alteration	no alteration	no alteration	no alteration	no alteration	no alteration	no alteration	no alteration	no alteration	no alteration	no alteration	BAG4-WRN	Q393* (driver)	no alteration	no alteration	no alteration	no alteration	no alteration	no alteration	no alteration	no alteration	no alteration	no alteration	no alteration	no alteration	no alteration	no alteration	no alteration	no alteration	no alteration	no alteration	no alteration	no alteration
blca_tcga_pan_can_atlas_2018	TCGA-FD-A62P-01	TCGA-FD-A62P	1	S1085* (driver), L573V	no alteration	no alteration	no alteration	no alteration	no alteration	no alteration	no alteration	no alteration	no alteration	no alteration	no alteration	no alteration	no alteration	no alteration	no alteration	no alteration	no alteration	no alteration	no alteration	no alteration	no alteration	no alteration	no alteration	no alteration	S1085* (driver), L573V	no alteration	no alteration	no alteration	no alteration	no alteration	no alteration	no alteration	no alteration	no alteration	no alteration	no alteration	no alteration	no alteration	no alteration	no alteration	no alteration	no alteration	no alteration	no alteration	no alteration
blca_tcga_pan_can_atlas_2018	TCGA-FD-A62S-01	TCGA-FD-A62S	1	no alteration	no alteration	no alteration	no alteration	no alteration	no alteration	no alteration	no alteration	no alteration	no alteration	no alteration	no alteration	no alteration	no alteration	no alteration	no alteration	no alteration	no alteration	no alteration	no alteration	no alteration	no alteration	no alteration	no alteration	HOMDEL	no alteration	no alteration	no alteration	no alteration	no alteration	no alteration	no alteration	no alteration	no alteration	no alteration	no alteration	no alteration	no alteration	no alteration	no alteration	no alteration	no alteration	no alteration	no alteration	no alteration	no alteration
blca_tcga_pan_can_atlas_2018	TCGA-FD-A6TA-01	TCGA-FD-A6TA	1	no alteration	no alteration	no alteration	no alteration	no alteration	no alteration	no alteration	no alteration	no alteration	no alteration	no alteration	no alteration	no alteration	S452L	no alteration	no alteration	no alteration	no alteration	no alteration	no alteration	no alteration	no alteration	no alteration	no alteration	no alteration	no alteration	no alteration	no alteration	no alteration	no alteration	no alteration	no alteration	no alteration	no alteration	no alteration	no alteration	no alteration	no alteration	no alteration	no alteration	no alteration	no alteration	no alteration	no alteration	no alteration	no alteration
blca_tcga_pan_can_atlas_2018	TCGA-FD-A6TC-01	TCGA-FD-A6TC	1	no alteration	no alteration	E1209* (driver)	no alteration	no alteration	Q1210H	no alteration	S1882* (driver)	no alteration	no alteration	no alteration	no alteration	no alteration	no alteration	no alteration	AMP	no alteration	no alteration	no alteration	no alteration	no alteration	no alteration	no alteration	no alteration	no alteration	no alteration	no alteration	no alteration	no alteration	no alteration	no alteration	no alteration	no alteration	E1209* (driver)	no alteration	no alteration	no alteration	no alteration	no alteration	no alteration	no alteration	no alteration	no alteration	no alteration	no alteration	Q1210H
blca_tcga_pan_can_atlas_2018	TCGA-FD-A6TD-01	TCGA-FD-A6TD	1	no alteration	no alteration	no alteration	no alteration	no alteration	no alteration	no alteration	no alteration	no alteration	no alteration	no alteration	no alteration	no alteration	no alteration	no alteration	no alteration	no alteration	I136M	no alteration	no alteration	AMP	no alteration	no alteration	no alteration	no alteration	no alteration	no alteration	no alteration	no alteration	no alteration	no alteration	no alteration	no alteration	no alteration	no alteration	no alteration	no alteration	no alteration	no alteration	no alteration	no alteration	no alteration	no alteration	no alteration	no alteration	no alteration
blca_tcga_pan_can_atlas_2018	TCGA-FD-A6TF-01	TCGA-FD-A6TF	1	no alteration	no alteration	no alteration	no alteration	P315L	no alteration	no alteration	no alteration	no alteration	no alteration	no alteration	no alteration	no alteration	no alteration	no alteration	no alteration	no alteration	no alteration	no alteration	no alteration	no alteration	no alteration	no alteration	HOMDEL (driver)	no alteration	no alteration	no alteration	no alteration	no alteration	no alteration	no alteration	no alteration	no alteration	no alteration	no alteration	no alteration	no alteration	no alteration	no alteration	no alteration	no alteration	P315L	no alteration	no alteration	no alteration	no alteration
blca_tcga_pan_can_atlas_2018	TCGA-FD-A6TG-01	TCGA-FD-A6TG	1	E1060* (driver)	no alteration	no alteration	no alteration	no alteration	E1258K	no alteration	no alteration	R1157T, AMP	no alteration	no alteration	no alteration	no alteration	AMP	no alteration	no alteration	no alteration	no alteration	no alteration	no alteration	no alteration	no alteration	no alteration	no alteration	no alteration	E1060* (driver)	no alteration	no alteration	no alteration	no alteration	no alteration	no alteration	no alteration	no alteration	no alteration	no alteration	no alteration	no alteration	no alteration	no alteration	no alteration	no alteration	no alteration	no alteration	no alteration	E1258K
blca_tcga_pan_can_atlas_2018	TCGA-FD-A6TH-01	TCGA-FD-A6TH	1	no alteration	no alteration	no alteration	no alteration	no alteration	no alteration	no alteration	no alteration	no alteration	no alteration	no alteration	no alteration	no alteration	no alteration	no alteration	no alteration	no alteration	no alteration	no alteration	no alteration	no alteration	no alteration	no alteration	no alteration	HOMDEL	no alteration	no alteration	no alteration	no alteration	no alteration	no alteration	no alteration	no alteration	no alteration	no alteration	no alteration	no alteration	no alteration	no alteration	no alteration	no alteration	no alteration	no alteration	no alteration	no alteration	no alteration
blca_tcga_pan_can_atlas_2018	TCGA-FD-A6TI-01	TCGA-FD-A6TI	1	X451_splice (driver), X960_splice (driver)	S2860del	no alteration	no alteration	no alteration	no alteration	no alteration	no alteration	no alteration	no alteration	no alteration	no alteration	no alteration	no alteration	no alteration	no alteration	no alteration	no alteration	no alteration	no alteration	no alteration	no alteration	no alteration	no alteration	no alteration	X451_splice (driver), X960_splice (driver)	no alteration	no alteration	no alteration	S2860del	no alteration	no alteration	no alteration	no alteration	no alteration	no alteration	no alteration	no alteration	no alteration	no alteration	no alteration	no alteration	no alteration	no alteration	no alteration	no alteration
blca_tcga_pan_can_atlas_2018	TCGA-FD-A6TK-01	TCGA-FD-A6TK	1	R1511Sfs*16 (driver)	no alteration	no alteration	no alteration	no alteration	no alteration	no alteration	HOMDEL (driver)	no alteration	no alteration	no alteration	no alteration	no alteration	no alteration	no alteration	no alteration	no alteration	no alteration	no alteration	no alteration	no alteration	no alteration	no alteration	no alteration	no alteration	R1511Sfs*16 (driver)	no alteration	no alteration	no alteration	no alteration	no alteration	no alteration	no alteration	no alteration	no alteration	no alteration	no alteration	no alteration	no alteration	no alteration	no alteration	no alteration	no alteration	no alteration	no alteration	no alteration
blca_tcga_pan_can_atlas_2018	TCGA-FJ-A3Z7-01	TCGA-FJ-A3Z7	1	AMP	no alteration	no alteration	E631Q	no alteration	no alteration	no alteration	no alteration	no alteration	no alteration	X457_splice (driver), S356* (driver), E377K, H339Y	P1222L	no alteration	AMP	no alteration	no alteration	AMP	no alteration	no alteration	AMP	no alteration	no alteration	no alteration	no alteration	no alteration	no alteration	no alteration	AMP	AMP	no alteration	no alteration	no alteration	no alteration	no alteration	no alteration	no alteration	no alteration	E631Q	no alteration	no alteration	no alteration	no alteration	no alteration	no alteration	no alteration	no alteration
blca_tcga_pan_can_atlas_2018	TCGA-FJ-A3Z9-01	TCGA-FJ-A3Z9	1	Q1584* (driver), A2237P	no alteration	no alteration	no alteration	no alteration	no alteration	no alteration	no alteration	no alteration	no alteration	no alteration	no alteration	no alteration	no alteration	no alteration	no alteration	no alteration	no alteration	no alteration	no alteration	no alteration	no alteration	no alteration	no alteration	no alteration	Q1584* (driver), A2237P	no alteration	no alteration	no alteration	no alteration	no alteration	no alteration	no alteration	no alteration	no alteration	no alteration	no alteration	no alteration	no alteration	no alteration	no alteration	no alteration	no alteration	no alteration	no alteration	no alteration
blca_tcga_pan_can_atlas_2018	TCGA-FJ-A3ZE-01	TCGA-FJ-A3ZE	1	no alteration	no alteration	no alteration	no alteration	no alteration	no alteration	no alteration	no alteration	no alteration	no alteration	no alteration	no alteration	no alteration	AMP	no alteration	no alteration	no alteration	no alteration	no alteration	no alteration	no alteration	no alteration	no alteration	no alteration	no alteration	no alteration	no alteration	no alteration	no alteration	no alteration	no alteration	no alteration	no alteration	no alteration	no alteration	no alteration	no alteration	no alteration	no alteration	no alteration	no alteration	no alteration	no alteration	no alteration	no alteration	no alteration
blca_tcga_pan_can_atlas_2018	TCGA-FJ-A3ZF-01	TCGA-FJ-A3ZF	1	L2011R	no alteration	no alteration	no alteration	no alteration	no alteration	no alteration	no alteration	no alteration	no alteration	no alteration	no alteration	no alteration	no alteration	no alteration	no alteration	no alteration	no alteration	no alteration	no alteration	no alteration	no alteration	no alteration	no alteration	no alteration	L2011R	no alteration	no alteration	no alteration	no alteration	no alteration	no alteration	no alteration	no alteration	no alteration	no alteration	no alteration	no alteration	no alteration	no alteration	no alteration	no alteration	no alteration	no alteration	no alteration	no alteration
blca_tcga_pan_can_atlas_2018	TCGA-FJ-A871-01	TCGA-FJ-A871	1	E2250Vfs*27 (driver)	no alteration	no alteration	no alteration	no alteration	no alteration	no alteration	no alteration	no alteration	no alteration	no alteration	no alteration	no alteration	no alteration	no alteration	no alteration	no alteration	no alteration	no alteration	no alteration	no alteration	no alteration	no alteration	no alteration	no alteration	E2250Vfs*27 (driver)	no alteration	no alteration	no alteration	no alteration	no alteration	no alteration	no alteration	no alteration	no alteration	no alteration	no alteration	no alteration	no alteration	no alteration	no alteration	no alteration	no alteration	no alteration	no alteration	no alteration
blca_tcga_pan_can_atlas_2018	TCGA-FT-A3EE-01	TCGA-FT-A3EE	1	no alteration	Q284P	no alteration	no alteration	no alteration	no alteration	no alteration	M192T	no alteration	no alteration	no alteration	no alteration	no alteration	no alteration	no alteration	no alteration	no alteration	no alteration	no alteration	no alteration	no alteration	no alteration	no alteration	no alteration	no alteration	no alteration	no alteration	no alteration	no alteration	Q284P	no alteration	no alteration	no alteration	no alteration	no alteration	no alteration	no alteration	no alteration	no alteration	no alteration	no alteration	no alteration	no alteration	no alteration	no alteration	no alteration
blca_tcga_pan_can_atlas_2018	TCGA-G2-A2EJ-01	TCGA-G2-A2EJ	1	no alteration	no alteration	no alteration	G470W	no alteration	no alteration	no alteration	no alteration	E910Q	no alteration	no alteration	no alteration	no alteration	no alteration	no alteration	no alteration	no alteration	no alteration	no alteration	no alteration	no alteration	no alteration	no alteration	no alteration	no alteration	no alteration	no alteration	no alteration	no alteration	no alteration	no alteration	no alteration	no alteration	no alteration	no alteration	no alteration	no alteration	G470W	no alteration	no alteration	no alteration	no alteration	no alteration	no alteration	no alteration	no alteration
blca_tcga_pan_can_atlas_2018	TCGA-G2-A2EK-01	TCGA-G2-A2EK	1	M1318Dfs*5 (driver)	no alteration	no alteration	no alteration	no alteration	no alteration	no alteration	no alteration	no alteration	no alteration	no alteration	no alteration	no alteration	no alteration	no alteration	no alteration	no alteration	no alteration	no alteration	no alteration	no alteration	no alteration	no alteration	no alteration	no alteration	M1318Dfs*5 (driver)	no alteration	no alteration	no alteration	no alteration	no alteration	no alteration	no alteration	no alteration	no alteration	no alteration	no alteration	no alteration	no alteration	no alteration	no alteration	no alteration	no alteration	no alteration	no alteration	no alteration
blca_tcga_pan_can_atlas_2018	TCGA-G2-A2EL-01	TCGA-G2-A2EL	1	S634* (driver)	no alteration	no alteration	no alteration	no alteration	no alteration	Q1281* (driver)	no alteration	no alteration	no alteration	no alteration	no alteration	no alteration	no alteration	no alteration	no alteration	no alteration	no alteration	no alteration	no alteration	no alteration	no alteration	no alteration	no alteration	no alteration	S634* (driver)	no alteration	no alteration	no alteration	no alteration	no alteration	no alteration	no alteration	no alteration	no alteration	no alteration	no alteration	no alteration	no alteration	no alteration	no alteration	no alteration	no alteration	no alteration	no alteration	no alteration
blca_tcga_pan_can_atlas_2018	TCGA-G2-A2EO-01	TCGA-G2-A2EO	1	no alteration	no alteration	Q1691E	no alteration	no alteration	no alteration	no alteration	no alteration	AMP	no alteration	no alteration	no alteration	no alteration	no alteration	no alteration	no alteration	no alteration	no alteration	no alteration	AMP	no alteration	no alteration	no alteration	no alteration	no alteration	no alteration	no alteration	no alteration	no alteration	no alteration	no alteration	no alteration	no alteration	Q1691E	no alteration	no alteration	no alteration	no alteration	no alteration	no alteration	no alteration	no alteration	no alteration	no alteration	no alteration	no alteration
blca_tcga_pan_can_atlas_2018	TCGA-G2-A2ES-01	TCGA-G2-A2ES	1	no alteration	no alteration	Q1319E	no alteration	no alteration	no alteration	no alteration	no alteration	no alteration	no alteration	no alteration	no alteration	no alteration	no alteration	no alteration	no alteration	no alteration	no alteration	R349L	E36A	no alteration	no alteration	no alteration	no alteration	no alteration	no alteration	no alteration	no alteration	no alteration	no alteration	no alteration	no alteration	no alteration	Q1319E	no alteration	no alteration	no alteration	no alteration	no alteration	no alteration	no alteration	no alteration	no alteration	no alteration	no alteration	no alteration
blca_tcga_pan_can_atlas_2018	TCGA-G2-A3IE-01	TCGA-G2-A3IE	1	no alteration	E3022* (driver), Q3000H, E3007K	S2138F	no alteration	no alteration	no alteration	no alteration	no alteration	no alteration	no alteration	no alteration	no alteration	no alteration	AMP	no alteration	no alteration	no alteration	no alteration	no alteration	AMP	no alteration	no alteration	no alteration	no alteration	no alteration	no alteration	no alteration	no alteration	no alteration	E3022* (driver), Q3000H, E3007K	no alteration	no alteration	no alteration	S2138F	no alteration	no alteration	no alteration	no alteration	no alteration	no alteration	no alteration	no alteration	no alteration	no alteration	no alteration	no alteration
blca_tcga_pan_can_atlas_2018	TCGA-G2-A3VY-01	TCGA-G2-A3VY	1	no alteration	no alteration	no alteration	no alteration	no alteration	no alteration	no alteration	no alteration	no alteration	no alteration	no alteration	E698K	no alteration	no alteration	no alteration	no alteration	no alteration	no alteration	no alteration	no alteration	no alteration	E75Q	no alteration	no alteration	HOMDEL	no alteration	no alteration	no alteration	no alteration	no alteration	no alteration	no alteration	no alteration	no alteration	no alteration	no alteration	no alteration	no alteration	no alteration	no alteration	no alteration	no alteration	no alteration	no alteration	no alteration	no alteration
blca_tcga_pan_can_atlas_2018	TCGA-G2-AA3B-01	TCGA-G2-AA3B	1	no alteration	E2164Q	no alteration	no alteration	no alteration	no alteration	S1383* (driver)	Q1089E	R1174T, AMP	no alteration	no alteration	S947L	no alteration	Q802H	no alteration	no alteration	no alteration	no alteration	no alteration	no alteration	no alteration	no alteration	no alteration	no alteration	no alteration	no alteration	no alteration	no alteration	no alteration	E2164Q	no alteration	no alteration	no alteration	no alteration	no alteration	no alteration	no alteration	no alteration	no alteration	no alteration	no alteration	no alteration	no alteration	no alteration	no alteration	no alteration
blca_tcga_pan_can_atlas_2018	TCGA-G2-AA3C-01	TCGA-G2-AA3C	1	no alteration	T2636A	no alteration	no alteration	no alteration	no alteration	no alteration	no alteration	no alteration	no alteration	no alteration	no alteration	no alteration	no alteration	no alteration	no alteration	no alteration	no alteration	no alteration	no alteration	no alteration	no alteration	no alteration	no alteration	no alteration	no alteration	no alteration	no alteration	no alteration	T2636A	no alteration	no alteration	no alteration	no alteration	no alteration	no alteration	no alteration	no alteration	no alteration	no alteration	no alteration	no alteration	no alteration	no alteration	no alteration	no alteration
blca_tcga_pan_can_atlas_2018	TCGA-G2-AA3D-01	TCGA-G2-AA3D	1	Q1363* (driver)	no alteration	no alteration	no alteration	no alteration	no alteration	no alteration	no alteration	no alteration	no alteration	no alteration	AMP	no alteration	no alteration	no alteration	no alteration	no alteration	no alteration	no alteration	no alteration	no alteration	no alteration	no alteration	HOMDEL (driver)	no alteration	Q1363* (driver)	no alteration	no alteration	no alteration	no alteration	no alteration	no alteration	no alteration	no alteration	no alteration	no alteration	no alteration	no alteration	no alteration	no alteration	no alteration	no alteration	no alteration	no alteration	no alteration	no alteration
blca_tcga_pan_can_atlas_2018	TCGA-G2-AA3F-01	TCGA-G2-AA3F	1	S552* (driver)	no alteration	no alteration	no alteration	AMP	no alteration	no alteration	no alteration	no alteration	no alteration	no alteration	no alteration	no alteration	AMP	no alteration	no alteration	no alteration	no alteration	no alteration	no alteration	no alteration	no alteration	no alteration	no alteration	no alteration	S552* (driver)	no alteration	no alteration	no alteration	no alteration	no alteration	no alteration	no alteration	no alteration	no alteration	no alteration	no alteration	no alteration	no alteration	no alteration	no alteration	no alteration	no alteration	AMP	AMP	no alteration
blca_tcga_pan_can_atlas_2018	TCGA-GC-A3RB-01	TCGA-GC-A3RB	1	no alteration	no alteration	no alteration	P338S	no alteration	no alteration	no alteration	no alteration	no alteration	no alteration	no alteration	AMP	no alteration	AMP	no alteration	no alteration	no alteration	no alteration	no alteration	AMP	no alteration	no alteration	no alteration	no alteration	no alteration	no alteration	no alteration	no alteration	no alteration	no alteration	no alteration	no alteration	no alteration	no alteration	no alteration	no alteration	no alteration	P338S	no alteration	no alteration	no alteration	no alteration	no alteration	no alteration	no alteration	no alteration
blca_tcga_pan_can_atlas_2018	TCGA-GC-A3RC-01	TCGA-GC-A3RC	1	Q611* (driver)	no alteration	no alteration	no alteration	no alteration	no alteration	no alteration	no alteration	no alteration	no alteration	no alteration	no alteration	V323G	G685A, N746K	no alteration	no alteration	no alteration	no alteration	no alteration	no alteration	no alteration	no alteration	no alteration	no alteration	no alteration	Q611* (driver)	no alteration	no alteration	no alteration	no alteration	no alteration	no alteration	no alteration	no alteration	no alteration	no alteration	no alteration	no alteration	no alteration	no alteration	no alteration	no alteration	no alteration	no alteration	no alteration	no alteration
blca_tcga_pan_can_atlas_2018	TCGA-GC-A3RD-01	TCGA-GC-A3RD	1	no alteration	no alteration	no alteration	no alteration	no alteration	no alteration	no alteration	no alteration	no alteration	no alteration	no alteration	no alteration	no alteration	no alteration	no alteration	no alteration	no alteration	no alteration	no alteration	AMP	no alteration	no alteration	no alteration	no alteration	no alteration	no alteration	no alteration	no alteration	no alteration	no alteration	no alteration	no alteration	no alteration	no alteration	no alteration	no alteration	no alteration	no alteration	no alteration	no alteration	no alteration	no alteration	no alteration	no alteration	no alteration	no alteration
blca_tcga_pan_can_atlas_2018	TCGA-GC-A3YS-01	TCGA-GC-A3YS	1	no alteration	no alteration	no alteration	no alteration	HOMDEL (driver)	no alteration	no alteration	no alteration	no alteration	no alteration	no alteration	HOMDEL (driver)	no alteration	no alteration	no alteration	no alteration	no alteration	no alteration	no alteration	no alteration	no alteration	no alteration	no alteration	no alteration	R280K	no alteration	no alteration	no alteration	no alteration	no alteration	no alteration	no alteration	no alteration	no alteration	no alteration	no alteration	no alteration	no alteration	no alteration	no alteration	no alteration	no alteration	no alteration	HOMDEL (driver)	HOMDEL (driver)	no alteration
blca_tcga_pan_can_atlas_2018	TCGA-GC-A4ZW-01	TCGA-GC-A4ZW	1	E1444Q	no alteration	no alteration	no alteration	no alteration	no alteration	no alteration	no alteration	no alteration	no alteration	no alteration	no alteration	no alteration	no alteration	no alteration	no alteration	no alteration	no alteration	no alteration	no alteration	E53Q	no alteration	no alteration	no alteration	no alteration	E1444Q	no alteration	no alteration	no alteration	no alteration	no alteration	no alteration	no alteration	no alteration	no alteration	no alteration	no alteration	no alteration	no alteration	no alteration	no alteration	no alteration	no alteration	no alteration	no alteration	no alteration
blca_tcga_pan_can_atlas_2018	TCGA-GC-A6I3-01	TCGA-GC-A6I3	1	no alteration	no alteration	no alteration	no alteration	no alteration	no alteration	no alteration	no alteration	no alteration	no alteration	no alteration	no alteration	no alteration	no alteration	no alteration	no alteration	no alteration	no alteration	no alteration	no alteration	no alteration	no alteration	no alteration	E248A	no alteration	no alteration	no alteration	no alteration	no alteration	no alteration	no alteration	no alteration	no alteration	no alteration	no alteration	no alteration	no alteration	no alteration	no alteration	no alteration	no alteration	no alteration	no alteration	no alteration	no alteration	no alteration
blca_tcga_pan_can_atlas_2018	TCGA-GD-A2C5-01	TCGA-GD-A2C5	1	Q1095* (driver)	no alteration	no alteration	no alteration	no alteration	no alteration	no alteration	no alteration	no alteration	no alteration	no alteration	no alteration	no alteration	no alteration	no alteration	no alteration	no alteration	no alteration	no alteration	no alteration	no alteration	E431Q, E468K	no alteration	no alteration	no alteration	Q1095* (driver)	no alteration	no alteration	no alteration	no alteration	no alteration	no alteration	no alteration	no alteration	no alteration	no alteration	no alteration	no alteration	no alteration	no alteration	no alteration	no alteration	no alteration	no alteration	no alteration	no alteration
blca_tcga_pan_can_atlas_2018	TCGA-GD-A3OP-01	TCGA-GD-A3OP	1	no alteration	no alteration	E853* (driver)	no alteration	no alteration	R979T	no alteration	no alteration	no alteration	no alteration	no alteration	no alteration	no alteration	no alteration	no alteration	no alteration	no alteration	no alteration	no alteration	E194K, R89Q	no alteration	no alteration	no alteration	no alteration	no alteration	no alteration	no alteration	no alteration	no alteration	no alteration	no alteration	no alteration	no alteration	E853* (driver)	no alteration	no alteration	no alteration	no alteration	no alteration	no alteration	no alteration	no alteration	no alteration	no alteration	no alteration	R979T
blca_tcga_pan_can_atlas_2018	TCGA-GD-A3OQ-01	TCGA-GD-A3OQ	1	Y551Lfs*72 (driver)	no alteration	no alteration	no alteration	no alteration	no alteration	no alteration	no alteration	no alteration	no alteration	no alteration	no alteration	no alteration	no alteration	no alteration	no alteration	no alteration	no alteration	no alteration	no alteration	no alteration	no alteration	no alteration	no alteration	no alteration	Y551Lfs*72 (driver)	no alteration	no alteration	no alteration	no alteration	no alteration	no alteration	no alteration	no alteration	no alteration	no alteration	no alteration	no alteration	no alteration	no alteration	no alteration	no alteration	no alteration	no alteration	no alteration	no alteration
blca_tcga_pan_can_atlas_2018	TCGA-GD-A6C6-01	TCGA-GD-A6C6	1	no alteration	X2643_splice (driver)	R2109T	no alteration	no alteration	no alteration	no alteration	no alteration	no alteration	no alteration	no alteration	no alteration	no alteration	AMP	no alteration	no alteration	no alteration	no alteration	no alteration	no alteration	I609M	no alteration	no alteration	no alteration	no alteration	no alteration	no alteration	no alteration	no alteration	X2643_splice (driver)	no alteration	no alteration	no alteration	R2109T	no alteration	no alteration	no alteration	no alteration	no alteration	no alteration	no alteration	no alteration	no alteration	no alteration	no alteration	no alteration
blca_tcga_pan_can_atlas_2018	TCGA-GD-A76B-01	TCGA-GD-A76B	1	Q878* (driver)	no alteration	no alteration	no alteration	no alteration	no alteration	no alteration	no alteration	no alteration	no alteration	no alteration	no alteration	no alteration	no alteration	no alteration	no alteration	no alteration	no alteration	no alteration	no alteration	no alteration	no alteration	no alteration	HOMDEL (driver)	no alteration	Q878* (driver)	no alteration	no alteration	no alteration	no alteration	no alteration	no alteration	no alteration	no alteration	no alteration	no alteration	no alteration	no alteration	no alteration	no alteration	no alteration	no alteration	no alteration	no alteration	no alteration	no alteration
blca_tcga_pan_can_atlas_2018	TCGA-GU-A42P-01	TCGA-GU-A42P	1	Q944* (driver)	no alteration	no alteration	no alteration	no alteration	no alteration	AMP	no alteration	no alteration	no alteration	no alteration	no alteration	no alteration	no alteration	no alteration	no alteration	no alteration	no alteration	no alteration	no alteration	no alteration	no alteration	no alteration	no alteration	no alteration	Q944* (driver)	no alteration	no alteration	no alteration	no alteration	no alteration	no alteration	no alteration	no alteration	no alteration	no alteration	no alteration	no alteration	no alteration	no alteration	no alteration	no alteration	no alteration	no alteration	no alteration	no alteration
blca_tcga_pan_can_atlas_2018	TCGA-GU-A42R-01	TCGA-GU-A42R	1	Q1424* (driver), S1623L	no alteration	no alteration	no alteration	no alteration	no alteration	no alteration	S1341* (driver)	no alteration	no alteration	no alteration	no alteration	no alteration	no alteration	no alteration	no alteration	no alteration	no alteration	no alteration	no alteration	no alteration	no alteration	no alteration	no alteration	no alteration	Q1424* (driver), S1623L	no alteration	no alteration	no alteration	no alteration	no alteration	no alteration	no alteration	no alteration	no alteration	no alteration	no alteration	no alteration	no alteration	no alteration	no alteration	no alteration	no alteration	no alteration	no alteration	no alteration
blca_tcga_pan_can_atlas_2018	TCGA-GU-A763-01	TCGA-GU-A763	1	HOMDEL (driver)	no alteration	no alteration	no alteration	no alteration	no alteration	no alteration	no alteration	no alteration	no alteration	no alteration	no alteration	HOMDEL (driver)	no alteration	no alteration	no alteration	no alteration	no alteration	no alteration	no alteration	no alteration	no alteration	no alteration	no alteration	no alteration	no alteration	no alteration	HOMDEL (driver)	HOMDEL (driver)	no alteration	no alteration	no alteration	no alteration	no alteration	no alteration	no alteration	no alteration	no alteration	no alteration	no alteration	no alteration	no alteration	no alteration	no alteration	no alteration	no alteration
blca_tcga_pan_can_atlas_2018	TCGA-GU-A766-01	TCGA-GU-A766	1	Q512* (driver)	no alteration	no alteration	no alteration	no alteration	no alteration	no alteration	no alteration	no alteration	no alteration	no alteration	no alteration	no alteration	no alteration	no alteration	no alteration	no alteration	no alteration	no alteration	no alteration	no alteration	no alteration	no alteration	no alteration	no alteration	Q512* (driver)	no alteration	no alteration	no alteration	no alteration	no alteration	no alteration	no alteration	no alteration	no alteration	no alteration	no alteration	no alteration	no alteration	no alteration	no alteration	no alteration	no alteration	no alteration	no alteration	no alteration
blca_tcga_pan_can_atlas_2018	TCGA-GU-A767-01	TCGA-GU-A767	1	no alteration	no alteration	no alteration	no alteration	no alteration	G921V	no alteration	AMP	no alteration	no alteration	no alteration	no alteration	no alteration	no alteration	no alteration	no alteration	no alteration	AMP	no alteration	no alteration	no alteration	no alteration	no alteration	no alteration	no alteration	no alteration	no alteration	no alteration	no alteration	no alteration	no alteration	no alteration	no alteration	no alteration	no alteration	no alteration	no alteration	no alteration	no alteration	no alteration	no alteration	no alteration	no alteration	no alteration	no alteration	G921V
blca_tcga_pan_can_atlas_2018	TCGA-GU-AATO-01	TCGA-GU-AATO	1	no alteration	no alteration	no alteration	no alteration	no alteration	no alteration	no alteration	AMP	no alteration	no alteration	no alteration	no alteration	no alteration	no alteration	no alteration	no alteration	no alteration	no alteration	no alteration	no alteration	no alteration	no alteration	no alteration	no alteration	no alteration	no alteration	no alteration	no alteration	no alteration	no alteration	no alteration	no alteration	no alteration	no alteration	no alteration	no alteration	no alteration	no alteration	no alteration	no alteration	no alteration	no alteration	no alteration	no alteration	no alteration	no alteration
blca_tcga_pan_can_atlas_2018	TCGA-GU-AATP-01	TCGA-GU-AATP	1	no alteration	no alteration	no alteration	no alteration	no alteration	no alteration	no alteration	E3405Q	no alteration	no alteration	no alteration	no alteration	no alteration	AMP	no alteration	no alteration	no alteration	AMP	no alteration	no alteration	no alteration	no alteration	Q101H	no alteration	no alteration	no alteration	no alteration	no alteration	no alteration	no alteration	no alteration	no alteration	no alteration	no alteration	no alteration	no alteration	no alteration	no alteration	no alteration	no alteration	no alteration	no alteration	no alteration	no alteration	no alteration	no alteration
blca_tcga_pan_can_atlas_2018	TCGA-GU-AATQ-01	TCGA-GU-AATQ	1	no alteration	no alteration	no alteration	no alteration	no alteration	no alteration	E1210Q	no alteration	no alteration	no alteration	no alteration	no alteration	no alteration	no alteration	no alteration	no alteration	no alteration	no alteration	no alteration	no alteration	no alteration	no alteration	no alteration	no alteration	no alteration	no alteration	no alteration	no alteration	no alteration	no alteration	no alteration	no alteration	no alteration	no alteration	no alteration	no alteration	no alteration	no alteration	no alteration	no alteration	no alteration	no alteration	no alteration	no alteration	no alteration	no alteration
blca_tcga_pan_can_atlas_2018	TCGA-GV-A3JV-01	TCGA-GV-A3JV	1	Q1363* (driver)	no alteration	no alteration	no alteration	no alteration	no alteration	no alteration	no alteration	no alteration	E309K	no alteration	no alteration	no alteration	no alteration	no alteration	no alteration	no alteration	no alteration	no alteration	no alteration	no alteration	no alteration	no alteration	no alteration	no alteration	Q1363* (driver)	no alteration	no alteration	no alteration	no alteration	no alteration	no alteration	no alteration	no alteration	no alteration	no alteration	no alteration	no alteration	no alteration	no alteration	no alteration	no alteration	no alteration	no alteration	no alteration	no alteration
blca_tcga_pan_can_atlas_2018	TCGA-GV-A3JW-01	TCGA-GV-A3JW	1	no alteration	no alteration	no alteration	no alteration	no alteration	no alteration	no alteration	AMP	no alteration	no alteration	no alteration	no alteration	no alteration	AMP	no alteration	no alteration	no alteration	no alteration	no alteration	no alteration	no alteration	no alteration	no alteration	no alteration	no alteration	no alteration	no alteration	no alteration	no alteration	no alteration	no alteration	no alteration	no alteration	no alteration	no alteration	no alteration	no alteration	no alteration	no alteration	no alteration	no alteration	no alteration	no alteration	no alteration	no alteration	no alteration
blca_tcga_pan_can_atlas_2018	TCGA-GV-A3JZ-01	TCGA-GV-A3JZ	1	no alteration	HOMDEL (driver)	no alteration	no alteration	S202C	no alteration	no alteration	E1126Q, D1386Y, R1570T, E1895K, D1911N	no alteration	no alteration	no alteration	no alteration	no alteration	no alteration	HOMDEL	no alteration	AMP	no alteration	no alteration	no alteration	no alteration	no alteration	no alteration	no alteration	no alteration	no alteration	no alteration	no alteration	no alteration	no alteration	no alteration	HOMDEL (driver)	HOMDEL (driver)	no alteration	no alteration	no alteration	no alteration	no alteration	no alteration	no alteration	no alteration	S202C	no alteration	no alteration	no alteration	no alteration
blca_tcga_pan_can_atlas_2018	TCGA-GV-A3QG-01	TCGA-GV-A3QG	1	no alteration	E2094K	no alteration	no alteration	no alteration	no alteration	no alteration	no alteration	no alteration	no alteration	no alteration	no alteration	no alteration	no alteration	no alteration	no alteration	no alteration	no alteration	no alteration	no alteration	no alteration	no alteration	no alteration	no alteration	no alteration	no alteration	no alteration	no alteration	no alteration	E2094K	no alteration	no alteration	no alteration	no alteration	no alteration	no alteration	no alteration	no alteration	no alteration	no alteration	no alteration	no alteration	no alteration	no alteration	no alteration	no alteration
blca_tcga_pan_can_atlas_2018	TCGA-GV-A3QH-01	TCGA-GV-A3QH	1	no alteration	no alteration	no alteration	no alteration	no alteration	no alteration	no alteration	no alteration	no alteration	no alteration	AMP	no alteration	no alteration	no alteration	no alteration	no alteration	no alteration	no alteration	no alteration	no alteration	no alteration	no alteration	no alteration	no alteration	no alteration	no alteration	no alteration	no alteration	no alteration	no alteration	no alteration	no alteration	no alteration	no alteration	no alteration	no alteration	no alteration	no alteration	no alteration	no alteration	no alteration	no alteration	no alteration	no alteration	no alteration	no alteration
blca_tcga_pan_can_atlas_2018	TCGA-GV-A3QI-01	TCGA-GV-A3QI	1	no alteration	no alteration	no alteration	no alteration	no alteration	no alteration	no alteration	no alteration	no alteration	no alteration	no alteration	no alteration	no alteration	AMP	no alteration	no alteration	no alteration	no alteration	no alteration	no alteration	no alteration	no alteration	no alteration	HOMDEL (driver)	no alteration	no alteration	no alteration	no alteration	no alteration	no alteration	no alteration	no alteration	no alteration	no alteration	no alteration	no alteration	no alteration	no alteration	no alteration	no alteration	no alteration	no alteration	no alteration	no alteration	no alteration	no alteration
blca_tcga_pan_can_atlas_2018	TCGA-GV-A3QK-01	TCGA-GV-A3QK	1	R2233_L2238del	no alteration	no alteration	no alteration	no alteration	no alteration	no alteration	no alteration	no alteration	no alteration	no alteration	no alteration	no alteration	no alteration	no alteration	no alteration	no alteration	no alteration	no alteration	no alteration	no alteration	no alteration	no alteration	no alteration	no alteration	R2233_L2238del	no alteration	no alteration	no alteration	no alteration	no alteration	no alteration	no alteration	no alteration	no alteration	no alteration	no alteration	no alteration	no alteration	no alteration	no alteration	no alteration	no alteration	no alteration	no alteration	no alteration
blca_tcga_pan_can_atlas_2018	TCGA-GV-A40E-01	TCGA-GV-A40E	1	no alteration	W1026Lfs*22 (driver)	K319N	no alteration	no alteration	no alteration	no alteration	no alteration	no alteration	no alteration	no alteration	no alteration	no alteration	no alteration	no alteration	no alteration	no alteration	no alteration	no alteration	no alteration	no alteration	no alteration	Q206E	no alteration	no alteration	no alteration	no alteration	no alteration	no alteration	W1026Lfs*22 (driver)	no alteration	no alteration	no alteration	K319N	no alteration	no alteration	no alteration	no alteration	no alteration	no alteration	no alteration	no alteration	no alteration	no alteration	no alteration	no alteration
blca_tcga_pan_can_atlas_2018	TCGA-GV-A6ZA-01	TCGA-GV-A6ZA	1	S637C	X2326_splice (driver), HOMDEL (driver)	no alteration	no alteration	no alteration	no alteration	W353C, E303K	no alteration	no alteration	HOMDEL (driver)	no alteration	no alteration	no alteration	AMP	no alteration	no alteration	no alteration	no alteration	no alteration	no alteration	no alteration	no alteration	no alteration	no alteration	HOMDEL	S637C	no alteration	no alteration	no alteration	X2326_splice (driver)	no alteration	HOMDEL (driver)	HOMDEL (driver)	no alteration	no alteration	no alteration	no alteration	no alteration	no alteration	no alteration	no alteration	no alteration	no alteration	no alteration	no alteration	no alteration
blca_tcga_pan_can_atlas_2018	TCGA-H4-A2HO-01	TCGA-H4-A2HO	1	L1694Cfs*9 (driver)	no alteration	no alteration	no alteration	no alteration	AMP	no alteration	no alteration	no alteration	no alteration	no alteration	no alteration	no alteration	AMP	no alteration	no alteration	no alteration	no alteration	no alteration	no alteration	AMP	AMP	AMP	no alteration	no alteration	L1694Cfs*9 (driver)	no alteration	no alteration	no alteration	no alteration	no alteration	no alteration	no alteration	no alteration	no alteration	no alteration	no alteration	no alteration	no alteration	no alteration	no alteration	no alteration	no alteration	no alteration	no alteration	no alteration
blca_tcga_pan_can_atlas_2018	TCGA-H4-A2HQ-01	TCGA-H4-A2HQ	1	no alteration	no alteration	no alteration	no alteration	no alteration	no alteration	no alteration	no alteration	no alteration	HOMDEL (driver)	no alteration	no alteration	no alteration	no alteration	no alteration	no alteration	no alteration	no alteration	no alteration	no alteration	no alteration	no alteration	no alteration	no alteration	HOMDEL	no alteration	no alteration	no alteration	no alteration	no alteration	no alteration	no alteration	no alteration	no alteration	no alteration	no alteration	no alteration	no alteration	no alteration	no alteration	no alteration	no alteration	no alteration	no alteration	no alteration	no alteration
blca_tcga_pan_can_atlas_2018	TCGA-HQ-A2OE-01	TCGA-HQ-A2OE	1	no alteration	no alteration	no alteration	X85_splice (driver), D663H, K656N	no alteration	no alteration	no alteration	no alteration	no alteration	no alteration	no alteration	no alteration	no alteration	no alteration	no alteration	no alteration	no alteration	no alteration	no alteration	no alteration	no alteration	no alteration	no alteration	no alteration	no alteration	no alteration	no alteration	no alteration	no alteration	no alteration	no alteration	no alteration	no alteration	no alteration	no alteration	no alteration	no alteration	X85_splice (driver), D663H, K656N	no alteration	no alteration	no alteration	no alteration	no alteration	no alteration	no alteration	no alteration
blca_tcga_pan_can_atlas_2018	TCGA-HQ-A5ND-01	TCGA-HQ-A5ND	1	no alteration	no alteration	no alteration	no alteration	no alteration	no alteration	no alteration	H1332D	no alteration	no alteration	no alteration	no alteration	no alteration	no alteration	no alteration	no alteration	no alteration	no alteration	AMP	no alteration	no alteration	no alteration	no alteration	no alteration	no alteration	no alteration	no alteration	no alteration	no alteration	no alteration	no alteration	no alteration	no alteration	no alteration	no alteration	no alteration	no alteration	no alteration	no alteration	no alteration	no alteration	no alteration	no alteration	no alteration	no alteration	no alteration
blca_tcga_pan_can_atlas_2018	TCGA-HQ-A5NE-01	TCGA-HQ-A5NE	1	S698Vfs*119 (driver)	no alteration	no alteration	no alteration	no alteration	no alteration	no alteration	no alteration	no alteration	no alteration	no alteration	A1103D	no alteration	no alteration	no alteration	no alteration	no alteration	no alteration	no alteration	no alteration	no alteration	no alteration	no alteration	no alteration	HOMDEL	S698Vfs*119 (driver)	no alteration	no alteration	no alteration	no alteration	no alteration	no alteration	no alteration	no alteration	no alteration	no alteration	no alteration	no alteration	no alteration	no alteration	no alteration	no alteration	no alteration	no alteration	no alteration	no alteration
blca_tcga_pan_can_atlas_2018	TCGA-K4-A3WS-01	TCGA-K4-A3WS	1	no alteration	E2164G	no alteration	no alteration	no alteration	no alteration	L1764I (driver)	Q2870* (driver)	no alteration	no alteration	no alteration	no alteration	no alteration	no alteration	no alteration	no alteration	no alteration	no alteration	no alteration	no alteration	no alteration	no alteration	no alteration	no alteration	no alteration	no alteration	no alteration	no alteration	no alteration	E2164G	no alteration	no alteration	no alteration	no alteration	no alteration	no alteration	no alteration	no alteration	no alteration	no alteration	no alteration	no alteration	no alteration	no alteration	no alteration	no alteration
blca_tcga_pan_can_atlas_2018	TCGA-K4-A3WU-01	TCGA-K4-A3WU	1	no alteration	E2884Q	no alteration	no alteration	no alteration	no alteration	no alteration	no alteration	RHBDF2-BRIP1, ST6GALNAC2-BRIP1	no alteration	no alteration	no alteration	no alteration	L436M, FANCD2-CIDECP	no alteration	no alteration	no alteration	AMP	no alteration	AMP	no alteration	no alteration	no alteration	no alteration	no alteration	no alteration	no alteration	no alteration	no alteration	E2884Q	no alteration	no alteration	no alteration	no alteration	no alteration	no alteration	no alteration	no alteration	no alteration	no alteration	no alteration	no alteration	no alteration	no alteration	no alteration	no alteration
blca_tcga_pan_can_atlas_2018	TCGA-K4-A3WV-01	TCGA-K4-A3WV	1	W2050* (driver)	no alteration	no alteration	no alteration	no alteration	no alteration	no alteration	no alteration	no alteration	no alteration	no alteration	no alteration	no alteration	no alteration	no alteration	no alteration	no alteration	no alteration	no alteration	no alteration	no alteration	no alteration	no alteration	no alteration	no alteration	W2050* (driver)	no alteration	no alteration	no alteration	no alteration	no alteration	no alteration	no alteration	no alteration	no alteration	no alteration	no alteration	no alteration	no alteration	no alteration	no alteration	no alteration	no alteration	no alteration	no alteration	no alteration
blca_tcga_pan_can_atlas_2018	TCGA-K4-A4AC-01	TCGA-K4-A4AC	1	no alteration	no alteration	no alteration	no alteration	no alteration	no alteration	no alteration	no alteration	no alteration	no alteration	no alteration	HOMDEL (driver)	no alteration	no alteration	no alteration	no alteration	no alteration	no alteration	no alteration	no alteration	no alteration	no alteration	no alteration	no alteration	no alteration	no alteration	no alteration	no alteration	no alteration	no alteration	no alteration	no alteration	no alteration	no alteration	no alteration	no alteration	no alteration	no alteration	no alteration	no alteration	no alteration	no alteration	no alteration	no alteration	no alteration	no alteration
blca_tcga_pan_can_atlas_2018	TCGA-K4-A54R-01	TCGA-K4-A54R	1	Q944* (driver), E1032* (driver), Q1512H	no alteration	no alteration	X577_splice (driver)	no alteration	no alteration	no alteration	no alteration	no alteration	no alteration	no alteration	no alteration	no alteration	no alteration	no alteration	no alteration	no alteration	no alteration	no alteration	no alteration	no alteration	no alteration	no alteration	no alteration	no alteration	Q944* (driver), E1032* (driver), Q1512H	no alteration	no alteration	no alteration	no alteration	no alteration	no alteration	no alteration	no alteration	no alteration	no alteration	no alteration	X577_splice (driver)	no alteration	no alteration	no alteration	no alteration	no alteration	no alteration	no alteration	no alteration
blca_tcga_pan_can_atlas_2018	TCGA-K4-A5RH-01	TCGA-K4-A5RH	1	no alteration	no alteration	no alteration	no alteration	no alteration	E1157K	no alteration	no alteration	no alteration	no alteration	no alteration	no alteration	no alteration	no alteration	R106W	no alteration	no alteration	no alteration	no alteration	no alteration	no alteration	no alteration	no alteration	no alteration	no alteration	no alteration	no alteration	no alteration	no alteration	no alteration	no alteration	no alteration	no alteration	no alteration	no alteration	no alteration	no alteration	no alteration	no alteration	no alteration	no alteration	no alteration	no alteration	no alteration	no alteration	E1157K
blca_tcga_pan_can_atlas_2018	TCGA-K4-A6FZ-01	TCGA-K4-A6FZ	1	no alteration	no alteration	no alteration	no alteration	no alteration	no alteration	no alteration	D381G	no alteration	no alteration	no alteration	no alteration	no alteration	no alteration	no alteration	no alteration	no alteration	no alteration	no alteration	no alteration	no alteration	no alteration	no alteration	no alteration	no alteration	no alteration	no alteration	no alteration	no alteration	no alteration	no alteration	no alteration	no alteration	no alteration	no alteration	no alteration	no alteration	no alteration	no alteration	no alteration	no alteration	no alteration	no alteration	no alteration	no alteration	no alteration
blca_tcga_pan_can_atlas_2018	TCGA-K4-A6MB-01	TCGA-K4-A6MB	1	no alteration	T2359N	no alteration	no alteration	no alteration	no alteration	no alteration	no alteration	no alteration	no alteration	no alteration	no alteration	no alteration	no alteration	no alteration	no alteration	no alteration	no alteration	no alteration	no alteration	AMP	no alteration	no alteration	no alteration	no alteration	no alteration	no alteration	no alteration	no alteration	T2359N	no alteration	no alteration	no alteration	no alteration	no alteration	no alteration	no alteration	no alteration	no alteration	no alteration	no alteration	no alteration	no alteration	no alteration	no alteration	no alteration
blca_tcga_pan_can_atlas_2018	TCGA-K4-A83P-01	TCGA-K4-A83P	1	Q393* (driver)	no alteration	no alteration	no alteration	no alteration	no alteration	no alteration	no alteration	no alteration	no alteration	E305V	no alteration	no alteration	no alteration	no alteration	no alteration	no alteration	no alteration	no alteration	no alteration	no alteration	no alteration	no alteration	no alteration	HOMDEL	Q393* (driver)	no alteration	no alteration	no alteration	no alteration	no alteration	no alteration	no alteration	no alteration	no alteration	no alteration	no alteration	no alteration	no alteration	no alteration	no alteration	no alteration	no alteration	no alteration	no alteration	no alteration
blca_tcga_pan_can_atlas_2018	TCGA-K4-AAQO-01	TCGA-K4-AAQO	1	no alteration	no alteration	no alteration	no alteration	no alteration	no alteration	no alteration	E2343Q	E626K	no alteration	no alteration	no alteration	no alteration	no alteration	no alteration	no alteration	no alteration	no alteration	no alteration	no alteration	no alteration	no alteration	no alteration	no alteration	no alteration	no alteration	no alteration	no alteration	no alteration	no alteration	no alteration	no alteration	no alteration	no alteration	no alteration	no alteration	no alteration	no alteration	no alteration	no alteration	no alteration	no alteration	no alteration	no alteration	no alteration	no alteration
blca_tcga_pan_can_atlas_2018	TCGA-KQ-A41N-01	TCGA-KQ-A41N	1	X1239_splice (driver)	X792_splice (driver), X1249_splice (driver)	no alteration	no alteration	no alteration	S595* (driver), L220F, S579Y	Q1356K	H1003N	S805* (driver)	no alteration	L183F	E219* (driver)	no alteration	E634* (driver)	no alteration	no alteration	no alteration	F28L	H152N	no alteration	Q350K	S584* (driver), Q226K	no alteration	no alteration	no alteration	X1239_splice (driver)	no alteration	no alteration	no alteration	X792_splice (driver), X1249_splice (driver)	no alteration	no alteration	no alteration	no alteration	no alteration	no alteration	no alteration	no alteration	no alteration	no alteration	no alteration	no alteration	no alteration	no alteration	no alteration	S595* (driver), L220F, S579Y
blca_tcga_pan_can_atlas_2018	TCGA-KQ-A41O-01	TCGA-KQ-A41O	1	no alteration	no alteration	no alteration	no alteration	no alteration	no alteration	no alteration	no alteration	no alteration	no alteration	no alteration	no alteration	no alteration	no alteration	no alteration	no alteration	no alteration	no alteration	no alteration	no alteration	no alteration	HOMDEL (driver)	no alteration	no alteration	no alteration	no alteration	no alteration	no alteration	no alteration	no alteration	no alteration	no alteration	no alteration	no alteration	no alteration	no alteration	no alteration	no alteration	no alteration	no alteration	no alteration	no alteration	no alteration	no alteration	no alteration	no alteration
blca_tcga_pan_can_atlas_2018	TCGA-KQ-A41P-01	TCGA-KQ-A41P	1	no alteration	no alteration	no alteration	no alteration	no alteration	no alteration	no alteration	no alteration	no alteration	no alteration	no alteration	no alteration	no alteration	AMP	no alteration	no alteration	no alteration	no alteration	no alteration	no alteration	no alteration	no alteration	no alteration	no alteration	no alteration	no alteration	no alteration	no alteration	no alteration	no alteration	no alteration	no alteration	no alteration	no alteration	no alteration	no alteration	no alteration	no alteration	no alteration	no alteration	no alteration	no alteration	no alteration	no alteration	no alteration	no alteration
blca_tcga_pan_can_atlas_2018	TCGA-KQ-A41Q-01	TCGA-KQ-A41Q	1	Q758Rfs*75 (driver), P680T, G1063V	no alteration	no alteration	no alteration	no alteration	no alteration	no alteration	no alteration	no alteration	G289V	no alteration	no alteration	no alteration	no alteration	no alteration	no alteration	no alteration	no alteration	no alteration	no alteration	no alteration	no alteration	no alteration	no alteration	no alteration	Q758Rfs*75 (driver), P680T, G1063V	no alteration	no alteration	no alteration	no alteration	no alteration	no alteration	no alteration	no alteration	no alteration	no alteration	no alteration	no alteration	no alteration	no alteration	no alteration	no alteration	no alteration	no alteration	no alteration	no alteration
blca_tcga_pan_can_atlas_2018	TCGA-KQ-A41R-01	TCGA-KQ-A41R	1	no alteration	no alteration	no alteration	no alteration	no alteration	no alteration	no alteration	no alteration	no alteration	no alteration	no alteration	no alteration	no alteration	AMP	no alteration	no alteration	no alteration	no alteration	no alteration	no alteration	D772N	no alteration	no alteration	no alteration	no alteration	no alteration	no alteration	no alteration	no alteration	no alteration	no alteration	no alteration	no alteration	no alteration	no alteration	no alteration	no alteration	no alteration	no alteration	no alteration	no alteration	no alteration	no alteration	no alteration	no alteration	no alteration
blca_tcga_pan_can_atlas_2018	TCGA-KQ-A41S-01	TCGA-KQ-A41S	1	no alteration	no alteration	D906N	no alteration	E445* (driver)	no alteration	no alteration	no alteration	no alteration	no alteration	no alteration	no alteration	no alteration	no alteration	no alteration	no alteration	no alteration	no alteration	no alteration	no alteration	no alteration	no alteration	no alteration	no alteration	no alteration	no alteration	no alteration	no alteration	no alteration	no alteration	no alteration	no alteration	no alteration	D906N	no alteration	no alteration	no alteration	no alteration	no alteration	no alteration	no alteration	E445* (driver)	no alteration	no alteration	no alteration	no alteration
blca_tcga_pan_can_atlas_2018	TCGA-LC-A66R-01	TCGA-LC-A66R	1	E1032* (driver), E1019Q	no alteration	no alteration	no alteration	no alteration	no alteration	no alteration	no alteration	no alteration	no alteration	no alteration	no alteration	E54Q	AMP	no alteration	no alteration	no alteration	no alteration	no alteration	no alteration	no alteration	no alteration	no alteration	no alteration	no alteration	E1032* (driver), E1019Q	no alteration	no alteration	no alteration	no alteration	no alteration	no alteration	no alteration	no alteration	no alteration	no alteration	no alteration	no alteration	no alteration	no alteration	no alteration	no alteration	no alteration	no alteration	no alteration	no alteration
blca_tcga_pan_can_atlas_2018	TCGA-LT-A8JT-01	TCGA-LT-A8JT	1	no alteration	no alteration	no alteration	no alteration	no alteration	no alteration	N913S	no alteration	no alteration	E432K	no alteration	no alteration	no alteration	no alteration	no alteration	no alteration	no alteration	no alteration	no alteration	no alteration	no alteration	no alteration	no alteration	no alteration	no alteration	no alteration	no alteration	no alteration	no alteration	no alteration	no alteration	no alteration	no alteration	no alteration	no alteration	no alteration	no alteration	no alteration	no alteration	no alteration	no alteration	no alteration	no alteration	no alteration	no alteration	no alteration
blca_tcga_pan_can_atlas_2018	TCGA-MV-A51V-01	TCGA-MV-A51V	1	Q507* (driver)	D140H	no alteration	no alteration	no alteration	no alteration	no alteration	E1518Q, HOMDEL (driver)	no alteration	no alteration	no alteration	no alteration	no alteration	no alteration	no alteration	G337V	no alteration	no alteration	no alteration	no alteration	no alteration	no alteration	E324K	no alteration	no alteration	Q507* (driver)	no alteration	no alteration	no alteration	D140H	no alteration	no alteration	no alteration	no alteration	no alteration	no alteration	no alteration	no alteration	no alteration	no alteration	no alteration	no alteration	no alteration	no alteration	no alteration	no alteration
blca_tcga_pan_can_atlas_2018	TCGA-PQ-A6FI-01	TCGA-PQ-A6FI	1	no alteration	no alteration	no alteration	no alteration	no alteration	E377Q	no alteration	no alteration	no alteration	no alteration	no alteration	no alteration	no alteration	no alteration	no alteration	AMP	no alteration	no alteration	no alteration	no alteration	no alteration	no alteration	no alteration	no alteration	no alteration	no alteration	no alteration	no alteration	no alteration	no alteration	no alteration	no alteration	no alteration	no alteration	no alteration	no alteration	no alteration	no alteration	no alteration	no alteration	no alteration	no alteration	no alteration	no alteration	no alteration	E377Q
blca_tcga_pan_can_atlas_2018	TCGA-PQ-A6FN-01	TCGA-PQ-A6FN	1	no alteration	no alteration	no alteration	no alteration	no alteration	no alteration	E1004* (driver)	no alteration	no alteration	no alteration	no alteration	no alteration	no alteration	no alteration	no alteration	no alteration	no alteration	no alteration	no alteration	no alteration	no alteration	no alteration	no alteration	no alteration	no alteration	no alteration	no alteration	no alteration	no alteration	no alteration	no alteration	no alteration	no alteration	no alteration	no alteration	no alteration	no alteration	no alteration	no alteration	no alteration	no alteration	no alteration	no alteration	no alteration	no alteration	no alteration
blca_tcga_pan_can_atlas_2018	TCGA-R3-A69X-01	TCGA-R3-A69X	1	no alteration	K3053* (driver)	no alteration	no alteration	no alteration	no alteration	no alteration	no alteration	no alteration	no alteration	no alteration	no alteration	no alteration	no alteration	no alteration	no alteration	no alteration	no alteration	no alteration	no alteration	no alteration	no alteration	no alteration	no alteration	no alteration	no alteration	no alteration	no alteration	no alteration	K3053* (driver)	no alteration	no alteration	no alteration	no alteration	no alteration	no alteration	no alteration	no alteration	no alteration	no alteration	no alteration	no alteration	no alteration	no alteration	no alteration	no alteration
blca_tcga_pan_can_atlas_2018	TCGA-S5-A6DX-01	TCGA-S5-A6DX	1	no alteration	no alteration	no alteration	no alteration	no alteration	no alteration	no alteration	no alteration	no alteration	no alteration	no alteration	no alteration	no alteration	no alteration	no alteration	no alteration	no alteration	no alteration	no alteration	no alteration	no alteration	Q685H	no alteration	no alteration	no alteration	no alteration	no alteration	no alteration	no alteration	no alteration	no alteration	no alteration	no alteration	no alteration	no alteration	no alteration	no alteration	no alteration	no alteration	no alteration	no alteration	no alteration	no alteration	no alteration	no alteration	no alteration
blca_tcga_pan_can_atlas_2018	TCGA-S5-AA26-01	TCGA-S5-AA26	1	no alteration	H1213N, R2568G	no alteration	no alteration	no alteration	no alteration	no alteration	no alteration	no alteration	no alteration	no alteration	E1310K	no alteration	no alteration	no alteration	no alteration	no alteration	no alteration	no alteration	no alteration	no alteration	no alteration	no alteration	no alteration	no alteration	no alteration	no alteration	no alteration	no alteration	H1213N, R2568G	no alteration	no alteration	no alteration	no alteration	no alteration	no alteration	no alteration	no alteration	no alteration	no alteration	no alteration	no alteration	no alteration	no alteration	no alteration	no alteration
blca_tcga_pan_can_atlas_2018	TCGA-SY-A9G5-01	TCGA-SY-A9G5	1	P729Vfs*84 (driver), Q1650E	L762V	no alteration	no alteration	no alteration	D110N	E84K	D526N	S139C	no alteration	P471S	E63Q	no alteration	no alteration	no alteration	no alteration	no alteration	no alteration	no alteration	no alteration	no alteration	no alteration	no alteration	no alteration	no alteration	P729Vfs*84 (driver), Q1650E	no alteration	no alteration	no alteration	L762V	no alteration	no alteration	no alteration	no alteration	no alteration	no alteration	no alteration	no alteration	no alteration	no alteration	no alteration	no alteration	no alteration	no alteration	no alteration	D110N
blca_tcga_pan_can_atlas_2018	TCGA-UY-A78K-01	TCGA-UY-A78K	1	no alteration	no alteration	no alteration	I557M	no alteration	no alteration	no alteration	no alteration	no alteration	no alteration	no alteration	no alteration	no alteration	no alteration	no alteration	no alteration	no alteration	no alteration	no alteration	no alteration	E367D	no alteration	no alteration	no alteration	no alteration	no alteration	no alteration	no alteration	no alteration	no alteration	no alteration	no alteration	no alteration	no alteration	no alteration	no alteration	no alteration	I557M	no alteration	no alteration	no alteration	no alteration	no alteration	no alteration	no alteration	no alteration
blca_tcga_pan_can_atlas_2018	TCGA-UY-A78L-01	TCGA-UY-A78L	1	no alteration	no alteration	L2266F	no alteration	no alteration	no alteration	no alteration	no alteration	no alteration	no alteration	no alteration	no alteration	no alteration	no alteration	no alteration	no alteration	no alteration	no alteration	no alteration	no alteration	no alteration	HOMDEL (driver)	no alteration	no alteration	no alteration	no alteration	no alteration	no alteration	no alteration	no alteration	no alteration	no alteration	no alteration	L2266F	no alteration	no alteration	no alteration	no alteration	no alteration	no alteration	no alteration	no alteration	no alteration	no alteration	no alteration	no alteration
blca_tcga_pan_can_atlas_2018	TCGA-UY-A78M-01	TCGA-UY-A78M	1	ARID1A-ZDHHC18	no alteration	no alteration	D184N, E182K, E148K, A140T	no alteration	no alteration	no alteration	no alteration	no alteration	no alteration	no alteration	no alteration	no alteration	no alteration	no alteration	no alteration	no alteration	no alteration	no alteration	no alteration	no alteration	no alteration	no alteration	no alteration	no alteration	no alteration	ARID1A-ZDHHC18	no alteration	no alteration	no alteration	no alteration	no alteration	no alteration	no alteration	no alteration	no alteration	no alteration	D184N, E182K, E148K, A140T	no alteration	no alteration	no alteration	no alteration	no alteration	no alteration	no alteration	no alteration
blca_tcga_pan_can_atlas_2018	TCGA-UY-A78N-01	TCGA-UY-A78N	1	no alteration	no alteration	no alteration	no alteration	no alteration	no alteration	no alteration	HOMDEL (driver)	no alteration	no alteration	no alteration	no alteration	no alteration	no alteration	no alteration	no alteration	no alteration	no alteration	no alteration	no alteration	no alteration	no alteration	no alteration	no alteration	no alteration	no alteration	no alteration	no alteration	no alteration	no alteration	no alteration	no alteration	no alteration	no alteration	no alteration	no alteration	no alteration	no alteration	no alteration	no alteration	no alteration	no alteration	no alteration	no alteration	no alteration	no alteration
blca_tcga_pan_can_atlas_2018	TCGA-UY-A78O-01	TCGA-UY-A78O	1	no alteration	no alteration	no alteration	HOMDEL (driver)	no alteration	no alteration	no alteration	no alteration	no alteration	no alteration	no alteration	no alteration	no alteration	no alteration	no alteration	no alteration	no alteration	no alteration	no alteration	no alteration	no alteration	HOMDEL (driver)	no alteration	no alteration	no alteration	no alteration	no alteration	no alteration	no alteration	no alteration	no alteration	no alteration	no alteration	no alteration	no alteration	no alteration	no alteration	no alteration	no alteration	HOMDEL (driver)	HOMDEL (driver)	no alteration	no alteration	no alteration	no alteration	no alteration
blca_tcga_pan_can_atlas_2018	TCGA-UY-A8OB-01	TCGA-UY-A8OB	1	no alteration	G844R	no alteration	no alteration	no alteration	no alteration	no alteration	no alteration	no alteration	no alteration	no alteration	no alteration	no alteration	no alteration	no alteration	no alteration	no alteration	no alteration	no alteration	no alteration	no alteration	no alteration	no alteration	no alteration	no alteration	no alteration	no alteration	no alteration	no alteration	G844R	no alteration	no alteration	no alteration	no alteration	no alteration	no alteration	no alteration	no alteration	no alteration	no alteration	no alteration	no alteration	no alteration	no alteration	no alteration	no alteration
blca_tcga_pan_can_atlas_2018	TCGA-UY-A8OD-01	TCGA-UY-A8OD	1	no alteration	Q781* (driver)	no alteration	no alteration	no alteration	no alteration	no alteration	no alteration	no alteration	no alteration	no alteration	no alteration	no alteration	no alteration	no alteration	no alteration	no alteration	no alteration	no alteration	no alteration	no alteration	no alteration	no alteration	no alteration	no alteration	no alteration	no alteration	no alteration	no alteration	Q781* (driver)	no alteration	no alteration	no alteration	no alteration	no alteration	no alteration	no alteration	no alteration	no alteration	no alteration	no alteration	no alteration	no alteration	no alteration	no alteration	no alteration
blca_tcga_pan_can_atlas_2018	TCGA-UY-A9PA-01	TCGA-UY-A9PA	1	no alteration	no alteration	I2175T	no alteration	no alteration	no alteration	I1031V	no alteration	no alteration	no alteration	no alteration	M1024I	no alteration	no alteration	no alteration	no alteration	no alteration	no alteration	no alteration	no alteration	no alteration	no alteration	no alteration	no alteration	no alteration	no alteration	no alteration	no alteration	no alteration	no alteration	no alteration	no alteration	no alteration	I2175T	no alteration	no alteration	no alteration	no alteration	no alteration	no alteration	no alteration	no alteration	no alteration	no alteration	no alteration	no alteration
blca_tcga_pan_can_atlas_2018	TCGA-UY-A9PB-01	TCGA-UY-A9PB	1	no alteration	D398H	no alteration	no alteration	no alteration	no alteration	no alteration	I1136M	no alteration	no alteration	no alteration	no alteration	no alteration	no alteration	no alteration	no alteration	no alteration	no alteration	no alteration	no alteration	no alteration	no alteration	no alteration	no alteration	no alteration	no alteration	no alteration	no alteration	no alteration	D398H	no alteration	no alteration	no alteration	no alteration	no alteration	no alteration	no alteration	no alteration	no alteration	no alteration	no alteration	no alteration	no alteration	no alteration	no alteration	no alteration
blca_tcga_pan_can_atlas_2018	TCGA-UY-A9PD-01	TCGA-UY-A9PD	1	no alteration	no alteration	no alteration	no alteration	no alteration	no alteration	no alteration	no alteration	no alteration	no alteration	no alteration	no alteration	no alteration	no alteration	no alteration	no alteration	no alteration	AMP	no alteration	no alteration	no alteration	no alteration	no alteration	no alteration	no alteration	no alteration	no alteration	no alteration	no alteration	no alteration	no alteration	no alteration	no alteration	no alteration	no alteration	no alteration	no alteration	no alteration	no alteration	no alteration	no alteration	no alteration	no alteration	no alteration	no alteration	no alteration
blca_tcga_pan_can_atlas_2018	TCGA-UY-A9PE-01	TCGA-UY-A9PE	1	no alteration	no alteration	no alteration	AMP	no alteration	no alteration	no alteration	no alteration	no alteration	no alteration	no alteration	no alteration	no alteration	AMP	no alteration	no alteration	no alteration	no alteration	no alteration	AMP	no alteration	no alteration	no alteration	no alteration	no alteration	no alteration	no alteration	no alteration	no alteration	no alteration	no alteration	no alteration	no alteration	no alteration	no alteration	no alteration	no alteration	no alteration	no alteration	AMP	AMP	no alteration	no alteration	no alteration	no alteration	no alteration
blca_tcga_pan_can_atlas_2018	TCGA-UY-A9PF-01	TCGA-UY-A9PF	1	X807_splice (driver)	E2039K (driver), Q1839* (driver)	no alteration	no alteration	no alteration	no alteration	no alteration	no alteration	no alteration	no alteration	no alteration	no alteration	no alteration	no alteration	no alteration	no alteration	no alteration	no alteration	no alteration	no alteration	no alteration	no alteration	no alteration	no alteration	no alteration	X807_splice (driver)	no alteration	no alteration	no alteration	E2039K (driver), Q1839* (driver)	no alteration	no alteration	no alteration	no alteration	no alteration	no alteration	no alteration	no alteration	no alteration	no alteration	no alteration	no alteration	no alteration	no alteration	no alteration	no alteration
blca_tcga_pan_can_atlas_2018	TCGA-UY-A9PH-01	TCGA-UY-A9PH	1	no alteration	S207C	no alteration	no alteration	no alteration	no alteration	no alteration	no alteration	no alteration	no alteration	no alteration	no alteration	no alteration	D19Y	no alteration	no alteration	no alteration	no alteration	no alteration	no alteration	no alteration	no alteration	no alteration	HOMDEL (driver)	no alteration	no alteration	no alteration	no alteration	no alteration	S207C	no alteration	no alteration	no alteration	no alteration	no alteration	no alteration	no alteration	no alteration	no alteration	no alteration	no alteration	no alteration	no alteration	no alteration	no alteration	no alteration
blca_tcga_pan_can_atlas_2018	TCGA-XF-A8HB-01	TCGA-XF-A8HB	1	no alteration	no alteration	no alteration	no alteration	no alteration	no alteration	no alteration	no alteration	no alteration	no alteration	no alteration	no alteration	no alteration	no alteration	no alteration	no alteration	no alteration	no alteration	no alteration	AMP	no alteration	no alteration	no alteration	no alteration	no alteration	no alteration	no alteration	no alteration	no alteration	no alteration	no alteration	no alteration	no alteration	no alteration	no alteration	no alteration	no alteration	no alteration	no alteration	no alteration	no alteration	no alteration	no alteration	no alteration	no alteration	no alteration
blca_tcga_pan_can_atlas_2018	TCGA-XF-A8HC-01	TCGA-XF-A8HC	1	no alteration	no alteration	HOMDEL (driver)	no alteration	HOMDEL (driver)	no alteration	no alteration	no alteration	no alteration	no alteration	no alteration	no alteration	no alteration	no alteration	no alteration	no alteration	no alteration	no alteration	no alteration	no alteration	no alteration	no alteration	no alteration	no alteration	no alteration	no alteration	no alteration	no alteration	no alteration	no alteration	no alteration	no alteration	no alteration	no alteration	no alteration	HOMDEL (driver)	HOMDEL (driver)	no alteration	no alteration	no alteration	no alteration	no alteration	no alteration	HOMDEL (driver)	HOMDEL (driver)	no alteration
blca_tcga_pan_can_atlas_2018	TCGA-XF-A8HD-01	TCGA-XF-A8HD	1	D1850Gfs*4 (driver)	no alteration	no alteration	no alteration	no alteration	no alteration	no alteration	no alteration	no alteration	no alteration	no alteration	no alteration	no alteration	E1102K	no alteration	no alteration	no alteration	no alteration	no alteration	no alteration	no alteration	no alteration	no alteration	no alteration	no alteration	D1850Gfs*4 (driver)	no alteration	no alteration	no alteration	no alteration	no alteration	no alteration	no alteration	no alteration	no alteration	no alteration	no alteration	no alteration	no alteration	no alteration	no alteration	no alteration	no alteration	no alteration	no alteration	no alteration
blca_tcga_pan_can_atlas_2018	TCGA-XF-A8HE-01	TCGA-XF-A8HE	1	no alteration	no alteration	no alteration	no alteration	no alteration	no alteration	no alteration	no alteration	Q561H	no alteration	no alteration	no alteration	no alteration	no alteration	no alteration	no alteration	no alteration	no alteration	no alteration	no alteration	no alteration	no alteration	no alteration	no alteration	no alteration	no alteration	no alteration	no alteration	no alteration	no alteration	no alteration	no alteration	no alteration	no alteration	no alteration	no alteration	no alteration	no alteration	no alteration	no alteration	no alteration	no alteration	no alteration	no alteration	no alteration	no alteration
blca_tcga_pan_can_atlas_2018	TCGA-XF-A8HF-01	TCGA-XF-A8HF	1	no alteration	no alteration	no alteration	no alteration	no alteration	no alteration	no alteration	no alteration	no alteration	no alteration	no alteration	no alteration	no alteration	no alteration	no alteration	no alteration	no alteration	no alteration	no alteration	no alteration	no alteration	no alteration	no alteration	HOMDEL (driver)	no alteration	no alteration	no alteration	no alteration	no alteration	no alteration	no alteration	no alteration	no alteration	no alteration	no alteration	no alteration	no alteration	no alteration	no alteration	no alteration	no alteration	no alteration	no alteration	no alteration	no alteration	no alteration
blca_tcga_pan_can_atlas_2018	TCGA-XF-A8HG-01	TCGA-XF-A8HG	1	no alteration	L1764I	no alteration	no alteration	no alteration	no alteration	no alteration	no alteration	no alteration	no alteration	no alteration	no alteration	no alteration	no alteration	no alteration	no alteration	no alteration	no alteration	no alteration	no alteration	no alteration	no alteration	S233A	no alteration	no alteration	no alteration	no alteration	no alteration	no alteration	L1764I	no alteration	no alteration	no alteration	no alteration	no alteration	no alteration	no alteration	no alteration	no alteration	no alteration	no alteration	no alteration	no alteration	no alteration	no alteration	no alteration
blca_tcga_pan_can_atlas_2018	TCGA-XF-A8HH-01	TCGA-XF-A8HH	1	no alteration	no alteration	no alteration	no alteration	no alteration	no alteration	no alteration	no alteration	no alteration	no alteration	no alteration	no alteration	no alteration	no alteration	no alteration	no alteration	no alteration	AMP	no alteration	no alteration	no alteration	no alteration	no alteration	no alteration	no alteration	no alteration	no alteration	no alteration	no alteration	no alteration	no alteration	no alteration	no alteration	no alteration	no alteration	no alteration	no alteration	no alteration	no alteration	no alteration	no alteration	no alteration	no alteration	no alteration	no alteration	no alteration
blca_tcga_pan_can_atlas_2018	TCGA-XF-A8HI-01	TCGA-XF-A8HI	1	no alteration	X356_splice (driver), D2889H	no alteration	F228_N229del	no alteration	no alteration	no alteration	no alteration	no alteration	no alteration	no alteration	no alteration	no alteration	no alteration	no alteration	no alteration	no alteration	no alteration	no alteration	no alteration	no alteration	no alteration	no alteration	no alteration	no alteration	no alteration	no alteration	no alteration	no alteration	X356_splice (driver), D2889H	no alteration	no alteration	no alteration	no alteration	no alteration	no alteration	no alteration	F228_N229del	no alteration	no alteration	no alteration	no alteration	no alteration	no alteration	no alteration	no alteration
blca_tcga_pan_can_atlas_2018	TCGA-XF-A9SG-01	TCGA-XF-A9SG	1	no alteration	no alteration	no alteration	no alteration	no alteration	no alteration	no alteration	no alteration	no alteration	no alteration	no alteration	no alteration	no alteration	no alteration	no alteration	no alteration	no alteration	no alteration	no alteration	no alteration	no alteration	no alteration	no alteration	no alteration	HOMDEL	no alteration	no alteration	no alteration	no alteration	no alteration	no alteration	no alteration	no alteration	no alteration	no alteration	no alteration	no alteration	no alteration	no alteration	no alteration	no alteration	no alteration	no alteration	no alteration	no alteration	no alteration
blca_tcga_pan_can_atlas_2018	TCGA-XF-A9SI-01	TCGA-XF-A9SI	1	no alteration	R2713K	no alteration	no alteration	no alteration	no alteration	no alteration	no alteration	no alteration	no alteration	no alteration	no alteration	no alteration	E927Q, E964K	no alteration	no alteration	no alteration	no alteration	no alteration	no alteration	L253V	F156L	no alteration	no alteration	no alteration	no alteration	no alteration	no alteration	no alteration	R2713K	no alteration	no alteration	no alteration	no alteration	no alteration	no alteration	no alteration	no alteration	no alteration	no alteration	no alteration	no alteration	no alteration	no alteration	no alteration	no alteration
blca_tcga_pan_can_atlas_2018	TCGA-XF-A9SJ-01	TCGA-XF-A9SJ	1	no alteration	no alteration	N1859S	no alteration	no alteration	no alteration	no alteration	no alteration	no alteration	no alteration	no alteration	no alteration	no alteration	no alteration	no alteration	no alteration	no alteration	no alteration	no alteration	AMP	no alteration	no alteration	no alteration	no alteration	HOMDEL	no alteration	no alteration	no alteration	no alteration	no alteration	no alteration	no alteration	no alteration	N1859S	no alteration	no alteration	no alteration	no alteration	no alteration	no alteration	no alteration	no alteration	no alteration	no alteration	no alteration	no alteration
blca_tcga_pan_can_atlas_2018	TCGA-XF-A9SK-01	TCGA-XF-A9SK	1	no alteration	no alteration	no alteration	no alteration	no alteration	no alteration	no alteration	no alteration	no alteration	no alteration	no alteration	AMP	no alteration	no alteration	no alteration	no alteration	no alteration	no alteration	no alteration	no alteration	no alteration	no alteration	no alteration	no alteration	no alteration	no alteration	no alteration	no alteration	no alteration	no alteration	no alteration	no alteration	no alteration	no alteration	no alteration	no alteration	no alteration	no alteration	no alteration	no alteration	no alteration	no alteration	no alteration	no alteration	no alteration	no alteration
blca_tcga_pan_can_atlas_2018	TCGA-XF-A9SL-01	TCGA-XF-A9SL	1	no alteration	no alteration	no alteration	no alteration	no alteration	no alteration	no alteration	no alteration	no alteration	no alteration	no alteration	no alteration	no alteration	no alteration	no alteration	no alteration	no alteration	no alteration	no alteration	no alteration	E650Q	no alteration	no alteration	no alteration	no alteration	no alteration	no alteration	no alteration	no alteration	no alteration	no alteration	no alteration	no alteration	no alteration	no alteration	no alteration	no alteration	no alteration	no alteration	no alteration	no alteration	no alteration	no alteration	no alteration	no alteration	no alteration
blca_tcga_pan_can_atlas_2018	TCGA-XF-A9SP-01	TCGA-XF-A9SP	1	F2141Sfs*59 (driver)	no alteration	no alteration	no alteration	D29Y	no alteration	no alteration	no alteration	no alteration	no alteration	no alteration	no alteration	no alteration	no alteration	no alteration	no alteration	no alteration	no alteration	no alteration	no alteration	D714N	E259Q	no alteration	no alteration	HOMDEL	F2141Sfs*59 (driver)	no alteration	no alteration	no alteration	no alteration	no alteration	no alteration	no alteration	no alteration	no alteration	no alteration	no alteration	no alteration	no alteration	no alteration	no alteration	D29Y	no alteration	no alteration	no alteration	no alteration
blca_tcga_pan_can_atlas_2018	TCGA-XF-A9ST-01	TCGA-XF-A9ST	1	no alteration	no alteration	no alteration	no alteration	no alteration	no alteration	no alteration	no alteration	no alteration	no alteration	AMP	P543R	no alteration	no alteration	no alteration	no alteration	no alteration	no alteration	no alteration	no alteration	no alteration	G145R	no alteration	no alteration	no alteration	no alteration	no alteration	no alteration	no alteration	no alteration	no alteration	no alteration	no alteration	no alteration	no alteration	no alteration	no alteration	no alteration	no alteration	no alteration	no alteration	no alteration	no alteration	no alteration	no alteration	no alteration
blca_tcga_pan_can_atlas_2018	TCGA-XF-A9SU-01	TCGA-XF-A9SU	1	no alteration	no alteration	no alteration	no alteration	HOMDEL (driver)	no alteration	no alteration	no alteration	no alteration	no alteration	no alteration	no alteration	no alteration	no alteration	no alteration	no alteration	no alteration	no alteration	no alteration	no alteration	no alteration	no alteration	no alteration	no alteration	no alteration	no alteration	no alteration	no alteration	no alteration	no alteration	no alteration	no alteration	no alteration	no alteration	no alteration	no alteration	no alteration	no alteration	no alteration	no alteration	no alteration	no alteration	no alteration	HOMDEL (driver)	HOMDEL (driver)	no alteration
blca_tcga_pan_can_atlas_2018	TCGA-XF-A9SW-01	TCGA-XF-A9SW	1	A2234Lfs*33 (driver)	no alteration	no alteration	no alteration	no alteration	no alteration	no alteration	no alteration	no alteration	no alteration	no alteration	no alteration	no alteration	no alteration	no alteration	no alteration	no alteration	no alteration	no alteration	no alteration	no alteration	no alteration	no alteration	no alteration	no alteration	A2234Lfs*33 (driver)	no alteration	no alteration	no alteration	no alteration	no alteration	no alteration	no alteration	no alteration	no alteration	no alteration	no alteration	no alteration	no alteration	no alteration	no alteration	no alteration	no alteration	no alteration	no alteration	no alteration
blca_tcga_pan_can_atlas_2018	TCGA-XF-A9SZ-01	TCGA-XF-A9SZ	1	S2104Pfs*31 (driver)	no alteration	no alteration	no alteration	no alteration	no alteration	no alteration	no alteration	no alteration	no alteration	no alteration	no alteration	no alteration	no alteration	no alteration	no alteration	no alteration	no alteration	no alteration	no alteration	no alteration	no alteration	no alteration	HOMDEL (driver)	no alteration	S2104Pfs*31 (driver)	no alteration	no alteration	no alteration	no alteration	no alteration	no alteration	no alteration	no alteration	no alteration	no alteration	no alteration	no alteration	no alteration	no alteration	no alteration	no alteration	no alteration	no alteration	no alteration	no alteration
blca_tcga_pan_can_atlas_2018	TCGA-XF-A9T0-01	TCGA-XF-A9T0	1	D1112N	no alteration	no alteration	E631* (driver), D663N	no alteration	no alteration	no alteration	no alteration	no alteration	no alteration	AMP	no alteration	no alteration	no alteration	no alteration	no alteration	no alteration	no alteration	no alteration	no alteration	no alteration	no alteration	no alteration	HOMDEL (driver)	R389K	D1112N	no alteration	no alteration	no alteration	no alteration	no alteration	no alteration	no alteration	no alteration	no alteration	no alteration	no alteration	E631* (driver), D663N	no alteration	no alteration	no alteration	no alteration	no alteration	no alteration	no alteration	no alteration
blca_tcga_pan_can_atlas_2018	TCGA-XF-A9T2-01	TCGA-XF-A9T2	1	Q748* (driver), S740F	no alteration	no alteration	no alteration	no alteration	no alteration	no alteration	no alteration	no alteration	no alteration	no alteration	no alteration	no alteration	no alteration	no alteration	no alteration	no alteration	no alteration	no alteration	no alteration	no alteration	no alteration	no alteration	no alteration	no alteration	Q748* (driver), S740F	no alteration	no alteration	no alteration	no alteration	no alteration	no alteration	no alteration	no alteration	no alteration	no alteration	no alteration	no alteration	no alteration	no alteration	no alteration	no alteration	no alteration	no alteration	no alteration	no alteration
blca_tcga_pan_can_atlas_2018	TCGA-XF-A9T3-01	TCGA-XF-A9T3	1	no alteration	no alteration	no alteration	no alteration	Y676C	no alteration	no alteration	D427G	no alteration	no alteration	no alteration	no alteration	no alteration	no alteration	no alteration	no alteration	no alteration	T4S	no alteration	no alteration	no alteration	no alteration	no alteration	no alteration	no alteration	no alteration	no alteration	no alteration	no alteration	no alteration	no alteration	no alteration	no alteration	no alteration	no alteration	no alteration	no alteration	no alteration	no alteration	no alteration	no alteration	Y676C	no alteration	no alteration	no alteration	no alteration
blca_tcga_pan_can_atlas_2018	TCGA-XF-A9T4-01	TCGA-XF-A9T4	1	no alteration	no alteration	no alteration	no alteration	no alteration	no alteration	no alteration	no alteration	no alteration	no alteration	no alteration	no alteration	no alteration	no alteration	no alteration	no alteration	AMP	no alteration	no alteration	no alteration	no alteration	no alteration	no alteration	no alteration	no alteration	no alteration	no alteration	no alteration	no alteration	no alteration	no alteration	no alteration	no alteration	no alteration	no alteration	no alteration	no alteration	no alteration	no alteration	no alteration	no alteration	no alteration	no alteration	no alteration	no alteration	no alteration
blca_tcga_pan_can_atlas_2018	TCGA-XF-A9T5-01	TCGA-XF-A9T5	1	S617* (driver)	D2372N	no alteration	HOMDEL (driver)	no alteration	no alteration	no alteration	no alteration	no alteration	no alteration	no alteration	no alteration	no alteration	no alteration	no alteration	no alteration	no alteration	no alteration	no alteration	no alteration	no alteration	no alteration	no alteration	no alteration	no alteration	S617* (driver)	no alteration	no alteration	no alteration	D2372N	no alteration	no alteration	no alteration	no alteration	no alteration	no alteration	no alteration	no alteration	no alteration	HOMDEL (driver)	HOMDEL (driver)	no alteration	no alteration	no alteration	no alteration	no alteration
blca_tcga_pan_can_atlas_2018	TCGA-XF-A9T6-01	TCGA-XF-A9T6	1	no alteration	no alteration	no alteration	no alteration	no alteration	no alteration	V1719M	no alteration	no alteration	no alteration	no alteration	no alteration	no alteration	no alteration	no alteration	no alteration	no alteration	no alteration	AMP	no alteration	no alteration	no alteration	no alteration	no alteration	no alteration	no alteration	no alteration	no alteration	no alteration	no alteration	no alteration	no alteration	no alteration	no alteration	no alteration	no alteration	no alteration	no alteration	no alteration	no alteration	no alteration	no alteration	no alteration	no alteration	no alteration	no alteration
blca_tcga_pan_can_atlas_2018	TCGA-XF-A9T8-01	TCGA-XF-A9T8	1	E654K	D1705N	no alteration	no alteration	no alteration	no alteration	no alteration	no alteration	no alteration	no alteration	no alteration	E630D	no alteration	no alteration	no alteration	no alteration	no alteration	no alteration	no alteration	no alteration	no alteration	no alteration	no alteration	no alteration	no alteration	E654K	no alteration	no alteration	no alteration	D1705N	no alteration	no alteration	no alteration	no alteration	no alteration	no alteration	no alteration	no alteration	no alteration	no alteration	no alteration	no alteration	no alteration	no alteration	no alteration	no alteration
blca_tcga_pan_can_atlas_2018	TCGA-XF-AAME-01	TCGA-XF-AAME	1	no alteration	I323V (driver)	no alteration	no alteration	no alteration	no alteration	no alteration	no alteration	no alteration	no alteration	no alteration	no alteration	no alteration	no alteration	no alteration	no alteration	no alteration	no alteration	no alteration	no alteration	no alteration	no alteration	no alteration	no alteration	no alteration	no alteration	no alteration	no alteration	no alteration	I323V (driver)	no alteration	no alteration	no alteration	no alteration	no alteration	no alteration	no alteration	no alteration	no alteration	no alteration	no alteration	no alteration	no alteration	no alteration	no alteration	no alteration
blca_tcga_pan_can_atlas_2018	TCGA-XF-AAMG-01	TCGA-XF-AAMG	1	no alteration	Q1276* (driver)	no alteration	no alteration	no alteration	no alteration	L30F	no alteration	no alteration	no alteration	no alteration	no alteration	no alteration	AMP	no alteration	AMP	no alteration	no alteration	no alteration	S499L	no alteration	no alteration	no alteration	no alteration	no alteration	no alteration	no alteration	no alteration	no alteration	Q1276* (driver)	no alteration	no alteration	no alteration	no alteration	no alteration	no alteration	no alteration	no alteration	no alteration	no alteration	no alteration	no alteration	no alteration	no alteration	no alteration	no alteration
blca_tcga_pan_can_atlas_2018	TCGA-XF-AAML-01	TCGA-XF-AAML	1	S2264* (driver)	D863N	no alteration	no alteration	no alteration	no alteration	no alteration	Q2354E	no alteration	no alteration	no alteration	no alteration	no alteration	no alteration	no alteration	no alteration	no alteration	no alteration	no alteration	no alteration	no alteration	no alteration	no alteration	no alteration	no alteration	S2264* (driver)	no alteration	no alteration	no alteration	D863N	no alteration	no alteration	no alteration	no alteration	no alteration	no alteration	no alteration	no alteration	no alteration	no alteration	no alteration	no alteration	no alteration	no alteration	no alteration	no alteration
blca_tcga_pan_can_atlas_2018	TCGA-XF-AAMQ-01	TCGA-XF-AAMQ	1	no alteration	no alteration	no alteration	HOMDEL (driver)	no alteration	no alteration	no alteration	no alteration	no alteration	no alteration	no alteration	no alteration	no alteration	no alteration	no alteration	no alteration	no alteration	no alteration	no alteration	no alteration	no alteration	no alteration	no alteration	RAD51B-SMOC1	no alteration	no alteration	no alteration	no alteration	no alteration	no alteration	no alteration	no alteration	no alteration	no alteration	no alteration	no alteration	no alteration	no alteration	no alteration	HOMDEL (driver)	HOMDEL (driver)	no alteration	no alteration	no alteration	no alteration	no alteration
blca_tcga_pan_can_atlas_2018	TCGA-XF-AAMR-01	TCGA-XF-AAMR	1	no alteration	no alteration	no alteration	no alteration	no alteration	no alteration	T557K	no alteration	no alteration	no alteration	no alteration	no alteration	no alteration	no alteration	no alteration	no alteration	no alteration	no alteration	no alteration	no alteration	no alteration	no alteration	no alteration	no alteration	no alteration	no alteration	no alteration	no alteration	no alteration	no alteration	no alteration	no alteration	no alteration	no alteration	no alteration	no alteration	no alteration	no alteration	no alteration	no alteration	no alteration	no alteration	no alteration	no alteration	no alteration	no alteration
blca_tcga_pan_can_atlas_2018	TCGA-XF-AAMW-01	TCGA-XF-AAMW	1	no alteration	no alteration	no alteration	no alteration	no alteration	no alteration	no alteration	no alteration	no alteration	no alteration	no alteration	no alteration	no alteration	no alteration	no alteration	no alteration	no alteration	no alteration	no alteration	no alteration	no alteration	no alteration	no alteration	RAD51B-SIPA1L1	no alteration	no alteration	no alteration	no alteration	no alteration	no alteration	no alteration	no alteration	no alteration	no alteration	no alteration	no alteration	no alteration	no alteration	no alteration	no alteration	no alteration	no alteration	no alteration	no alteration	no alteration	no alteration
blca_tcga_pan_can_atlas_2018	TCGA-XF-AAMX-01	TCGA-XF-AAMX	1	no alteration	no alteration	no alteration	no alteration	no alteration	no alteration	E1731* (driver), M1689I (driver), E1581K	no alteration	AMP	no alteration	no alteration	no alteration	no alteration	no alteration	no alteration	no alteration	no alteration	no alteration	no alteration	no alteration	K231N	no alteration	no alteration	no alteration	no alteration	no alteration	no alteration	no alteration	no alteration	no alteration	no alteration	no alteration	no alteration	no alteration	no alteration	no alteration	no alteration	no alteration	no alteration	no alteration	no alteration	no alteration	no alteration	no alteration	no alteration	no alteration
blca_tcga_pan_can_atlas_2018	TCGA-XF-AAMY-01	TCGA-XF-AAMY	1	no alteration	no alteration	no alteration	no alteration	no alteration	no alteration	no alteration	no alteration	no alteration	no alteration	no alteration	no alteration	no alteration	no alteration	no alteration	no alteration	no alteration	no alteration	no alteration	AMP	no alteration	no alteration	no alteration	no alteration	no alteration	no alteration	no alteration	no alteration	no alteration	no alteration	no alteration	no alteration	no alteration	no alteration	no alteration	no alteration	no alteration	no alteration	no alteration	no alteration	no alteration	no alteration	no alteration	no alteration	no alteration	no alteration
blca_tcga_pan_can_atlas_2018	TCGA-XF-AAMZ-01	TCGA-XF-AAMZ	1	no alteration	no alteration	no alteration	HOMDEL (driver)	no alteration	R910T, D924N	no alteration	no alteration	no alteration	no alteration	no alteration	no alteration	no alteration	no alteration	no alteration	no alteration	no alteration	no alteration	no alteration	no alteration	no alteration	no alteration	no alteration	no alteration	no alteration	no alteration	no alteration	no alteration	no alteration	no alteration	no alteration	no alteration	no alteration	no alteration	no alteration	no alteration	no alteration	no alteration	no alteration	HOMDEL (driver)	HOMDEL (driver)	no alteration	no alteration	no alteration	no alteration	R910T, D924N
blca_tcga_pan_can_atlas_2018	TCGA-XF-AAN0-01	TCGA-XF-AAN0	1	L2071S	no alteration	no alteration	no alteration	no alteration	R61K	no alteration	no alteration	no alteration	no alteration	no alteration	no alteration	no alteration	no alteration	no alteration	no alteration	no alteration	no alteration	no alteration	no alteration	AMP	no alteration	no alteration	no alteration	no alteration	L2071S	no alteration	no alteration	no alteration	no alteration	no alteration	no alteration	no alteration	no alteration	no alteration	no alteration	no alteration	no alteration	no alteration	no alteration	no alteration	no alteration	no alteration	no alteration	no alteration	R61K
blca_tcga_pan_can_atlas_2018	TCGA-XF-AAN2-01	TCGA-XF-AAN2	1	S634* (driver)	no alteration	no alteration	no alteration	no alteration	no alteration	no alteration	no alteration	no alteration	no alteration	no alteration	no alteration	no alteration	no alteration	no alteration	no alteration	no alteration	no alteration	no alteration	no alteration	no alteration	no alteration	no alteration	no alteration	no alteration	S634* (driver)	no alteration	no alteration	no alteration	no alteration	no alteration	no alteration	no alteration	no alteration	no alteration	no alteration	no alteration	no alteration	no alteration	no alteration	no alteration	no alteration	no alteration	no alteration	no alteration	no alteration
blca_tcga_pan_can_atlas_2018	TCGA-XF-AAN3-01	TCGA-XF-AAN3	1	no alteration	no alteration	no alteration	no alteration	no alteration	no alteration	no alteration	E1318K	no alteration	no alteration	no alteration	no alteration	no alteration	no alteration	no alteration	no alteration	no alteration	no alteration	no alteration	no alteration	no alteration	no alteration	no alteration	no alteration	no alteration	no alteration	no alteration	no alteration	no alteration	no alteration	no alteration	no alteration	no alteration	no alteration	no alteration	no alteration	no alteration	no alteration	no alteration	no alteration	no alteration	no alteration	no alteration	no alteration	no alteration	no alteration
blca_tcga_pan_can_atlas_2018	TCGA-XF-AAN4-01	TCGA-XF-AAN4	1	no alteration	no alteration	no alteration	no alteration	no alteration	no alteration	no alteration	no alteration	no alteration	no alteration	no alteration	no alteration	no alteration	no alteration	no alteration	no alteration	AMP	no alteration	no alteration	no alteration	no alteration	no alteration	no alteration	no alteration	no alteration	no alteration	no alteration	no alteration	no alteration	no alteration	no alteration	no alteration	no alteration	no alteration	no alteration	no alteration	no alteration	no alteration	no alteration	no alteration	no alteration	no alteration	no alteration	no alteration	no alteration	no alteration
blca_tcga_pan_can_atlas_2018	TCGA-XF-AAN5-01	TCGA-XF-AAN5	1	no alteration	no alteration	no alteration	no alteration	no alteration	no alteration	no alteration	no alteration	no alteration	no alteration	no alteration	A349V	no alteration	no alteration	no alteration	no alteration	no alteration	no alteration	no alteration	no alteration	no alteration	no alteration	no alteration	no alteration	no alteration	no alteration	no alteration	no alteration	no alteration	no alteration	no alteration	no alteration	no alteration	no alteration	no alteration	no alteration	no alteration	no alteration	no alteration	no alteration	no alteration	no alteration	no alteration	no alteration	no alteration	no alteration
blca_tcga_pan_can_atlas_2018	TCGA-XF-AAN7-01	TCGA-XF-AAN7	1	no alteration	no alteration	E733K	no alteration	no alteration	no alteration	no alteration	no alteration	no alteration	no alteration	no alteration	no alteration	no alteration	no alteration	no alteration	no alteration	no alteration	no alteration	no alteration	no alteration	no alteration	no alteration	no alteration	no alteration	no alteration	no alteration	no alteration	no alteration	no alteration	no alteration	no alteration	no alteration	no alteration	E733K	no alteration	no alteration	no alteration	no alteration	no alteration	no alteration	no alteration	no alteration	no alteration	no alteration	no alteration	no alteration
blca_tcga_pan_can_atlas_2018	TCGA-YC-A89H-01	TCGA-YC-A89H	1	S617* (driver), X960_splice (driver)	no alteration	I574V	no alteration	no alteration	no alteration	no alteration	G3086E	no alteration	no alteration	P92L	no alteration	no alteration	no alteration	no alteration	no alteration	no alteration	no alteration	no alteration	no alteration	no alteration	no alteration	no alteration	L189Q	no alteration	S617* (driver), X960_splice (driver)	no alteration	no alteration	no alteration	no alteration	no alteration	no alteration	no alteration	I574V	no alteration	no alteration	no alteration	no alteration	no alteration	no alteration	no alteration	no alteration	no alteration	no alteration	no alteration	no alteration
blca_tcga_pan_can_atlas_2018	TCGA-YC-A8S6-01	TCGA-YC-A8S6	1	S1602Rfs*10 (driver)	no alteration	no alteration	no alteration	no alteration	no alteration	no alteration	no alteration	no alteration	no alteration	no alteration	R435C (driver)	no alteration	no alteration	no alteration	no alteration	no alteration	no alteration	no alteration	no alteration	no alteration	no alteration	no alteration	no alteration	no alteration	S1602Rfs*10 (driver)	no alteration	no alteration	no alteration	no alteration	no alteration	no alteration	no alteration	no alteration	no alteration	no alteration	no alteration	no alteration	no alteration	no alteration	no alteration	no alteration	no alteration	no alteration	no alteration	no alteration
blca_tcga_pan_can_atlas_2018	TCGA-YC-A9TC-01	TCGA-YC-A9TC	1	no alteration	Q2972H	no alteration	no alteration	no alteration	no alteration	no alteration	no alteration	no alteration	no alteration	no alteration	no alteration	no alteration	no alteration	no alteration	no alteration	no alteration	no alteration	N413S	no alteration	no alteration	no alteration	no alteration	no alteration	no alteration	no alteration	no alteration	no alteration	no alteration	Q2972H	no alteration	no alteration	no alteration	no alteration	no alteration	no alteration	no alteration	no alteration	no alteration	no alteration	no alteration	no alteration	no alteration	no alteration	no alteration	no alteration
blca_tcga_pan_can_atlas_2018	TCGA-YF-AA3L-01	TCGA-YF-AA3L	1	no alteration	no alteration	no alteration	no alteration	no alteration	no alteration	no alteration	no alteration	no alteration	no alteration	no alteration	no alteration	no alteration	no alteration	no alteration	no alteration	no alteration	no alteration	no alteration	no alteration	E837K	no alteration	no alteration	no alteration	no alteration	no alteration	no alteration	no alteration	no alteration	no alteration	no alteration	no alteration	no alteration	no alteration	no alteration	no alteration	no alteration	no alteration	no alteration	no alteration	no alteration	no alteration	no alteration	no alteration	no alteration	no alteration
blca_tcga_pan_can_atlas_2018	TCGA-YF-AA3M-01	TCGA-YF-AA3M	1	P508Afs*112 (driver)	no alteration	no alteration	no alteration	no alteration	no alteration	no alteration	no alteration	no alteration	no alteration	no alteration	no alteration	no alteration	no alteration	no alteration	no alteration	no alteration	no alteration	no alteration	no alteration	no alteration	no alteration	no alteration	no alteration	no alteration	P508Afs*112 (driver)	no alteration	no alteration	no alteration	no alteration	no alteration	no alteration	no alteration	no alteration	no alteration	no alteration	no alteration	no alteration	no alteration	no alteration	no alteration	no alteration	no alteration	no alteration	no alteration	no alteration
blca_tcga_pan_can_atlas_2018	TCGA-ZF-A9R0-01	TCGA-ZF-A9R0	1	no alteration	no alteration	no alteration	no alteration	no alteration	no alteration	no alteration	S3014L	no alteration	no alteration	no alteration	no alteration	no alteration	no alteration	no alteration	no alteration	no alteration	no alteration	no alteration	no alteration	no alteration	no alteration	no alteration	no alteration	HOMDEL	no alteration	no alteration	no alteration	no alteration	no alteration	no alteration	no alteration	no alteration	no alteration	no alteration	no alteration	no alteration	no alteration	no alteration	no alteration	no alteration	no alteration	no alteration	no alteration	no alteration	no alteration
blca_tcga_pan_can_atlas_2018	TCGA-ZF-A9R3-01	TCGA-ZF-A9R3	1	no alteration	no alteration	no alteration	no alteration	no alteration	no alteration	no alteration	no alteration	E1172K, AMP	no alteration	no alteration	no alteration	no alteration	no alteration	no alteration	no alteration	no alteration	no alteration	no alteration	no alteration	no alteration	no alteration	no alteration	no alteration	no alteration	no alteration	no alteration	no alteration	no alteration	no alteration	no alteration	no alteration	no alteration	no alteration	no alteration	no alteration	no alteration	no alteration	no alteration	no alteration	no alteration	no alteration	no alteration	no alteration	no alteration	no alteration
blca_tcga_pan_can_atlas_2018	TCGA-ZF-A9R7-01	TCGA-ZF-A9R7	1	R1528* (driver), G830A	no alteration	no alteration	no alteration	no alteration	no alteration	no alteration	no alteration	no alteration	no alteration	no alteration	no alteration	no alteration	no alteration	no alteration	no alteration	no alteration	no alteration	no alteration	no alteration	no alteration	no alteration	no alteration	no alteration	no alteration	R1528* (driver), G830A	no alteration	no alteration	no alteration	no alteration	no alteration	no alteration	no alteration	no alteration	no alteration	no alteration	no alteration	no alteration	no alteration	no alteration	no alteration	no alteration	no alteration	no alteration	no alteration	no alteration
blca_tcga_pan_can_atlas_2018	TCGA-ZF-A9R9-01	TCGA-ZF-A9R9	1	D1912N	no alteration	no alteration	no alteration	no alteration	no alteration	no alteration	no alteration	no alteration	no alteration	no alteration	no alteration	no alteration	no alteration	no alteration	no alteration	no alteration	no alteration	no alteration	AMP	no alteration	no alteration	no alteration	no alteration	no alteration	D1912N	no alteration	no alteration	no alteration	no alteration	no alteration	no alteration	no alteration	no alteration	no alteration	no alteration	no alteration	no alteration	no alteration	no alteration	no alteration	no alteration	no alteration	no alteration	no alteration	no alteration
blca_tcga_pan_can_atlas_2018	TCGA-ZF-A9RC-01	TCGA-ZF-A9RC	1	P1605S	S1947P	no alteration	no alteration	no alteration	no alteration	no alteration	E1046K	no alteration	no alteration	no alteration	no alteration	no alteration	no alteration	no alteration	no alteration	no alteration	no alteration	no alteration	no alteration	no alteration	no alteration	D149N	no alteration	no alteration	P1605S	no alteration	no alteration	no alteration	S1947P	no alteration	no alteration	no alteration	no alteration	no alteration	no alteration	no alteration	no alteration	no alteration	no alteration	no alteration	no alteration	no alteration	no alteration	no alteration	no alteration
blca_tcga_pan_can_atlas_2018	TCGA-ZF-A9RD-01	TCGA-ZF-A9RD	1	no alteration	no alteration	no alteration	no alteration	no alteration	no alteration	no alteration	no alteration	no alteration	no alteration	no alteration	no alteration	AMP	no alteration	AMP	no alteration	no alteration	no alteration	no alteration	no alteration	no alteration	no alteration	no alteration	no alteration	no alteration	no alteration	no alteration	no alteration	no alteration	no alteration	no alteration	no alteration	no alteration	no alteration	no alteration	no alteration	no alteration	no alteration	no alteration	no alteration	no alteration	no alteration	no alteration	no alteration	no alteration	no alteration
blca_tcga_pan_can_atlas_2018	TCGA-ZF-A9RE-01	TCGA-ZF-A9RE	1	no alteration	no alteration	no alteration	no alteration	no alteration	no alteration	no alteration	AMP	no alteration	no alteration	no alteration	no alteration	no alteration	no alteration	no alteration	no alteration	no alteration	no alteration	no alteration	no alteration	no alteration	no alteration	no alteration	no alteration	no alteration	no alteration	no alteration	no alteration	no alteration	no alteration	no alteration	no alteration	no alteration	no alteration	no alteration	no alteration	no alteration	no alteration	no alteration	no alteration	no alteration	no alteration	no alteration	no alteration	no alteration	no alteration
blca_tcga_pan_can_atlas_2018	TCGA-ZF-A9RF-01	TCGA-ZF-A9RF	1	S1312Y, F1457L, F1704L	R2713K	no alteration	no alteration	no alteration	no alteration	no alteration	S1720Ffs*7 (driver)	no alteration	no alteration	no alteration	no alteration	no alteration	no alteration	no alteration	no alteration	no alteration	no alteration	no alteration	no alteration	no alteration	no alteration	no alteration	no alteration	no alteration	S1312Y, F1457L, F1704L	no alteration	no alteration	no alteration	R2713K	no alteration	no alteration	no alteration	no alteration	no alteration	no alteration	no alteration	no alteration	no alteration	no alteration	no alteration	no alteration	no alteration	no alteration	no alteration	no alteration
blca_tcga_pan_can_atlas_2018	TCGA-ZF-A9RG-01	TCGA-ZF-A9RG	1	no alteration	no alteration	no alteration	no alteration	E67Q	no alteration	Q957E	no alteration	no alteration	no alteration	no alteration	HOMDEL (driver)	no alteration	no alteration	no alteration	no alteration	no alteration	no alteration	no alteration	no alteration	no alteration	no alteration	no alteration	no alteration	no alteration	no alteration	no alteration	no alteration	no alteration	no alteration	no alteration	no alteration	no alteration	no alteration	no alteration	no alteration	no alteration	no alteration	no alteration	no alteration	no alteration	E67Q	no alteration	no alteration	no alteration	no alteration
blca_tcga_pan_can_atlas_2018	TCGA-ZF-A9RM-01	TCGA-ZF-A9RM	1	no alteration	no alteration	no alteration	no alteration	no alteration	no alteration	no alteration	no alteration	no alteration	no alteration	no alteration	no alteration	no alteration	AMP	no alteration	no alteration	no alteration	no alteration	no alteration	no alteration	no alteration	no alteration	no alteration	HOMDEL (driver)	no alteration	no alteration	no alteration	no alteration	no alteration	no alteration	no alteration	no alteration	no alteration	no alteration	no alteration	no alteration	no alteration	no alteration	no alteration	no alteration	no alteration	no alteration	no alteration	no alteration	no alteration	no alteration
blca_tcga_pan_can_atlas_2018	TCGA-ZF-AA4R-01	TCGA-ZF-AA4R	1	no alteration	no alteration	no alteration	no alteration	no alteration	no alteration	no alteration	no alteration	no alteration	no alteration	no alteration	no alteration	no alteration	no alteration	no alteration	no alteration	no alteration	AMP	no alteration	no alteration	no alteration	no alteration	no alteration	no alteration	no alteration	no alteration	no alteration	no alteration	no alteration	no alteration	no alteration	no alteration	no alteration	no alteration	no alteration	no alteration	no alteration	no alteration	no alteration	no alteration	no alteration	no alteration	no alteration	no alteration	no alteration	no alteration
blca_tcga_pan_can_atlas_2018	TCGA-ZF-AA4V-01	TCGA-ZF-AA4V	1	no alteration	no alteration	no alteration	no alteration	no alteration	no alteration	no alteration	E1726K	no alteration	no alteration	no alteration	no alteration	no alteration	no alteration	no alteration	no alteration	no alteration	no alteration	no alteration	no alteration	no alteration	no alteration	no alteration	no alteration	no alteration	no alteration	no alteration	no alteration	no alteration	no alteration	no alteration	no alteration	no alteration	no alteration	no alteration	no alteration	no alteration	no alteration	no alteration	no alteration	no alteration	no alteration	no alteration	no alteration	no alteration	no alteration
blca_tcga_pan_can_atlas_2018	TCGA-ZF-AA4W-01	TCGA-ZF-AA4W	1	no alteration	no alteration	no alteration	no alteration	no alteration	no alteration	Q667* (driver)	no alteration	no alteration	no alteration	no alteration	no alteration	no alteration	no alteration	no alteration	no alteration	no alteration	no alteration	no alteration	no alteration	no alteration	no alteration	no alteration	no alteration	no alteration	no alteration	no alteration	no alteration	no alteration	no alteration	no alteration	no alteration	no alteration	no alteration	no alteration	no alteration	no alteration	no alteration	no alteration	no alteration	no alteration	no alteration	no alteration	no alteration	no alteration	no alteration
blca_tcga_pan_can_atlas_2018	TCGA-ZF-AA4X-01	TCGA-ZF-AA4X	1	E1019* (driver), S715L	D1208N, E1245Q, E1301K, R1304K	no alteration	no alteration	no alteration	no alteration	no alteration	HOMDEL (driver)	no alteration	no alteration	no alteration	no alteration	no alteration	no alteration	no alteration	no alteration	no alteration	no alteration	no alteration	no alteration	no alteration	no alteration	no alteration	no alteration	no alteration	E1019* (driver), S715L	no alteration	no alteration	no alteration	D1208N, E1245Q, E1301K, R1304K	no alteration	no alteration	no alteration	no alteration	no alteration	no alteration	no alteration	no alteration	no alteration	no alteration	no alteration	no alteration	no alteration	no alteration	no alteration	no alteration
blca_tcga_pan_can_atlas_2018	TCGA-ZF-AA51-01	TCGA-ZF-AA51	1	Q678* (driver), E2000Q	no alteration	no alteration	no alteration	no alteration	no alteration	no alteration	no alteration	no alteration	no alteration	K197Q	no alteration	no alteration	AMP	no alteration	no alteration	S237*	no alteration	no alteration	no alteration	no alteration	no alteration	no alteration	no alteration	no alteration	Q678* (driver), E2000Q	no alteration	no alteration	no alteration	no alteration	no alteration	no alteration	no alteration	no alteration	no alteration	no alteration	no alteration	no alteration	no alteration	no alteration	no alteration	no alteration	no alteration	no alteration	no alteration	no alteration
blca_tcga_pan_can_atlas_2018	TCGA-ZF-AA52-01	TCGA-ZF-AA52	1	no alteration	no alteration	S1245L	no alteration	no alteration	no alteration	no alteration	no alteration	no alteration	no alteration	no alteration	no alteration	no alteration	no alteration	no alteration	L15V	no alteration	no alteration	no alteration	no alteration	no alteration	no alteration	no alteration	no alteration	no alteration	no alteration	no alteration	no alteration	no alteration	no alteration	no alteration	no alteration	no alteration	S1245L	no alteration	no alteration	no alteration	no alteration	no alteration	no alteration	no alteration	no alteration	no alteration	no alteration	no alteration	no alteration
blca_tcga_pan_can_atlas_2018	TCGA-ZF-AA53-01	TCGA-ZF-AA53	1	no alteration	HOMDEL (driver)	no alteration	no alteration	no alteration	no alteration	no alteration	no alteration	no alteration	HOMDEL (driver)	no alteration	no alteration	no alteration	no alteration	no alteration	no alteration	no alteration	no alteration	no alteration	no alteration	no alteration	no alteration	no alteration	no alteration	HOMDEL	no alteration	no alteration	no alteration	no alteration	no alteration	no alteration	HOMDEL (driver)	HOMDEL (driver)	no alteration	no alteration	no alteration	no alteration	no alteration	no alteration	no alteration	no alteration	no alteration	no alteration	no alteration	no alteration	no alteration
blca_tcga_pan_can_atlas_2018	TCGA-ZF-AA54-01	TCGA-ZF-AA54	1	no alteration	no alteration	no alteration	no alteration	no alteration	S328C	no alteration	no alteration	no alteration	no alteration	no alteration	no alteration	no alteration	no alteration	no alteration	no alteration	no alteration	no alteration	no alteration	no alteration	no alteration	S604F	no alteration	no alteration	no alteration	no alteration	no alteration	no alteration	no alteration	no alteration	no alteration	no alteration	no alteration	no alteration	no alteration	no alteration	no alteration	no alteration	no alteration	no alteration	no alteration	no alteration	no alteration	no alteration	no alteration	S328C
blca_tcga_pan_can_atlas_2018	TCGA-ZF-AA58-01	TCGA-ZF-AA58	1	no alteration	no alteration	no alteration	no alteration	no alteration	no alteration	no alteration	no alteration	no alteration	no alteration	no alteration	no alteration	HOMDEL (driver)	no alteration	no alteration	no alteration	no alteration	no alteration	no alteration	no alteration	no alteration	no alteration	no alteration	no alteration	HOMDEL	no alteration	no alteration	no alteration	no alteration	no alteration	no alteration	no alteration	no alteration	no alteration	no alteration	no alteration	no alteration	no alteration	no alteration	no alteration	no alteration	no alteration	no alteration	no alteration	no alteration	no alteration
blca_tcga_pan_can_atlas_2018	TCGA-ZF-AA5N-01	TCGA-ZF-AA5N	1	Q505Hfs*113 (driver)	no alteration	no alteration	no alteration	no alteration	no alteration	no alteration	no alteration	no alteration	no alteration	no alteration	no alteration	no alteration	no alteration	no alteration	no alteration	no alteration	no alteration	no alteration	no alteration	no alteration	no alteration	no alteration	no alteration	no alteration	Q505Hfs*113 (driver)	no alteration	no alteration	no alteration	no alteration	no alteration	no alteration	no alteration	no alteration	no alteration	no alteration	no alteration	no alteration	no alteration	no alteration	no alteration	no alteration	no alteration	no alteration	no alteration	no alteration
lgg_tcga_pan_can_atlas_2018	TCGA-CS-4938-01	TCGA-CS-4938	1	no alteration	no alteration	K358Sfs*2 (driver)	no alteration	no alteration	no alteration	no alteration	no alteration	no alteration	no alteration	no alteration	no alteration	no alteration	no alteration	no alteration	no alteration	no alteration	no alteration	no alteration	no alteration	no alteration	no alteration	no alteration	no alteration	no alteration	no alteration	no alteration	no alteration	no alteration	no alteration	no alteration	no alteration	no alteration	K358Sfs*2 (driver)	no alteration	no alteration	no alteration	no alteration	no alteration	no alteration	no alteration	no alteration	no alteration	no alteration	no alteration	no alteration
lgg_tcga_pan_can_atlas_2018	TCGA-CS-4942-01	TCGA-CS-4942	1	no alteration	no alteration	G1965Vfs*17 (driver)	no alteration	no alteration	no alteration	no alteration	no alteration	no alteration	no alteration	no alteration	no alteration	no alteration	no alteration	no alteration	no alteration	no alteration	no alteration	no alteration	no alteration	no alteration	no alteration	no alteration	no alteration	no alteration	no alteration	no alteration	no alteration	no alteration	no alteration	no alteration	no alteration	no alteration	G1965Vfs*17 (driver)	no alteration	no alteration	no alteration	no alteration	no alteration	no alteration	no alteration	no alteration	no alteration	no alteration	no alteration	no alteration
lgg_tcga_pan_can_atlas_2018	TCGA-CS-4943-01	TCGA-CS-4943	1	no alteration	no alteration	S2094* (driver)	no alteration	no alteration	no alteration	no alteration	no alteration	no alteration	no alteration	no alteration	no alteration	no alteration	no alteration	no alteration	no alteration	no alteration	no alteration	no alteration	no alteration	no alteration	no alteration	no alteration	no alteration	no alteration	no alteration	no alteration	no alteration	no alteration	no alteration	no alteration	no alteration	no alteration	S2094* (driver)	no alteration	no alteration	no alteration	no alteration	no alteration	no alteration	no alteration	no alteration	no alteration	no alteration	no alteration	no alteration
lgg_tcga_pan_can_atlas_2018	TCGA-CS-6188-01	TCGA-CS-6188	1	no alteration	no alteration	no alteration	no alteration	no alteration	L13I	no alteration	no alteration	no alteration	no alteration	no alteration	no alteration	no alteration	no alteration	no alteration	no alteration	no alteration	no alteration	no alteration	no alteration	no alteration	no alteration	no alteration	no alteration	no alteration	no alteration	no alteration	no alteration	no alteration	no alteration	no alteration	no alteration	no alteration	no alteration	no alteration	no alteration	no alteration	no alteration	no alteration	no alteration	no alteration	no alteration	no alteration	no alteration	no alteration	L13I
lgg_tcga_pan_can_atlas_2018	TCGA-CS-6290-01	TCGA-CS-6290	1	no alteration	no alteration	ATRX-ZNF304 fusion	no alteration	no alteration	no alteration	no alteration	no alteration	no alteration	no alteration	no alteration	no alteration	no alteration	no alteration	no alteration	no alteration	no alteration	no alteration	no alteration	no alteration	no alteration	no alteration	no alteration	no alteration	no alteration	no alteration	no alteration	no alteration	no alteration	no alteration	no alteration	no alteration	no alteration	no alteration	ATRX-ZNF304 fusion	no alteration	no alteration	no alteration	no alteration	no alteration	no alteration	no alteration	no alteration	no alteration	no alteration	no alteration
lgg_tcga_pan_can_atlas_2018	TCGA-CS-6665-01	TCGA-CS-6665	1	no alteration	no alteration	HOMDEL (driver)	no alteration	no alteration	no alteration	no alteration	AMP	no alteration	no alteration	no alteration	no alteration	no alteration	no alteration	no alteration	no alteration	no alteration	no alteration	no alteration	no alteration	no alteration	no alteration	no alteration	no alteration	no alteration	no alteration	no alteration	no alteration	no alteration	no alteration	no alteration	no alteration	no alteration	no alteration	no alteration	HOMDEL (driver)	HOMDEL (driver)	no alteration	no alteration	no alteration	no alteration	no alteration	no alteration	no alteration	no alteration	no alteration
lgg_tcga_pan_can_atlas_2018	TCGA-CS-6666-01	TCGA-CS-6666	1	no alteration	no alteration	N1318Kfs*6 (driver)	no alteration	no alteration	no alteration	no alteration	no alteration	no alteration	no alteration	no alteration	no alteration	no alteration	no alteration	no alteration	no alteration	no alteration	no alteration	no alteration	no alteration	no alteration	no alteration	no alteration	no alteration	no alteration	no alteration	no alteration	no alteration	no alteration	no alteration	no alteration	no alteration	no alteration	N1318Kfs*6 (driver)	no alteration	no alteration	no alteration	no alteration	no alteration	no alteration	no alteration	no alteration	no alteration	no alteration	no alteration	no alteration
lgg_tcga_pan_can_atlas_2018	TCGA-CS-6667-01	TCGA-CS-6667	1	no alteration	no alteration	HOMDEL (driver)	no alteration	no alteration	no alteration	no alteration	no alteration	no alteration	no alteration	no alteration	no alteration	no alteration	no alteration	no alteration	no alteration	no alteration	no alteration	no alteration	no alteration	no alteration	no alteration	no alteration	no alteration	no alteration	no alteration	no alteration	no alteration	no alteration	no alteration	no alteration	no alteration	no alteration	no alteration	no alteration	HOMDEL (driver)	HOMDEL (driver)	no alteration	no alteration	no alteration	no alteration	no alteration	no alteration	no alteration	no alteration	no alteration
lgg_tcga_pan_can_atlas_2018	TCGA-DB-5270-01	TCGA-DB-5270	1	no alteration	no alteration	S460Vfs*4 (driver)	no alteration	no alteration	no alteration	no alteration	no alteration	no alteration	no alteration	no alteration	no alteration	no alteration	no alteration	no alteration	no alteration	no alteration	no alteration	no alteration	no alteration	no alteration	no alteration	no alteration	no alteration	no alteration	no alteration	no alteration	no alteration	no alteration	no alteration	no alteration	no alteration	no alteration	S460Vfs*4 (driver)	no alteration	no alteration	no alteration	no alteration	no alteration	no alteration	no alteration	no alteration	no alteration	no alteration	no alteration	no alteration
lgg_tcga_pan_can_atlas_2018	TCGA-DB-5273-01	TCGA-DB-5273	1	no alteration	no alteration	Q262* (driver)	no alteration	no alteration	no alteration	no alteration	no alteration	no alteration	no alteration	no alteration	no alteration	no alteration	no alteration	no alteration	no alteration	no alteration	no alteration	no alteration	no alteration	no alteration	no alteration	no alteration	no alteration	no alteration	no alteration	no alteration	no alteration	no alteration	no alteration	no alteration	no alteration	no alteration	Q262* (driver)	no alteration	no alteration	no alteration	no alteration	no alteration	no alteration	no alteration	no alteration	no alteration	no alteration	no alteration	no alteration
lgg_tcga_pan_can_atlas_2018	TCGA-DB-5275-01	TCGA-DB-5275	1	R1335* (driver)	no alteration	F2113Lfs*10 (driver)	no alteration	no alteration	no alteration	no alteration	no alteration	no alteration	no alteration	no alteration	no alteration	no alteration	no alteration	no alteration	no alteration	no alteration	no alteration	no alteration	no alteration	no alteration	D855G	no alteration	no alteration	no alteration	R1335* (driver)	no alteration	no alteration	no alteration	no alteration	no alteration	no alteration	no alteration	F2113Lfs*10 (driver)	no alteration	no alteration	no alteration	no alteration	no alteration	no alteration	no alteration	no alteration	no alteration	no alteration	no alteration	no alteration
lgg_tcga_pan_can_atlas_2018	TCGA-DB-5276-01	TCGA-DB-5276	1	no alteration	no alteration	S522Qfs*39 (driver)	no alteration	no alteration	no alteration	no alteration	no alteration	no alteration	no alteration	no alteration	no alteration	no alteration	no alteration	no alteration	no alteration	no alteration	no alteration	no alteration	no alteration	no alteration	no alteration	no alteration	no alteration	no alteration	no alteration	no alteration	no alteration	no alteration	no alteration	no alteration	no alteration	no alteration	S522Qfs*39 (driver)	no alteration	no alteration	no alteration	no alteration	no alteration	no alteration	no alteration	no alteration	no alteration	no alteration	no alteration	no alteration
lgg_tcga_pan_can_atlas_2018	TCGA-DB-5280-01	TCGA-DB-5280	1	no alteration	no alteration	T662Dfs*4 (driver)	no alteration	no alteration	no alteration	no alteration	no alteration	no alteration	no alteration	no alteration	no alteration	no alteration	no alteration	no alteration	no alteration	no alteration	no alteration	no alteration	no alteration	no alteration	no alteration	no alteration	no alteration	no alteration	no alteration	no alteration	no alteration	no alteration	no alteration	no alteration	no alteration	no alteration	T662Dfs*4 (driver)	no alteration	no alteration	no alteration	no alteration	no alteration	no alteration	no alteration	no alteration	no alteration	no alteration	no alteration	no alteration
lgg_tcga_pan_can_atlas_2018	TCGA-DB-5281-01	TCGA-DB-5281	1	no alteration	no alteration	W222* (driver)	no alteration	no alteration	no alteration	no alteration	no alteration	no alteration	no alteration	no alteration	no alteration	no alteration	no alteration	no alteration	no alteration	no alteration	no alteration	no alteration	no alteration	no alteration	no alteration	no alteration	no alteration	no alteration	no alteration	no alteration	no alteration	no alteration	no alteration	no alteration	no alteration	no alteration	W222* (driver)	no alteration	no alteration	no alteration	no alteration	no alteration	no alteration	no alteration	no alteration	no alteration	no alteration	no alteration	no alteration
lgg_tcga_pan_can_atlas_2018	TCGA-DB-A4X9-01	TCGA-DB-A4X9	1	no alteration	no alteration	E1519* (driver)	no alteration	no alteration	no alteration	no alteration	no alteration	no alteration	no alteration	no alteration	no alteration	no alteration	no alteration	no alteration	no alteration	no alteration	no alteration	no alteration	no alteration	no alteration	no alteration	no alteration	no alteration	no alteration	no alteration	no alteration	no alteration	no alteration	no alteration	no alteration	no alteration	no alteration	E1519* (driver)	no alteration	no alteration	no alteration	no alteration	no alteration	no alteration	no alteration	no alteration	no alteration	no alteration	no alteration	no alteration
lgg_tcga_pan_can_atlas_2018	TCGA-DB-A4XA-01	TCGA-DB-A4XA	1	P459L	no alteration	no alteration	no alteration	no alteration	no alteration	no alteration	no alteration	no alteration	no alteration	no alteration	no alteration	no alteration	no alteration	no alteration	no alteration	no alteration	no alteration	no alteration	no alteration	no alteration	no alteration	no alteration	no alteration	no alteration	P459L	no alteration	no alteration	no alteration	no alteration	no alteration	no alteration	no alteration	no alteration	no alteration	no alteration	no alteration	no alteration	no alteration	no alteration	no alteration	no alteration	no alteration	no alteration	no alteration	no alteration
lgg_tcga_pan_can_atlas_2018	TCGA-DB-A4XB-01	TCGA-DB-A4XB	1	no alteration	no alteration	no alteration	no alteration	no alteration	no alteration	no alteration	no alteration	AMP	AMP	no alteration	no alteration	no alteration	no alteration	no alteration	no alteration	no alteration	no alteration	no alteration	AMP	no alteration	no alteration	no alteration	no alteration	no alteration	no alteration	no alteration	no alteration	no alteration	no alteration	no alteration	no alteration	no alteration	no alteration	no alteration	no alteration	no alteration	no alteration	no alteration	no alteration	no alteration	no alteration	no alteration	no alteration	no alteration	no alteration
lgg_tcga_pan_can_atlas_2018	TCGA-DB-A4XC-01	TCGA-DB-A4XC	1	no alteration	no alteration	E886Lfs*18 (driver)	no alteration	no alteration	no alteration	no alteration	no alteration	no alteration	AMP	no alteration	no alteration	no alteration	no alteration	no alteration	no alteration	no alteration	no alteration	no alteration	no alteration	no alteration	no alteration	no alteration	no alteration	no alteration	no alteration	no alteration	no alteration	no alteration	no alteration	no alteration	no alteration	no alteration	E886Lfs*18 (driver)	no alteration	no alteration	no alteration	no alteration	no alteration	no alteration	no alteration	no alteration	no alteration	no alteration	no alteration	no alteration
lgg_tcga_pan_can_atlas_2018	TCGA-DB-A4XD-01	TCGA-DB-A4XD	1	no alteration	no alteration	F2113Sfs*9 (driver), X199_splice (driver), K993Rfs*10 (driver), K1409Qfs*80 (driver)	no alteration	no alteration	no alteration	no alteration	no alteration	no alteration	no alteration	no alteration	no alteration	no alteration	no alteration	no alteration	no alteration	no alteration	no alteration	no alteration	no alteration	no alteration	no alteration	no alteration	no alteration	no alteration	no alteration	no alteration	no alteration	no alteration	no alteration	no alteration	no alteration	no alteration	F2113Sfs*9 (driver), X199_splice (driver), K993Rfs*10 (driver), K1409Qfs*80 (driver)	no alteration	no alteration	no alteration	no alteration	no alteration	no alteration	no alteration	no alteration	no alteration	no alteration	no alteration	no alteration
lgg_tcga_pan_can_atlas_2018	TCGA-DB-A4XE-01	TCGA-DB-A4XE	1	no alteration	no alteration	H189Pfs*9 (driver)	no alteration	no alteration	no alteration	no alteration	no alteration	no alteration	no alteration	no alteration	no alteration	no alteration	no alteration	no alteration	no alteration	no alteration	no alteration	no alteration	no alteration	no alteration	no alteration	no alteration	no alteration	no alteration	no alteration	no alteration	no alteration	no alteration	no alteration	no alteration	no alteration	no alteration	H189Pfs*9 (driver)	no alteration	no alteration	no alteration	no alteration	no alteration	no alteration	no alteration	no alteration	no alteration	no alteration	no alteration	no alteration
lgg_tcga_pan_can_atlas_2018	TCGA-DB-A4XF-01	TCGA-DB-A4XF	1	no alteration	no alteration	ATRX-BCL2 fusion	no alteration	no alteration	no alteration	no alteration	no alteration	no alteration	no alteration	no alteration	no alteration	no alteration	no alteration	no alteration	no alteration	no alteration	no alteration	no alteration	no alteration	no alteration	no alteration	no alteration	no alteration	no alteration	no alteration	no alteration	no alteration	no alteration	no alteration	no alteration	no alteration	no alteration	no alteration	ATRX-BCL2 fusion	no alteration	no alteration	no alteration	no alteration	no alteration	no alteration	no alteration	no alteration	no alteration	no alteration	no alteration
lgg_tcga_pan_can_atlas_2018	TCGA-DB-A64O-01	TCGA-DB-A64O	1	no alteration	no alteration	no alteration	no alteration	no alteration	no alteration	no alteration	no alteration	no alteration	no alteration	no alteration	no alteration	no alteration	E369G	no alteration	no alteration	no alteration	no alteration	no alteration	no alteration	no alteration	no alteration	no alteration	no alteration	no alteration	no alteration	no alteration	no alteration	no alteration	no alteration	no alteration	no alteration	no alteration	no alteration	no alteration	no alteration	no alteration	no alteration	no alteration	no alteration	no alteration	no alteration	no alteration	no alteration	no alteration	no alteration
lgg_tcga_pan_can_atlas_2018	TCGA-DB-A64S-01	TCGA-DB-A64S	1	no alteration	no alteration	W1672* (driver), N286_Q289delinsK	no alteration	no alteration	no alteration	no alteration	no alteration	no alteration	no alteration	no alteration	no alteration	no alteration	no alteration	no alteration	no alteration	no alteration	no alteration	no alteration	no alteration	no alteration	no alteration	no alteration	no alteration	no alteration	no alteration	no alteration	no alteration	no alteration	no alteration	no alteration	no alteration	no alteration	W1672* (driver), N286_Q289delinsK	no alteration	no alteration	no alteration	no alteration	no alteration	no alteration	no alteration	no alteration	no alteration	no alteration	no alteration	no alteration
lgg_tcga_pan_can_atlas_2018	TCGA-DB-A64V-01	TCGA-DB-A64V	1	no alteration	no alteration	no alteration	no alteration	no alteration	no alteration	no alteration	no alteration	no alteration	AMP	no alteration	no alteration	no alteration	no alteration	no alteration	no alteration	no alteration	no alteration	no alteration	no alteration	no alteration	no alteration	no alteration	no alteration	no alteration	no alteration	no alteration	no alteration	no alteration	no alteration	no alteration	no alteration	no alteration	no alteration	no alteration	no alteration	no alteration	no alteration	no alteration	no alteration	no alteration	no alteration	no alteration	no alteration	no alteration	no alteration
lgg_tcga_pan_can_atlas_2018	TCGA-DB-A64X-01	TCGA-DB-A64X	1	no alteration	no alteration	no alteration	no alteration	no alteration	no alteration	no alteration	no alteration	no alteration	no alteration	no alteration	no alteration	no alteration	no alteration	no alteration	no alteration	no alteration	no alteration	no alteration	AMP	no alteration	no alteration	no alteration	no alteration	no alteration	no alteration	no alteration	no alteration	no alteration	no alteration	no alteration	no alteration	no alteration	no alteration	no alteration	no alteration	no alteration	no alteration	no alteration	no alteration	no alteration	no alteration	no alteration	no alteration	no alteration	no alteration
lgg_tcga_pan_can_atlas_2018	TCGA-DB-A75M-01	TCGA-DB-A75M	1	no alteration	no alteration	M366* (driver)	no alteration	no alteration	no alteration	no alteration	no alteration	no alteration	no alteration	no alteration	no alteration	no alteration	no alteration	no alteration	no alteration	no alteration	no alteration	no alteration	no alteration	no alteration	no alteration	no alteration	no alteration	no alteration	no alteration	no alteration	no alteration	no alteration	no alteration	no alteration	no alteration	no alteration	M366* (driver)	no alteration	no alteration	no alteration	no alteration	no alteration	no alteration	no alteration	no alteration	no alteration	no alteration	no alteration	no alteration
lgg_tcga_pan_can_atlas_2018	TCGA-DB-A75O-01	TCGA-DB-A75O	1	no alteration	no alteration	H1722R	no alteration	no alteration	no alteration	no alteration	no alteration	no alteration	no alteration	no alteration	no alteration	no alteration	no alteration	no alteration	no alteration	no alteration	no alteration	no alteration	no alteration	no alteration	no alteration	no alteration	no alteration	no alteration	no alteration	no alteration	no alteration	no alteration	no alteration	no alteration	no alteration	no alteration	H1722R	no alteration	no alteration	no alteration	no alteration	no alteration	no alteration	no alteration	no alteration	no alteration	no alteration	no alteration	no alteration
lgg_tcga_pan_can_atlas_2018	TCGA-DH-5140-01	TCGA-DH-5140	1	no alteration	no alteration	no alteration	no alteration	no alteration	no alteration	no alteration	no alteration	AMP	no alteration	AMP	no alteration	no alteration	no alteration	no alteration	no alteration	no alteration	no alteration	no alteration	no alteration	no alteration	no alteration	no alteration	no alteration	no alteration	no alteration	no alteration	no alteration	no alteration	no alteration	no alteration	no alteration	no alteration	no alteration	no alteration	no alteration	no alteration	no alteration	no alteration	no alteration	no alteration	no alteration	no alteration	no alteration	no alteration	no alteration
lgg_tcga_pan_can_atlas_2018	TCGA-DH-5142-01	TCGA-DH-5142	1	no alteration	no alteration	Q1603R	no alteration	no alteration	no alteration	no alteration	no alteration	no alteration	no alteration	no alteration	no alteration	no alteration	no alteration	no alteration	no alteration	no alteration	no alteration	no alteration	no alteration	no alteration	no alteration	no alteration	no alteration	no alteration	no alteration	no alteration	no alteration	no alteration	no alteration	no alteration	no alteration	no alteration	Q1603R	no alteration	no alteration	no alteration	no alteration	no alteration	no alteration	no alteration	no alteration	no alteration	no alteration	no alteration	no alteration
lgg_tcga_pan_can_atlas_2018	TCGA-DH-5144-01	TCGA-DH-5144	1	no alteration	no alteration	V128A	no alteration	no alteration	no alteration	no alteration	no alteration	no alteration	no alteration	no alteration	no alteration	no alteration	no alteration	no alteration	no alteration	no alteration	no alteration	no alteration	no alteration	no alteration	no alteration	no alteration	no alteration	no alteration	no alteration	no alteration	no alteration	no alteration	no alteration	no alteration	no alteration	no alteration	V128A	no alteration	no alteration	no alteration	no alteration	no alteration	no alteration	no alteration	no alteration	no alteration	no alteration	no alteration	no alteration
lgg_tcga_pan_can_atlas_2018	TCGA-DH-A66B-01	TCGA-DH-A66B	1	H203Rfs*196 (driver)	no alteration	Q883Rfs*21 (driver)	no alteration	no alteration	no alteration	no alteration	no alteration	no alteration	no alteration	no alteration	no alteration	no alteration	no alteration	no alteration	no alteration	no alteration	no alteration	no alteration	no alteration	no alteration	no alteration	no alteration	no alteration	no alteration	H203Rfs*196 (driver)	no alteration	no alteration	no alteration	no alteration	no alteration	no alteration	no alteration	Q883Rfs*21 (driver)	no alteration	no alteration	no alteration	no alteration	no alteration	no alteration	no alteration	no alteration	no alteration	no alteration	no alteration	no alteration
lgg_tcga_pan_can_atlas_2018	TCGA-DH-A66D-01	TCGA-DH-A66D	1	no alteration	no alteration	E303* (driver)	no alteration	no alteration	no alteration	no alteration	no alteration	no alteration	no alteration	no alteration	no alteration	no alteration	no alteration	no alteration	no alteration	no alteration	no alteration	no alteration	no alteration	no alteration	no alteration	no alteration	no alteration	no alteration	no alteration	no alteration	no alteration	no alteration	no alteration	no alteration	no alteration	no alteration	E303* (driver)	no alteration	no alteration	no alteration	no alteration	no alteration	no alteration	no alteration	no alteration	no alteration	no alteration	no alteration	no alteration
lgg_tcga_pan_can_atlas_2018	TCGA-DH-A66G-01	TCGA-DH-A66G	1	no alteration	no alteration	X1757_splice (driver)	no alteration	no alteration	no alteration	no alteration	no alteration	no alteration	no alteration	no alteration	no alteration	no alteration	no alteration	no alteration	HOMDEL	no alteration	no alteration	no alteration	no alteration	no alteration	no alteration	no alteration	no alteration	no alteration	no alteration	no alteration	no alteration	no alteration	no alteration	no alteration	no alteration	no alteration	X1757_splice (driver)	no alteration	no alteration	no alteration	no alteration	no alteration	no alteration	no alteration	no alteration	no alteration	no alteration	no alteration	no alteration
lgg_tcga_pan_can_atlas_2018	TCGA-DH-A7UV-01	TCGA-DH-A7UV	1	no alteration	no alteration	R907Dfs*63 (driver), S381Qfs*33 (driver)	no alteration	no alteration	no alteration	no alteration	no alteration	no alteration	no alteration	no alteration	no alteration	no alteration	no alteration	no alteration	no alteration	no alteration	no alteration	no alteration	no alteration	no alteration	no alteration	no alteration	no alteration	no alteration	no alteration	no alteration	no alteration	no alteration	no alteration	no alteration	no alteration	no alteration	R907Dfs*63 (driver), S381Qfs*33 (driver)	no alteration	no alteration	no alteration	no alteration	no alteration	no alteration	no alteration	no alteration	no alteration	no alteration	no alteration	no alteration
lgg_tcga_pan_can_atlas_2018	TCGA-DU-5851-01	TCGA-DU-5851	1	no alteration	no alteration	L563Yfs*11 (driver)	no alteration	no alteration	no alteration	no alteration	no alteration	no alteration	no alteration	no alteration	no alteration	no alteration	no alteration	no alteration	no alteration	no alteration	no alteration	no alteration	no alteration	no alteration	no alteration	no alteration	no alteration	no alteration	no alteration	no alteration	no alteration	no alteration	no alteration	no alteration	no alteration	no alteration	L563Yfs*11 (driver)	no alteration	no alteration	no alteration	no alteration	no alteration	no alteration	no alteration	no alteration	no alteration	no alteration	no alteration	no alteration
lgg_tcga_pan_can_atlas_2018	TCGA-DU-5852-01	TCGA-DU-5852	1	no alteration	no alteration	Y2418N	no alteration	no alteration	no alteration	no alteration	no alteration	no alteration	no alteration	no alteration	no alteration	no alteration	no alteration	no alteration	no alteration	no alteration	no alteration	no alteration	no alteration	no alteration	no alteration	no alteration	no alteration	no alteration	no alteration	no alteration	no alteration	no alteration	no alteration	no alteration	no alteration	no alteration	Y2418N	no alteration	no alteration	no alteration	no alteration	no alteration	no alteration	no alteration	no alteration	no alteration	no alteration	no alteration	no alteration
lgg_tcga_pan_can_atlas_2018	TCGA-DU-5853-01	TCGA-DU-5853	1	no alteration	no alteration	X2037_splice (driver)	no alteration	no alteration	no alteration	no alteration	AMP	no alteration	no alteration	no alteration	no alteration	no alteration	no alteration	no alteration	no alteration	no alteration	no alteration	no alteration	no alteration	no alteration	no alteration	no alteration	no alteration	no alteration	no alteration	no alteration	no alteration	no alteration	no alteration	no alteration	no alteration	no alteration	X2037_splice (driver)	no alteration	no alteration	no alteration	no alteration	no alteration	no alteration	no alteration	no alteration	no alteration	no alteration	no alteration	no alteration
lgg_tcga_pan_can_atlas_2018	TCGA-DU-5854-01	TCGA-DU-5854	1	no alteration	no alteration	no alteration	no alteration	no alteration	no alteration	no alteration	no alteration	no alteration	no alteration	no alteration	no alteration	no alteration	no alteration	P397T	no alteration	no alteration	no alteration	no alteration	no alteration	no alteration	no alteration	no alteration	no alteration	no alteration	no alteration	no alteration	no alteration	no alteration	no alteration	no alteration	no alteration	no alteration	no alteration	no alteration	no alteration	no alteration	no alteration	no alteration	no alteration	no alteration	no alteration	no alteration	no alteration	no alteration	no alteration
lgg_tcga_pan_can_atlas_2018	TCGA-DU-5855-01	TCGA-DU-5855	1	no alteration	no alteration	R1426* (driver)	no alteration	no alteration	no alteration	no alteration	no alteration	no alteration	AMP	no alteration	no alteration	no alteration	no alteration	no alteration	no alteration	no alteration	no alteration	MRE11-YAP1 fusion, AMP	no alteration	no alteration	no alteration	no alteration	no alteration	no alteration	no alteration	no alteration	no alteration	no alteration	no alteration	no alteration	no alteration	no alteration	R1426* (driver)	no alteration	no alteration	no alteration	no alteration	no alteration	no alteration	no alteration	no alteration	no alteration	no alteration	no alteration	no alteration
lgg_tcga_pan_can_atlas_2018	TCGA-DU-5871-01	TCGA-DU-5871	1	no alteration	no alteration	M216* (driver)	no alteration	no alteration	no alteration	no alteration	no alteration	no alteration	no alteration	no alteration	no alteration	no alteration	no alteration	no alteration	no alteration	no alteration	no alteration	no alteration	no alteration	no alteration	no alteration	no alteration	no alteration	no alteration	no alteration	no alteration	no alteration	no alteration	no alteration	no alteration	no alteration	no alteration	M216* (driver)	no alteration	no alteration	no alteration	no alteration	no alteration	no alteration	no alteration	no alteration	no alteration	no alteration	no alteration	no alteration
lgg_tcga_pan_can_atlas_2018	TCGA-DU-5872-01	TCGA-DU-5872	1	no alteration	no alteration	E2172A	no alteration	no alteration	no alteration	no alteration	no alteration	no alteration	no alteration	no alteration	no alteration	no alteration	no alteration	no alteration	no alteration	no alteration	no alteration	no alteration	no alteration	no alteration	no alteration	no alteration	no alteration	no alteration	no alteration	no alteration	no alteration	no alteration	no alteration	no alteration	no alteration	no alteration	E2172A	no alteration	no alteration	no alteration	no alteration	no alteration	no alteration	no alteration	no alteration	no alteration	no alteration	no alteration	no alteration
lgg_tcga_pan_can_atlas_2018	TCGA-DU-5874-01	TCGA-DU-5874	1	no alteration	no alteration	no alteration	no alteration	no alteration	no alteration	no alteration	no alteration	no alteration	no alteration	no alteration	no alteration	no alteration	no alteration	no alteration	no alteration	no alteration	no alteration	no alteration	no alteration	no alteration	no alteration	AMP	no alteration	no alteration	no alteration	no alteration	no alteration	no alteration	no alteration	no alteration	no alteration	no alteration	no alteration	no alteration	no alteration	no alteration	no alteration	no alteration	no alteration	no alteration	no alteration	no alteration	no alteration	no alteration	no alteration
lgg_tcga_pan_can_atlas_2018	TCGA-DU-6392-01	TCGA-DU-6392	1	Q420* (driver), R1980C, A1757S	R1618Q, S433Y, C540Y, F1837C	R1739Q, E1461K, A2356D, G1350E, E351D	no alteration	E284D, K124T	R15C	N1002K	C279Y, C1265Y, V1486I	no alteration	R160C, R29G	R181H, A158V	L1056F, L875S, L530I	no alteration	X649_splice (driver), R997Q	no alteration	no alteration	no alteration	no alteration	R364Q, Q48H	S638F	S417F, K294N	R1077* (driver)	no alteration	no alteration	R149H, D287Y, E480D	Q420* (driver), R1980C, A1757S	no alteration	no alteration	no alteration	R1618Q, S433Y, C540Y, F1837C	no alteration	no alteration	no alteration	R1739Q, E1461K, A2356D, G1350E, E351D	no alteration	no alteration	no alteration	no alteration	no alteration	no alteration	no alteration	E284D, K124T	no alteration	no alteration	no alteration	R15C
lgg_tcga_pan_can_atlas_2018	TCGA-DU-6395-01	TCGA-DU-6395	1	no alteration	no alteration	R658Vfs*2 (driver)	no alteration	no alteration	no alteration	no alteration	no alteration	no alteration	no alteration	no alteration	no alteration	no alteration	no alteration	no alteration	no alteration	no alteration	no alteration	no alteration	no alteration	no alteration	no alteration	no alteration	no alteration	no alteration	no alteration	no alteration	no alteration	no alteration	no alteration	no alteration	no alteration	no alteration	R658Vfs*2 (driver)	no alteration	no alteration	no alteration	no alteration	no alteration	no alteration	no alteration	no alteration	no alteration	no alteration	no alteration	no alteration
lgg_tcga_pan_can_atlas_2018	TCGA-DU-6396-01	TCGA-DU-6396	1	no alteration	no alteration	R1426* (driver)	HOMDEL (driver)	G574D	no alteration	no alteration	no alteration	no alteration	no alteration	no alteration	no alteration	no alteration	no alteration	no alteration	no alteration	no alteration	no alteration	no alteration	no alteration	no alteration	no alteration	no alteration	no alteration	no alteration	no alteration	no alteration	no alteration	no alteration	no alteration	no alteration	no alteration	no alteration	R1426* (driver)	no alteration	no alteration	no alteration	no alteration	no alteration	HOMDEL (driver)	HOMDEL (driver)	G574D	no alteration	no alteration	no alteration	no alteration
lgg_tcga_pan_can_atlas_2018	TCGA-DU-6399-01	TCGA-DU-6399	1	no alteration	no alteration	K295Rfs*4 (driver)	no alteration	no alteration	no alteration	no alteration	no alteration	no alteration	no alteration	no alteration	no alteration	no alteration	no alteration	no alteration	no alteration	no alteration	no alteration	no alteration	no alteration	no alteration	no alteration	no alteration	no alteration	no alteration	no alteration	no alteration	no alteration	no alteration	no alteration	no alteration	no alteration	no alteration	K295Rfs*4 (driver)	no alteration	no alteration	no alteration	no alteration	no alteration	no alteration	no alteration	no alteration	no alteration	no alteration	no alteration	no alteration
lgg_tcga_pan_can_atlas_2018	TCGA-DU-6401-01	TCGA-DU-6401	1	no alteration	no alteration	L359Tfs*3 (driver), AMP	no alteration	no alteration	no alteration	no alteration	no alteration	no alteration	no alteration	no alteration	no alteration	no alteration	no alteration	no alteration	no alteration	no alteration	no alteration	no alteration	no alteration	no alteration	no alteration	no alteration	no alteration	no alteration	no alteration	no alteration	no alteration	no alteration	no alteration	no alteration	no alteration	no alteration	L359Tfs*3 (driver)	no alteration	AMP	AMP	no alteration	no alteration	no alteration	no alteration	no alteration	no alteration	no alteration	no alteration	no alteration
lgg_tcga_pan_can_atlas_2018	TCGA-DU-6407-01	TCGA-DU-6407	1	no alteration	no alteration	V469Ifs*44 (driver)	no alteration	no alteration	no alteration	no alteration	no alteration	no alteration	no alteration	no alteration	no alteration	no alteration	no alteration	no alteration	no alteration	no alteration	no alteration	no alteration	no alteration	no alteration	no alteration	no alteration	no alteration	no alteration	no alteration	no alteration	no alteration	no alteration	no alteration	no alteration	no alteration	no alteration	V469Ifs*44 (driver)	no alteration	no alteration	no alteration	no alteration	no alteration	no alteration	no alteration	no alteration	no alteration	no alteration	no alteration	no alteration
lgg_tcga_pan_can_atlas_2018	TCGA-DU-6408-01	TCGA-DU-6408	1	no alteration	no alteration	I1784S, N1763K	no alteration	no alteration	no alteration	no alteration	no alteration	no alteration	no alteration	no alteration	no alteration	no alteration	no alteration	no alteration	no alteration	no alteration	no alteration	no alteration	no alteration	no alteration	no alteration	no alteration	no alteration	no alteration	no alteration	no alteration	no alteration	no alteration	no alteration	no alteration	no alteration	no alteration	I1784S, N1763K	no alteration	no alteration	no alteration	no alteration	no alteration	no alteration	no alteration	no alteration	no alteration	no alteration	no alteration	no alteration
lgg_tcga_pan_can_atlas_2018	TCGA-DU-6410-01	TCGA-DU-6410	1	E1542* (driver)	no alteration	no alteration	no alteration	no alteration	no alteration	no alteration	no alteration	no alteration	no alteration	no alteration	no alteration	no alteration	no alteration	no alteration	no alteration	no alteration	no alteration	no alteration	no alteration	no alteration	no alteration	no alteration	no alteration	no alteration	E1542* (driver)	no alteration	no alteration	no alteration	no alteration	no alteration	no alteration	no alteration	no alteration	no alteration	no alteration	no alteration	no alteration	no alteration	no alteration	no alteration	no alteration	no alteration	no alteration	no alteration	no alteration
lgg_tcga_pan_can_atlas_2018	TCGA-DU-7007-01	TCGA-DU-7007	1	no alteration	no alteration	R2111* (driver)	no alteration	no alteration	no alteration	no alteration	no alteration	no alteration	no alteration	no alteration	no alteration	no alteration	no alteration	no alteration	no alteration	no alteration	no alteration	no alteration	no alteration	no alteration	no alteration	no alteration	no alteration	no alteration	no alteration	no alteration	no alteration	no alteration	no alteration	no alteration	no alteration	no alteration	R2111* (driver)	no alteration	no alteration	no alteration	no alteration	no alteration	no alteration	no alteration	no alteration	no alteration	no alteration	no alteration	no alteration
lgg_tcga_pan_can_atlas_2018	TCGA-DU-7008-01	TCGA-DU-7008	1	no alteration	no alteration	N237Kfs*23 (driver)	no alteration	no alteration	no alteration	no alteration	HOMDEL (driver)	no alteration	no alteration	no alteration	no alteration	no alteration	no alteration	no alteration	no alteration	no alteration	no alteration	no alteration	no alteration	no alteration	no alteration	no alteration	no alteration	no alteration	no alteration	no alteration	no alteration	no alteration	no alteration	no alteration	no alteration	no alteration	N237Kfs*23 (driver)	no alteration	no alteration	no alteration	no alteration	no alteration	no alteration	no alteration	no alteration	no alteration	no alteration	no alteration	no alteration
lgg_tcga_pan_can_atlas_2018	TCGA-DU-7009-01	TCGA-DU-7009	1	L1977Rfs*21 (driver)	no alteration	no alteration	no alteration	no alteration	no alteration	no alteration	no alteration	no alteration	no alteration	no alteration	no alteration	no alteration	no alteration	no alteration	no alteration	no alteration	no alteration	no alteration	no alteration	no alteration	no alteration	no alteration	no alteration	no alteration	L1977Rfs*21 (driver)	no alteration	no alteration	no alteration	no alteration	no alteration	no alteration	no alteration	no alteration	no alteration	no alteration	no alteration	no alteration	no alteration	no alteration	no alteration	no alteration	no alteration	no alteration	no alteration	no alteration
lgg_tcga_pan_can_atlas_2018	TCGA-DU-7011-01	TCGA-DU-7011	1	no alteration	no alteration	R418* (driver), D1940Ifs*15 (driver), R2028* (driver)	no alteration	no alteration	no alteration	no alteration	no alteration	no alteration	no alteration	no alteration	no alteration	no alteration	no alteration	no alteration	no alteration	no alteration	no alteration	no alteration	no alteration	no alteration	no alteration	no alteration	no alteration	no alteration	no alteration	no alteration	no alteration	no alteration	no alteration	no alteration	no alteration	no alteration	R418* (driver), D1940Ifs*15 (driver), R2028* (driver)	no alteration	no alteration	no alteration	no alteration	no alteration	no alteration	no alteration	no alteration	no alteration	no alteration	no alteration	no alteration
lgg_tcga_pan_can_atlas_2018	TCGA-DU-7014-01	TCGA-DU-7014	1	no alteration	no alteration	no alteration	no alteration	no alteration	no alteration	no alteration	no alteration	no alteration	no alteration	no alteration	no alteration	no alteration	no alteration	no alteration	no alteration	no alteration	no alteration	no alteration	no alteration	no alteration	RAD50-CADPS fusion	no alteration	no alteration	no alteration	no alteration	no alteration	no alteration	no alteration	no alteration	no alteration	no alteration	no alteration	no alteration	no alteration	no alteration	no alteration	no alteration	no alteration	no alteration	no alteration	no alteration	no alteration	no alteration	no alteration	no alteration
lgg_tcga_pan_can_atlas_2018	TCGA-DU-7015-01	TCGA-DU-7015	1	no alteration	no alteration	Y264Ffs*24 (driver)	no alteration	no alteration	no alteration	no alteration	no alteration	no alteration	no alteration	no alteration	no alteration	no alteration	no alteration	no alteration	no alteration	no alteration	no alteration	no alteration	no alteration	no alteration	no alteration	no alteration	no alteration	no alteration	no alteration	no alteration	no alteration	no alteration	no alteration	no alteration	no alteration	no alteration	Y264Ffs*24 (driver)	no alteration	no alteration	no alteration	no alteration	no alteration	no alteration	no alteration	no alteration	no alteration	no alteration	no alteration	no alteration
lgg_tcga_pan_can_atlas_2018	TCGA-DU-7019-01	TCGA-DU-7019	1	no alteration	no alteration	HOMDEL (driver)	no alteration	no alteration	no alteration	no alteration	no alteration	no alteration	no alteration	no alteration	no alteration	no alteration	no alteration	no alteration	no alteration	no alteration	no alteration	no alteration	no alteration	no alteration	no alteration	no alteration	no alteration	no alteration	no alteration	no alteration	no alteration	no alteration	no alteration	no alteration	no alteration	no alteration	no alteration	no alteration	HOMDEL (driver)	HOMDEL (driver)	no alteration	no alteration	no alteration	no alteration	no alteration	no alteration	no alteration	no alteration	no alteration
lgg_tcga_pan_can_atlas_2018	TCGA-DU-7298-01	TCGA-DU-7298	1	no alteration	no alteration	V1002* (driver)	no alteration	no alteration	no alteration	no alteration	no alteration	no alteration	no alteration	no alteration	no alteration	no alteration	no alteration	no alteration	no alteration	no alteration	no alteration	no alteration	no alteration	no alteration	no alteration	no alteration	no alteration	no alteration	no alteration	no alteration	no alteration	no alteration	no alteration	no alteration	no alteration	no alteration	V1002* (driver)	no alteration	no alteration	no alteration	no alteration	no alteration	no alteration	no alteration	no alteration	no alteration	no alteration	no alteration	no alteration
lgg_tcga_pan_can_atlas_2018	TCGA-DU-7301-01	TCGA-DU-7301	1	no alteration	no alteration	K826Efs*4 (driver)	no alteration	no alteration	no alteration	no alteration	no alteration	no alteration	AMP	A480T	no alteration	no alteration	no alteration	no alteration	no alteration	no alteration	no alteration	no alteration	no alteration	no alteration	no alteration	no alteration	no alteration	no alteration	no alteration	no alteration	no alteration	no alteration	no alteration	no alteration	no alteration	no alteration	K826Efs*4 (driver)	no alteration	no alteration	no alteration	no alteration	no alteration	no alteration	no alteration	no alteration	no alteration	no alteration	no alteration	no alteration
lgg_tcga_pan_can_atlas_2018	TCGA-DU-7304-01	TCGA-DU-7304	1	R693* (driver)	no alteration	K1640Sfs*6 (driver)	no alteration	no alteration	no alteration	no alteration	no alteration	no alteration	no alteration	no alteration	no alteration	no alteration	no alteration	no alteration	no alteration	no alteration	no alteration	no alteration	no alteration	no alteration	no alteration	no alteration	no alteration	no alteration	R693* (driver)	no alteration	no alteration	no alteration	no alteration	no alteration	no alteration	no alteration	K1640Sfs*6 (driver)	no alteration	no alteration	no alteration	no alteration	no alteration	no alteration	no alteration	no alteration	no alteration	no alteration	no alteration	no alteration
lgg_tcga_pan_can_atlas_2018	TCGA-DU-7306-01	TCGA-DU-7306	1	no alteration	no alteration	F2113Sfs*9 (driver)	no alteration	no alteration	no alteration	no alteration	no alteration	no alteration	no alteration	no alteration	no alteration	no alteration	no alteration	no alteration	no alteration	no alteration	no alteration	no alteration	no alteration	no alteration	no alteration	no alteration	no alteration	no alteration	no alteration	no alteration	no alteration	no alteration	no alteration	no alteration	no alteration	no alteration	F2113Sfs*9 (driver)	no alteration	no alteration	no alteration	no alteration	no alteration	no alteration	no alteration	no alteration	no alteration	no alteration	no alteration	no alteration
lgg_tcga_pan_can_atlas_2018	TCGA-DU-7309-01	TCGA-DU-7309	1	no alteration	no alteration	E2203* (driver)	no alteration	no alteration	no alteration	no alteration	no alteration	no alteration	no alteration	no alteration	no alteration	no alteration	no alteration	no alteration	no alteration	no alteration	no alteration	no alteration	no alteration	no alteration	no alteration	no alteration	no alteration	no alteration	no alteration	no alteration	no alteration	no alteration	no alteration	no alteration	no alteration	no alteration	E2203* (driver)	no alteration	no alteration	no alteration	no alteration	no alteration	no alteration	no alteration	no alteration	no alteration	no alteration	no alteration	no alteration
lgg_tcga_pan_can_atlas_2018	TCGA-DU-8163-01	TCGA-DU-8163	1	no alteration	no alteration	Q193* (driver), Y2152* (driver)	no alteration	no alteration	no alteration	no alteration	no alteration	no alteration	no alteration	no alteration	no alteration	no alteration	no alteration	no alteration	no alteration	no alteration	no alteration	no alteration	no alteration	no alteration	no alteration	no alteration	no alteration	no alteration	no alteration	no alteration	no alteration	no alteration	no alteration	no alteration	no alteration	no alteration	Q193* (driver), Y2152* (driver)	no alteration	no alteration	no alteration	no alteration	no alteration	no alteration	no alteration	no alteration	no alteration	no alteration	no alteration	no alteration
lgg_tcga_pan_can_atlas_2018	TCGA-DU-8164-01	TCGA-DU-8164	1	no alteration	no alteration	no alteration	no alteration	no alteration	no alteration	no alteration	no alteration	no alteration	no alteration	no alteration	no alteration	D84N	no alteration	no alteration	no alteration	no alteration	no alteration	no alteration	no alteration	no alteration	no alteration	no alteration	no alteration	no alteration	no alteration	no alteration	no alteration	no alteration	no alteration	no alteration	no alteration	no alteration	no alteration	no alteration	no alteration	no alteration	no alteration	no alteration	no alteration	no alteration	no alteration	no alteration	no alteration	no alteration	no alteration
lgg_tcga_pan_can_atlas_2018	TCGA-DU-8166-01	TCGA-DU-8166	1	no alteration	no alteration	X221_splice (driver)	no alteration	no alteration	no alteration	no alteration	no alteration	no alteration	no alteration	no alteration	no alteration	no alteration	no alteration	no alteration	no alteration	no alteration	no alteration	no alteration	no alteration	no alteration	no alteration	no alteration	no alteration	no alteration	no alteration	no alteration	no alteration	no alteration	no alteration	no alteration	no alteration	no alteration	X221_splice (driver)	no alteration	no alteration	no alteration	no alteration	no alteration	no alteration	no alteration	no alteration	no alteration	no alteration	no alteration	no alteration
lgg_tcga_pan_can_atlas_2018	TCGA-DU-8167-01	TCGA-DU-8167	1	no alteration	no alteration	R1426* (driver), HOMDEL (driver)	no alteration	no alteration	no alteration	no alteration	no alteration	no alteration	no alteration	no alteration	no alteration	no alteration	no alteration	no alteration	no alteration	no alteration	no alteration	no alteration	no alteration	no alteration	no alteration	no alteration	no alteration	no alteration	no alteration	no alteration	no alteration	no alteration	no alteration	no alteration	no alteration	no alteration	R1426* (driver)	no alteration	HOMDEL (driver)	HOMDEL (driver)	no alteration	no alteration	no alteration	no alteration	no alteration	no alteration	no alteration	no alteration	no alteration
lgg_tcga_pan_can_atlas_2018	TCGA-DU-A5TP-01	TCGA-DU-A5TP	1	no alteration	no alteration	R781* (driver)	no alteration	no alteration	no alteration	no alteration	no alteration	no alteration	no alteration	no alteration	no alteration	no alteration	no alteration	no alteration	no alteration	no alteration	no alteration	no alteration	no alteration	no alteration	no alteration	no alteration	no alteration	no alteration	no alteration	no alteration	no alteration	no alteration	no alteration	no alteration	no alteration	no alteration	R781* (driver)	no alteration	no alteration	no alteration	no alteration	no alteration	no alteration	no alteration	no alteration	no alteration	no alteration	no alteration	no alteration
lgg_tcga_pan_can_atlas_2018	TCGA-DU-A5TR-01	TCGA-DU-A5TR	1	no alteration	no alteration	R1742G	no alteration	no alteration	no alteration	no alteration	no alteration	no alteration	no alteration	no alteration	no alteration	no alteration	no alteration	no alteration	no alteration	no alteration	no alteration	no alteration	no alteration	no alteration	no alteration	no alteration	no alteration	no alteration	no alteration	no alteration	no alteration	no alteration	no alteration	no alteration	no alteration	no alteration	R1742G	no alteration	no alteration	no alteration	no alteration	no alteration	no alteration	no alteration	no alteration	no alteration	no alteration	no alteration	no alteration
lgg_tcga_pan_can_atlas_2018	TCGA-DU-A5TS-01	TCGA-DU-A5TS	1	no alteration	no alteration	S889Lfs*8 (driver)	no alteration	no alteration	no alteration	no alteration	no alteration	no alteration	no alteration	no alteration	no alteration	no alteration	no alteration	no alteration	no alteration	no alteration	no alteration	no alteration	no alteration	no alteration	no alteration	no alteration	no alteration	no alteration	no alteration	no alteration	no alteration	no alteration	no alteration	no alteration	no alteration	no alteration	S889Lfs*8 (driver)	no alteration	no alteration	no alteration	no alteration	no alteration	no alteration	no alteration	no alteration	no alteration	no alteration	no alteration	no alteration
lgg_tcga_pan_can_atlas_2018	TCGA-DU-A5TU-01	TCGA-DU-A5TU	1	no alteration	no alteration	L2266* (driver)	no alteration	no alteration	no alteration	no alteration	no alteration	no alteration	no alteration	no alteration	no alteration	no alteration	no alteration	no alteration	no alteration	no alteration	no alteration	no alteration	no alteration	no alteration	no alteration	no alteration	no alteration	no alteration	no alteration	no alteration	no alteration	no alteration	no alteration	no alteration	no alteration	no alteration	L2266* (driver)	no alteration	no alteration	no alteration	no alteration	no alteration	no alteration	no alteration	no alteration	no alteration	no alteration	no alteration	no alteration
lgg_tcga_pan_can_atlas_2018	TCGA-DU-A5TW-01	TCGA-DU-A5TW	1	no alteration	no alteration	K971Tfs*31 (driver)	no alteration	no alteration	no alteration	no alteration	no alteration	no alteration	no alteration	no alteration	no alteration	no alteration	no alteration	no alteration	no alteration	no alteration	no alteration	no alteration	no alteration	no alteration	no alteration	no alteration	no alteration	no alteration	no alteration	no alteration	no alteration	no alteration	no alteration	no alteration	no alteration	no alteration	K971Tfs*31 (driver)	no alteration	no alteration	no alteration	no alteration	no alteration	no alteration	no alteration	no alteration	no alteration	no alteration	no alteration	no alteration
lgg_tcga_pan_can_atlas_2018	TCGA-DU-A6S7-01	TCGA-DU-A6S7	1	no alteration	no alteration	F2113Sfs*9 (driver)	no alteration	no alteration	no alteration	no alteration	no alteration	no alteration	no alteration	no alteration	no alteration	no alteration	no alteration	no alteration	no alteration	no alteration	no alteration	no alteration	no alteration	no alteration	no alteration	no alteration	no alteration	no alteration	no alteration	no alteration	no alteration	no alteration	no alteration	no alteration	no alteration	no alteration	F2113Sfs*9 (driver)	no alteration	no alteration	no alteration	no alteration	no alteration	no alteration	no alteration	no alteration	no alteration	no alteration	no alteration	no alteration
lgg_tcga_pan_can_atlas_2018	TCGA-DU-A76K-01	TCGA-DU-A76K	1	no alteration	no alteration	no alteration	no alteration	no alteration	no alteration	R7H	no alteration	no alteration	no alteration	no alteration	no alteration	no alteration	no alteration	no alteration	no alteration	no alteration	no alteration	no alteration	no alteration	no alteration	no alteration	no alteration	no alteration	no alteration	no alteration	no alteration	no alteration	no alteration	no alteration	no alteration	no alteration	no alteration	no alteration	no alteration	no alteration	no alteration	no alteration	no alteration	no alteration	no alteration	no alteration	no alteration	no alteration	no alteration	no alteration
lgg_tcga_pan_can_atlas_2018	TCGA-DU-A76O-01	TCGA-DU-A76O	1	no alteration	no alteration	R907* (driver), D1791Y, G1567D	no alteration	no alteration	no alteration	no alteration	no alteration	no alteration	no alteration	no alteration	no alteration	no alteration	no alteration	no alteration	no alteration	no alteration	no alteration	no alteration	no alteration	no alteration	no alteration	no alteration	no alteration	no alteration	no alteration	no alteration	no alteration	no alteration	no alteration	no alteration	no alteration	no alteration	R907* (driver), D1791Y, G1567D	no alteration	no alteration	no alteration	no alteration	no alteration	no alteration	no alteration	no alteration	no alteration	no alteration	no alteration	no alteration
lgg_tcga_pan_can_atlas_2018	TCGA-DU-A7T8-01	TCGA-DU-A7T8	1	no alteration	no alteration	S458* (driver)	no alteration	no alteration	no alteration	no alteration	no alteration	no alteration	no alteration	no alteration	no alteration	no alteration	no alteration	no alteration	no alteration	no alteration	no alteration	no alteration	no alteration	no alteration	no alteration	no alteration	no alteration	no alteration	no alteration	no alteration	no alteration	no alteration	no alteration	no alteration	no alteration	no alteration	S458* (driver)	no alteration	no alteration	no alteration	no alteration	no alteration	no alteration	no alteration	no alteration	no alteration	no alteration	no alteration	no alteration
lgg_tcga_pan_can_atlas_2018	TCGA-DU-A7TA-01	TCGA-DU-A7TA	1	no alteration	no alteration	P2292Qfs*28 (driver)	HOMDEL (driver)	no alteration	no alteration	no alteration	no alteration	no alteration	no alteration	no alteration	no alteration	no alteration	no alteration	no alteration	no alteration	no alteration	no alteration	no alteration	no alteration	no alteration	no alteration	no alteration	no alteration	no alteration	no alteration	no alteration	no alteration	no alteration	no alteration	no alteration	no alteration	no alteration	P2292Qfs*28 (driver)	no alteration	no alteration	no alteration	no alteration	no alteration	HOMDEL (driver)	HOMDEL (driver)	no alteration	no alteration	no alteration	no alteration	no alteration
lgg_tcga_pan_can_atlas_2018	TCGA-DU-A7TI-01	TCGA-DU-A7TI	1	no alteration	no alteration	no alteration	no alteration	no alteration	no alteration	no alteration	HOMDEL (driver)	no alteration	no alteration	no alteration	no alteration	no alteration	no alteration	no alteration	no alteration	no alteration	no alteration	no alteration	no alteration	no alteration	no alteration	no alteration	no alteration	no alteration	no alteration	no alteration	no alteration	no alteration	no alteration	no alteration	no alteration	no alteration	no alteration	no alteration	no alteration	no alteration	no alteration	no alteration	no alteration	no alteration	no alteration	no alteration	no alteration	no alteration	no alteration
lgg_tcga_pan_can_atlas_2018	TCGA-E1-5302-01	TCGA-E1-5302	1	no alteration	no alteration	R1504Qfs*5 (driver)	no alteration	no alteration	no alteration	no alteration	no alteration	no alteration	no alteration	no alteration	no alteration	no alteration	no alteration	no alteration	no alteration	no alteration	no alteration	no alteration	no alteration	no alteration	no alteration	no alteration	no alteration	no alteration	no alteration	no alteration	no alteration	no alteration	no alteration	no alteration	no alteration	no alteration	R1504Qfs*5 (driver)	no alteration	no alteration	no alteration	no alteration	no alteration	no alteration	no alteration	no alteration	no alteration	no alteration	no alteration	no alteration
lgg_tcga_pan_can_atlas_2018	TCGA-E1-5303-01	TCGA-E1-5303	1	no alteration	no alteration	L273Ffs*9 (driver)	no alteration	no alteration	no alteration	no alteration	no alteration	no alteration	no alteration	no alteration	no alteration	no alteration	no alteration	no alteration	no alteration	no alteration	no alteration	no alteration	no alteration	no alteration	no alteration	no alteration	no alteration	no alteration	no alteration	no alteration	no alteration	no alteration	no alteration	no alteration	no alteration	no alteration	L273Ffs*9 (driver)	no alteration	no alteration	no alteration	no alteration	no alteration	no alteration	no alteration	no alteration	no alteration	no alteration	no alteration	no alteration
lgg_tcga_pan_can_atlas_2018	TCGA-E1-5304-01	TCGA-E1-5304	1	no alteration	no alteration	R2111* (driver)	no alteration	no alteration	no alteration	no alteration	no alteration	no alteration	no alteration	no alteration	no alteration	no alteration	no alteration	no alteration	no alteration	no alteration	no alteration	no alteration	no alteration	no alteration	no alteration	no alteration	no alteration	no alteration	no alteration	no alteration	no alteration	no alteration	no alteration	no alteration	no alteration	no alteration	R2111* (driver)	no alteration	no alteration	no alteration	no alteration	no alteration	no alteration	no alteration	no alteration	no alteration	no alteration	no alteration	no alteration
lgg_tcga_pan_can_atlas_2018	TCGA-E1-5305-01	TCGA-E1-5305	1	no alteration	no alteration	H2244Rfs*8 (driver)	no alteration	no alteration	no alteration	no alteration	no alteration	no alteration	no alteration	no alteration	no alteration	no alteration	no alteration	no alteration	no alteration	no alteration	no alteration	no alteration	no alteration	no alteration	no alteration	no alteration	no alteration	no alteration	no alteration	no alteration	no alteration	no alteration	no alteration	no alteration	no alteration	no alteration	H2244Rfs*8 (driver)	no alteration	no alteration	no alteration	no alteration	no alteration	no alteration	no alteration	no alteration	no alteration	no alteration	no alteration	no alteration
lgg_tcga_pan_can_atlas_2018	TCGA-E1-5307-01	TCGA-E1-5307	1	no alteration	no alteration	R418* (driver)	no alteration	no alteration	no alteration	no alteration	no alteration	no alteration	no alteration	no alteration	no alteration	no alteration	no alteration	no alteration	no alteration	no alteration	no alteration	no alteration	no alteration	no alteration	no alteration	no alteration	no alteration	no alteration	no alteration	no alteration	no alteration	no alteration	no alteration	no alteration	no alteration	no alteration	R418* (driver)	no alteration	no alteration	no alteration	no alteration	no alteration	no alteration	no alteration	no alteration	no alteration	no alteration	no alteration	no alteration
lgg_tcga_pan_can_atlas_2018	TCGA-E1-5318-01	TCGA-E1-5318	1	no alteration	no alteration	no alteration	no alteration	no alteration	no alteration	no alteration	no alteration	no alteration	AMP	no alteration	no alteration	no alteration	no alteration	no alteration	no alteration	no alteration	no alteration	no alteration	no alteration	no alteration	no alteration	no alteration	no alteration	AMP	no alteration	no alteration	no alteration	no alteration	no alteration	no alteration	no alteration	no alteration	no alteration	no alteration	no alteration	no alteration	no alteration	no alteration	no alteration	no alteration	no alteration	no alteration	no alteration	no alteration	no alteration
lgg_tcga_pan_can_atlas_2018	TCGA-E1-5322-01	TCGA-E1-5322	1	no alteration	no alteration	D184Ifs*22 (driver)	HOMDEL (driver)	no alteration	no alteration	no alteration	no alteration	no alteration	no alteration	no alteration	no alteration	no alteration	no alteration	no alteration	no alteration	no alteration	no alteration	no alteration	no alteration	no alteration	no alteration	no alteration	no alteration	no alteration	no alteration	no alteration	no alteration	no alteration	no alteration	no alteration	no alteration	no alteration	D184Ifs*22 (driver)	no alteration	no alteration	no alteration	no alteration	no alteration	HOMDEL (driver)	HOMDEL (driver)	no alteration	no alteration	no alteration	no alteration	no alteration
lgg_tcga_pan_can_atlas_2018	TCGA-E1-A7YE-01	TCGA-E1-A7YE	1	no alteration	no alteration	V2189L	no alteration	no alteration	no alteration	no alteration	no alteration	no alteration	no alteration	no alteration	no alteration	no alteration	no alteration	no alteration	no alteration	no alteration	no alteration	no alteration	no alteration	no alteration	no alteration	no alteration	no alteration	no alteration	no alteration	no alteration	no alteration	no alteration	no alteration	no alteration	no alteration	no alteration	V2189L	no alteration	no alteration	no alteration	no alteration	no alteration	no alteration	no alteration	no alteration	no alteration	no alteration	no alteration	no alteration
lgg_tcga_pan_can_atlas_2018	TCGA-E1-A7YH-01	TCGA-E1-A7YH	1	no alteration	no alteration	G1712D	no alteration	no alteration	no alteration	no alteration	no alteration	no alteration	no alteration	no alteration	no alteration	no alteration	no alteration	no alteration	no alteration	no alteration	no alteration	no alteration	no alteration	no alteration	no alteration	no alteration	no alteration	no alteration	no alteration	no alteration	no alteration	no alteration	no alteration	no alteration	no alteration	no alteration	G1712D	no alteration	no alteration	no alteration	no alteration	no alteration	no alteration	no alteration	no alteration	no alteration	no alteration	no alteration	no alteration
lgg_tcga_pan_can_atlas_2018	TCGA-E1-A7YI-01	TCGA-E1-A7YI	1	no alteration	no alteration	K1420* (driver)	no alteration	no alteration	no alteration	no alteration	no alteration	no alteration	no alteration	no alteration	no alteration	no alteration	no alteration	no alteration	no alteration	no alteration	no alteration	no alteration	no alteration	no alteration	no alteration	no alteration	no alteration	no alteration	no alteration	no alteration	no alteration	no alteration	no alteration	no alteration	no alteration	no alteration	K1420* (driver)	no alteration	no alteration	no alteration	no alteration	no alteration	no alteration	no alteration	no alteration	no alteration	no alteration	no alteration	no alteration
lgg_tcga_pan_can_atlas_2018	TCGA-E1-A7YK-01	TCGA-E1-A7YK	1	no alteration	no alteration	L1632S, L1612P	no alteration	no alteration	no alteration	no alteration	E1812G	no alteration	no alteration	no alteration	no alteration	no alteration	no alteration	no alteration	no alteration	no alteration	no alteration	no alteration	no alteration	no alteration	no alteration	no alteration	no alteration	no alteration	no alteration	no alteration	no alteration	no alteration	no alteration	no alteration	no alteration	no alteration	L1632S, L1612P	no alteration	no alteration	no alteration	no alteration	no alteration	no alteration	no alteration	no alteration	no alteration	no alteration	no alteration	no alteration
lgg_tcga_pan_can_atlas_2018	TCGA-E1-A7YU-01	TCGA-E1-A7YU	1	no alteration	no alteration	no alteration	HOMDEL (driver)	no alteration	no alteration	no alteration	no alteration	no alteration	no alteration	no alteration	no alteration	no alteration	AMP	no alteration	no alteration	no alteration	no alteration	no alteration	no alteration	no alteration	no alteration	no alteration	no alteration	no alteration	no alteration	no alteration	no alteration	no alteration	no alteration	no alteration	no alteration	no alteration	no alteration	no alteration	no alteration	no alteration	no alteration	no alteration	HOMDEL (driver)	HOMDEL (driver)	no alteration	no alteration	no alteration	no alteration	no alteration
lgg_tcga_pan_can_atlas_2018	TCGA-E1-A7YV-01	TCGA-E1-A7YV	1	no alteration	no alteration	I1049Kfs*69 (driver)	no alteration	no alteration	no alteration	no alteration	no alteration	no alteration	no alteration	no alteration	no alteration	no alteration	no alteration	no alteration	no alteration	no alteration	no alteration	no alteration	no alteration	no alteration	no alteration	no alteration	no alteration	no alteration	no alteration	no alteration	no alteration	no alteration	no alteration	no alteration	no alteration	no alteration	I1049Kfs*69 (driver)	no alteration	no alteration	no alteration	no alteration	no alteration	no alteration	no alteration	no alteration	no alteration	no alteration	no alteration	no alteration
lgg_tcga_pan_can_atlas_2018	TCGA-E1-A7YW-01	TCGA-E1-A7YW	1	no alteration	no alteration	S1108Hfs*10 (driver)	no alteration	no alteration	no alteration	no alteration	no alteration	no alteration	no alteration	no alteration	no alteration	no alteration	no alteration	no alteration	no alteration	no alteration	no alteration	no alteration	no alteration	no alteration	no alteration	no alteration	no alteration	no alteration	no alteration	no alteration	no alteration	no alteration	no alteration	no alteration	no alteration	no alteration	S1108Hfs*10 (driver)	no alteration	no alteration	no alteration	no alteration	no alteration	no alteration	no alteration	no alteration	no alteration	no alteration	no alteration	no alteration
lgg_tcga_pan_can_atlas_2018	TCGA-E1-A7Z3-01	TCGA-E1-A7Z3	1	no alteration	Q368E	R2271Kfs*14 (driver)	no alteration	no alteration	no alteration	no alteration	HOMDEL (driver)	no alteration	no alteration	no alteration	no alteration	no alteration	no alteration	no alteration	no alteration	no alteration	no alteration	no alteration	no alteration	no alteration	no alteration	no alteration	no alteration	no alteration	no alteration	no alteration	no alteration	no alteration	Q368E	no alteration	no alteration	no alteration	R2271Kfs*14 (driver)	no alteration	no alteration	no alteration	no alteration	no alteration	no alteration	no alteration	no alteration	no alteration	no alteration	no alteration	no alteration
lgg_tcga_pan_can_atlas_2018	TCGA-E1-A7Z4-01	TCGA-E1-A7Z4	1	no alteration	no alteration	S729* (driver), K202Lfs*5 (driver)	no alteration	no alteration	no alteration	no alteration	no alteration	no alteration	no alteration	no alteration	no alteration	no alteration	no alteration	no alteration	no alteration	no alteration	no alteration	no alteration	no alteration	no alteration	no alteration	no alteration	no alteration	no alteration	no alteration	no alteration	no alteration	no alteration	no alteration	no alteration	no alteration	no alteration	S729* (driver), K202Lfs*5 (driver)	no alteration	no alteration	no alteration	no alteration	no alteration	no alteration	no alteration	no alteration	no alteration	no alteration	no alteration	no alteration
lgg_tcga_pan_can_atlas_2018	TCGA-E1-A7Z6-01	TCGA-E1-A7Z6	1	no alteration	no alteration	N428Yfs*5 (driver)	no alteration	no alteration	no alteration	no alteration	no alteration	no alteration	no alteration	no alteration	no alteration	no alteration	no alteration	no alteration	no alteration	no alteration	no alteration	no alteration	no alteration	no alteration	no alteration	no alteration	no alteration	no alteration	no alteration	no alteration	no alteration	no alteration	no alteration	no alteration	no alteration	no alteration	N428Yfs*5 (driver)	no alteration	no alteration	no alteration	no alteration	no alteration	no alteration	no alteration	no alteration	no alteration	no alteration	no alteration	no alteration
lgg_tcga_pan_can_atlas_2018	TCGA-F6-A8O3-01	TCGA-F6-A8O3	1	no alteration	S706* (driver)	no alteration	no alteration	no alteration	no alteration	no alteration	no alteration	no alteration	no alteration	no alteration	no alteration	no alteration	no alteration	no alteration	no alteration	no alteration	no alteration	no alteration	no alteration	no alteration	no alteration	no alteration	no alteration	no alteration	no alteration	no alteration	no alteration	no alteration	S706* (driver)	no alteration	no alteration	no alteration	no alteration	no alteration	no alteration	no alteration	no alteration	no alteration	no alteration	no alteration	no alteration	no alteration	no alteration	no alteration	no alteration
lgg_tcga_pan_can_atlas_2018	TCGA-F6-A8O4-01	TCGA-F6-A8O4	1	no alteration	no alteration	I360Rfs*6 (driver)	no alteration	no alteration	no alteration	no alteration	no alteration	no alteration	no alteration	no alteration	no alteration	no alteration	no alteration	no alteration	no alteration	no alteration	no alteration	no alteration	no alteration	no alteration	no alteration	no alteration	no alteration	no alteration	no alteration	no alteration	no alteration	no alteration	no alteration	no alteration	no alteration	no alteration	I360Rfs*6 (driver)	no alteration	no alteration	no alteration	no alteration	no alteration	no alteration	no alteration	no alteration	no alteration	no alteration	no alteration	no alteration
lgg_tcga_pan_can_atlas_2018	TCGA-FG-5962-01	TCGA-FG-5962	1	E626Kfs*3 (driver)	no alteration	no alteration	no alteration	no alteration	no alteration	no alteration	no alteration	no alteration	no alteration	no alteration	no alteration	no alteration	no alteration	no alteration	no alteration	no alteration	no alteration	no alteration	no alteration	no alteration	no alteration	no alteration	no alteration	no alteration	E626Kfs*3 (driver)	no alteration	no alteration	no alteration	no alteration	no alteration	no alteration	no alteration	no alteration	no alteration	no alteration	no alteration	no alteration	no alteration	no alteration	no alteration	no alteration	no alteration	no alteration	no alteration	no alteration
lgg_tcga_pan_can_atlas_2018	TCGA-FG-5963-01	TCGA-FG-5963	1	no alteration	no alteration	G2169E	no alteration	no alteration	no alteration	no alteration	no alteration	no alteration	no alteration	no alteration	no alteration	no alteration	no alteration	no alteration	no alteration	no alteration	no alteration	no alteration	no alteration	no alteration	no alteration	no alteration	no alteration	no alteration	no alteration	no alteration	no alteration	no alteration	no alteration	no alteration	no alteration	no alteration	G2169E	no alteration	no alteration	no alteration	no alteration	no alteration	no alteration	no alteration	no alteration	no alteration	no alteration	no alteration	no alteration
lgg_tcga_pan_can_atlas_2018	TCGA-FG-5965-01	TCGA-FG-5965	1	no alteration	no alteration	L1613* (driver)	no alteration	no alteration	no alteration	no alteration	no alteration	no alteration	no alteration	no alteration	no alteration	no alteration	no alteration	no alteration	no alteration	no alteration	no alteration	no alteration	no alteration	no alteration	no alteration	no alteration	no alteration	no alteration	no alteration	no alteration	no alteration	no alteration	no alteration	no alteration	no alteration	no alteration	L1613* (driver)	no alteration	no alteration	no alteration	no alteration	no alteration	no alteration	no alteration	no alteration	no alteration	no alteration	no alteration	no alteration
lgg_tcga_pan_can_atlas_2018	TCGA-FG-6689-01	TCGA-FG-6689	1	no alteration	no alteration	S1387* (driver), G630* (driver)	no alteration	no alteration	no alteration	no alteration	no alteration	no alteration	no alteration	no alteration	no alteration	no alteration	no alteration	no alteration	no alteration	no alteration	no alteration	no alteration	no alteration	no alteration	no alteration	no alteration	no alteration	no alteration	no alteration	no alteration	no alteration	no alteration	no alteration	no alteration	no alteration	no alteration	S1387* (driver), G630* (driver)	no alteration	no alteration	no alteration	no alteration	no alteration	no alteration	no alteration	no alteration	no alteration	no alteration	no alteration	no alteration
lgg_tcga_pan_can_atlas_2018	TCGA-FG-6690-01	TCGA-FG-6690	1	no alteration	no alteration	L409* (driver)	no alteration	no alteration	no alteration	no alteration	no alteration	no alteration	no alteration	no alteration	no alteration	no alteration	no alteration	no alteration	no alteration	no alteration	no alteration	no alteration	no alteration	no alteration	no alteration	no alteration	no alteration	no alteration	no alteration	no alteration	no alteration	no alteration	no alteration	no alteration	no alteration	no alteration	L409* (driver)	no alteration	no alteration	no alteration	no alteration	no alteration	no alteration	no alteration	no alteration	no alteration	no alteration	no alteration	no alteration
lgg_tcga_pan_can_atlas_2018	TCGA-FG-6691-01	TCGA-FG-6691	1	no alteration	no alteration	L359Tfs*3 (driver)	no alteration	no alteration	no alteration	no alteration	no alteration	no alteration	no alteration	no alteration	no alteration	no alteration	no alteration	no alteration	no alteration	no alteration	no alteration	no alteration	no alteration	no alteration	no alteration	no alteration	no alteration	no alteration	no alteration	no alteration	no alteration	no alteration	no alteration	no alteration	no alteration	no alteration	L359Tfs*3 (driver)	no alteration	no alteration	no alteration	no alteration	no alteration	no alteration	no alteration	no alteration	no alteration	no alteration	no alteration	no alteration
lgg_tcga_pan_can_atlas_2018	TCGA-FG-7636-01	TCGA-FG-7636	1	no alteration	no alteration	K1932Gfs*21 (driver)	no alteration	no alteration	no alteration	no alteration	no alteration	no alteration	no alteration	no alteration	no alteration	no alteration	no alteration	no alteration	no alteration	no alteration	no alteration	no alteration	no alteration	no alteration	no alteration	no alteration	no alteration	no alteration	no alteration	no alteration	no alteration	no alteration	no alteration	no alteration	no alteration	no alteration	K1932Gfs*21 (driver)	no alteration	no alteration	no alteration	no alteration	no alteration	no alteration	no alteration	no alteration	no alteration	no alteration	no alteration	no alteration
lgg_tcga_pan_can_atlas_2018	TCGA-FG-7637-01	TCGA-FG-7637	1	Q1365* (driver), S1948Pfs*14 (driver)	no alteration	no alteration	no alteration	no alteration	no alteration	no alteration	no alteration	no alteration	no alteration	no alteration	no alteration	no alteration	no alteration	no alteration	no alteration	no alteration	no alteration	no alteration	no alteration	no alteration	no alteration	no alteration	no alteration	no alteration	Q1365* (driver), S1948Pfs*14 (driver)	no alteration	not profiled	not profiled	no alteration	no alteration	not profiled	not profiled	no alteration	no alteration	not profiled	not profiled	no alteration	no alteration	not profiled	not profiled	no alteration	no alteration	not profiled	not profiled	no alteration
lgg_tcga_pan_can_atlas_2018	TCGA-FG-7638-01	TCGA-FG-7638	1	no alteration	no alteration	R1131G	no alteration	no alteration	no alteration	no alteration	no alteration	no alteration	no alteration	no alteration	no alteration	no alteration	no alteration	no alteration	no alteration	no alteration	no alteration	no alteration	no alteration	no alteration	no alteration	no alteration	no alteration	no alteration	no alteration	no alteration	no alteration	no alteration	no alteration	no alteration	no alteration	no alteration	R1131G	no alteration	no alteration	no alteration	no alteration	no alteration	no alteration	no alteration	no alteration	no alteration	no alteration	no alteration	no alteration
lgg_tcga_pan_can_atlas_2018	TCGA-FG-8182-01	TCGA-FG-8182	1	no alteration	no alteration	D699Gfs*2 (driver), G1597Yfs*5 (driver), X2073_splice (driver)	no alteration	no alteration	no alteration	no alteration	no alteration	no alteration	no alteration	no alteration	no alteration	no alteration	no alteration	no alteration	no alteration	no alteration	no alteration	no alteration	no alteration	no alteration	no alteration	no alteration	no alteration	no alteration	no alteration	no alteration	no alteration	no alteration	no alteration	no alteration	no alteration	no alteration	D699Gfs*2 (driver), G1597Yfs*5 (driver), X2073_splice (driver)	no alteration	no alteration	no alteration	no alteration	no alteration	no alteration	no alteration	no alteration	no alteration	no alteration	no alteration	no alteration
lgg_tcga_pan_can_atlas_2018	TCGA-FG-8185-01	TCGA-FG-8185	1	no alteration	no alteration	T278Sfs*3 (driver)	no alteration	no alteration	no alteration	no alteration	no alteration	no alteration	no alteration	no alteration	no alteration	no alteration	no alteration	no alteration	no alteration	no alteration	no alteration	no alteration	no alteration	no alteration	no alteration	no alteration	no alteration	no alteration	no alteration	no alteration	no alteration	no alteration	no alteration	no alteration	no alteration	no alteration	T278Sfs*3 (driver)	no alteration	no alteration	no alteration	no alteration	no alteration	no alteration	no alteration	no alteration	no alteration	no alteration	no alteration	no alteration
lgg_tcga_pan_can_atlas_2018	TCGA-FG-8188-01	TCGA-FG-8188	1	no alteration	no alteration	K425Rfs*8 (driver)	no alteration	no alteration	no alteration	no alteration	no alteration	no alteration	no alteration	no alteration	no alteration	no alteration	no alteration	no alteration	no alteration	no alteration	no alteration	no alteration	no alteration	no alteration	no alteration	no alteration	no alteration	no alteration	no alteration	no alteration	no alteration	no alteration	no alteration	no alteration	no alteration	no alteration	K425Rfs*8 (driver)	no alteration	no alteration	no alteration	no alteration	no alteration	no alteration	no alteration	no alteration	no alteration	no alteration	no alteration	no alteration
lgg_tcga_pan_can_atlas_2018	TCGA-FG-8191-01	TCGA-FG-8191	1	no alteration	no alteration	R1426* (driver)	no alteration	no alteration	no alteration	no alteration	no alteration	no alteration	no alteration	no alteration	no alteration	no alteration	no alteration	no alteration	no alteration	no alteration	no alteration	no alteration	no alteration	no alteration	no alteration	no alteration	no alteration	no alteration	no alteration	no alteration	no alteration	no alteration	no alteration	no alteration	no alteration	no alteration	R1426* (driver)	no alteration	no alteration	no alteration	no alteration	no alteration	no alteration	no alteration	no alteration	no alteration	no alteration	no alteration	no alteration
lgg_tcga_pan_can_atlas_2018	TCGA-FG-A4MT-01	TCGA-FG-A4MT	1	no alteration	no alteration	D1940Vfs*14 (driver)	no alteration	no alteration	no alteration	no alteration	no alteration	no alteration	no alteration	no alteration	no alteration	no alteration	no alteration	no alteration	no alteration	no alteration	no alteration	no alteration	no alteration	no alteration	no alteration	no alteration	no alteration	no alteration	no alteration	no alteration	no alteration	no alteration	no alteration	no alteration	no alteration	no alteration	D1940Vfs*14 (driver)	no alteration	no alteration	no alteration	no alteration	no alteration	no alteration	no alteration	no alteration	no alteration	no alteration	no alteration	no alteration
lgg_tcga_pan_can_atlas_2018	TCGA-FG-A4MX-01	TCGA-FG-A4MX	1	no alteration	no alteration	L1879V	no alteration	no alteration	no alteration	no alteration	no alteration	no alteration	no alteration	no alteration	no alteration	no alteration	no alteration	no alteration	no alteration	no alteration	no alteration	no alteration	no alteration	no alteration	no alteration	no alteration	no alteration	no alteration	no alteration	no alteration	no alteration	no alteration	no alteration	no alteration	no alteration	no alteration	L1879V	no alteration	no alteration	no alteration	no alteration	no alteration	no alteration	no alteration	no alteration	no alteration	no alteration	no alteration	no alteration
lgg_tcga_pan_can_atlas_2018	TCGA-FG-A4MY-01	TCGA-FG-A4MY	1	no alteration	no alteration	K1766Rfs*16 (driver)	no alteration	no alteration	no alteration	no alteration	no alteration	no alteration	no alteration	no alteration	no alteration	no alteration	F258V	no alteration	no alteration	no alteration	no alteration	no alteration	no alteration	no alteration	no alteration	no alteration	no alteration	no alteration	no alteration	no alteration	no alteration	no alteration	no alteration	no alteration	no alteration	no alteration	K1766Rfs*16 (driver)	no alteration	no alteration	no alteration	no alteration	no alteration	no alteration	no alteration	no alteration	no alteration	no alteration	no alteration	no alteration
lgg_tcga_pan_can_atlas_2018	TCGA-FG-A60J-01	TCGA-FG-A60J	1	no alteration	no alteration	no alteration	no alteration	no alteration	no alteration	no alteration	no alteration	AMP	no alteration	no alteration	no alteration	no alteration	no alteration	no alteration	no alteration	no alteration	no alteration	no alteration	no alteration	no alteration	no alteration	no alteration	no alteration	no alteration	no alteration	no alteration	no alteration	no alteration	no alteration	no alteration	no alteration	no alteration	no alteration	no alteration	no alteration	no alteration	no alteration	no alteration	no alteration	no alteration	no alteration	no alteration	no alteration	no alteration	no alteration
lgg_tcga_pan_can_atlas_2018	TCGA-FG-A6J3-01	TCGA-FG-A6J3	1	no alteration	no alteration	no alteration	no alteration	no alteration	no alteration	no alteration	HOMDEL (driver)	no alteration	no alteration	no alteration	no alteration	no alteration	no alteration	no alteration	no alteration	no alteration	no alteration	no alteration	no alteration	no alteration	no alteration	no alteration	no alteration	no alteration	no alteration	no alteration	no alteration	no alteration	no alteration	no alteration	no alteration	no alteration	no alteration	no alteration	no alteration	no alteration	no alteration	no alteration	no alteration	no alteration	no alteration	no alteration	no alteration	no alteration	no alteration
lgg_tcga_pan_can_atlas_2018	TCGA-FG-A70Y-01	TCGA-FG-A70Y	1	no alteration	no alteration	R1426* (driver)	no alteration	no alteration	no alteration	no alteration	HOMDEL (driver)	no alteration	no alteration	no alteration	no alteration	no alteration	no alteration	no alteration	no alteration	no alteration	no alteration	no alteration	no alteration	no alteration	no alteration	no alteration	no alteration	no alteration	no alteration	no alteration	no alteration	no alteration	no alteration	no alteration	no alteration	no alteration	R1426* (driver)	no alteration	no alteration	no alteration	no alteration	no alteration	no alteration	no alteration	no alteration	no alteration	no alteration	no alteration	no alteration
lgg_tcga_pan_can_atlas_2018	TCGA-FG-A710-01	TCGA-FG-A710	1	Q583Vfs*39 (driver)	no alteration	no alteration	no alteration	no alteration	no alteration	no alteration	no alteration	no alteration	no alteration	no alteration	no alteration	no alteration	no alteration	no alteration	no alteration	no alteration	no alteration	no alteration	no alteration	no alteration	no alteration	no alteration	no alteration	no alteration	Q583Vfs*39 (driver)	no alteration	no alteration	no alteration	no alteration	no alteration	no alteration	no alteration	no alteration	no alteration	no alteration	no alteration	no alteration	no alteration	no alteration	no alteration	no alteration	no alteration	no alteration	no alteration	no alteration
lgg_tcga_pan_can_atlas_2018	TCGA-FG-A711-01	TCGA-FG-A711	1	no alteration	no alteration	I1003Kfs*29 (driver)	no alteration	no alteration	no alteration	no alteration	no alteration	no alteration	no alteration	no alteration	no alteration	no alteration	no alteration	no alteration	no alteration	no alteration	no alteration	no alteration	no alteration	no alteration	no alteration	no alteration	no alteration	no alteration	no alteration	no alteration	no alteration	no alteration	no alteration	no alteration	no alteration	no alteration	I1003Kfs*29 (driver)	no alteration	no alteration	no alteration	no alteration	no alteration	no alteration	no alteration	no alteration	no alteration	no alteration	no alteration	no alteration
lgg_tcga_pan_can_atlas_2018	TCGA-FG-A713-01	TCGA-FG-A713	1	no alteration	no alteration	X198_splice (driver)	no alteration	no alteration	no alteration	no alteration	no alteration	no alteration	no alteration	no alteration	no alteration	no alteration	no alteration	no alteration	no alteration	no alteration	no alteration	no alteration	no alteration	no alteration	no alteration	no alteration	no alteration	no alteration	no alteration	no alteration	no alteration	no alteration	no alteration	no alteration	no alteration	no alteration	X198_splice (driver)	no alteration	no alteration	no alteration	no alteration	no alteration	no alteration	no alteration	no alteration	no alteration	no alteration	no alteration	no alteration
lgg_tcga_pan_can_atlas_2018	TCGA-FG-A87N-01	TCGA-FG-A87N	1	no alteration	no alteration	X1270_splice (driver)	no alteration	no alteration	no alteration	no alteration	no alteration	no alteration	no alteration	no alteration	no alteration	no alteration	no alteration	no alteration	no alteration	no alteration	no alteration	no alteration	no alteration	no alteration	no alteration	no alteration	no alteration	no alteration	no alteration	no alteration	no alteration	no alteration	no alteration	no alteration	no alteration	no alteration	X1270_splice (driver)	no alteration	no alteration	no alteration	no alteration	no alteration	no alteration	no alteration	no alteration	no alteration	no alteration	no alteration	no alteration
lgg_tcga_pan_can_atlas_2018	TCGA-FN-7833-01	TCGA-FN-7833	1	no alteration	no alteration	D1940Rfs*2 (driver)	no alteration	no alteration	no alteration	no alteration	no alteration	no alteration	no alteration	no alteration	no alteration	no alteration	no alteration	no alteration	no alteration	no alteration	no alteration	no alteration	no alteration	no alteration	no alteration	no alteration	no alteration	no alteration	no alteration	no alteration	no alteration	no alteration	no alteration	no alteration	no alteration	no alteration	D1940Rfs*2 (driver)	no alteration	no alteration	no alteration	no alteration	no alteration	no alteration	no alteration	no alteration	no alteration	no alteration	no alteration	no alteration
lgg_tcga_pan_can_atlas_2018	TCGA-HT-7468-01	TCGA-HT-7468	1	R1721* (driver)	no alteration	no alteration	no alteration	no alteration	no alteration	no alteration	no alteration	no alteration	no alteration	no alteration	no alteration	no alteration	no alteration	no alteration	no alteration	no alteration	no alteration	no alteration	no alteration	no alteration	no alteration	no alteration	no alteration	no alteration	R1721* (driver)	no alteration	no alteration	no alteration	no alteration	no alteration	no alteration	no alteration	no alteration	no alteration	no alteration	no alteration	no alteration	no alteration	no alteration	no alteration	no alteration	no alteration	no alteration	no alteration	no alteration
lgg_tcga_pan_can_atlas_2018	TCGA-HT-7469-01	TCGA-HT-7469	1	no alteration	no alteration	L413Kfs*20 (driver)	no alteration	no alteration	no alteration	no alteration	no alteration	no alteration	no alteration	no alteration	no alteration	no alteration	no alteration	no alteration	no alteration	no alteration	no alteration	no alteration	no alteration	no alteration	no alteration	no alteration	no alteration	no alteration	no alteration	no alteration	no alteration	no alteration	no alteration	no alteration	no alteration	no alteration	L413Kfs*20 (driver)	no alteration	no alteration	no alteration	no alteration	no alteration	no alteration	no alteration	no alteration	no alteration	no alteration	no alteration	no alteration
lgg_tcga_pan_can_atlas_2018	TCGA-HT-7470-01	TCGA-HT-7470	1	no alteration	AMP	R1798Kfs*12 (driver)	no alteration	no alteration	no alteration	no alteration	no alteration	no alteration	no alteration	no alteration	no alteration	no alteration	no alteration	no alteration	no alteration	no alteration	no alteration	no alteration	no alteration	no alteration	no alteration	no alteration	no alteration	no alteration	no alteration	no alteration	no alteration	no alteration	no alteration	no alteration	AMP	AMP	R1798Kfs*12 (driver)	no alteration	no alteration	no alteration	no alteration	no alteration	no alteration	no alteration	no alteration	no alteration	no alteration	no alteration	no alteration
lgg_tcga_pan_can_atlas_2018	TCGA-HT-7472-01	TCGA-HT-7472	1	no alteration	no alteration	E1090Rfs*27 (driver)	no alteration	no alteration	no alteration	no alteration	no alteration	no alteration	no alteration	no alteration	no alteration	no alteration	no alteration	no alteration	no alteration	no alteration	no alteration	no alteration	no alteration	no alteration	no alteration	no alteration	no alteration	no alteration	no alteration	no alteration	no alteration	no alteration	no alteration	no alteration	no alteration	no alteration	E1090Rfs*27 (driver)	no alteration	no alteration	no alteration	no alteration	no alteration	no alteration	no alteration	no alteration	no alteration	no alteration	no alteration	no alteration
lgg_tcga_pan_can_atlas_2018	TCGA-HT-7473-01	TCGA-HT-7473	1	no alteration	no alteration	D766Rfs*10 (driver)	HOMDEL (driver)	no alteration	no alteration	no alteration	no alteration	no alteration	no alteration	no alteration	no alteration	no alteration	no alteration	no alteration	no alteration	no alteration	no alteration	no alteration	no alteration	no alteration	no alteration	no alteration	no alteration	no alteration	no alteration	no alteration	no alteration	no alteration	no alteration	no alteration	no alteration	no alteration	D766Rfs*10 (driver)	no alteration	no alteration	no alteration	no alteration	no alteration	HOMDEL (driver)	HOMDEL (driver)	no alteration	no alteration	no alteration	no alteration	no alteration
lgg_tcga_pan_can_atlas_2018	TCGA-HT-7474-01	TCGA-HT-7474	1	no alteration	no alteration	Q1874Pfs*8 (driver)	no alteration	no alteration	no alteration	no alteration	no alteration	no alteration	no alteration	no alteration	no alteration	no alteration	no alteration	no alteration	no alteration	no alteration	no alteration	no alteration	no alteration	no alteration	no alteration	no alteration	no alteration	no alteration	no alteration	no alteration	no alteration	no alteration	no alteration	no alteration	no alteration	no alteration	Q1874Pfs*8 (driver)	no alteration	no alteration	no alteration	no alteration	no alteration	no alteration	no alteration	no alteration	no alteration	no alteration	no alteration	no alteration
lgg_tcga_pan_can_atlas_2018	TCGA-HT-7475-01	TCGA-HT-7475	1	no alteration	no alteration	K2182R	no alteration	no alteration	no alteration	no alteration	no alteration	no alteration	no alteration	no alteration	no alteration	no alteration	no alteration	R92Q	no alteration	no alteration	no alteration	no alteration	no alteration	no alteration	no alteration	no alteration	no alteration	no alteration	no alteration	no alteration	no alteration	no alteration	no alteration	no alteration	no alteration	no alteration	K2182R	no alteration	no alteration	no alteration	no alteration	no alteration	no alteration	no alteration	no alteration	no alteration	no alteration	no alteration	no alteration
lgg_tcga_pan_can_atlas_2018	TCGA-HT-7476-01	TCGA-HT-7476	1	no alteration	no alteration	K467Tfs*4 (driver)	no alteration	no alteration	no alteration	no alteration	no alteration	no alteration	no alteration	no alteration	no alteration	no alteration	no alteration	no alteration	no alteration	no alteration	no alteration	no alteration	no alteration	no alteration	no alteration	no alteration	no alteration	no alteration	no alteration	no alteration	no alteration	no alteration	no alteration	no alteration	no alteration	no alteration	K467Tfs*4 (driver)	no alteration	no alteration	no alteration	no alteration	no alteration	no alteration	no alteration	no alteration	no alteration	no alteration	no alteration	no alteration
lgg_tcga_pan_can_atlas_2018	TCGA-HT-7477-01	TCGA-HT-7477	1	no alteration	no alteration	X199_splice (driver)	no alteration	no alteration	no alteration	no alteration	no alteration	no alteration	no alteration	no alteration	no alteration	no alteration	no alteration	no alteration	no alteration	no alteration	no alteration	no alteration	no alteration	no alteration	no alteration	no alteration	no alteration	no alteration	no alteration	no alteration	no alteration	no alteration	no alteration	no alteration	no alteration	no alteration	X199_splice (driver)	no alteration	no alteration	no alteration	no alteration	no alteration	no alteration	no alteration	no alteration	no alteration	no alteration	no alteration	no alteration
lgg_tcga_pan_can_atlas_2018	TCGA-HT-7478-01	TCGA-HT-7478	1	no alteration	no alteration	V2180A	no alteration	no alteration	no alteration	no alteration	no alteration	no alteration	no alteration	no alteration	no alteration	no alteration	AMP	no alteration	no alteration	no alteration	no alteration	no alteration	no alteration	no alteration	no alteration	no alteration	no alteration	no alteration	no alteration	no alteration	no alteration	no alteration	no alteration	no alteration	no alteration	no alteration	V2180A	no alteration	no alteration	no alteration	no alteration	no alteration	no alteration	no alteration	no alteration	no alteration	no alteration	no alteration	no alteration
lgg_tcga_pan_can_atlas_2018	TCGA-HT-7479-01	TCGA-HT-7479	1	no alteration	no alteration	no alteration	no alteration	no alteration	no alteration	no alteration	no alteration	HOMDEL (driver)	no alteration	no alteration	no alteration	no alteration	no alteration	no alteration	no alteration	no alteration	no alteration	no alteration	no alteration	no alteration	no alteration	no alteration	no alteration	no alteration	no alteration	no alteration	no alteration	no alteration	no alteration	no alteration	no alteration	no alteration	no alteration	no alteration	no alteration	no alteration	no alteration	no alteration	no alteration	no alteration	no alteration	no alteration	no alteration	no alteration	no alteration
lgg_tcga_pan_can_atlas_2018	TCGA-HT-7482-01	TCGA-HT-7482	1	no alteration	no alteration	K2019E	no alteration	no alteration	no alteration	no alteration	no alteration	no alteration	no alteration	no alteration	no alteration	no alteration	no alteration	no alteration	no alteration	no alteration	no alteration	no alteration	no alteration	no alteration	no alteration	no alteration	no alteration	no alteration	no alteration	no alteration	no alteration	no alteration	no alteration	no alteration	no alteration	no alteration	K2019E	no alteration	no alteration	no alteration	no alteration	no alteration	no alteration	no alteration	no alteration	no alteration	no alteration	no alteration	no alteration
lgg_tcga_pan_can_atlas_2018	TCGA-HT-7483-01	TCGA-HT-7483	1	no alteration	no alteration	X2109_splice (driver)	no alteration	no alteration	no alteration	no alteration	no alteration	no alteration	no alteration	no alteration	no alteration	no alteration	no alteration	no alteration	no alteration	no alteration	no alteration	no alteration	no alteration	no alteration	no alteration	no alteration	no alteration	no alteration	no alteration	no alteration	no alteration	no alteration	no alteration	no alteration	no alteration	no alteration	X2109_splice (driver)	no alteration	no alteration	no alteration	no alteration	no alteration	no alteration	no alteration	no alteration	no alteration	no alteration	no alteration	no alteration
lgg_tcga_pan_can_atlas_2018	TCGA-HT-7485-01	TCGA-HT-7485	1	no alteration	no alteration	K202* (driver)	no alteration	no alteration	HOMDEL (driver)	no alteration	no alteration	no alteration	no alteration	no alteration	no alteration	no alteration	no alteration	no alteration	no alteration	no alteration	no alteration	no alteration	no alteration	no alteration	no alteration	no alteration	no alteration	no alteration	no alteration	no alteration	no alteration	no alteration	no alteration	no alteration	no alteration	no alteration	K202* (driver)	no alteration	no alteration	no alteration	no alteration	no alteration	no alteration	no alteration	no alteration	no alteration	no alteration	no alteration	no alteration
lgg_tcga_pan_can_atlas_2018	TCGA-HT-7603-01	TCGA-HT-7603	1	no alteration	no alteration	R1426* (driver)	no alteration	no alteration	no alteration	no alteration	no alteration	no alteration	no alteration	no alteration	no alteration	no alteration	AMP	no alteration	no alteration	no alteration	no alteration	no alteration	no alteration	no alteration	no alteration	no alteration	no alteration	no alteration	no alteration	no alteration	no alteration	no alteration	no alteration	no alteration	no alteration	no alteration	R1426* (driver)	no alteration	no alteration	no alteration	no alteration	no alteration	no alteration	no alteration	no alteration	no alteration	no alteration	no alteration	no alteration
lgg_tcga_pan_can_atlas_2018	TCGA-HT-7604-01	TCGA-HT-7604	1	no alteration	no alteration	V1002* (driver)	no alteration	no alteration	no alteration	no alteration	no alteration	no alteration	no alteration	no alteration	no alteration	no alteration	no alteration	no alteration	no alteration	no alteration	no alteration	no alteration	no alteration	no alteration	no alteration	no alteration	no alteration	no alteration	no alteration	no alteration	no alteration	no alteration	no alteration	no alteration	no alteration	no alteration	V1002* (driver)	no alteration	no alteration	no alteration	no alteration	no alteration	no alteration	no alteration	no alteration	no alteration	no alteration	no alteration	no alteration
lgg_tcga_pan_can_atlas_2018	TCGA-HT-7606-01	TCGA-HT-7606	1	no alteration	no alteration	no alteration	no alteration	no alteration	no alteration	no alteration	no alteration	no alteration	no alteration	no alteration	no alteration	no alteration	no alteration	AMP	no alteration	no alteration	no alteration	no alteration	no alteration	no alteration	no alteration	no alteration	no alteration	no alteration	no alteration	no alteration	no alteration	no alteration	no alteration	no alteration	no alteration	no alteration	no alteration	no alteration	no alteration	no alteration	no alteration	no alteration	no alteration	no alteration	no alteration	no alteration	no alteration	no alteration	no alteration
lgg_tcga_pan_can_atlas_2018	TCGA-HT-7610-01	TCGA-HT-7610	1	no alteration	no alteration	X1603_splice (driver)	no alteration	no alteration	no alteration	no alteration	no alteration	no alteration	no alteration	no alteration	no alteration	no alteration	no alteration	no alteration	no alteration	no alteration	no alteration	no alteration	no alteration	no alteration	no alteration	no alteration	no alteration	no alteration	no alteration	no alteration	no alteration	no alteration	no alteration	no alteration	no alteration	no alteration	X1603_splice (driver)	no alteration	no alteration	no alteration	no alteration	no alteration	no alteration	no alteration	no alteration	no alteration	no alteration	no alteration	no alteration
lgg_tcga_pan_can_atlas_2018	TCGA-HT-7611-01	TCGA-HT-7611	1	Q428* (driver)	no alteration	K715Afs*4 (driver)	no alteration	no alteration	no alteration	no alteration	AMP	no alteration	no alteration	no alteration	no alteration	no alteration	no alteration	no alteration	no alteration	no alteration	no alteration	no alteration	no alteration	no alteration	no alteration	no alteration	no alteration	no alteration	Q428* (driver)	no alteration	no alteration	no alteration	no alteration	no alteration	no alteration	no alteration	K715Afs*4 (driver)	no alteration	no alteration	no alteration	no alteration	no alteration	no alteration	no alteration	no alteration	no alteration	no alteration	no alteration	no alteration
lgg_tcga_pan_can_atlas_2018	TCGA-HT-7676-01	TCGA-HT-7676	1	no alteration	AMP	M1920* (driver)	no alteration	no alteration	no alteration	no alteration	no alteration	no alteration	AMP	no alteration	no alteration	no alteration	no alteration	no alteration	no alteration	no alteration	no alteration	no alteration	no alteration	no alteration	no alteration	no alteration	no alteration	no alteration	no alteration	no alteration	no alteration	no alteration	no alteration	no alteration	AMP	AMP	M1920* (driver)	no alteration	no alteration	no alteration	no alteration	no alteration	no alteration	no alteration	no alteration	no alteration	no alteration	no alteration	no alteration
lgg_tcga_pan_can_atlas_2018	TCGA-HT-7681-01	TCGA-HT-7681	1	no alteration	no alteration	no alteration	no alteration	no alteration	no alteration	no alteration	L1091F	no alteration	no alteration	no alteration	no alteration	no alteration	no alteration	no alteration	no alteration	no alteration	no alteration	no alteration	no alteration	no alteration	no alteration	no alteration	no alteration	no alteration	no alteration	no alteration	no alteration	no alteration	no alteration	no alteration	no alteration	no alteration	no alteration	no alteration	no alteration	no alteration	no alteration	no alteration	no alteration	no alteration	no alteration	no alteration	no alteration	no alteration	no alteration
lgg_tcga_pan_can_atlas_2018	TCGA-HT-7686-01	TCGA-HT-7686	1	no alteration	no alteration	S1285Pfs*61 (driver)	no alteration	no alteration	no alteration	no alteration	no alteration	no alteration	no alteration	no alteration	no alteration	no alteration	no alteration	no alteration	no alteration	no alteration	no alteration	no alteration	no alteration	no alteration	no alteration	no alteration	no alteration	no alteration	no alteration	no alteration	no alteration	no alteration	no alteration	no alteration	no alteration	no alteration	S1285Pfs*61 (driver)	no alteration	no alteration	no alteration	no alteration	no alteration	no alteration	no alteration	no alteration	no alteration	no alteration	no alteration	no alteration
lgg_tcga_pan_can_atlas_2018	TCGA-HT-7688-01	TCGA-HT-7688	1	no alteration	no alteration	X1758_splice (driver)	no alteration	no alteration	no alteration	no alteration	no alteration	no alteration	no alteration	no alteration	no alteration	no alteration	no alteration	no alteration	no alteration	no alteration	no alteration	no alteration	no alteration	no alteration	no alteration	no alteration	no alteration	no alteration	no alteration	no alteration	no alteration	no alteration	no alteration	no alteration	no alteration	no alteration	X1758_splice (driver)	no alteration	no alteration	no alteration	no alteration	no alteration	no alteration	no alteration	no alteration	no alteration	no alteration	no alteration	no alteration
lgg_tcga_pan_can_atlas_2018	TCGA-HT-7689-01	TCGA-HT-7689	1	no alteration	no alteration	Y370* (driver)	no alteration	no alteration	no alteration	no alteration	no alteration	no alteration	no alteration	no alteration	no alteration	no alteration	no alteration	no alteration	no alteration	no alteration	no alteration	no alteration	no alteration	no alteration	no alteration	no alteration	no alteration	no alteration	no alteration	no alteration	no alteration	no alteration	no alteration	no alteration	no alteration	no alteration	Y370* (driver)	no alteration	no alteration	no alteration	no alteration	no alteration	no alteration	no alteration	no alteration	no alteration	no alteration	no alteration	no alteration
lgg_tcga_pan_can_atlas_2018	TCGA-HT-7690-01	TCGA-HT-7690	1	no alteration	no alteration	K2019E	no alteration	no alteration	no alteration	no alteration	no alteration	no alteration	no alteration	no alteration	no alteration	no alteration	no alteration	no alteration	no alteration	no alteration	no alteration	no alteration	no alteration	no alteration	no alteration	no alteration	no alteration	no alteration	no alteration	no alteration	no alteration	no alteration	no alteration	no alteration	no alteration	no alteration	K2019E	no alteration	no alteration	no alteration	no alteration	no alteration	no alteration	no alteration	no alteration	no alteration	no alteration	no alteration	no alteration
lgg_tcga_pan_can_atlas_2018	TCGA-HT-7693-01	TCGA-HT-7693	1	no alteration	no alteration	R2188Q	no alteration	no alteration	no alteration	no alteration	no alteration	no alteration	no alteration	no alteration	no alteration	no alteration	no alteration	no alteration	no alteration	no alteration	no alteration	no alteration	no alteration	no alteration	no alteration	no alteration	no alteration	no alteration	no alteration	no alteration	no alteration	no alteration	no alteration	no alteration	no alteration	no alteration	R2188Q	no alteration	no alteration	no alteration	no alteration	no alteration	no alteration	no alteration	no alteration	no alteration	no alteration	no alteration	no alteration
lgg_tcga_pan_can_atlas_2018	TCGA-HT-7855-01	TCGA-HT-7855	1	no alteration	no alteration	V1347Efs*2 (driver)	no alteration	no alteration	no alteration	no alteration	no alteration	no alteration	no alteration	no alteration	no alteration	no alteration	no alteration	no alteration	no alteration	no alteration	no alteration	no alteration	no alteration	no alteration	no alteration	no alteration	no alteration	no alteration	no alteration	no alteration	no alteration	no alteration	no alteration	no alteration	no alteration	no alteration	V1347Efs*2 (driver)	no alteration	no alteration	no alteration	no alteration	no alteration	no alteration	no alteration	no alteration	no alteration	no alteration	no alteration	no alteration
lgg_tcga_pan_can_atlas_2018	TCGA-HT-7857-01	TCGA-HT-7857	1	no alteration	no alteration	F2113Sfs*9 (driver)	no alteration	no alteration	no alteration	no alteration	no alteration	no alteration	no alteration	no alteration	no alteration	no alteration	no alteration	no alteration	no alteration	no alteration	no alteration	no alteration	no alteration	no alteration	no alteration	no alteration	no alteration	no alteration	no alteration	no alteration	no alteration	no alteration	no alteration	no alteration	no alteration	no alteration	F2113Sfs*9 (driver)	no alteration	no alteration	no alteration	no alteration	no alteration	no alteration	no alteration	no alteration	no alteration	no alteration	no alteration	no alteration
lgg_tcga_pan_can_atlas_2018	TCGA-HT-7858-01	TCGA-HT-7858	1	no alteration	no alteration	K403Rfs*11 (driver)	no alteration	no alteration	no alteration	no alteration	no alteration	no alteration	no alteration	no alteration	no alteration	no alteration	no alteration	no alteration	no alteration	no alteration	no alteration	no alteration	no alteration	no alteration	no alteration	no alteration	no alteration	no alteration	no alteration	no alteration	no alteration	no alteration	no alteration	no alteration	no alteration	no alteration	K403Rfs*11 (driver)	no alteration	no alteration	no alteration	no alteration	no alteration	no alteration	no alteration	no alteration	no alteration	no alteration	no alteration	no alteration
lgg_tcga_pan_can_atlas_2018	TCGA-HT-7873-01	TCGA-HT-7873	1	no alteration	no alteration	R907Dfs*63 (driver)	no alteration	no alteration	no alteration	no alteration	no alteration	no alteration	no alteration	no alteration	no alteration	no alteration	no alteration	no alteration	no alteration	no alteration	no alteration	no alteration	no alteration	no alteration	no alteration	no alteration	no alteration	no alteration	no alteration	no alteration	no alteration	no alteration	no alteration	no alteration	no alteration	no alteration	R907Dfs*63 (driver)	no alteration	no alteration	no alteration	no alteration	no alteration	no alteration	no alteration	no alteration	no alteration	no alteration	no alteration	no alteration
lgg_tcga_pan_can_atlas_2018	TCGA-HT-7879-01	TCGA-HT-7879	1	no alteration	no alteration	A916Vfs*54 (driver)	no alteration	no alteration	no alteration	no alteration	no alteration	no alteration	no alteration	no alteration	no alteration	no alteration	no alteration	no alteration	no alteration	no alteration	no alteration	no alteration	no alteration	no alteration	no alteration	no alteration	no alteration	no alteration	no alteration	no alteration	no alteration	no alteration	no alteration	no alteration	no alteration	no alteration	A916Vfs*54 (driver)	no alteration	no alteration	no alteration	no alteration	no alteration	no alteration	no alteration	no alteration	no alteration	no alteration	no alteration	no alteration
lgg_tcga_pan_can_atlas_2018	TCGA-HT-7880-01	TCGA-HT-7880	1	no alteration	no alteration	K950* (driver)	no alteration	no alteration	no alteration	no alteration	no alteration	no alteration	no alteration	no alteration	no alteration	no alteration	no alteration	no alteration	no alteration	no alteration	no alteration	no alteration	no alteration	no alteration	no alteration	no alteration	no alteration	no alteration	no alteration	no alteration	no alteration	no alteration	no alteration	no alteration	no alteration	no alteration	K950* (driver)	no alteration	no alteration	no alteration	no alteration	no alteration	no alteration	no alteration	no alteration	no alteration	no alteration	no alteration	no alteration
lgg_tcga_pan_can_atlas_2018	TCGA-HT-7884-01	TCGA-HT-7884	1	no alteration	no alteration	L359Tfs*3 (driver)	no alteration	no alteration	no alteration	no alteration	no alteration	no alteration	no alteration	no alteration	no alteration	no alteration	no alteration	no alteration	no alteration	no alteration	no alteration	no alteration	no alteration	no alteration	no alteration	no alteration	no alteration	no alteration	no alteration	no alteration	no alteration	no alteration	no alteration	no alteration	no alteration	no alteration	L359Tfs*3 (driver)	no alteration	no alteration	no alteration	no alteration	no alteration	no alteration	no alteration	no alteration	no alteration	no alteration	no alteration	no alteration
lgg_tcga_pan_can_atlas_2018	TCGA-HT-7902-01	TCGA-HT-7902	1	no alteration	no alteration	L2027P	no alteration	no alteration	no alteration	no alteration	no alteration	no alteration	no alteration	no alteration	no alteration	no alteration	no alteration	no alteration	no alteration	no alteration	no alteration	no alteration	no alteration	no alteration	no alteration	no alteration	no alteration	no alteration	no alteration	no alteration	no alteration	no alteration	no alteration	no alteration	no alteration	no alteration	L2027P	no alteration	no alteration	no alteration	no alteration	no alteration	no alteration	no alteration	no alteration	no alteration	no alteration	no alteration	no alteration
lgg_tcga_pan_can_atlas_2018	TCGA-HT-8013-01	TCGA-HT-8013	1	no alteration	no alteration	E505* (driver)	no alteration	no alteration	no alteration	no alteration	no alteration	no alteration	no alteration	no alteration	no alteration	no alteration	no alteration	no alteration	no alteration	no alteration	no alteration	no alteration	no alteration	no alteration	no alteration	no alteration	no alteration	no alteration	no alteration	no alteration	no alteration	no alteration	no alteration	no alteration	no alteration	no alteration	E505* (driver)	no alteration	no alteration	no alteration	no alteration	no alteration	no alteration	no alteration	no alteration	no alteration	no alteration	no alteration	no alteration
lgg_tcga_pan_can_atlas_2018	TCGA-HT-8018-01	TCGA-HT-8018	1	no alteration	no alteration	D1262G	no alteration	no alteration	no alteration	no alteration	no alteration	no alteration	no alteration	no alteration	no alteration	no alteration	no alteration	no alteration	no alteration	no alteration	no alteration	no alteration	no alteration	no alteration	no alteration	no alteration	no alteration	no alteration	no alteration	no alteration	no alteration	no alteration	no alteration	no alteration	no alteration	no alteration	D1262G	no alteration	no alteration	no alteration	no alteration	no alteration	no alteration	no alteration	no alteration	no alteration	no alteration	no alteration	no alteration
lgg_tcga_pan_can_atlas_2018	TCGA-HT-8108-01	TCGA-HT-8108	1	no alteration	no alteration	F2187Lfs*16 (driver)	no alteration	no alteration	no alteration	no alteration	no alteration	no alteration	no alteration	no alteration	no alteration	no alteration	no alteration	no alteration	no alteration	no alteration	no alteration	no alteration	no alteration	no alteration	no alteration	no alteration	no alteration	no alteration	no alteration	no alteration	no alteration	no alteration	no alteration	no alteration	no alteration	no alteration	F2187Lfs*16 (driver)	no alteration	no alteration	no alteration	no alteration	no alteration	no alteration	no alteration	no alteration	no alteration	no alteration	no alteration	no alteration
lgg_tcga_pan_can_atlas_2018	TCGA-HT-8114-01	TCGA-HT-8114	1	no alteration	no alteration	I1049Nfs*4 (driver), E886Lfs*18 (driver)	no alteration	no alteration	no alteration	no alteration	no alteration	no alteration	no alteration	no alteration	no alteration	no alteration	no alteration	no alteration	no alteration	no alteration	no alteration	no alteration	no alteration	no alteration	no alteration	no alteration	no alteration	no alteration	no alteration	no alteration	no alteration	no alteration	no alteration	no alteration	no alteration	no alteration	I1049Nfs*4 (driver), E886Lfs*18 (driver)	no alteration	no alteration	no alteration	no alteration	no alteration	no alteration	no alteration	no alteration	no alteration	no alteration	no alteration	no alteration
lgg_tcga_pan_can_atlas_2018	TCGA-HT-8563-01	TCGA-HT-8563	1	no alteration	no alteration	X1567_splice (driver)	no alteration	no alteration	no alteration	no alteration	no alteration	no alteration	no alteration	no alteration	no alteration	no alteration	no alteration	no alteration	no alteration	no alteration	no alteration	no alteration	no alteration	no alteration	no alteration	no alteration	no alteration	no alteration	no alteration	no alteration	no alteration	no alteration	no alteration	no alteration	no alteration	no alteration	X1567_splice (driver)	no alteration	no alteration	no alteration	no alteration	no alteration	no alteration	no alteration	no alteration	no alteration	no alteration	no alteration	no alteration
lgg_tcga_pan_can_atlas_2018	TCGA-HT-A5R5-01	TCGA-HT-A5R5	1	no alteration	no alteration	E1223* (driver)	no alteration	no alteration	no alteration	no alteration	no alteration	no alteration	no alteration	no alteration	no alteration	no alteration	no alteration	no alteration	no alteration	no alteration	no alteration	no alteration	no alteration	no alteration	no alteration	no alteration	no alteration	no alteration	no alteration	no alteration	no alteration	no alteration	no alteration	no alteration	no alteration	no alteration	E1223* (driver)	no alteration	no alteration	no alteration	no alteration	no alteration	no alteration	no alteration	no alteration	no alteration	no alteration	no alteration	no alteration
lgg_tcga_pan_can_atlas_2018	TCGA-HT-A5R7-01	TCGA-HT-A5R7	1	no alteration	no alteration	K1300Efs*9 (driver)	no alteration	no alteration	no alteration	no alteration	no alteration	no alteration	no alteration	no alteration	no alteration	no alteration	no alteration	no alteration	no alteration	no alteration	no alteration	no alteration	no alteration	no alteration	no alteration	no alteration	no alteration	no alteration	no alteration	no alteration	no alteration	no alteration	no alteration	no alteration	no alteration	no alteration	K1300Efs*9 (driver)	no alteration	no alteration	no alteration	no alteration	no alteration	no alteration	no alteration	no alteration	no alteration	no alteration	no alteration	no alteration
lgg_tcga_pan_can_atlas_2018	TCGA-HT-A5RB-01	TCGA-HT-A5RB	1	no alteration	no alteration	F2113Sfs*9 (driver)	no alteration	no alteration	no alteration	no alteration	no alteration	no alteration	no alteration	no alteration	no alteration	no alteration	no alteration	no alteration	no alteration	no alteration	no alteration	no alteration	no alteration	no alteration	no alteration	no alteration	no alteration	no alteration	no alteration	no alteration	no alteration	no alteration	no alteration	no alteration	no alteration	no alteration	F2113Sfs*9 (driver)	no alteration	no alteration	no alteration	no alteration	no alteration	no alteration	no alteration	no alteration	no alteration	no alteration	no alteration	no alteration
lgg_tcga_pan_can_atlas_2018	TCGA-HT-A614-01	TCGA-HT-A614	1	no alteration	no alteration	Q610* (driver)	no alteration	no alteration	no alteration	no alteration	no alteration	no alteration	no alteration	no alteration	no alteration	no alteration	no alteration	no alteration	no alteration	no alteration	no alteration	no alteration	no alteration	no alteration	no alteration	no alteration	no alteration	no alteration	no alteration	no alteration	no alteration	no alteration	no alteration	no alteration	no alteration	no alteration	Q610* (driver)	no alteration	no alteration	no alteration	no alteration	no alteration	no alteration	no alteration	no alteration	no alteration	no alteration	no alteration	no alteration
lgg_tcga_pan_can_atlas_2018	TCGA-HT-A615-01	TCGA-HT-A615	1	no alteration	no alteration	no alteration	no alteration	no alteration	no alteration	no alteration	no alteration	no alteration	no alteration	no alteration	no alteration	no alteration	no alteration	no alteration	no alteration	no alteration	no alteration	no alteration	no alteration	no alteration	AMP	no alteration	no alteration	no alteration	no alteration	no alteration	no alteration	no alteration	no alteration	no alteration	no alteration	no alteration	no alteration	no alteration	no alteration	no alteration	no alteration	no alteration	no alteration	no alteration	no alteration	no alteration	no alteration	no alteration	no alteration
lgg_tcga_pan_can_atlas_2018	TCGA-HT-A616-01	TCGA-HT-A616	1	no alteration	no alteration	E351* (driver)	no alteration	no alteration	no alteration	no alteration	no alteration	no alteration	no alteration	no alteration	no alteration	no alteration	no alteration	no alteration	no alteration	no alteration	no alteration	no alteration	no alteration	no alteration	no alteration	no alteration	no alteration	no alteration	no alteration	no alteration	no alteration	no alteration	no alteration	no alteration	no alteration	no alteration	E351* (driver)	no alteration	no alteration	no alteration	no alteration	no alteration	no alteration	no alteration	no alteration	no alteration	no alteration	no alteration	no alteration
lgg_tcga_pan_can_atlas_2018	TCGA-HT-A618-01	TCGA-HT-A618	1	no alteration	no alteration	K454Rfs*16 (driver), AMP	no alteration	no alteration	no alteration	no alteration	no alteration	no alteration	no alteration	no alteration	no alteration	no alteration	no alteration	no alteration	no alteration	no alteration	no alteration	no alteration	no alteration	no alteration	no alteration	no alteration	no alteration	no alteration	no alteration	no alteration	no alteration	no alteration	no alteration	no alteration	no alteration	no alteration	K454Rfs*16 (driver)	no alteration	AMP	AMP	no alteration	no alteration	no alteration	no alteration	no alteration	no alteration	no alteration	no alteration	no alteration
lgg_tcga_pan_can_atlas_2018	TCGA-HT-A61A-01	TCGA-HT-A61A	1	no alteration	no alteration	no alteration	no alteration	no alteration	no alteration	no alteration	N517S	no alteration	no alteration	no alteration	no alteration	no alteration	no alteration	no alteration	no alteration	no alteration	no alteration	no alteration	no alteration	no alteration	no alteration	no alteration	no alteration	no alteration	no alteration	no alteration	not profiled	not profiled	no alteration	no alteration	not profiled	not profiled	no alteration	no alteration	not profiled	not profiled	no alteration	no alteration	not profiled	not profiled	no alteration	no alteration	not profiled	not profiled	no alteration
lgg_tcga_pan_can_atlas_2018	TCGA-HT-A61B-01	TCGA-HT-A61B	1	no alteration	no alteration	no alteration	no alteration	no alteration	no alteration	no alteration	no alteration	no alteration	no alteration	no alteration	no alteration	AMP	no alteration	no alteration	no alteration	no alteration	no alteration	no alteration	no alteration	no alteration	no alteration	no alteration	no alteration	no alteration	no alteration	no alteration	no alteration	no alteration	no alteration	no alteration	no alteration	no alteration	no alteration	no alteration	no alteration	no alteration	no alteration	no alteration	no alteration	no alteration	no alteration	no alteration	no alteration	no alteration	no alteration
lgg_tcga_pan_can_atlas_2018	TCGA-HT-A74J-01	TCGA-HT-A74J	1	no alteration	no alteration	R907* (driver)	no alteration	no alteration	no alteration	no alteration	no alteration	no alteration	no alteration	no alteration	no alteration	no alteration	no alteration	no alteration	no alteration	no alteration	no alteration	no alteration	no alteration	no alteration	no alteration	no alteration	no alteration	no alteration	no alteration	no alteration	no alteration	no alteration	no alteration	no alteration	no alteration	no alteration	R907* (driver)	no alteration	no alteration	no alteration	no alteration	no alteration	no alteration	no alteration	no alteration	no alteration	no alteration	no alteration	no alteration
lgg_tcga_pan_can_atlas_2018	TCGA-HT-A74K-01	TCGA-HT-A74K	1	no alteration	no alteration	no alteration	no alteration	no alteration	no alteration	no alteration	E532K	no alteration	no alteration	no alteration	no alteration	no alteration	no alteration	no alteration	no alteration	no alteration	no alteration	no alteration	no alteration	no alteration	no alteration	no alteration	no alteration	no alteration	no alteration	no alteration	no alteration	no alteration	no alteration	no alteration	no alteration	no alteration	no alteration	no alteration	no alteration	no alteration	no alteration	no alteration	no alteration	no alteration	no alteration	no alteration	no alteration	no alteration	no alteration
lgg_tcga_pan_can_atlas_2018	TCGA-HT-A74O-01	TCGA-HT-A74O	1	no alteration	no alteration	E1702Yfs*22 (driver)	no alteration	no alteration	no alteration	no alteration	no alteration	no alteration	no alteration	no alteration	no alteration	no alteration	no alteration	no alteration	no alteration	no alteration	no alteration	no alteration	no alteration	no alteration	no alteration	no alteration	no alteration	no alteration	no alteration	no alteration	no alteration	no alteration	no alteration	no alteration	no alteration	no alteration	E1702Yfs*22 (driver)	no alteration	no alteration	no alteration	no alteration	no alteration	no alteration	no alteration	no alteration	no alteration	no alteration	no alteration	no alteration
lgg_tcga_pan_can_atlas_2018	TCGA-HW-7489-01	TCGA-HW-7489	1	no alteration	no alteration	D699Gfs*2 (driver)	no alteration	no alteration	no alteration	no alteration	no alteration	no alteration	no alteration	no alteration	no alteration	no alteration	no alteration	no alteration	no alteration	no alteration	no alteration	no alteration	no alteration	no alteration	no alteration	no alteration	no alteration	no alteration	no alteration	no alteration	no alteration	no alteration	no alteration	no alteration	no alteration	no alteration	D699Gfs*2 (driver)	no alteration	no alteration	no alteration	no alteration	no alteration	no alteration	no alteration	no alteration	no alteration	no alteration	no alteration	no alteration
lgg_tcga_pan_can_atlas_2018	TCGA-HW-7490-01	TCGA-HW-7490	1	Q520Sfs*99 (driver)	no alteration	H1338Qfs*11 (driver)	no alteration	no alteration	no alteration	no alteration	no alteration	no alteration	no alteration	no alteration	no alteration	no alteration	no alteration	no alteration	no alteration	no alteration	no alteration	no alteration	no alteration	no alteration	no alteration	no alteration	no alteration	no alteration	Q520Sfs*99 (driver)	no alteration	no alteration	no alteration	no alteration	no alteration	no alteration	no alteration	H1338Qfs*11 (driver)	no alteration	no alteration	no alteration	no alteration	no alteration	no alteration	no alteration	no alteration	no alteration	no alteration	no alteration	no alteration
lgg_tcga_pan_can_atlas_2018	TCGA-HW-8319-01	TCGA-HW-8319	1	no alteration	no alteration	R221K	no alteration	no alteration	no alteration	no alteration	no alteration	no alteration	no alteration	no alteration	no alteration	no alteration	no alteration	no alteration	no alteration	no alteration	no alteration	no alteration	no alteration	no alteration	no alteration	no alteration	no alteration	no alteration	no alteration	no alteration	no alteration	no alteration	no alteration	no alteration	no alteration	no alteration	R221K	no alteration	no alteration	no alteration	no alteration	no alteration	no alteration	no alteration	no alteration	no alteration	no alteration	no alteration	no alteration
lgg_tcga_pan_can_atlas_2018	TCGA-HW-8321-01	TCGA-HW-8321	1	no alteration	no alteration	HOMDEL (driver)	no alteration	no alteration	no alteration	no alteration	no alteration	no alteration	no alteration	no alteration	no alteration	no alteration	no alteration	no alteration	no alteration	no alteration	no alteration	no alteration	no alteration	no alteration	no alteration	no alteration	no alteration	no alteration	no alteration	no alteration	no alteration	no alteration	no alteration	no alteration	no alteration	no alteration	no alteration	no alteration	HOMDEL (driver)	HOMDEL (driver)	no alteration	no alteration	no alteration	no alteration	no alteration	no alteration	no alteration	no alteration	no alteration
lgg_tcga_pan_can_atlas_2018	TCGA-HW-A5KL-01	TCGA-HW-A5KL	1	no alteration	no alteration	W263R	no alteration	no alteration	no alteration	no alteration	no alteration	no alteration	no alteration	no alteration	no alteration	no alteration	no alteration	no alteration	no alteration	no alteration	no alteration	no alteration	no alteration	no alteration	no alteration	no alteration	no alteration	no alteration	no alteration	no alteration	no alteration	no alteration	no alteration	no alteration	no alteration	no alteration	W263R	no alteration	no alteration	no alteration	no alteration	no alteration	no alteration	no alteration	no alteration	no alteration	no alteration	no alteration	no alteration
lgg_tcga_pan_can_atlas_2018	TCGA-HW-A5KM-01	TCGA-HW-A5KM	1	no alteration	no alteration	E1017Dfs*5 (driver)	no alteration	no alteration	no alteration	no alteration	no alteration	no alteration	no alteration	no alteration	no alteration	no alteration	no alteration	no alteration	no alteration	no alteration	no alteration	no alteration	no alteration	no alteration	no alteration	no alteration	no alteration	no alteration	no alteration	no alteration	no alteration	no alteration	no alteration	no alteration	no alteration	no alteration	E1017Dfs*5 (driver)	no alteration	no alteration	no alteration	no alteration	no alteration	no alteration	no alteration	no alteration	no alteration	no alteration	no alteration	no alteration
lgg_tcga_pan_can_atlas_2018	TCGA-IK-7675-01	TCGA-IK-7675	1	no alteration	AMP	K1045* (driver)	no alteration	no alteration	no alteration	no alteration	no alteration	no alteration	no alteration	no alteration	no alteration	no alteration	no alteration	no alteration	no alteration	no alteration	no alteration	no alteration	no alteration	no alteration	no alteration	no alteration	no alteration	no alteration	no alteration	no alteration	no alteration	no alteration	no alteration	no alteration	AMP	AMP	K1045* (driver)	no alteration	no alteration	no alteration	no alteration	no alteration	no alteration	no alteration	no alteration	no alteration	no alteration	no alteration	no alteration
lgg_tcga_pan_can_atlas_2018	TCGA-P5-A5EV-01	TCGA-P5-A5EV	1	no alteration	no alteration	S1237* (driver)	no alteration	no alteration	no alteration	no alteration	no alteration	no alteration	no alteration	no alteration	no alteration	no alteration	no alteration	no alteration	no alteration	no alteration	no alteration	no alteration	no alteration	no alteration	no alteration	no alteration	no alteration	no alteration	no alteration	no alteration	no alteration	no alteration	no alteration	no alteration	no alteration	no alteration	S1237* (driver)	no alteration	no alteration	no alteration	no alteration	no alteration	no alteration	no alteration	no alteration	no alteration	no alteration	no alteration	no alteration
lgg_tcga_pan_can_atlas_2018	TCGA-P5-A5EW-01	TCGA-P5-A5EW	1	no alteration	no alteration	K329Ifs*3 (driver)	no alteration	no alteration	no alteration	no alteration	no alteration	no alteration	no alteration	no alteration	no alteration	no alteration	no alteration	no alteration	no alteration	no alteration	no alteration	no alteration	no alteration	no alteration	no alteration	no alteration	no alteration	no alteration	no alteration	no alteration	no alteration	no alteration	no alteration	no alteration	no alteration	no alteration	K329Ifs*3 (driver)	no alteration	no alteration	no alteration	no alteration	no alteration	no alteration	no alteration	no alteration	no alteration	no alteration	no alteration	no alteration
lgg_tcga_pan_can_atlas_2018	TCGA-P5-A5F1-01	TCGA-P5-A5F1	1	no alteration	no alteration	R654* (driver)	no alteration	no alteration	no alteration	no alteration	no alteration	no alteration	no alteration	no alteration	no alteration	no alteration	no alteration	no alteration	no alteration	no alteration	no alteration	no alteration	no alteration	no alteration	no alteration	no alteration	no alteration	no alteration	no alteration	no alteration	no alteration	no alteration	no alteration	no alteration	no alteration	no alteration	R654* (driver)	no alteration	no alteration	no alteration	no alteration	no alteration	no alteration	no alteration	no alteration	no alteration	no alteration	no alteration	no alteration
lgg_tcga_pan_can_atlas_2018	TCGA-P5-A5F2-01	TCGA-P5-A5F2	1	no alteration	no alteration	P1296* (driver)	no alteration	no alteration	no alteration	no alteration	no alteration	no alteration	no alteration	no alteration	no alteration	no alteration	no alteration	no alteration	no alteration	no alteration	no alteration	no alteration	no alteration	no alteration	no alteration	no alteration	no alteration	no alteration	no alteration	no alteration	no alteration	no alteration	no alteration	no alteration	no alteration	no alteration	P1296* (driver)	no alteration	no alteration	no alteration	no alteration	no alteration	no alteration	no alteration	no alteration	no alteration	no alteration	no alteration	no alteration
lgg_tcga_pan_can_atlas_2018	TCGA-P5-A72W-01	TCGA-P5-A72W	1	no alteration	no alteration	C1590Y	no alteration	no alteration	no alteration	no alteration	no alteration	no alteration	no alteration	no alteration	no alteration	no alteration	no alteration	no alteration	no alteration	no alteration	no alteration	no alteration	no alteration	no alteration	G1157R	no alteration	no alteration	no alteration	no alteration	no alteration	no alteration	no alteration	no alteration	no alteration	no alteration	no alteration	C1590Y	no alteration	no alteration	no alteration	no alteration	no alteration	no alteration	no alteration	no alteration	no alteration	no alteration	no alteration	no alteration
lgg_tcga_pan_can_atlas_2018	TCGA-P5-A72X-01	TCGA-P5-A72X	1	no alteration	no alteration	G1934Efs*7 (driver)	no alteration	no alteration	no alteration	no alteration	no alteration	no alteration	no alteration	no alteration	no alteration	no alteration	no alteration	no alteration	no alteration	no alteration	no alteration	no alteration	no alteration	no alteration	no alteration	no alteration	no alteration	no alteration	no alteration	no alteration	no alteration	no alteration	no alteration	no alteration	no alteration	no alteration	G1934Efs*7 (driver)	no alteration	no alteration	no alteration	no alteration	no alteration	no alteration	no alteration	no alteration	no alteration	no alteration	no alteration	no alteration
lgg_tcga_pan_can_atlas_2018	TCGA-P5-A733-01	TCGA-P5-A733	1	no alteration	no alteration	K971Tfs*31 (driver)	no alteration	no alteration	no alteration	no alteration	no alteration	no alteration	no alteration	no alteration	no alteration	no alteration	no alteration	no alteration	no alteration	no alteration	no alteration	no alteration	no alteration	no alteration	no alteration	no alteration	no alteration	no alteration	no alteration	no alteration	no alteration	no alteration	no alteration	no alteration	no alteration	no alteration	K971Tfs*31 (driver)	no alteration	no alteration	no alteration	no alteration	no alteration	no alteration	no alteration	no alteration	no alteration	no alteration	no alteration	no alteration
lgg_tcga_pan_can_atlas_2018	TCGA-P5-A735-01	TCGA-P5-A735	1	no alteration	no alteration	F201Lfs*2 (driver)	no alteration	no alteration	no alteration	no alteration	no alteration	no alteration	no alteration	no alteration	no alteration	no alteration	no alteration	no alteration	no alteration	no alteration	no alteration	no alteration	no alteration	no alteration	no alteration	no alteration	no alteration	no alteration	no alteration	no alteration	no alteration	no alteration	no alteration	no alteration	no alteration	no alteration	F201Lfs*2 (driver)	no alteration	no alteration	no alteration	no alteration	no alteration	no alteration	no alteration	no alteration	no alteration	no alteration	no alteration	no alteration
lgg_tcga_pan_can_atlas_2018	TCGA-P5-A736-01	TCGA-P5-A736	1	no alteration	no alteration	S2094* (driver)	no alteration	no alteration	no alteration	no alteration	no alteration	no alteration	no alteration	no alteration	no alteration	no alteration	no alteration	no alteration	no alteration	no alteration	no alteration	no alteration	no alteration	no alteration	no alteration	no alteration	no alteration	no alteration	no alteration	no alteration	no alteration	no alteration	no alteration	no alteration	no alteration	no alteration	S2094* (driver)	no alteration	no alteration	no alteration	no alteration	no alteration	no alteration	no alteration	no alteration	no alteration	no alteration	no alteration	no alteration
lgg_tcga_pan_can_atlas_2018	TCGA-P5-A77W-01	TCGA-P5-A77W	1	M753Afs*63 (driver)	no alteration	no alteration	no alteration	no alteration	no alteration	no alteration	no alteration	no alteration	no alteration	no alteration	no alteration	no alteration	no alteration	no alteration	no alteration	no alteration	no alteration	no alteration	no alteration	no alteration	no alteration	no alteration	no alteration	no alteration	M753Afs*63 (driver)	no alteration	no alteration	no alteration	no alteration	no alteration	no alteration	no alteration	no alteration	no alteration	no alteration	no alteration	no alteration	no alteration	no alteration	no alteration	no alteration	no alteration	no alteration	no alteration	no alteration
lgg_tcga_pan_can_atlas_2018	TCGA-P5-A780-01	TCGA-P5-A780	1	no alteration	no alteration	no alteration	no alteration	no alteration	AMP	no alteration	no alteration	no alteration	no alteration	no alteration	no alteration	no alteration	no alteration	no alteration	no alteration	no alteration	no alteration	no alteration	no alteration	no alteration	no alteration	no alteration	no alteration	no alteration	no alteration	no alteration	no alteration	no alteration	no alteration	no alteration	no alteration	no alteration	no alteration	no alteration	no alteration	no alteration	no alteration	no alteration	no alteration	no alteration	no alteration	no alteration	no alteration	no alteration	no alteration
lgg_tcga_pan_can_atlas_2018	TCGA-QH-A65S-01	TCGA-QH-A65S	1	no alteration	no alteration	K1359Sfs*16 (driver)	no alteration	no alteration	no alteration	no alteration	HOMDEL (driver)	no alteration	no alteration	no alteration	no alteration	no alteration	no alteration	no alteration	HOMDEL	no alteration	no alteration	no alteration	no alteration	no alteration	no alteration	no alteration	no alteration	no alteration	no alteration	no alteration	no alteration	no alteration	no alteration	no alteration	no alteration	no alteration	K1359Sfs*16 (driver)	no alteration	no alteration	no alteration	no alteration	no alteration	no alteration	no alteration	no alteration	no alteration	no alteration	no alteration	no alteration
lgg_tcga_pan_can_atlas_2018	TCGA-QH-A65X-01	TCGA-QH-A65X	1	Y560Afs*61 (driver)	no alteration	no alteration	no alteration	no alteration	no alteration	no alteration	no alteration	no alteration	no alteration	no alteration	no alteration	no alteration	no alteration	no alteration	no alteration	no alteration	no alteration	no alteration	no alteration	no alteration	no alteration	no alteration	no alteration	no alteration	Y560Afs*61 (driver)	no alteration	no alteration	no alteration	no alteration	no alteration	no alteration	no alteration	no alteration	no alteration	no alteration	no alteration	no alteration	no alteration	no alteration	no alteration	no alteration	no alteration	no alteration	no alteration	no alteration
lgg_tcga_pan_can_atlas_2018	TCGA-QH-A6CW-01	TCGA-QH-A6CW	1	Q605Rfs*17 (driver)	no alteration	no alteration	no alteration	no alteration	no alteration	no alteration	no alteration	no alteration	no alteration	no alteration	no alteration	no alteration	no alteration	no alteration	no alteration	no alteration	no alteration	no alteration	no alteration	no alteration	no alteration	no alteration	no alteration	no alteration	Q605Rfs*17 (driver)	no alteration	no alteration	no alteration	no alteration	no alteration	no alteration	no alteration	no alteration	no alteration	no alteration	no alteration	no alteration	no alteration	no alteration	no alteration	no alteration	no alteration	no alteration	no alteration	no alteration
lgg_tcga_pan_can_atlas_2018	TCGA-QH-A6X3-01	TCGA-QH-A6X3	1	no alteration	no alteration	K1045* (driver)	no alteration	no alteration	no alteration	no alteration	no alteration	no alteration	no alteration	no alteration	no alteration	no alteration	no alteration	no alteration	no alteration	no alteration	no alteration	no alteration	no alteration	no alteration	no alteration	no alteration	no alteration	no alteration	no alteration	no alteration	no alteration	no alteration	no alteration	no alteration	no alteration	no alteration	K1045* (driver)	no alteration	no alteration	no alteration	no alteration	no alteration	no alteration	no alteration	no alteration	no alteration	no alteration	no alteration	no alteration
lgg_tcga_pan_can_atlas_2018	TCGA-QH-A6X8-01	TCGA-QH-A6X8	1	no alteration	no alteration	no alteration	no alteration	no alteration	no alteration	no alteration	no alteration	no alteration	no alteration	no alteration	no alteration	no alteration	no alteration	no alteration	no alteration	no alteration	no alteration	no alteration	Q430R	no alteration	no alteration	no alteration	no alteration	no alteration	no alteration	no alteration	no alteration	no alteration	no alteration	no alteration	no alteration	no alteration	no alteration	no alteration	no alteration	no alteration	no alteration	no alteration	no alteration	no alteration	no alteration	no alteration	no alteration	no alteration	no alteration
lgg_tcga_pan_can_atlas_2018	TCGA-QH-A6X9-01	TCGA-QH-A6X9	1	no alteration	no alteration	R1302Kfs*7 (driver), HOMDEL (driver)	HOMDEL (driver)	no alteration	no alteration	no alteration	no alteration	no alteration	AMP	no alteration	no alteration	no alteration	no alteration	no alteration	no alteration	no alteration	no alteration	no alteration	no alteration	no alteration	no alteration	no alteration	no alteration	no alteration	no alteration	no alteration	no alteration	no alteration	no alteration	no alteration	no alteration	no alteration	R1302Kfs*7 (driver)	no alteration	HOMDEL (driver)	HOMDEL (driver)	no alteration	no alteration	HOMDEL (driver)	HOMDEL (driver)	no alteration	no alteration	no alteration	no alteration	no alteration
lgg_tcga_pan_can_atlas_2018	TCGA-QH-A6XA-01	TCGA-QH-A6XA	1	no alteration	no alteration	D878Qfs*27 (driver)	no alteration	no alteration	no alteration	no alteration	no alteration	no alteration	no alteration	no alteration	no alteration	no alteration	no alteration	no alteration	no alteration	no alteration	no alteration	no alteration	no alteration	no alteration	no alteration	no alteration	no alteration	no alteration	no alteration	no alteration	no alteration	no alteration	no alteration	no alteration	no alteration	no alteration	D878Qfs*27 (driver)	no alteration	no alteration	no alteration	no alteration	no alteration	no alteration	no alteration	no alteration	no alteration	no alteration	no alteration	no alteration
lgg_tcga_pan_can_atlas_2018	TCGA-QH-A870-01	TCGA-QH-A870	1	no alteration	no alteration	S465* (driver)	no alteration	no alteration	no alteration	no alteration	no alteration	no alteration	no alteration	no alteration	no alteration	no alteration	no alteration	no alteration	no alteration	no alteration	no alteration	no alteration	no alteration	no alteration	no alteration	no alteration	no alteration	no alteration	no alteration	no alteration	no alteration	no alteration	no alteration	no alteration	no alteration	no alteration	S465* (driver)	no alteration	no alteration	no alteration	no alteration	no alteration	no alteration	no alteration	no alteration	no alteration	no alteration	no alteration	no alteration
lgg_tcga_pan_can_atlas_2018	TCGA-R8-A6MK-01	TCGA-R8-A6MK	1	no alteration	no alteration	no alteration	no alteration	no alteration	no alteration	no alteration	no alteration	no alteration	no alteration	no alteration	no alteration	no alteration	no alteration	no alteration	no alteration	no alteration	no alteration	no alteration	no alteration	no alteration	N38S	no alteration	no alteration	no alteration	no alteration	no alteration	no alteration	no alteration	no alteration	no alteration	no alteration	no alteration	no alteration	no alteration	no alteration	no alteration	no alteration	no alteration	no alteration	no alteration	no alteration	no alteration	no alteration	no alteration	no alteration
lgg_tcga_pan_can_atlas_2018	TCGA-RY-A83Z-01	TCGA-RY-A83Z	1	no alteration	no alteration	T1630Nfs*8 (driver)	no alteration	no alteration	no alteration	no alteration	no alteration	no alteration	no alteration	no alteration	no alteration	no alteration	S1287N	no alteration	no alteration	no alteration	no alteration	no alteration	no alteration	no alteration	no alteration	no alteration	no alteration	no alteration	no alteration	no alteration	no alteration	no alteration	no alteration	no alteration	no alteration	no alteration	T1630Nfs*8 (driver)	no alteration	no alteration	no alteration	no alteration	no alteration	no alteration	no alteration	no alteration	no alteration	no alteration	no alteration	no alteration
lgg_tcga_pan_can_atlas_2018	TCGA-S9-A6TS-01	TCGA-S9-A6TS	1	no alteration	no alteration	T2228I	no alteration	no alteration	no alteration	no alteration	no alteration	no alteration	no alteration	no alteration	no alteration	no alteration	no alteration	no alteration	no alteration	no alteration	no alteration	no alteration	no alteration	no alteration	no alteration	no alteration	no alteration	no alteration	no alteration	no alteration	no alteration	no alteration	no alteration	no alteration	no alteration	no alteration	T2228I	no alteration	no alteration	no alteration	no alteration	no alteration	no alteration	no alteration	no alteration	no alteration	no alteration	no alteration	no alteration
lgg_tcga_pan_can_atlas_2018	TCGA-S9-A6TU-01	TCGA-S9-A6TU	1	no alteration	no alteration	HOMDEL (driver)	no alteration	no alteration	no alteration	no alteration	no alteration	no alteration	AMP	no alteration	no alteration	no alteration	no alteration	no alteration	no alteration	no alteration	no alteration	no alteration	no alteration	no alteration	no alteration	no alteration	no alteration	no alteration	no alteration	no alteration	no alteration	no alteration	no alteration	no alteration	no alteration	no alteration	no alteration	no alteration	HOMDEL (driver)	HOMDEL (driver)	no alteration	no alteration	no alteration	no alteration	no alteration	no alteration	no alteration	no alteration	no alteration
lgg_tcga_pan_can_atlas_2018	TCGA-S9-A6TV-01	TCGA-S9-A6TV	1	no alteration	no alteration	R2085P	no alteration	no alteration	no alteration	no alteration	no alteration	no alteration	no alteration	no alteration	no alteration	no alteration	no alteration	no alteration	no alteration	no alteration	no alteration	no alteration	no alteration	no alteration	no alteration	no alteration	no alteration	no alteration	no alteration	no alteration	no alteration	no alteration	no alteration	no alteration	no alteration	no alteration	R2085P	no alteration	no alteration	no alteration	no alteration	no alteration	no alteration	no alteration	no alteration	no alteration	no alteration	no alteration	no alteration
lgg_tcga_pan_can_atlas_2018	TCGA-S9-A6TZ-01	TCGA-S9-A6TZ	1	no alteration	no alteration	no alteration	no alteration	no alteration	no alteration	no alteration	A1393V	no alteration	no alteration	no alteration	no alteration	no alteration	no alteration	AMP	no alteration	no alteration	no alteration	no alteration	no alteration	no alteration	no alteration	no alteration	no alteration	no alteration	no alteration	no alteration	no alteration	no alteration	no alteration	no alteration	no alteration	no alteration	no alteration	no alteration	no alteration	no alteration	no alteration	no alteration	no alteration	no alteration	no alteration	no alteration	no alteration	no alteration	no alteration
lgg_tcga_pan_can_atlas_2018	TCGA-S9-A6U1-01	TCGA-S9-A6U1	1	no alteration	no alteration	E1090Rfs*27 (driver)	no alteration	no alteration	no alteration	no alteration	no alteration	no alteration	no alteration	no alteration	no alteration	no alteration	no alteration	no alteration	no alteration	no alteration	no alteration	no alteration	no alteration	no alteration	no alteration	no alteration	no alteration	no alteration	no alteration	no alteration	no alteration	no alteration	no alteration	no alteration	no alteration	no alteration	E1090Rfs*27 (driver)	no alteration	no alteration	no alteration	no alteration	no alteration	no alteration	no alteration	no alteration	no alteration	no alteration	no alteration	no alteration
lgg_tcga_pan_can_atlas_2018	TCGA-S9-A6U6-01	TCGA-S9-A6U6	1	no alteration	no alteration	K1332* (driver)	no alteration	no alteration	no alteration	no alteration	no alteration	no alteration	no alteration	no alteration	no alteration	no alteration	no alteration	no alteration	no alteration	no alteration	no alteration	no alteration	no alteration	no alteration	no alteration	no alteration	no alteration	no alteration	no alteration	no alteration	no alteration	no alteration	no alteration	no alteration	no alteration	no alteration	K1332* (driver)	no alteration	no alteration	no alteration	no alteration	no alteration	no alteration	no alteration	no alteration	no alteration	no alteration	no alteration	no alteration
lgg_tcga_pan_can_atlas_2018	TCGA-S9-A6U8-01	TCGA-S9-A6U8	1	no alteration	no alteration	E2172G	no alteration	no alteration	no alteration	no alteration	no alteration	no alteration	no alteration	no alteration	no alteration	no alteration	no alteration	no alteration	no alteration	no alteration	no alteration	no alteration	no alteration	no alteration	no alteration	no alteration	no alteration	no alteration	no alteration	no alteration	no alteration	no alteration	no alteration	no alteration	no alteration	no alteration	E2172G	no alteration	no alteration	no alteration	no alteration	no alteration	no alteration	no alteration	no alteration	no alteration	no alteration	no alteration	no alteration
lgg_tcga_pan_can_atlas_2018	TCGA-S9-A6U9-01	TCGA-S9-A6U9	1	no alteration	no alteration	K1420Tfs*9 (driver)	no alteration	no alteration	no alteration	no alteration	no alteration	no alteration	no alteration	no alteration	no alteration	no alteration	no alteration	no alteration	no alteration	no alteration	no alteration	no alteration	no alteration	no alteration	no alteration	no alteration	no alteration	no alteration	no alteration	no alteration	no alteration	no alteration	no alteration	no alteration	no alteration	no alteration	K1420Tfs*9 (driver)	no alteration	no alteration	no alteration	no alteration	no alteration	no alteration	no alteration	no alteration	no alteration	no alteration	no alteration	no alteration
lgg_tcga_pan_can_atlas_2018	TCGA-S9-A6UA-01	TCGA-S9-A6UA	1	no alteration	no alteration	X1270_splice (driver)	no alteration	no alteration	no alteration	no alteration	no alteration	no alteration	no alteration	no alteration	no alteration	no alteration	no alteration	no alteration	no alteration	no alteration	no alteration	no alteration	no alteration	no alteration	no alteration	no alteration	no alteration	no alteration	no alteration	no alteration	no alteration	no alteration	no alteration	no alteration	no alteration	no alteration	X1270_splice (driver)	no alteration	no alteration	no alteration	no alteration	no alteration	no alteration	no alteration	no alteration	no alteration	no alteration	no alteration	no alteration
lgg_tcga_pan_can_atlas_2018	TCGA-S9-A6WG-01	TCGA-S9-A6WG	1	no alteration	no alteration	R1739* (driver)	HOMDEL (driver)	no alteration	no alteration	no alteration	no alteration	AMP	no alteration	no alteration	no alteration	no alteration	no alteration	no alteration	no alteration	no alteration	no alteration	no alteration	no alteration	no alteration	no alteration	no alteration	no alteration	no alteration	no alteration	no alteration	no alteration	no alteration	no alteration	no alteration	no alteration	no alteration	R1739* (driver)	no alteration	no alteration	no alteration	no alteration	no alteration	HOMDEL (driver)	HOMDEL (driver)	no alteration	no alteration	no alteration	no alteration	no alteration
lgg_tcga_pan_can_atlas_2018	TCGA-S9-A6WH-01	TCGA-S9-A6WH	1	no alteration	no alteration	no alteration	no alteration	no alteration	no alteration	no alteration	no alteration	no alteration	no alteration	no alteration	no alteration	no alteration	no alteration	no alteration	no alteration	no alteration	no alteration	no alteration	no alteration	AMP	no alteration	no alteration	no alteration	no alteration	no alteration	no alteration	no alteration	no alteration	no alteration	no alteration	no alteration	no alteration	no alteration	no alteration	no alteration	no alteration	no alteration	no alteration	no alteration	no alteration	no alteration	no alteration	no alteration	no alteration	no alteration
lgg_tcga_pan_can_atlas_2018	TCGA-S9-A6WM-01	TCGA-S9-A6WM	1	no alteration	no alteration	no alteration	no alteration	no alteration	no alteration	no alteration	no alteration	no alteration	no alteration	no alteration	no alteration	no alteration	CRELD1-FANCD2 fusion	no alteration	no alteration	no alteration	no alteration	no alteration	no alteration	no alteration	no alteration	no alteration	no alteration	no alteration	no alteration	no alteration	no alteration	no alteration	no alteration	no alteration	no alteration	no alteration	no alteration	no alteration	no alteration	no alteration	no alteration	no alteration	no alteration	no alteration	no alteration	no alteration	no alteration	no alteration	no alteration
lgg_tcga_pan_can_atlas_2018	TCGA-S9-A6WN-01	TCGA-S9-A6WN	1	no alteration	no alteration	no alteration	no alteration	no alteration	no alteration	no alteration	no alteration	no alteration	AMP	no alteration	no alteration	no alteration	no alteration	no alteration	no alteration	no alteration	no alteration	no alteration	no alteration	no alteration	no alteration	no alteration	no alteration	no alteration	no alteration	no alteration	no alteration	no alteration	no alteration	no alteration	no alteration	no alteration	no alteration	no alteration	no alteration	no alteration	no alteration	no alteration	no alteration	no alteration	no alteration	no alteration	no alteration	no alteration	no alteration
lgg_tcga_pan_can_atlas_2018	TCGA-S9-A6WO-01	TCGA-S9-A6WO	1	no alteration	no alteration	K690Tfs*10 (driver), W263* (driver)	no alteration	no alteration	no alteration	no alteration	no alteration	no alteration	no alteration	no alteration	no alteration	no alteration	no alteration	no alteration	no alteration	no alteration	no alteration	no alteration	no alteration	no alteration	no alteration	no alteration	no alteration	no alteration	no alteration	no alteration	no alteration	no alteration	no alteration	no alteration	no alteration	no alteration	K690Tfs*10 (driver), W263* (driver)	no alteration	no alteration	no alteration	no alteration	no alteration	no alteration	no alteration	no alteration	no alteration	no alteration	no alteration	no alteration
lgg_tcga_pan_can_atlas_2018	TCGA-S9-A6WQ-01	TCGA-S9-A6WQ	1	no alteration	no alteration	Q1416Ifs*71 (driver)	no alteration	no alteration	no alteration	no alteration	no alteration	no alteration	no alteration	no alteration	no alteration	no alteration	no alteration	no alteration	no alteration	no alteration	no alteration	no alteration	no alteration	no alteration	no alteration	no alteration	no alteration	no alteration	no alteration	no alteration	no alteration	no alteration	no alteration	no alteration	no alteration	no alteration	Q1416Ifs*71 (driver)	no alteration	no alteration	no alteration	no alteration	no alteration	no alteration	no alteration	no alteration	no alteration	no alteration	no alteration	no alteration
lgg_tcga_pan_can_atlas_2018	TCGA-S9-A7IS-01	TCGA-S9-A7IS	1	no alteration	no alteration	R1302Efs*44 (driver)	no alteration	no alteration	no alteration	no alteration	no alteration	no alteration	no alteration	no alteration	no alteration	no alteration	no alteration	no alteration	no alteration	no alteration	no alteration	no alteration	no alteration	no alteration	no alteration	no alteration	no alteration	no alteration	no alteration	no alteration	no alteration	no alteration	no alteration	no alteration	no alteration	no alteration	R1302Efs*44 (driver)	no alteration	no alteration	no alteration	no alteration	no alteration	no alteration	no alteration	no alteration	no alteration	no alteration	no alteration	no alteration
lgg_tcga_pan_can_atlas_2018	TCGA-S9-A7IX-01	TCGA-S9-A7IX	1	no alteration	no alteration	no alteration	no alteration	no alteration	no alteration	no alteration	S2053P	no alteration	no alteration	no alteration	no alteration	no alteration	no alteration	no alteration	no alteration	no alteration	no alteration	no alteration	no alteration	no alteration	no alteration	no alteration	no alteration	no alteration	no alteration	no alteration	no alteration	no alteration	no alteration	no alteration	no alteration	no alteration	no alteration	no alteration	no alteration	no alteration	no alteration	no alteration	no alteration	no alteration	no alteration	no alteration	no alteration	no alteration	no alteration
lgg_tcga_pan_can_atlas_2018	TCGA-S9-A7IZ-01	TCGA-S9-A7IZ	1	no alteration	no alteration	E607Kfs*14 (driver)	no alteration	no alteration	no alteration	no alteration	no alteration	no alteration	no alteration	no alteration	no alteration	no alteration	no alteration	no alteration	no alteration	no alteration	no alteration	no alteration	no alteration	no alteration	no alteration	no alteration	no alteration	no alteration	no alteration	no alteration	no alteration	no alteration	no alteration	no alteration	no alteration	no alteration	E607Kfs*14 (driver)	no alteration	no alteration	no alteration	no alteration	no alteration	no alteration	no alteration	no alteration	no alteration	no alteration	no alteration	no alteration
lgg_tcga_pan_can_atlas_2018	TCGA-S9-A7QW-01	TCGA-S9-A7QW	1	no alteration	no alteration	V398Cfs*4 (driver)	no alteration	no alteration	no alteration	no alteration	no alteration	no alteration	no alteration	no alteration	no alteration	no alteration	no alteration	no alteration	no alteration	no alteration	no alteration	no alteration	no alteration	no alteration	no alteration	no alteration	no alteration	no alteration	no alteration	no alteration	no alteration	no alteration	no alteration	no alteration	no alteration	no alteration	V398Cfs*4 (driver)	no alteration	no alteration	no alteration	no alteration	no alteration	no alteration	no alteration	no alteration	no alteration	no alteration	no alteration	no alteration
lgg_tcga_pan_can_atlas_2018	TCGA-S9-A7QX-01	TCGA-S9-A7QX	1	no alteration	no alteration	Q289Sfs*10 (driver)	no alteration	no alteration	no alteration	no alteration	no alteration	no alteration	no alteration	no alteration	no alteration	no alteration	no alteration	no alteration	no alteration	no alteration	no alteration	no alteration	no alteration	no alteration	no alteration	no alteration	no alteration	no alteration	no alteration	no alteration	no alteration	no alteration	no alteration	no alteration	no alteration	no alteration	Q289Sfs*10 (driver)	no alteration	no alteration	no alteration	no alteration	no alteration	no alteration	no alteration	no alteration	no alteration	no alteration	no alteration	no alteration
lgg_tcga_pan_can_atlas_2018	TCGA-S9-A7R1-01	TCGA-S9-A7R1	1	no alteration	no alteration	no alteration	no alteration	no alteration	T747A	no alteration	no alteration	no alteration	no alteration	no alteration	no alteration	no alteration	no alteration	no alteration	no alteration	no alteration	no alteration	no alteration	no alteration	no alteration	no alteration	no alteration	no alteration	no alteration	no alteration	no alteration	no alteration	no alteration	no alteration	no alteration	no alteration	no alteration	no alteration	no alteration	no alteration	no alteration	no alteration	no alteration	no alteration	no alteration	no alteration	no alteration	no alteration	no alteration	T747A
lgg_tcga_pan_can_atlas_2018	TCGA-S9-A7R7-01	TCGA-S9-A7R7	1	no alteration	no alteration	R250* (driver)	no alteration	no alteration	no alteration	no alteration	no alteration	no alteration	no alteration	no alteration	no alteration	no alteration	no alteration	no alteration	no alteration	no alteration	no alteration	no alteration	no alteration	no alteration	no alteration	no alteration	no alteration	no alteration	no alteration	no alteration	no alteration	no alteration	no alteration	no alteration	no alteration	no alteration	R250* (driver)	no alteration	no alteration	no alteration	no alteration	no alteration	no alteration	no alteration	no alteration	no alteration	no alteration	no alteration	no alteration
[truncated: 10,404 more rows]
[truncated: 79 more columns]
